# Supplementary material for: Revisiting the Tigger Transposon Evolution Revealing Extensive Involvement in the Shaping of Mammal Genomes
Source: Biology (Basel). 2022 Jun 16;11(6):921. doi: 10.3390/biology11060921 (PMC9219625; doi:10.3390/biology11060921)
Supplement: Supplementary file 1 [file biology-11-00921-s001.zip]

Archive with 13 entries (11 files):
- biology-1735978-supplementary/
- biology-1735978-supplementary/supplementary/
- biology-1735978-supplementary/supplementary/Supplementary figure S1.pdf
- biology-1735978-supplementary/supplementary/Supplementary figure S2.pdf
- biology-1735978-supplementary/supplementary/Supplementary figures S3 & S4.pdf
- biology-1735978-supplementary/supplementary/Supplementary figures S5 & S6.pdf
- biology-1735978-supplementary/supplementary/Supplementary Tables S1-4.xlsx
- biology-1735978-supplementary/supplementary/Supplementary_Data_S1.fasta
- biology-1735978-supplementary/supplementary/Supplementary_Data_S2.fasta
- biology-1735978-supplementary/supplementary/Supplementary_Data_S3.fasta
- biology-1735978-supplementary/supplementary/Supplementary_Data_S4.fasta
- biology-1735978-supplementary/supplementary/Supplementary_Data_S5.fasta
- biology-1735978-supplementary/supplementary/Supplementary_Data_S6.fasta
