# Supplementary material for: Revisiting the Tigger Transposon Evolution Revealing Extensive Involvement in the Shaping of Mammal Genomes
Source: Biology (Basel). 2022 Jun 16;11(6):921. doi: 10.3390/biology11060921 (PMC9219625; doi:10.3390/biology11060921)
Supplement: Supplementary file 1 [file biology-11-00921-s001.zip › biology-1735978-supplementary/supplementary/Supplementary Tables S1-4.xlsx]

## Sheet: Supplementary table S1
Group	Phylum	Class	Order	name	Abr.	Length (bp)	ORF(aa)	copy number(>80% identity and >40% coverage)	copy number of intact Tns	TIR Size(bp)	TIR (5 bp)	TIR motif	TSD	Accession Number
Invertebrate	Annelida	Clitellata	Hirudinida	Hirudo medicinalis	Hime	1969	396	24	1	24	CAGTGG/CAGTGG	CAGTGGGTGATCGGTTAACGAACA	TA/TA	CAGKPE010000009.1
Invertebrate	Arthropoda	Arachnida	Araneae	Dysdera silvatica	Dysi	2312	585	43	15	15	CCTCG/CCTCG	CCTCGAGATACGAGT	TA/TA	QLNU01001336.1
Invertebrate	Arthropoda	Arachnida	Araneae	Latrodectus hesperus	Lahe	2271	556	96	29	21	CAGTA/CAGTA	CAGTAAGACCCCGCTTAACGC	TA/TA	JJRX02017489.1
Invertebrate	Arthropoda	Arachnida	Araneae	Stegodyphus mimosarum	Stmi	2527	307	29	1	21	CAGTC/CAGTC	CAGTCAACCCTCCTATAACGC	TA/TA	AZAQ01008316.1
Invertebrate	Arthropoda	Arachnida	Mesostigmata	Galendromus occidentalis	Gaoc	2368	315	3	1	22	CAGTA/CAGTA	CAGTAAGACCTCGCTTATCGCG	TA/TA	AFFJ01001873.1
Invertebrate	Arthropoda	Arachnida	Pseudoscorpiones	Cordylochernes scorpioides	Cosc	2998	227	130	1	23	CACCC/CACCC	CACCCATACCTCGCTTTGCGTCA	TA/TA	QEEW01010266.1
Invertebrate	Arthropoda	Arachnida	Scorpiones	Mesobuthus martensii	Mema	2426	564	45	11	23	CAGTG/CAGTG	CAGTGGTACCTCGGTTCACGAAC	TA/TA	AYEL01050280.1
Invertebrate	Arthropoda	Diplopoda	Polydesmida	Helicorthomorpha holstii	Heho	2226	338	4	1	22	CAGTG/CAGTG	CAGTGGGACCTCGACATACGAG	TA/TA	JAAFCF010006680.1
Invertebrate	Arthropoda	Insecta	Blattodea	Cryptotermes secundus	Crse	2485	537	132	61	23	CAGTC/CAGTC	CAGTCAACTCTCGATTATCCGGG	TA/TA	NEVH01026085.1
Invertebrate	Arthropoda	Insecta	Coleoptera	Agrilus planipennis	Agpl	2009	0	3	0	23	CAGTA/CAGTA	CAGTAGAATCCCGATTATCCGGA	TA/TA	JENH02004466.1
Invertebrate	Arthropoda	Insecta	Coleoptera	Aleochara bilineata	Albi	2191	535	1	1	21	CAGGC/CAGGC	CAGGCATACCCCGTTTAACGC	TA/TA	NBZA01005624.1
Invertebrate	Arthropoda	Insecta	Coleoptera	Coccinella septempunctata	Cose	2041	455	1	1	23	CAGTA/CAGTA	CAGTAGAGACTCGATAATCCGGA	TA/TA	BHEC01036189.1
Invertebrate	Arthropoda	Insecta	Coleoptera	Harmonia axyridis	Haax	2037	536	53	33	24	CAGTA/CAGTA	CAGTAGAACCTCGATTATCCGTGC	TA/TA	BHEG02000174.1
Invertebrate	Arthropoda	Insecta	Coleoptera	Hypothenemus hampei	Hyha	2265	547	2	-	17	CAGTA/	CAGTAAGACCTCGCTTA	TA/TA	LBGY01015843.1
Invertebrate	Arthropoda	Insecta	Coleoptera	Listronotus bonariensis	Libo	2138	290	7	3	22	CAGTA/CAGTA	CAGTAGACTCCCGATTATCCGA	TA/TA	JACEGR010000351.1
Invertebrate	Arthropoda	Insecta	Coleoptera	Marronus borbonicus	Mabo	2262	554	23	20	24	CAGGT/CAGGT	CAGGTAAACCTCGTTTTGCGCCGG	TA/TA	CACRWH010011119.1
Invertebrate	Arthropoda	Insecta	Coleoptera	Nicrophorus vespilloides	Nive	2279	500	1	1	21	CAGTG/CAGTG	CAGTGATAACTTGGTTAACGA	TA/TA	LJCH01000001.1
Invertebrate	Arthropoda	Insecta	Coleoptera	Onthophagus taurus	Onta	2260	529	27	-	16	CAGGT/	CAGGTAAACGTCGTTT	TA/	JHOM02001042.1
Invertebrate	Arthropoda	Insecta	Coleoptera	Oryctes borbonicus	Orbo	3268	562	17	1	18	CAGGT/CTAGT	CAGGTAAACCTCGTTTTG	TA/TA	LJIG01021626.1
Invertebrate	Arthropoda	Insecta	Coleoptera	Protaetia brevitarsis	Prbr	2228	211	14	3	21	CAGTA/CAGTA	CAGTAAGACCCCGCTTAACGC	TA/TA	RXPK01000290.1
Invertebrate	Arthropoda	Insecta	Coleoptera	Tribolium castaneum	Trca	2139	302	3	2	21	CAGTG/CAGTG	CAGTGCGACCTCGATAATCCG	TA/TA	AAJJ02005394.1
Invertebrate	Arthropoda	Insecta	Diplura	Catajapyx aquilonaris	Caaq	1853	560	1	1	28	CAGTT/CAGGT	CAGTTAGGCCCCTGTTTTTT	TA/TA	JYFJ02002166.1
Invertebrate	Arthropoda	Insecta	Diptera	Liriomyza trifolii	Litr	2811	308	1	1	22	CAGTC/CAGTC	CAGTCAAACCTCCTATAACACG	TA/TA	JXHJ01001182.1
Invertebrate	Arthropoda	Insecta	Diptera	Anopheles coluzzii	Anco	3777	552	28	3	24	CAGGC/CAGGC	CAGGCGGTCCCCGAGATACACGGT	TA/TA	RWKB01000073.1
Invertebrate	Arthropoda	Insecta	Diptera	Anopheles funestus	Anfu	2367	548	11	12	23	CAGTA/CAGTT	CAGTAGATCCCCGCAGTACGCTA	TA/TA	RCWQ01003870.1
Invertebrate	Arthropoda	Insecta	Diptera	Anopheles gambiae	Anga	2959	359	6	-	19	CAGGC/	CAGGCGACCCCCGAGTTAC	TA/	AAAB01008948.1
Invertebrate	Arthropoda	Insecta	Diptera	Anopheles maculatus	Anma	2179	469	7	1	19	TTCTC/TTCTC	TTCTCCGATATACGCCAT	TA/TA	LULA01021199.1
Invertebrate	Arthropoda	Insecta	Diptera	Anopheles merus	Anme	3781	552	7	4	24	CAGGC/CAGGC	CAGGCGGTCCCCGAGATACACGGT	TA/TA	AXCQ02006932.1
Invertebrate	Arthropoda	Insecta	Diptera	Anopheles quadriannulatus	Anqu	3769	0	2	0	24	CAGGC/CAGGC	CAGGCGGTCCCCGAGATACACGGT	TA/TA	APCH01015561.1
Invertebrate	Arthropoda	Insecta	Diptera	Anopheles sinensis	Ansi	2108	0	2	0	21	CAGGT/CAGGT	CAGGTAGTCCCCGCAGTACGC	TA/TA	ATLV01013080.1
Invertebrate	Arthropoda	Insecta	Diptera	Anopheles stephensi	Anst	3268	544	6	-	199	GCTGC/GCTGC	GCTGCACAAGACGGCGCCCAACATG	-	JADFFN010000646.1
Invertebrate	Arthropoda	Insecta	Diptera	Ceratitis capitata	Ceca	2195	524	11	11	23	CAGTG/CAGTG	CAGTGGACCCCCGATAATCCGGC	TA/TA	CAJHJT010000001.1
Invertebrate	Arthropoda	Insecta	Diptera	Culex quinquefasciatus	Cuqu	2683	443	7	4	25	CACTC/CACTC	CACTCAAACCCCGATGGTTTGACAC	TA/TA	AAWU01030477.1
Invertebrate	Arthropoda	Insecta	Diptera	Culicoides sonorensis	Cuso	2112	364	1	1	22	CAGTC/CAGTC	CAGTCTGGGTCCCCATTTTCGA	TA/TA	OGVF02000563.1
Invertebrate	Arthropoda	Insecta	Diptera	Dasypogon diadema	Dadi	3460	285	2	1	24	CAGTA/CAGTA	CAGTAAAACCTGTTTTTGTGCGGT	TA/TA	QYTT01089500.1
Invertebrate	Arthropoda	Insecta	Diptera	Drosophila athabasca	Drat	2383	551	4	7	23	CACTT/CACTT	CACTTGGCCCTCGCTTAACACGG	TA/TA	VMQQ01000001.1
Invertebrate	Arthropoda	Insecta	Diptera	Drosophila azteca	Draz	2383	551	3	2	23	CACTT/CACTT	CACTTGGCCCTCGCTTAACACGG	TA/TA	VCKU01000026.1
Invertebrate	Arthropoda	Insecta	Diptera	Drosophila lacteicornis	Drla	2418	451	3	1	17	TCCCC/TCCCC	TCCCTCGCTTTGCGTCG	TA/TA	VNKF01009244.1
Invertebrate	Arthropoda	Insecta	Diptera	Drosophila leontia	Drle	1428	301	15	1	22	CACCT/CACCT	CACCTGGCCCTCGCTTAACACG	TA/TA	VNKB01001405.1
Invertebrate	Arthropoda	Insecta	Diptera	Drosophila rufa	Drru	2117	499	11	9	20	CAACT/CAACT	CAACTTCGACAGTCCGGACA	TA/TA	VNKH01010203.1
Invertebrate	Arthropoda	Insecta	Diptera	Drosophila truncata	Drtr	2341	550	2	1	22	CACTT/CACTT	CACTTGGCCCTCGCTTAACACG	TA/TA	VNJQ01004491.1
Invertebrate	Arthropoda	Insecta	Diptera	Drosophila willistoni	Drwi	2455	578	10	7	23	CACCC/CACCC	CACCCATACCTCGCTTTGCGTCG	TA/TA	AAQB01008483.1
Invertebrate	Arthropoda	Insecta	Diptera	Lucilia sericata	Luse	2415	437	5	1	24	CAGTA/CAGTA	CAGTATTCCCTCGATTTACGTTGT	TA/TA	JADFTR010003118.1
Invertebrate	Arthropoda	Insecta	Diptera	Rhagoletis zephyria	Rhze	2608	339	1	1	23	CACTT/CACTT	CACTTAGGTCTCTTTTTATGCGG	TA/TA	LYWK01006839.1
Invertebrate	Arthropoda	Insecta	Diptera	Scaptomyza flava	Scfl	2836	310	9	1	23	CACTT/CACTT	CACTTGGCCCTCGCTTAACACGG	TA/TA	RKRM01000175.1
Invertebrate	Arthropoda	Insecta	Hemiptera	Aphis gossypii	Apgo	2112	541	1	1	19	CAGTA/CAGTA	CAGTAAAACCTCATTTATC	TA/TA	PPXK01003742.1
Invertebrate	Arthropoda	Insecta	Hemiptera	Diaphorina citri	Dici	2437	564	1	1	24	CAGTA/CAGTA	CAGTAGAACCTGGATTATTTCAAC	TA/TA	AWGM01172930.1
Invertebrate	Arthropoda	Insecta	Hemiptera	Diuraphis noxia	Dino	2034	558	5	1	24	CAGTA/CAGTA	CAGTAGGGTCTCGATAATCCGAAC	TA/TA	LMYM01000607.1
Invertebrate	Arthropoda	Insecta	Hemiptera	Eriosoma lanigerum	Erla	2033	342	3	1	24	CAGTA/CAGTA	CAGTAGGGTCTCGATAATCCGAAC	TA/TA	JABCUB010000006.1
Invertebrate	Arthropoda	Insecta	Hemiptera	Euschistus heros	Euhe	2270	573	24	14	24	CAGTA/CAGTA	CAGTAGAGCGTCGATTATCCGAAA	TA/TA	RCWM01001084.1
Invertebrate	Arthropoda	Insecta	Hemiptera	Gerris buenoi	Gebu	2402	433	4	1	16	CACTC/CACTC	CACTCTCGATAATCCG	TA/TA	JHBY02032600.1
Invertebrate	Arthropoda	Insecta	Hemiptera	Halyomorpha halys	Haha	2140	502	17	1	24	CAGTG/CAATG	CAGTGGAACCCCGTTATAACGACC	TA/TA	JMPT03109594.1
Invertebrate	Arthropoda	Insecta	Hemiptera	Homalodisca vitripennis	Hovi	2695	537	5	1	24	CAGTC/CAGTC	CAGTCAACTCCCGATTATCCGCGG	TA/TA	JJNS02015808.1
Invertebrate	Arthropoda	Insecta	Hemiptera	Melanaphis sacchari	Mesa	2198	352	1	1	23	CAGTA/CAGTA	CAGTAATCCCTCGTTATCCGCGG	TA/TA	PDEX02000387.1
Invertebrate	Arthropoda	Insecta	Hemiptera	Myzus persicae	Mype	2190	531	2	1	23	CAGTA/CAGTA	CAGTAGAACCTCGATTATCCGAAC	TA/TA	LXJY01000792.1
Invertebrate	Arthropoda	Insecta	Hemiptera	Nilaparvata lugens	Nilu	2805	550	12	5	24	CAGTA/CAGTA	CAGTAGCCTCTCTCTTAACCAGAC	TA/TA	AOSB01068020.1
Invertebrate	Arthropoda	Insecta	Hemiptera	Rhodnius prolixus	Rhpr	2242	549	38	6	24	CAGTC/CAGTG	CAGTCGAACCTCGCTTAACGAGCA	TA/TA	ACPB03010761.1
Invertebrate	Arthropoda	Insecta	Hemiptera	Schizaphis graminum	Scgr	2199	549	4	1	23	CAGTA/CAGTA	CAGTAATCCCTCGTTATCCGCGG	TA/TA	QEWZ01005990.1
Invertebrate	Arthropoda	Insecta	Hemiptera	Sipha flava	Sifl	2213	550	4	4	24	CAGTA/CAGTA	CAGTAATCCCTCGTTATCCGCGGA	TA/TA	QGMW01000438.1
Invertebrate	Arthropoda	Insecta	Homoptera	Acromyrmex echinatior	Acec	2218	534	1	1	12	CAGTA/ACAGT	CAGTAGAACCCT/ACAGTAGAACTT	TA/TA	AEVX01009446.1
Invertebrate	Arthropoda	Insecta	Homoptera	Acyrthosiphon pisum	Acpi	2085	533	2	-	21	CAGTA/	CAGTAGAACCCCTCTAATCCG	TA/	SDIB01021725.1
Invertebrate	Arthropoda	Insecta	Homoptera	Athalia rosae	Atro	2221	0	2	0	17	CAGTA/CAGTA	CAGTAAAACCTCGATTA	TA/TA	AOFN02000271.1
Invertebrate	Arthropoda	Insecta	Homoptera	Atta cephalotes	Atce	2219	543	1	1	-	CAGTA/	CAGTAGAACCCT	TA/TA	ADTU01003747.1
Invertebrate	Arthropoda	Insecta	Homoptera	Atta colombica	Atco	2217	543	1	1	12	CAGTA/ACAGT	CAGTAGAACCCT	TA/TA	LKEW01029792.1
Invertebrate	Arthropoda	Insecta	Homoptera	Bombus bifarius	Bobi	3271	364	1	1	20	CAGTA/CAGAA	CAGTATAAAGTTCCAAAAT	TA/TA	JAAQOX010000100.1
Invertebrate	Arthropoda	Insecta	Homoptera	Bombus impatiens	Boim	3197	364	1	1	20	CAGT/CAGAA	CAGTATAAAGTTCCAAAATA	TA/TA	AEQM02008494.1
Invertebrate	Arthropoda	Insecta	Homoptera	Bombus impatiens 1	Boim	3197	364	1	1	19	CAGTA/CAGAA	CAGTATAAAGTTCCAAAAT	TA/TA	AEQM02008494.1
Invertebrate	Arthropoda	Insecta	Homoptera	Bombus terrestris	Bote	3280	364	1	1	19	CAGTA/CAGAA	CAGTATAAAGTTCCAAAAT	TA/TA	AELG01003496.1
Invertebrate	Arthropoda	Insecta	Homoptera	Bombus vancouverensis	Bova	3271	364	1	1	19	CAGTA/CAGAA	CAGTATAAAGTTCCAAAAT	TA/TA	JAAQRE010000234.1
Invertebrate	Arthropoda	Insecta	Homoptera	Bombus vosnesenskii	Bovo	3270	364	1	1	19	CAGTA/CAGAA	CAGTATAAAGTTCCAAAAT	TA/TA	JAAQVK010000022.1
Invertebrate	Arthropoda	Insecta	Homoptera	Cataglyphis niger	Cani	2575	572	1	-	24	CAGTC/CAGTC	CAGTCAACCCTCCTATAACGCGGT	-	SJPC01005550.1
Invertebrate	Arthropoda	Insecta	Homoptera	Cephus cinctus	Ceci	2836	343	2	1	20	CAGTA/CAGTA	CAGTAGAACGTCGATTATCC	TA/TA	AMWH01008984.1
Invertebrate	Arthropoda	Insecta	Homoptera	Ceratina calcarata	Ceca	1605	0	3	0	24	CAGTA/CAGTA	CAGTAAAACCTGTTTTTGTGCGGT	TA/TA	LSNX01047183.1
Invertebrate	Arthropoda	Insecta	Homoptera	Chelonus insularis	Chin	2439	446	4	3	18	CAGTC/CAGTC	CAGTCAAACTCCTGTAAT	TA/TA	JABGOM010000010.1
Invertebrate	Arthropoda	Insecta	Homoptera	Cinara cedri	Cice	2074	343	3	1	21	CAGTG/CAGTG	CAGTGTACTCCCGATTATCCG	TA/TA	CABPRJ010001464.1
Invertebrate	Arthropoda	Insecta	Homoptera	Colletes gigas 5	Cogi_5	4039	482	1	1	20	CAGTA/CAGTA	CAGTATAAATTCGTTAGAAA	TA/TA	WUUM01000021.1
Invertebrate	Arthropoda	Insecta	Homoptera	Colletes gigas 1	Cogi_1	3414	532	3	1	24	CAGTA/CAGTA	CAGTAAAACCTGTTTTTGTGCGGT	TA/TA	WUUM01000073.1
Invertebrate	Arthropoda	Insecta	Homoptera	Colletes gigas 2	Cogi_2	2482	562	3	1	24	CAGTA/GAGTT	CAGTAAAACCTGTTTTTGTGCGGT	TA/TA	WUUM01000082.1
Invertebrate	Arthropoda	Insecta	Homoptera	Colletes gigas 3	Cogi_3	3033	534	4	1	27	CAGTA/CAGTA	CAGTATTGTCTCCCTATAGCCGCGCGT	TA/TA	WUUM01000045.1
Invertebrate	Arthropoda	Insecta	Homoptera	Colletes gigas 4	Cogi_4	2239	487	4	1	33	CAGCG/CAGCG	CAGCGAATACTCGATAAATGTCCCC	TA/TA	WUUM01000009.1
Invertebrate	Arthropoda	Insecta	Homoptera	Colletes gigas 6	Cogi_6	2190	571	3	2	23	CAGTG/CAGTG	CAGTGGTGCCTCGCATAAAGAAC	TA/TA	WUUM01000045.1
Invertebrate	Arthropoda	Insecta	Homoptera	Colletes gigas 7	Cogi_7	2190	571	3	2	23	CAGTG/CAGTG	CAGTGGTGCCTCGCATAAAGAAC	TA/TA	WUUM01000045.1
Invertebrate	Arthropoda	Insecta	Homoptera	Colletes gigas	Cogi	2243	487	4	1	33	CAGTG/CAGCG	CAGTGAAAACTCGATAAATGTCCTC	TA/TA	WUUM01000009.1
Invertebrate	Arthropoda	Insecta	Homoptera	Copidosoma floridanum	Cofl	2524	506	7	2	22	CAGTA/CAGTA	CAGTAGAACCTCGATTATCCGA	TA/TA	JBOX02019739.1
Invertebrate	Arthropoda	Insecta	Hymenoptera	Aphaenogaster fulva	Apfu	1537	0	8	0	23	CAGTC/CAGTC	CAGTCGACACTCCTTATTCGCGG	TA/TA	NJRK01000260.1
Invertebrate	Arthropoda	Insecta	Hymenoptera	Aphaenogaster miamiana	Apmi	2122	218	4	1	24	CAGTA/CAGTA	CAGTAAACCCTCGTTAACACGAAC	TA/TA	NJRN01000105.1
Invertebrate	Arthropoda	Insecta	Hymenoptera	Tetragonula clypearis	Tecl	3464	0	1	0	22	CAGTC/CAGTC	CAGTCAACCCTCCTATAACGCG	TA/TA	WIUW01000166.1
Invertebrate	Arthropoda	Insecta	Hymenoptera	Tetragonula davenporti	Teda	3464	0	1	0	22	CAGTC/CAGTC	CAGTCAACCCTCCTATAACGCG	TA/TA	WIUW01000166.1
Invertebrate	Arthropoda	Insecta	Hymenoptera	Tetragonula hockingsi	Teho	3417	0	1	0	22	CAGTC/CAGTC	CAGTCAACCCTCCTATAACGCG	TA/TA	WIUV01003740.1
Invertebrate	Arthropoda	Insecta	Hymenoptera	Tetragonula davenporti	Teda	2558	0	6	0	22	CAGGT/CAGGT	CAGGTAGCCCTCCTACAGCACG	TA/TA	WIUW01012758.1:
Invertebrate	Arthropoda	Insecta	Hymenoptera	Dufourea novaeangliae	Duno	1449	357	6	1	25	CAGGC/CAGTA	CAGGCGGCCCTCGACTTTCGCACAT	-	LGHO01002684.1
Invertebrate	Arthropoda	Insecta	Hymenoptera	Osmia bicornis	Osbi	2678	459	25	2	27	CAGTA/CAGTA	CAGTATTGCCACGAAATAAGCAAGTGG	-	MPJT01000415.1
Invertebrate	Arthropoda	Insecta	Hymenoptera	Bombus vancouverensis nearcticus	Bova	3271	364	1	1	20	CAGTA/CAGAA	CAGTATAAAGTTCCAAAATA	TA/TA	JAAQRE010000234.1
Invertebrate	Arthropoda	Insecta	Hymenoptera	Osmia bicornis bicornis	Osbi	3112	338	17	2	27	CAGTA/CAGTA	CAGTAAAACTTGGATATATGCAACA	TA/TA	MPJT01001979.1
Invertebrate	Arthropoda	Insecta	Hymenoptera	Tetragonula clypearis	Tecl	2575	486	1	1	22	TGCCC/TTCCC	TGCCCATCAATTTTTGGAATTG	TA/TA	WIUT01013614.1
Invertebrate	Arthropoda	Insecta	Hymenoptera	Dinoponera quadriceps	Diqu	2526	572	3	3	24	CAGTC/CAGTC	CAGTCAACCCTCCTATAACGCGGT	TA/TA	JPHR01017878.1
Invertebrate	Arthropoda	Insecta	Hymenoptera	Dufourea novaeangliae 2	Duno_2	1449	357	6	1	24	CAGGC/CAGGC	CAGGCGGCCCTCGACTTTCGCACA	-	LGHO01002684.1
Invertebrate	Arthropoda	Insecta	Hymenoptera	Dufourea novaeangliae 4	Duno_4	2722	341	3	1	23	CAGTG/CAGTG	CAGTGGTACCTCGACATACGAGT	TA/TA	LGHO01001118.1
Invertebrate	Arthropoda	Insecta	Hymenoptera	Dufourea novaeangliae	Duno	2636	572	5	4	24	CAGTC/CAGTC	CAGTCAACCCTCCTATAACGCGGT	TA/TA	LGHO01003312.1
Invertebrate	Arthropoda	Insecta	Hymenoptera	Eufriesea mexicana 1	Eume_1	2209	0	1	0	18	ACAGT/ACAGT	ACAGTGAAATGCACAATG	TA/TA	LLKC01020640.1
Invertebrate	Arthropoda	Insecta	Hymenoptera	Eufriesea mexicana 4	Eume_4	2449	334	2	1	24	CAGCC/CAGTC	CAGCCAAACCTGTTTTTGTGCGGT	TA/TA	LLKC01007739.1
Invertebrate	Arthropoda	Insecta	Hymenoptera	Eufriesea mexicana	Eume	2657	571	3	2	24	CAGTC/CAGTC	CAGTCAACCCTCCTATAACGCGGT	TA/TA	LLKC01012681.1
Invertebrate	Arthropoda	Insecta	Hymenoptera	Eufriesea mexicana	Eume	2653	571	3	2	24	CAGTC/CAGTC	CAGTCAACCCTCCTATAACGCGGT	-	LLKC01012681.1
Invertebrate	Arthropoda	Insecta	Hymenoptera	Euglossa dilemma	Eudi	1479	352	8	1	24	CAGTC/CAGTC	CAGTCAACCCTCCTATAAAGCGGT	-	NIJG01000773.1
Invertebrate	Arthropoda	Insecta	Hymenoptera	Eupelmus annulatus	Euan	3295	303	2	1	22	CAGTG/CAGTG	CAGTGCGACCCTGCAATAAGAG	TA/TA	UDEW01012806.1
Invertebrate	Arthropoda	Insecta	Hymenoptera	Goniozus legneri	Gole	2509	386	1	1	24	CACCA/CACCA	CACCAATACCTCGCTTTGCGTCGT	TA/TA	NCVS01006947.1
Invertebrate	Arthropoda	Insecta	Hymenoptera	Habropoda laboriosa 1	Hala	2006	479	2	1	24	CAGTA/CAGTA	CAGTAGTGCACACATAAGCATCCG	TA/TA	LHQN01004087.1
Invertebrate	Arthropoda	Insecta	Hymenoptera	Habropoda laboriosa 3	Hala	2199	212	2	1	23	CAGTC/CAGTC	CAGTCAAACCTCGGTTCACGAAC	TA/TA	LHQN01011933.1
Invertebrate	Arthropoda	Insecta	Hymenoptera	Lasioglossum albipes 1	Laal	2699	582	1	1	22	CACCC/CACCC	CACCCGTCCCTCAATTTACGCG	TA/TA	ANOB01019014.1
Invertebrate	Arthropoda	Insecta	Hymenoptera	Lasioglossum albipes 2	Laal	3517	302	3	1	24	CAGTA/CAGTA	CAGTAAATTCTCTATAATCGCAAA	TA/TA	ANOB01034621.1
Invertebrate	Arthropoda	Insecta	Hymenoptera	Lasioglossum albipes 3	Laal	3362	490	1	1	25	CAGTG/CAGTG	CAGTGATGTCCGGATCTATAGCCAC	TA/TA	ANOB01014792.1
Invertebrate	Arthropoda	Insecta	Hymenoptera	Lepidotrigona ventralis hoosana	Leve	1018	0	67	0	19	CAGTC/CAGTC	CAGTCAAACCTGTTTTTGT	-	NIPQ01105216.1
Invertebrate	Arthropoda	Insecta	Hymenoptera	Lysiphlebus fabarum	Lyfa	2620	405	1	1	25	CAGTA/CAGTA	CAGTATAATCTCTCTATAGTGACAT	TA/TA	WSYQ01000675.1
Invertebrate	Arthropoda	Insecta	Hymenoptera	Megachile rotundata 2	Mero	2510	538	4	1	23	CAGTA/CAGTA	CAGTAAAACCTCTTTTTGTGCGGT	TA/TA	AFJA01007957.1
Invertebrate	Arthropoda	Insecta	Hymenoptera	Megachile rotundata	Mero	4225	230	3	1	23	CAGTA/CAGTA	CAGTATTGATTCGTAACAAGCAA	-	AFJA01008289.1
Invertebrate	Arthropoda	Insecta	Hymenoptera	Megalopta genalis 1	Mege	2384	389	3	1	23	CAGGT/CAGGT	CAGGTAGCCCTCCTACAACACGG	-	REGU01000473.1
Invertebrate	Arthropoda	Insecta	Hymenoptera	Megalopta genalis 3	Mege	2466	202	2	1	24	CAGTA/CAGTA	CAGTAAAACCTGTTTTTGTGCGGT	TA/TA	REGU01001478.1
Invertebrate	Arthropoda	Insecta	Hymenoptera	Megalopta genalis 2	Mege	2466	202	7	1	24	CAGTA/CAGTA	CAGTAAAACCTGTTTTTGTGCGGT	TA/TA	REGU01001478.1
Invertebrate	Arthropoda	Insecta	Hymenoptera	Megalopta genalis	Mege	2384	389	3	1	23	CAGGT/CAGGT	CAGGTAGCCCTCCTACAACACGG	-	REGU01000473.1
Invertebrate	Arthropoda	Insecta	Hymenoptera	Melipona quadrifasciata	Mequ	3028	422	1	1	17	CAGAA/CAGTA	CAGAATAACGTTCCAA/CAGTATAAAGTTCCAA	TA/TA	LIRP01004397.1
Invertebrate	Arthropoda	Insecta	Hymenoptera	Microplitis demolitor	Mide	1937	412	2	1	26	CAGTG/CAGTG	CAGTGTAATCTCACTAATCCGGCACT	TA/TA	AZMT02026599.1
Invertebrate	Arthropoda	Insecta	Hymenoptera	Neodiprion lecontei	Nele	2158	212	1	1	21	CAGTG/CAGTG	CAGTGGACTCCCGGTAATCCG	TA/TA	LGIB01001188.1
Invertebrate	Arthropoda	Insecta	Hymenoptera	Neodiprion pinetum	Nepi	2158	212	1	1	21	CAGTG/CAGTG	CAGTGGACTCCCGGTAATCCG	TA/TA	SSWZ01000441.1
Invertebrate	Arthropoda	Insecta	Hymenoptera	Nylanderia fulva	Nyfu	3052	380	4	1	21	CAGTA/CAGTA	CAGTAAAACCTCGTTTATCCG	TA/TA	SGBU01000866.1
Invertebrate	Arthropoda	Insecta	Hymenoptera	Osmia bicornis 1	Osbi_1	2678	459	25	2	27	CAGTA/CAGTA	CAGTATTGCCACGAAATAAGCAAGTGG	-	MPJT01000415.1
Invertebrate	Arthropoda	Insecta	Hymenoptera	Osmia bicornis 3	Osbi_3	3112	338	17	2	27	CAGTA/CAGTA	CAGTAAAACCTGGATATATGCAACAAA	TA/TA	MPJT01001979.1
Invertebrate	Arthropoda	Insecta	Hymenoptera	Osmia bicornis 5	Osbi_5	2302	477	5	1	21	CAGTG/CAGTA	CAGTGATACCCCGCTTAACGC	TA/TA	MPJT01000592.1
Invertebrate	Arthropoda	Insecta	Hymenoptera	Osmia bicornis	Osbi	2382	536	13	1	24	CAGTC/CAGTT	CAGTCTTGATCCGTAATAAGCAAC	-	MPJT01000391.1
Invertebrate	Arthropoda	Insecta	Hymenoptera	Osmia lignaria 4	Osli_4	3636	486	8	4	24	CAGTA/CAGTA	CAGTAAAACCTGGATAAATTCAAC	TA/TA	JAAOZW010000042.1
Invertebrate	Arthropoda	Insecta	Hymenoptera	Osmia lignaria	Osli	3041	572	2	1	27	CAGTA/CAGTA	CAGTAATGCTTCGAAATAAGCAAGTGG	TA/TA	JAAOZW010000012.1
Invertebrate	Arthropoda	Insecta	Hymenoptera	Polistes dominula	Podo	2002	530	1	1	26	CAGTA/CAGTA	CAGTACAATCTCACTAATCCGGCACT	TA/TA	LMBU01000128.1
Invertebrate	Arthropoda	Insecta	Hymenoptera	Rhopalosiphum maidis	Rhma	2049	360	4	1	12	CAGTG/CAGTG	CAGTGAAACCTC/CAGTGAAACCTC	TA/TA	QORX02000003.1
Invertebrate	Arthropoda	Insecta	Hymenoptera	Tetragonula carbonaria 1	Teca_1	2490	0	6	0	15	CAAGT/CAAGT	CAAGTAGCCCTCCTA	TA/TA	WIUU01013588.1
Invertebrate	Arthropoda	Insecta	Hymenoptera	Tetragonula carbonaria 3	Teca_3	2507	482	1	1	19	TCCCC/TCCCC	TCCCCACCAATTTTTGGAA	TA/TA	WIUU01016216.1
Invertebrate	Arthropoda	Insecta	Hymenoptera	Tetragonula clypearis 4	Tecl_4	3340	422	1	1	16	CAGTA/CAGTA	CAGTATAAAGTTCCAA	TA/TA	WIUT01011299.1
Invertebrate	Arthropoda	Insecta	Hymenoptera	Tetragonula clypearis	Tecl	3461	457	1	1	18	CAGTC/CAGTC	CAGTCAACCCTCTTATAA	-	WIUT01004832.1
Invertebrate	Arthropoda	Insecta	Hymenoptera	Tetragonula davenporti 1	Teda_1	3323	369	1	1	16	CAGTA/CAGTA	CAGTATAAAGTTCCAA	TA/TA	WIUW01000572.1
Invertebrate	Arthropoda	Insecta	Hymenoptera	Tetragonula davenporti 3	Teda_3	2523	482	1	1	19	TCCCC/TCCCC	TCCCCACCAATTTTTGGAA	TA/TA	WIUW01015214.1
Invertebrate	Arthropoda	Insecta	Hymenoptera	Tetragonula hockingsi 1	Teho_1	2521	0	6	0	15	CAGGT/CAGGT	CAGGTAACCCTCTTA	TA/TA	WIUV01014445.1
Invertebrate	Arthropoda	Insecta	Hymenoptera	Tetragonula hockingsi 2	Teho_2	3383	369	1	1	16	CAGTA/CAGTA	CAGTATAAAGTTCCAA	TA/TA	WIUV01000233.1
Invertebrate	Arthropoda	Insecta	Hymenoptera	Tetragonula hockingsi 3	Teho_3	2475	482	1	1	19	TCCCC/TCCCC	TCCCCACCAATTTTTGGAA	TA/TA	WIUV01014603.1
Invertebrate	Arthropoda	Insecta	Hymenoptera	Tetragonula mellipes 1	Teme_1	3341	0	2	0	24	CAGTC/CAGTC	CAGTCAACCCTCCTATAACGCGGT	TA/TA	WINF01000043.1
Invertebrate	Arthropoda	Insecta	Hymenoptera	Tetragonula mellipes 2	Teme_2	2553	223	12	1	15	CAGGT/CAGGT	CAGGTAGCCCTCCTA	TA/TA	WINF01002451.1
Invertebrate	Arthropoda	Insecta	Hymenoptera	Tetragonula mellipes 3	Teme_3	3373	369	2	2	16	CAGTA/CAGTA	CAGTATAAAGTTCCAA	TA/TA	WINE01000618.1
Invertebrate	Arthropoda	Insecta	Hymenoptera	Tetragonula mellipes 4	Teme_4	2531	482	3	2	19	TCCCC/TCGCC	TCCCCACCAATTTTTGGAA	TA/TA	WINE01015658.1
Invertebrate	Arthropoda	Insecta	Hymenoptera	Trachymyrmex septentrionalis	Trse	2230	534	1	-	18	CAGTA/	CAGTAGAACCCTGATTAA	TA/	LKEZ01007137.1
Invertebrate	Arthropoda	Insecta	Hymenoptera	Trachymyrmex zeteki	Trze	2221	536	1	-	18	CAGTA/	CAGTAGAACCCTGATTAA	TA/	LKFA01014601.1
Invertebrate	Arthropoda	Insecta	Hymenoptera	Vollenhovia emeryi	Voem	2179	455	2	1	18	CAGTA/CAGTA	CAGTAGAACCTCTTTTAT	TA/TA	BBUO01002092.1
Invertebrate	Arthropoda	Insecta	Lepidoptera	Graphium doson	Grdo	2637	336	1	1	24	CAGTC/TAGTC	CAGTCAACCCTCCTATAACGCGGT	TA/TA	WUAN01000744.1
Invertebrate	Arthropoda	Insecta	Lepidoptera	Agrotis ipsilon	Agip	1960	267	1	1	26	CAGTA/CAGTA	CAGTATAATCTCACTAATCCGGCACT	TA/TA	PNFC01001135.1
Invertebrate	Arthropoda	Insecta	Lepidoptera	Amyelois transitella	Amtr	2003	531	1	-	19	CAGTA/	CAGTAATACCTCGGACTTA	TA/	LACK01019619.1
Invertebrate	Arthropoda	Insecta	Lepidoptera	Calycopis cecrops	Cace	2067	540	3	1	12	CAGTA/CAGTA	CAGTAATACCCC	TA/TA	LUGF01057837.1
Invertebrate	Arthropoda	Insecta	Lepidoptera	Chilo suppressalis	Chsu	2623	570	6	2	24	CAGTC/CAGTC	CAGTCAACCCCCCTATTACACGGT	TA/TA	RSAL01002395.1
Invertebrate	Arthropoda	Insecta	Lepidoptera	Danaus chrysippus	Dach	2176	432	1	1	23	CAGTG/CAGTG	CAGTGGACCCCCGGTAATCCGGC	TA/TA	RPCZ01000002.1
Invertebrate	Arthropoda	Insecta	Lepidoptera	Danaus plexippus	Dapl	2290	488	4	2	25	CAGTA/CAGTA	CAGTAATCCCCCCTATAACACGGTA	-	DUEA01000029.1
Invertebrate	Arthropoda	Insecta	Lepidoptera	Delias pasithoe	Depa	2091	271	6	1	23	CACCA/CACCA	CACCAAAACCCCGCTTTGCGTCG	TA/TA	JAAAKR010007246.1
Invertebrate	Arthropoda	Insecta	Lepidoptera	Eumeta japonica	Euja	2337	553	11	2	24	CAGTA/CAGTA	CAGTAAAACCTCCTTATTCGCG	TA/TA	BGZK01001392.1
Invertebrate	Arthropoda	Insecta	Lepidoptera	Galleria mellonella	Game	2200	527	27	23	23	CAGTG/CAGTG	CAGTGGACCCCCGGTAATCCGGC	TA/TA	NTHM01000216.1
Invertebrate	Arthropoda	Insecta	Lepidoptera	Heliconius hermathena	Hehe	2205	564	5	1	24	CAGTC/CAGTC	CAGTCAACCCTCCTATAACGCAGT	TA/TA	JAAIXJ010000045.1
Invertebrate	Arthropoda	Insecta	Lepidoptera	Heliconius himera	Hehi	2676	342	5	3	13	CAGGC/CAGGC	CAGGCAGTCCTCG	TA/TA	JAATLR010042422.1
Invertebrate	Arthropoda	Insecta	Lepidoptera	Hyposmocoma kahamanoa	Hyka	2249	527	2	1	23	CAGTG/CAGTG	CAGTGGACCCCCGGTAATCCGGC	TA/TA	QZCQ01000121.1
Invertebrate	Arthropoda	Insecta	Lepidoptera	Leptidea sinapis	Lesi	2018	318	20	9	25	CAGTA/CAGTA	CAGTAGAGCCTCGATAATCCGTACT	TA/TA	FZQQ01003819.1
Invertebrate	Arthropoda	Insecta	Lepidoptera	Lymantria dispar	Lydi	2441	302	14	4	24	CAGTC/CAGTC	CAGTCAACCCTCCTATAACGTGGT	TA/TA	RJWF01006642.1
Invertebrate	Arthropoda	Insecta	Lepidoptera	Manduca sexta	Mase	1951	526	2	1	27	CAGTA/CAGTA	CAGTATAATCTCACTAATCCGGCACTA	TA/TA	AIXA01014606.1
Invertebrate	Arthropoda	Insecta	Lepidoptera	Megathymus violae	Mevi	2416	481	1	1	23	CATCA/CACCA	CATCAATACCTCGCTTTGCGTCG	TA/TA	DWPS01006280.1
Invertebrate	Arthropoda	Insecta	Lepidoptera	Pandalus platyceros	Papl	2750	522	2	1	22	CAGTC/CAGTC	CAGTCAACCCTTGATATTTGCG	TA/TA	SKFP01000064.1
Invertebrate	Arthropoda	Insecta	Lepidoptera	Papilio machaon	Pama	1952	526	1	1	26	CAGTG/CAGTG	CAGTGTAATCTCACTAATCCGGCACT	TA/TA	LADJ01058561.1
Invertebrate	Arthropoda	Insecta	Lepidoptera	Papilio xuthus	Paxu	1866	518	2	2	19	CAGTA/CAGTA	CAGTATAATCTCACTAATC	TA/TA	BBJE01006140.1
Invertebrate	Arthropoda	Insecta	Lepidoptera	Phoebis sennae	Phse	2146	534	2	1	22	CAGTA/CAGTA	CAGTAGAAACTCGATTAACCGG	TA/TA	LQNK01000738.1
Invertebrate	Arthropoda	Insecta	Lepidoptera	Pieris rapae	Pira	1806	211	1	1	23	CAGTA/CAGTA	CAGTAGGGCCTCGGTAATCCGGA	TA/TA	LWME01000450.1
Invertebrate	Arthropoda	Insecta	Lepidoptera	Popillia japonica	Poja	2179	201	1	1	22	CAGCT/CAGCT	CAGCTATTCCCCGTTTATTGCG	TA/TA	SMLS01068572.1
Invertebrate	Arthropoda	Insecta	Lepidoptera	Spodoptera litura	Spli	3365	543	4	3	23	CAGTA/CAGTA	CAGTAGGCGCTTGCTAATCCGGC	TA/TA	MTZO01006513.1
Invertebrate	Arthropoda	Insecta	Lepidoptera	Tuta absoluta	Tuab	2106	571	3	2	23	CACCA/CACCA	CACCAAGACCCCGCTTTGCGTCG	TA/TA	SNMR01040559.1
Invertebrate	Arthropoda	Insecta	Phasmatodea	Dryococelus australis	Drau	2665	273	11	2	20	CACCA/CACCA	CACCAATCCCTCACTTAGCA	TA/TA	NKXL01186531.1
Invertebrate	Arthropoda	Insecta	Phasmatodea	Clitarchus hookeri	Clho	2516	569	387	33	19	CAGGC/CAGGC	CAGGCAGTCCTCTACTTTC	TA/TA	NQII01000515.1
Invertebrate	Arthropoda	Insecta	Phasmatodea	Medauroidea extradentata	Meex	3040	540	58	3	23	CAGTA/CAGTA	CAGTAATCCTCCGAGTTACGAAA	TA/TA	PNEQ01129412.1
Invertebrate	Arthropoda	Insecta	Thysanoptera	Frankliniella occidentalis	Froc	2817	442	1	1	23	CAGTA/CAGTA	CAGTAAAACCTCCGTAGATGGAC	TA/TA	JMDY03057575.1
Invertebrate	Arthropoda	Insecta	Trichoptera	Glossosoma conforme	Glco	2509	343	120	1	25	CAGGC/CAGGT	CAGGTGGACCTCGACTTTCGTACAT	TA/TA	PZYU01001953.1
Invertebrate	Arthropoda	Insecta	Xiphosura	Limulus polyphemus	Lipo	2147	546	53	2	22	CAGGA/CAGGA	CAGGAATCCCTCGATTAGTGCG	TA/TA	AZTN01005459.1
Invertebrate	Arthropoda	Malacostraca	Amphipoda	Parhyale hawaiensis	Paha	2520	532	18	1	24	CACGT/CACGT	CACGTAAACCTCCTACTTGGGACA	TA/TA	LQNS02015106.1
Invertebrate	Arthropoda	Malacostraca	Decapoda	Cherax destructor	Chde	3221	606	1047	1	13	GGGCC/GGGCC	GGGCCCCGCTTTT/GGGCCCCACTTAT	TA/TA	WNWK01020466.1
Invertebrate	Arthropoda	Malacostraca	Decapoda	Eriocheir sinensis	Ersi	2066	345	80	1	23	CAATG/CAGTG	CAATGAAGACTCAATACTCGAAC	TA/TA	JACDRO010000027.1
Invertebrate	Arthropoda	Malacostraca	Decapoda	Procambarus virginalis	Prvi	2380	607	86	1	23	CAGTG/CAGTG	CAGTGGAACCTCTATTAACGAGT	TA/TA	MRZY010180926.1
Invertebrate	Arthropoda	Merostomata	Xiphosura	Tachypleus tridentatus	Tatr	2396	463	1499	7	16	CAGTG/CAGTG	CAGTGGTACCTCGGTT	TA/TA	RQPD01000070.1
Invertebrate	Cephalochordata	Leptocardii	Amphioxiformes	Branchiostoma floridae 2	Brfl_2	2872	305	3	1	18	GTCTC/GTCTC	GTCTCCAAGCAGACCCTA	TA/TA	ABEP03000007.1
Invertebrate	Cnidaria	Anthozoa	Scleractinia	Acropora florida	Acfl	2507	386	32	-	21	CATGT/CATTT	CATGTCTTGATAATTGCTTAT	-	BLFE01002155.1
Invertebrate	Cnidaria	Anthozoa	Scleractinia	Acropora yongei	Acyo	3309	262	7	0	24	CAGTG/CAGTG	CAGTGAAACCTGAGTTTTGCGACC	TA/TA	BLFN01000419.1
Invertebrate	Cnidaria	Anthozoa	Scleractinia	Astreopora myriophthalma	Asmy	3210	538	7	4	8	CGGAC/CGGAC	CGGACACC/CGGACACC	TA/TA	BLFK01000444.1
Invertebrate	Cnidaria	Anthozoa	Actiniaria	Phymanthus crucifer	Phcr	1385	374	1	1	21	CAGTC/CAGTC	CAGTCGAACCTCGATTATCCG	TA/TA	WUCR01001082.1
Invertebrate	Cnidaria	Anthozoa	Scleractinia	Stylophora pistillata	Stpi	2094	0	4	0	24	CAGTG/CAGTG	CAGTGAAACCTGAGTTTTGCGACC	TA/TA	LSMT01000181.1
Invertebrate	Echinodermata	Crinoidea	Comatulida	Anneissia japonica	Anja	2988	0	2	1	21	CAGTA/CAGTA	CAGTAGAACCCCTCATTTA	TA/TA	VUNX01065194.1
Invertebrate	Echinodermata	Ophiuroidea	Amphilepidida	Ophiothrix spiculata	Opsp	3068	540	1	1	23	CAGTC/CAGTC	CAGTCCGACCTCGGTTATCCGGA	TA/TA	JXSR01428583.1
Invertebrate	Mollusca	Cephalopoda	Teuthida	Architeuthis dux	Ardu	2555	555	4	1	25	CAGCA/CAACA	CAGCAATACCTTGAATAGTGCGGTT	TA/TA	VCCN01006457.1
Invertebrate	Mollusca	Bivalvia	Myida	Dreissena rostriformis	Drro	2851	552	9	2	22	CACTG/CATTG	CACTGCAACTCCTTTATAACGC	TA/TA	VMBQ01015585.1
Invertebrate	Mollusca	Cephalopoda	Sepiida	Euprymna scolopes	Eusc	3452	0	26	0	15	CAGTG/CAGTG	CAGTGGTACCTCGGT	TA/TA	SRIE01059042.1
Invertebrate	Mollusca	Gastropoda	Lepetellida	Haliotis rufescens	Haru	2765	532	14	2	23	CAGTG/CAGTG	CAGTGATCGCTCGCTATTGCGCT	TA/TA	QGMO01000434.1
Invertebrate	Mollusca	Gastropoda	Architaenioglossa	Lanistes nyassanus	Lany	2410	575	1	-	23	CACAG/CACAG	CACAGTGGTACCACGATCAATGA	-	SMGT01006172.1
Invertebrate	Mollusca	Gastropoda	Architaenioglossa	Pomacea canaliculata	Poca	2340	581	29	1	23	CAGTG/CAGTG	CAGTGGAACCTCGGTTAACGAAC	TA/TA	PZQS01000009.1
Invertebrate	Mollusca	Gastropoda	Architaenioglossa	Pomacea maculata	Poma	2360	567	37	1	23	CAGTG/CAGTG	CAGTGGAACCTCGGTTAACGAAC	TA/TA	SRHC01001796.1
Invertebrate	Mollusca	Gastropoda	Heterobranchia	Radix auricularia	Raau	1609	258	9	1	23	CAGTG/CAGTG	CAGTGGTACCCCGCTTAACGAAC	TA/TA	MUZC01004686.1
Invertebrate	Nematoda	Chromadorea	Rhabditida	Caenorhabditis briggsae	Cabr	3400	0	3	0	23	CAGTA/CAGTA	CAGTAGGCGACTAGATGCAGGTT	TA/TA	CAAC03001603.1
Invertebrate	Nematoda	Chromadorea	Rhabditida	Strongyloides papillosus	Stpa	2399	555	1	1	24	CAGTA/CAGTA	CAGTAGTCCCCCCGTATCCGCGGT	TA/TA	SRSI01000038.1
Invertebrate	Platyhelminthes	Rhabditophora	Tricladida	Girardia tigrina	Giti	2198	555	82	68	17	CAGTA/CAGTA	CAGTAAGACCCCGCTTA	TA/TA	MQRK01254851.1
Invertebrate	Platyhelminthes	Rhabditophora	Tricladida	Schmidtea mediterranea 1	Scme_1	2049	360	191	6	25	CAGCA/CGGCA	CAGCAATACCTCGCTTAGTGCGGTT	TA/TA	NNSW01000005.1
Invertebrate	Platyhelminthes	Rhabditophora	Tricladida	Schmidtea mediterranea 2	Scme_2	2325	598	231	39	24	CAGTG/CAGTG	CAGTGGAACCTCGCATAAAGAGCA	TA/TA	AUVC01075855.1
Invertebrate	Platyhelminthes	Rhabditophora	Tricladida	Schmidtea mediterranea 3	Scme_3	2262	578	108	19	24	CAGGT/CAGGT	CAGGTAGTCCCCGACTTACGACCG	TA/TA	ASXR01059955.1
Invertebrate	Platyhelminthes	Rhabditophora	Tricladida	Schmidtea mediterranea 4	Scme_4	2589	562	176	29	24	CAGTA/CAGTA	CAGTAAACCCTCCAACTGCGCGGT	TA/TA	AUVC01058595.1
Invertebrate	Platyhelminthes	Rhabditophora	Tricladida	Schmidtea mediterranea 5	Scme_5	2521	397	179	2	24	CACTA/CACTT	CACTAGAACCTCTTTTTGTGCGAT	TA/TA	AUVC01093357.1
Invertebrate	Platyhelminthes	Rhabditophora	Tricladida	Schmidtea mediterranea 6	Scme_6	2233	561	312	85	24	CAGTA/CAGTA	CAGTAGAACCTCGTTATAACGGAC	TA/TA	AUVC01043490.1
Invertebrate	Platyhelminthes	Rhabditophora	Tricladida	Schmidtea mediterranea 7	Scme_7	2762	498	198	8	23	CAGTG/CAGTG	CAGTGAAACCCCGTTATAATGCG	TA/TA	AAWT01074271.1
Invertebrate	Porifera	Demospongiae	Haplosclerida	Amphimedon queenslandica 2	Amqu_2	2767	625	3	-	20	CAGTG/TTTCA	CAGTGGACCCTCGATTATCC	TA/	JADHEG010000106.1
Invertebrate	Porifera	Demospongiae	Haplosclerida	Amphimedon queenslandica	Amqu	2288	334	3	2	26	CAGTG/CAGTG	CAGTGGACCCTCGATTATCCGGACCC	TA/TA	JADHEG010000106.1
Invertebrate	Porifera	Demospongiae	Spongillida	Ephydatia muelleri	Epmu	3872	685	12	13	741	CAGTG/CAGTG	CAGTGGGGGCTCACAACAACGGAA	TA/TA	JABACO010000023.1
Invertebrate	Urochordata	Ascidiacea	Stolidobranchia	Halocynthia roretzi	Haro	2381	519	8	1	22	CAGTG/CAGTG	CAGTGGGTCCTCATACTACGAG	TA/TA	QRAM01001471.1
Vertebrate	Chordata	Actinopterygii	Spariformes	Acanthopagrus latus	Acla	2653	365	2	1	13	CAGTG/CAGTG	CAGTGGAACCCCG	TA/TA	JABAYC010000004.1
Vertebrate	Chordata	Actinopterygii	Cichliformes	Astatotilapia calliptera	Asca	2715	301	5	1	23	CAGTG/CAGTG	CAGTGGAACCCCGACTTACGAAA	TA/TA	OFHY04000098.1
Vertebrate	Chordata	Actinopterygii	Cichliformes	Maylandia zebra	Maze	2716	326	5	1	22	CAGTG/CAGTG	CAGTGGAACCCCGACTTACGAA	TA/TA	AGTA05000015.1
Vertebrate	Chordata	Actinopterygii	Cichliformes	Oreochromis aureus	Orau	2697	282	21	3	22	CAGTG/CAGTG	CAGTGGAACCCCGACTTACGAA	TA/TA	JAAMTF010000301.1
Vertebrate	Chordata	Actinopterygii	Cichliformes	Oreochromis niloticus	Orni	2821	434	75	3	15	CAGCT/CAGTG	CAGCTTAACCAGGAC/CAGTGCAACCCCGAC	TA/TA	MKQE02000016.1
Vertebrate	Chordata	Actinopterygii	Cichliformes	Pundamilia nyererei	Puny	2715	326	3	1	22	CAGTG/CAGTG	CAGTGGAACCGCAACTTACAAA	TA/TA	AFNX01017331.1
Vertebrate	Chordata	Actinopterygii	Osteoglossiformes	Scleropages formosus	Scfo	2549	0	6	0	17	CAGTG/CAGTG	CAGTGGATCCTTGGTT	TA/TA	LGSF01000757.1
Vertebrate	Chordata	Actinopterygii	Tetraodontiformes	Takifugu flavidus	Tafl	2397	438	6	2	19	CAGTG/CAGTG	CAGTGGGACCACTACTTAC	TA/TA	AOOT01051811.1
Vertebrate	Chordata	Actinopterygii	Tetraodontiformes	Takifugu rubripes	Taru	2410	438	2	1	22	CAGTG/CAGTG	CAGTGGGACTTCTAATTACAAA	TA/TA	CAAB02011802.1
Vertebrate	Chordata	Actinopterygii	Cichliformes	Tropheus moorii	Trmo	2717	316	7	2	22	CAGTG/CAGTG	CAGTGGAACCCCGACTTACGAA	TA/TA	VNLG01040485.1
Vertebrate	Chordata	Actinopterygii	Cichliformes	Oreochromis spilurus	Orsp	1385	306	5	-	23	CAGTG/	CAGTGCAACCCCGACTTACGAAT	TA/	VSJB01137920.1:1
Vertebrate	Chordata	Agnatha	Petromyzontiformes	Lethenteron camtschaticum	Leca	2906	580	4	1	21	CAGTA/CAGTA	CAGTAAAACCTTGGATTGCGA	TA/TA	APJL01067861.1
Vertebrate	Chordata	Amphibia	Anura	Leptobrachium leishanense	Lele	1620	340	1223	1000	29	CAGTT/CAGTT	CAGTTGTGTTCAAAATTATTCAACCCCCA	TA/TA	RXON01000005.1
Vertebrate	Chordata	Amphibia	Anura	Nanorana parkeri	Napa	2277	597	33	1	26	CAGAG/CAGAG	CAGAGAAATTATGAATACAGTGATAC	TA/TA	JYOU01108768.1
Vertebrate	Chordata	Amphibia	Anura	Rhinella marina	Rhma	1898	0	8	0	22	CAGTG/CTGTG	CAGTGATCCCTCAACATACAAT	TA/TA	ONZH01025857.1
Vertebrate	Chordata	Aves	Passeriformes	Agelaius phoeniceus	Agph	3808	584	1	-	20	GACGA/GACTA	GACGACAACCTCCATGTGGG	-	VZSP01001050.1
Vertebrate	Chordata	Chondrichthyes	Rajiformes	Amblyraja radiata	Amra	4525	557	2	-	22	CCAGC/CCTGC	CCAGCATCTGCAGTTCCTTCTT	-	JAAGWR010000007.1
Vertebrate	Chordata	Chondrichthyes	Lamniformes	Carcharodon carcharias	Caca	3377	560	8	2	23	CAGTA/CAGTA	CAGTAAGTCCCCGCTTTAAGTTG	TA/TA	QUOW01001586.1
Vertebrate	Chordata	Chondrichthyes	Orectolobiformes	Chiloscyllium punctatum	Chpu	2094	306	41	8	23	CAGTA/CAGTA	CAGTAGCGCCTTGACTTACGAAC	TA/TA	BEZZ01000173.1
Vertebrate	Chordata	Chondrichthyes	Rajiformes	Leucoraja erinacea	Leer	2517	585	1	1	22	CAGTA/CAGTA	CAGTAAAACTCAGATAATCTGG	TA/TA	AESE010061269.1
Vertebrate	Chordata	Chondrichthyes	Carcharhiniformes	Scyliorhinus torazame	Scto	3320	560	1	1	18	CAGTA/CAGTA	CAGTAAGTCCTCACTTAA	TA/TA	BFAA01000566.1
Vertebrate	Chordata	Mammalia	Afrotheria	Microgale talazaci	Mita	2833	608	1	-	22	CAGGC/CAGGC	CAGGCAGTCCCCGGGTTACAAA	-	PVJH01007074.1
Vertebrate	Chordata	Mammalia	Carnivora	Acinonyx jubatus 1	Acju_1	2517	548	378	3	13	CAGTA/CAAGT	CAGTAAAACCTTGG/CAAGTAAAACCTTG	TA/TA	QURD01003231.1
Vertebrate	Chordata	Mammalia	Carnivora	Acinonyx jubatus 2	Acju_2	2413	593	433	3	9	CAGGC/TAGGC	CAGGCATAC/TAGGCATAC	TA/TA	QURD01000012.1
Vertebrate	Chordata	Mammalia	Carnivora	Ailuropoda melanoleuca	Aime	2408	586	597	1	12	CAGGC/TAGGC	CAGGCCTACCCC/TAGGCATACCTC	TA/TA	LNAT02000002.1
Vertebrate	Chordata	Mammalia	Carnivora	Arctocephalus gazella	Arga	1710	430	312		17	TAGGC/	TAGGCATACCTCATTTT	TA/	UIRR01000040.1
Vertebrate	Chordata	Mammalia	Carnivora	Callorhinus ursinus	Caur	2412	593	893	1	13	CAGGC/TAGGC	CAGGCCTACCCCA	TA/TA	QLOG01002569.1
Vertebrate	Chordata	Mammalia	Carnivora	Canis lupus	Calu	2375	593	617	-	18	CAGGC/	CAGGCATACCCCAGAGAT	TA/	SDHF02000061.1
Vertebrate	Chordata	Mammalia	Carnivora	Crocuta crocuta	Crcr	2533	549	159	1	22	CAGTA/CAAGT	CAGTAAAACCTTGGTTTGCGAG	TA/TA	VOAJ01004624.1
Vertebrate	Chordata	Mammalia	Carnivora	Eumetopias jubatus	Euju	2412	593	844	1	13	CAGGC/TAGGC	CAGGCCTACCCCA/TAGGCATACCTCA	TA/TA	SBAQ01001481.1
Vertebrate	Chordata	Mammalia	Carnivora	Felis catus 1	Feca_1	2515	548	231	1	22	CAGTA/CAAGT	CAGTAAAACCTTGGCTTGCGAG	TA/TA	AANG04001280.1
Vertebrate	Chordata	Mammalia	Carnivora	Felis catus 2	Feca_2	2511	593	435	-	19	CAGGC/	CAGGCAATAGAATTAAGTT	TA/TA	AANG04001482.1
Vertebrate	Chordata	Mammalia	Carnivora	Felis nigripes 1	Feni_1	2413	593	478	1	9	CAGGC/TAGGC	CAGGCATAC/TAGGCATAC	TA/TA	PISY01037314.1
Vertebrate	Chordata	Mammalia	Carnivora	Felis nigripes 2	Feni_2	2517	548	256	1	22	CAGTA/CAAGT	CAGTAAAACCTTGGCTTGCGAG	TA/TA	PISY01058154.1
Vertebrate	Chordata	Mammalia	Carnivora	Gulo gulo	Gugu	2417	593	250	-	24	CAGGC/	CAGGCCTACACCAGAGATATTGTG	TA/	CYRY02042643.1
Vertebrate	Chordata	Mammalia	Carnivora	Helogale parvula 1	Hepa_1	2365	593	122	-	24	CAGGC/	CAGGCATACCCCAGAGATTTTGTG	-	PJEM01001316.1
Vertebrate	Chordata	Mammalia	Carnivora	Helogale parvula 2	Hepa_2	2527	553	138	1	22	CAGTA/CAAGT	CAGTAAAACCTTGGTTTGCGAG	TA/TA	PJEM01002592.1
Vertebrate	Chordata	Mammalia	Carnivora	Hyaena hyaena 1	Hyhy_1	2414	593	317	-	22	CAGGC/	CAGGCATACCCCAGAGATATTG	-	PITC01002113.1
Vertebrate	Chordata	Mammalia	Carnivora	Hyaena hyaena 2	Hyhy_2	2522	549	313	2	27	CAGTA/CAAGT	CAGTAAAACCTTGGTTTGCGAGCAAAA	TA/TA	PITC01008881.1
Vertebrate	Chordata	Mammalia	Carnivora	Leptonychotes weddellii	Lewe	2414	593	919	1	13	CAGGC/TAGGC	CAGGCCTACCCCA/TAGGCATACCTCA	TA/TA	APMU01002172.1
Vertebrate	Chordata	Mammalia	Carnivora	Lycaon pictus	Lypi	2375	593	174	-	20	CAGGC/	CAGGCATACCCCAGAGATAT	TA/	SIDF01000051.1
Vertebrate	Chordata	Mammalia	Carnivora	Lynx canadensis 1	Lyca_1	2410	593	306	1	12	CAGGC/TTGGC	CAGGCATACCCC/TTGGCATACTTC	TA/TA	VHLE02000010.1
Vertebrate	Chordata	Mammalia	Carnivora	Lynx canadensis 2	Lyca_2	2517	548	156	1	22	CAGTA/CAAGT	CAGTAAAACCTTGGCTTGCGAG	TA/TA	VHLE02000010.1
Vertebrate	Chordata	Mammalia	Carnivora	Lynx pardinus	Lypa	2517	548	274	1	22	CAGTA/CAAGT	CAGTAAAACCTTGGCTTGCGAG	TA/TA	CAAGRJ010040041.1
Vertebrate	Chordata	Mammalia	Carnivora	Mellivora capensis	Meca	2415	631	215	-	22	CAGGC/	CAGGCCTACACCAGAGATATTG	TA/	PISX010005218.1
Vertebrate	Chordata	Mammalia	Carnivora	Mirounga angustirostris	Mian	2414	593	897	1		CAGGC/TAGGC	CAGGCCTACCCCAAATATAT	TA/TA	PITE01008913.1
Vertebrate	Chordata	Mammalia	Carnivora	Mungos mungo 1	Mumu_1	2364	346	66	-	23	CAGGC/	CAGGCATACCCCAGAGATTTTG	-	PISW01004765.1
Vertebrate	Chordata	Mammalia	Carnivora	Mungos mungo 2	Mumu_2	2526	553	142	1	22	CAGTA/CAAGT	CAGTAAAACCTTGGTTTGCGAG	TA/TA	PISW01006879.1
Vertebrate	Chordata	Mammalia	Carnivora	Mustela putorius	Mupu	2401	588	957	-	19	CAGGC/	CAGGCCTATACCAGAGATA	TA/TA	CABPSZ010000002.1
Vertebrate	Chordata	Mammalia	Carnivora	Neomonachus schauinslandi	Nesc	2414	593	120	1	13	CAGGC/TAGGC	CAGGCCTACCCCA/TAGGCATACCTCA	TA/TA	NINY01007710.1
Vertebrate	Chordata	Mammalia	Carnivora	Neovison vison	Nevi	2417	593	82	-	24	CAGGC/	CAGGCCTATACCAGAGATATTGTG	TA/	FNWR01000154.1
Vertebrate	Chordata	Mammalia	Carnivora	Odobenus rosmarus	Odro	2412	593	903	1	13	CAGGC/TAGGC	CAGGCCTACCCCA/TAGGCATACCTCA	TA/TA	ANOP01001997.1
Vertebrate	Chordata	Mammalia	Carnivora	Panthera leo 1	Pale_1	2416	593	571	2	9	CAGGC/TAGGC	CAGGCATAC/TAGGCATAC	TA/TA	JAAVKH010233722.1
Vertebrate	Chordata	Mammalia	Carnivora	Panthera leo 2	Pale_2	2517	548	308	2	26	CAGTA/CAAGT	CAGTAAAACCTTGGCTTGCGAGCATA	TA/TA	VOCV01000013.1
Vertebrate	Chordata	Mammalia	Carnivora	Panthera onca 1	Paon_1	2418	593	549	1	9	TAGGC/CAGGC	TAGGCATAC/CAGGCATAC	TA/TA	PISV01017618.1
Vertebrate	Chordata	Mammalia	Carnivora	Panthera onca 2	Paon_2	2521	548	268	1	26	CAGTA/CAAGT	CAAGTAAAACCTTGGATTGCGAGTAA	TA/TA	PISV01009178.1
Vertebrate	Chordata	Mammalia	Carnivora	Panthera pardus 1	Papa_1	2417	593	531	1	9	CAGGC/TAGGC	CAGGCATAC/TAGGCATAC	TA/TA	LQGZ01009360.1
Vertebrate	Chordata	Mammalia	Carnivora	Panthera pardus 2	Papa_2	2517	548	278	1	14	CAAGT/CAGTA	CAAGTAAAACCTTG/CAGTAAAACCTTGG	TA/TA	LQGZ01196412.1
Vertebrate	Chordata	Mammalia	Carnivora	Panthera tigris 1	Pati_1	2416	593	542	1	12	CAGGC/TAGGC	CAGGCATACCCC/TAGGCATACTTC	TA/TA	ATCQ01063806.1
Vertebrate	Chordata	Mammalia	Carnivora	Panthera tigris 2	Pati_2	2517	548	271	1	22	CAGTA/CAAGT	CAGTAAAACCTTGGCTTGCGAG	TA/TA	ATCQ01091138.1
Vertebrate	Chordata	Mammalia	Carnivora	Paradoxurus hermaphroditus 1	Pahe_1	2400	593	285	-	18	CAGGC/	CAGGCATATCCCAGAAAT	TA/TA	PITB01008222.1
Vertebrate	Chordata	Mammalia	Carnivora	Phoca vitulina	Phvi	2413	481	900	1	13	CAGGC/TAGGC	CAGGCCTACCCCA/TAGGCATACCTCA	TA/TA	RXNX01000296.1
Vertebrate	Chordata	Mammalia	Carnivora	Prionailurus bengalensis 1	Prbe_1	2414	593	857	1	20	CAGGC/TTGGC	CAGGCATACCCCAGAGATAT	TA/TA	BIMV02042679.1
Vertebrate	Chordata	Mammalia	Carnivora	Prionailurus bengalensis 2	Prbe_2	2514	548	402	4	15	CAAGT/CAGTA	CAAGTAAAACCTTGG	TA/TA	BIMV02041197.1
Vertebrate	Chordata	Mammalia	Carnivora	Pteronura brasiliensis	Ptbr	2423	593	168	-	24	CAGGC/	CAGGCCTACACCAAAGATATTGTG	TA/	PJEN01012621.1
Vertebrate	Chordata	Mammalia	Carnivora	Puma concolor 1	Puco_1	2414	407	559	2	9	CAGGC/TAGGC	CAGGCATAC/TAGGCATAC	TA/TA	QAVW01000424.1
Vertebrate	Chordata	Mammalia	Carnivora	Puma concolor 2	Puco_2	2517	548	287	1	14	CAGTA/CAAGT	CAGTAAAACCTTGG/CAAGTAAAACCTTG	TA/TA	QAVW01000424.1
Vertebrate	Chordata	Mammalia	Carnivora	Suricata suricatta 2	Susu_2	2463	553	132	-	21	CAGTA/	CAGTAAAACCTTGGTTTGCGA	TA/	VCRZ01000007.1
Vertebrate	Chordata	Mammalia	Carnivora	Taxidea taxus	Tata	2416	591	194	-	24	CAGGC/	CAGGCCTACACCAGAGATATTGTG	TA/	RCUC01148929.1
Vertebrate	Chordata	Mammalia	Carnivora	Ursus americanus	Uram	2410	593	627	1	12	CAGGC/TAGGC	CAGGCCTACCCC/TAGGCATACCTC	TA/TA	LZNR01004304.1
Vertebrate	Chordata	Mammalia	Carnivora	Ursus arctos	Urar	2410	593	623	1	12	CAGGC/TAGGC	CAGGCCTACCCC/TAGGCATACCTC	TA/TA	QXTK01001662.1
Vertebrate	Chordata	Mammalia	Carnivora	Ursus maritimus	Urma	2410	593	710	2	12	CAGGC/TAGGC	CAGGCCTACCCC/TAGGCATACCTC	TA/TA	JADGMR010000026.1
Vertebrate	Chordata	Mammalia	Carnivora	Vulpes lagopus	Vula	2321	593	285	-	24	CAGGC/	CAGGCATACCCCAGAGATATTGTG	TA/	PISU010017506.1
Vertebrate	Chordata	Mammalia	Carnivora	Vulpes vulpes	Vuvu	2368	593	86	-	23	CAGGC/	CAGGCATACCCCAGAGATATTGT	TA/	NBDQ01000152.1
Vertebrate	Chordata	Mammalia	Carnivora	Zalophus californianus	Zaca	2412	593	1416	3	13	CAGGC/TAGGC	CAGGCCTACCCCA/TAGGCATACCTCA	TA/TA	WPOA02000003.1
Vertebrate	Chordata	Mammalia	Cetartiodactyla	Balaenoptera musculus	Bamu	2212	603	243	-	18	CAGTA/	CAGTAAGTCCCCTACGTAC	TA/	VNFC03000015.1
Vertebrate	Chordata	Mammalia	Cetartiodactyla	Globicephala melas	Glme	2225	603	279	-	20	CAGTA/	CAGTAAGTCCCCTACGTATG	TA/	SWEB01012205.1
Vertebrate	Chordata	Mammalia	Chiroptera	Eidolon helvum	Eihe	2564	440	37	-	24	CAGGC/	CAGGCGTGCCTTGGAGATGCGG	TA/	AWHC01241522.1
Vertebrate	Chordata	Mammalia	Chiroptera	Eptesicus fuscus	Epfu	2621	636	19	-	24	CAGGC/	CAGGCATACCTTGTTCTATTGCAC	TA/	ALEH01149294.1
Vertebrate	Chordata	Mammalia	Chiroptera	Hipposideros armiger 1	Hiar_1	2356	592	225	1	11	CAGGC/CAGGC	CAGGCATACCT/CAGGCATGCCT	TA/TA	JXIK01000049.1
Vertebrate	Chordata	Mammalia	Chiroptera	Hipposideros armiger 2	Hiar_2	2530	591	68	5	18	CAGTA/CAGTA	CAGTAAAACCTTGGTTTG	TA/TA	JXIK01000274.1
Vertebrate	Chordata	Mammalia	Chiroptera	Megaderma lyra	Mely	2382	591	116	-	23	CAGGC/	CAGGCACATCTAGGAGATAGTAC	TA/TA	AWHB01326445.1
Vertebrate	Chordata	Mammalia	Chiroptera	Miniopterus natalensis 1	Mina_1	1739	444	61	-	21	CAGGC/	CAGGCACACCTCGCTTTGCCTC	-	LDJU01000489.1
Vertebrate	Chordata	Mammalia	Chiroptera	Miniopterus natalensis 2	Mina_2	2167	578	33	1	13	CAGTC/CAGTA	CAGTCAAACCTCA/CAGTAAAAATGAA	TA/TA	LDJU01000471.1
Vertebrate	Chordata	Mammalia	Chiroptera	Myotis brandtii 1	Mybr_1	2722	628	23	-	23	CAGGC/	CAGGCATACCTCGTTTTATTGCA	TA/TA	ANKR01278393.1
Vertebrate	Chordata	Mammalia	Chiroptera	Myotis brandtii 2	Mybr_2	2962	576	21	1	22	CAGTG/CAGTG	CAGTGCAACTTTGGTTCTCAAA	TA/TA	ANKR01188533.1
Vertebrate	Chordata	Mammalia	Chiroptera	Myotis davidii 1	Myda_1	2725	628	13	-	19	CAGGC/	CAGGCGTACCTCATTGTAT	TA/	ALWT01151393.1
Vertebrate	Chordata	Mammalia	Chiroptera	Myotis davidii	Myda	2138	445	15	1	23	CAGTG/CAGTG	CAGTGGTGCCTTGACTTACGAGT	TA/TA	ALWT01171886.1
Vertebrate	Chordata	Mammalia	Chiroptera	Myotis lucifugus 1	Mylu_1	2424	628	20	-	22	CAGGC/	CAGGCATACCTCGTTTTATTGC	TA/	AAPE02058820.1
Vertebrate	Chordata	Mammalia	Chiroptera	Myotis lucifugus	Mylu	2353	574	43	3	23	CAGTG/CAGTG	CAGTGGTGCCTTGACTTACGAGT	TA/TA	AAPE02016642.1
Vertebrate	Chordata	Mammalia	Chiroptera	Pteropus alecto	Ptal	2412	593	158	1	9	CAGCA/CAGGC	CAGCATACC/CAGGCGTAC	TA/TA	ALWS01006215.1
Vertebrate	Chordata	Mammalia	Chiroptera	Pteropus vampyrus	Ptva	2413	593	160	1	9	CAGGC/CAGCA	CAGGCGTAC/CAGCATACC	TA/TA	ABRP02134483.1
Vertebrate	Chordata	Mammalia	Chiroptera	Rhinolophus ferrumequinum 1	Rhfe_1	2397	590	930	-	22	CAGGC/	CAGGCACGCCTTAGAGATACTG	TA/	AWHA01203650.1
Vertebrate	Chordata	Mammalia	Chiroptera	Rhinolophus sinicus 1	Rhsi_1	2497	592	203	-	16	CAGGC/	CAGGCATGCCTTAGAG	TA/	LVEH01000202.1
Vertebrate	Chordata	Mammalia	Chiroptera	Rhinolophus sinicus 2	Rhsi_2	1833	470	54	-	25	CAGTA/	CAGTAGTACCTCGGGTTTCCAAAGT	TA/	LVEH01000183.1
Vertebrate	Chordata	Mammalia	Dermoptera	Galeopterus variegatus	Gava	2369	0	51	0	13	CAGGC/CAGGC	CAGGCATACCTTG	TA/TA	JMZW01192740.1
Vertebrate	Chordata	Mammalia	Insectivora	Erinaceus europaeus	Ereu	2634	498	2	-	22	CAGTC/	CAGTCATACCTTGGCCCCCTTT	TA/TA	AMDU01167505.1
Vertebrate	Chordata	Mammalia	Lagomorpha	Trichechus manatus	Trma	2382	321	1805	1	13	CAGGC/CAGGC	CAGGCTTACCTCG	TA/TA	AHIN01114382.1
Vertebrate	Chordata	Mammalia	Metatheria	Gymnobelideus leadbeateri	Gyle	2245	541	1	1	24	CAGAC/CAGAC	CAGACAGCTCTCACTTTATATAA	TA/TA	WOXC01005209.1
Vertebrate	Chordata	Mammalia	Metatheria	Phascolarctos cinereus	Phci	2379	546	2	2	20	CAGCC/CAGCC	CAGCCAGGGCCTCGACCCTT	-	MSTS01000035.1
Vertebrate	Chordata	Mammalia	Metatheria	Trichosurus vulpecula	Trvu	2256	542	25	2		CAGAC/CAGAC	CAGACAGTTCTCACTTTACATAA	TA/TA	JAANDF010007726.1
Vertebrate	Chordata	Mammalia	Perissodactyla	Ceratotherium simum	Cesi	2350	359	2324	-	24	CAGGC/	CAGGCATACCTTGGAGATATTGC	TA/	AKZM01023359.1
Vertebrate	Chordata	Mammalia	Perissodactyla	Equus asinus	Eqas	2388	266	710	2	13	CAGGG/CAGGC	CAGGCACACCTCA/CAGGGATACCTCA	TA/TA	JREZ01000166.1
Vertebrate	Chordata	Mammalia	Perissodactyla	Equus caballus	Eqca	2356	350	1859	-	13	CAGGC/CAGGC	CAGGCACATCTTG/CAGGCATATCTTG	-	PJAA01000002.1
Vertebrate	Chordata	Mammalia	Pholidota	Manis javanica	Maja	2332	592	688	-	22	CAGGC/	CAGGCAGACCTCAGAGATATTG	TA/	JSZB01002700.1
Vertebrate	Chordata	Mammalia	Pholidota	Manis pentadactyla	Mape	2346	592	825	-	22	CAGGC/	CAGGCAGACCTCGGAGATATTG	TA/TA	JPTV01122391.1
Vertebrate	Chordata	Mammalia	Pholidota	Phataginus tricuspis	Phtr	2339	592	631	-	20	CAGGC/	CAGGCAGACCTCGGAGATGT	TA/TA	SOZM010018360.1
Vertebrate	Chordata	Mammalia	Primates	Alouatta palliata	Alpa	1655	216	23	-	18	CAGGC/	CAGGCATGCCTCAGAGAT	TA/	PVKV010000185.1
Vertebrate	Chordata	Mammalia	Primates	Callithrix jacchus	Caja	2405	0	9	0	11	CAGGC/CAGGC	CAGGCATAGCT/CAGGCACGCCT	TA/TA	JAALXQ010000018.1
Vertebrate	Chordata	Mammalia	Primates	Carlito syrichta	Casy	1886	579	170	1	15	CAGTA/CTGTA	CAGTACAACAGCTGG	TA/TA	ABRT02359302.1
Vertebrate	Chordata	Mammalia	Primates	Cebus capucinus	Ceca	2330	0	1	0	11	CAGGC/CAGGC	CAGGCATAGCT/CAGGCATGCCT	TA/TA	LVWQ01079307.1
Vertebrate	Chordata	Mammalia	Primates	Cercocebus atys	Ceat	2366	0	7	0	8	CAGGC/CAGAC	CAGGCATA/CAGACACA	TA/TA	JZLG01013709.1
Vertebrate	Chordata	Mammalia	Primates	Chlorocebus sabaeus	Chsa	2416	0	4	0	10	CAGGC/CAGGC	CAGGCATGCC	TA/TA	AQIB01085966.1
Vertebrate	Chordata	Mammalia	Primates	Colobus angolensis	Coan	2410	0	4	0	11	CAGGC/CAGGC	CAGGCATGCCT	TA/TA	JYKR01030439.1
Vertebrate	Chordata	Mammalia	Primates	Gorilla gorilla	Gogo	1608	300	779	-	22	CAGAC/	CAGACATACCTCGGAGATATTG	TA/	SRLZ01001716.1
Vertebrate	Chordata	Mammalia	Primates	Homo sapiens	Hosa	1612	345	24	-		CAGAC/	CAGACATGCCTCGGAGATATT	TA/	NC_000001.11
Vertebrate	Chordata	Mammalia	Primates	Indri indri	Inin	1714	329	501	-	22	CAGGC/	CAGGCATACCTCAGATATATTG	TA/	RJWJ010015082.1
Vertebrate	Chordata	Mammalia	Primates	Macaca fascicularis	Mafa	2411	0	9	0	10	CAGGC/CCGGC	CAGGCATGCC/CCGGCATGCC	TA/TA	AQIA01003200.1
Vertebrate	Chordata	Mammalia	Primates	Macaca mulatta	Mamu	2411	0	7	0	10	CAGGC/CCGGC	CAGGCATGCC/CCGGCATGCC	TA/TA	QNVO02000012.1
Vertebrate	Chordata	Mammalia	Primates	Macaca nemestrina	Mane	2412	0	2	0	10	CAGGC/CCGGC	CAGGCATGCC/CCGGCATGCC	TA/TA	JZLF01012814.1
Vertebrate	Chordata	Mammalia	Primates	Microcebus murinus	Mimu	2397	0	17	0	11	CAGGC/CAGGC	CAGGCATACCT/CAGGCATAACT	TA/TA	ABDC03001282.1
Vertebrate	Chordata	Mammalia	Primates	Nasalis larvatus	Nala	2408	0	2	0	9	CAGGC/CAGGC	CAGGCATGC/CAGGCATGC	TA/TA	JMHX01319529.1
Vertebrate	Chordata	Mammalia	Primates	Nomascus leucogenys	Nole	2426	0	5	0	13	CAGGC/CAGGC	CAGGCATACCTCA	TA/TA	VIFL01002357.1
Vertebrate	Chordata	Mammalia	Primates	Pan paniscus	Papa	2400	0	7	0	11	CAGGC/CAGGC	CAGGCATGCCT	TA/TA	AJFE02025549.1
Vertebrate	Chordata	Mammalia	Primates	Pan troglodytes	Patr	1605	343	1054	-	21	CAGAC/	CAGACATACCTCGGAGATATT	TA/	NBAG03000275.1
Vertebrate	Chordata	Mammalia	Primates	Papio anubis	Paan	2414	0	3	0	10	CAGGC/CAGGC	CAGGCATGCC	TA/TA	VSMJ01000001.1
Vertebrate	Chordata	Mammalia	Primates	Propithecus coquereli	Prco	2398	0	612	0	10	CAGGC/CAGGC	CAGGCATAAC	TA/TA	JZKE01083678.1
Vertebrate	Chordata	Mammalia	Primates	Rhinopithecus bieti	Rhbi	2410	0	1	0	9	CAGGC/CAGGC	CAGGCATGC/CAGGCATAC	TA/TA	MCGX01011291.1
Vertebrate	Chordata	Mammalia	Primates	Rhinopithecus roxellana	Rhro	2407	0	3	0	9	CAGGC/CAGGC	CAGGCATAC/CAGGCATGC	TA/TA	VMRL01000021.1
Vertebrate	Chordata	Mammalia	Primates	Saimiri boliviensis	Sabo	2408	0	2	0	14	CAGGC/AAGGC	CAGGCATACTTCAT/AAGGCATACCTCAT	TA/TA	JAEKCL010000661.1
Vertebrate	Chordata	Mammalia	Rodent	Thryonomys swinderianus	Thsw	2289	584	1	-	23	CAGTA/	CAGTAAAACTTGGTTTGCAAGCA	TA/	PVIC010036877.1
Vertebrate	Chordata	Mammalia	Rodents	Chinchilla lanigera	Chla	2754	579	2	1	22	CAGCA/CAGTA	CAGCAATACTTTGGGTTGTGAG	TA/TA	AGCD01076185.1
Vertebrate	Chordata	Mammalia	Rodents	Ctenomys sociabilis	Ctso	2324	585	1	-	23	CAGTA/	CAGTAAAGCCTTGGTTTATGAGC	TA/	PVKA01041971.1
Vertebrate	Chordata	Mammalia	Rodents	Dinomys branickii	Dibr	2337	586	2	-	19	CAGTG/	CAGTGAAACCTTGGTCTGT	TA/	PVLD010036373.1
Vertebrate	Chordata	Mammalia	Rodents	Fukomys damarensis	Fuda	2593	585	3	2	11	CAGTA/CAGTA	CAGTAAAACTT	TA/TA	JAAHWF010000033.1
Vertebrate	Chordata	Mammalia	Rodents	Heterocephalus glaber	Hegl	2593	586	15	3	22	CAGTA/CAGTA	CAGTAAAACCTTGGTTTATGAG	TATG	RPGA01000027.1
Vertebrate	Chordata	Mammalia	Rodents	Hystrix cristata	Hycr	2364	560	8	-	18	CAGTA/	CAGTAAAACCCTGGTTTG	TA/	PVJO010008942.1
Vertebrate	Chordata	Mammalia	Rodents	Octodon degus	Ocde	2519	320	1	1	12	CAGCA/CAGTA	CAGCAATACTTT	TA/TA	AJSA01087996.1
Vertebrate	Chordata	Mammalia	Rodents	Petromus typicus	Pety	2334	583	1	-	13	CAGTA/	CAGTAAAACTTTG	TA/	PVIR01018252.1
Vertebrate	Chordata	Mammalia	Xenarthra	Chaetophractus vellerosus	Chve	1993	593	923	-	19	CAGGT/	CAGGTATACATCAGAGAAT	TA/	PVKH010164852.1
Vertebrate	Chordata	Mammalia	Xenarthra	Choloepus hoffmanni	Chho	2367	0	192	0	13	CAGGC/CAGGC	CAGGCATACTTCA	TA/TA	ABVD02305251.1
Vertebrate	Chordata	Reptiles	Crocodilia	Alligator mississippiensis 2	Almi_2	2503	597	29	-	23	CAGCA/TAGTAA	CAGCAAAAGCTTTGTTATCCGGC	TA/TG	LPUV01001353.1
Vertebrate	Chordata	Reptiles	Crocodilia	Alligator mississippiensis	Almi	23299	0	39	0	12	CAGGC/CAGGC	CAGGCATTCTTC	TA/TA	LPUV01003206.1
Vertebrate	Chordata	Reptiles	Crocodilia	Alligator sinensis 1	Alsi_1	2516	597	10	-	24	CAGCA/	CAGCAAAAGCTTTGTTATCCGGCA	TA/	AVPB01126717.1
Vertebrate	Chordata	Reptiles	Crocodilia	Alligator sinensis	Alsi	2345	587	39	1	11	CAGGC/CAGGC	CAGGCAACCCC	TA/TA	AVPB01076254.1
Vertebrate	Chordata	Reptiles	Crocodilia	Crocodylus porosus	Crpo	2360	640	48	3	17	CAGGC/CAGGT	CAGGCAACCCCTGCTTA/CAGGTAAGCCCCCCTTA	TA/TA	MDVP01000036.1
Vertebrate	Chordata	Reptiles	Crocodilia	Gavialis gangeticus	Gaga	2353	540	54	2	22	CAGGC/CAGGC	CAGGCAACCCCTGCTTAGCACT	TA/TA	MDVQ01000049.1
Vertebrate	Chordata	Reptiles	Squamata	Anolis carolinensis 1	Anca_1	3708	569	1	1	17	CAGTG/GAGTG	CAGTGATACCTTGAACT	TA/TA	AAWZ02019759.1
Vertebrate	Chordata	Reptiles	Squamata	Anolis carolinensis	Anca	3329	532	9	2	23	CAGTA/CAGTA	CAGTAGAGTCTCACTTATCCAAC	TA/TA	AAWZ02007269.1
Vertebrate	Chordata	Reptiles	Squamata	Ophiophagus hannah	Opha	3154	608	2	-	26	CAGTG/	CAGTGGAACCTCTGGTCACGACCATA	TA/	AZIM01003787.1
Vertebrate	Chordata	Reptiles	Squamata	Ptyas mucosa	Ptmu	3988	618	1	1	25	CAGTC/CAGTC	CAGTCACTAAGTGAATAATCATATG	-	WNWU01000016.1
Vertebrate	Chordata	Reptiles	Squamata	Thermophis baileyi	Thba	2336	597	4	1	21	CAGTA/CAGTA	CAGTAGAACCTCTGGTCACGA	TA/TA	QLTV01004085.1
Vertebrate	Chordata	Reptiles	Testudines	Apalone spinifera 1	Apsp_1	2524	553	2	-	19	CAGTA/	CAGTAACTCCTCACTTAAC	TA/	APJP01619491.1
Vertebrate	Chordata	Reptiles	Testudines	Apalone spinifera	Apsp	2432	588	5	1	21	CAGTA/CAGTA	CAGTAAAAGCTTTGTTATCCG	TA/TA	APJP01627324.1
Vertebrate	Chordata	Reptiles	Testudines	Carettochelys insculpta	Cain	2363	497	1	1	18	CAGCC/CAGCC	CAGCCCCACGGAGACAAG	-	VOCQ01033147.1
Vertebrate	Chordata	Reptiles	Testudines	Chelonia mydas 1	Chmy_1	2203	572	44	1	10	CAGTA/CAGTA	CAGTAACTCC/CAGTATCACC	TA/TA	AJIM01163334.1
Vertebrate	Chordata	Reptiles	Testudines	Chelonia mydas 2	Chmy_2	2448	601	20	3	19	CAGTA/CAGTA	CAGTAAAAGCTTTGTTATC	TA/TA	AJIM01141740.1
Vertebrate	Chordata	Reptiles	Testudines	Chelonia mydas 3	Chmy_3	2254	537	20	3	12	CAGTA/CAATA	CAGTAGAACCTC/CAATAGAACCTC	TA/TA	AJIM01148312.1
Vertebrate	Chordata	Reptiles	Testudines	Dermochelys coriacea	Deco	1370	323	449	8	23	CAGTG/CAGTG	CAGTGGAGTCGCATCTTATGTGG	TA/TA	WSPL03000008.1
Vertebrate	Chordata	Reptiles	Testudines	Malaclemys terrapin 1	Mate_1	2029	560	27	-	23	CAGTA/	CAGTAACTCCTTGCTTAATGTTG	TA/	MDXI01020264.1
Vertebrate	Chordata	Reptiles	Testudines	Malaclemys terrapin 2	Mate_2	2753	524	7	1	19	CAGTA/CAGTA	CAGTAAGAGCTTTGTTATC	TA/TA	MDXI01015839.1
Vertebrate	Chordata	Reptiles	Testudines	Pelodiscus sinensis 1	Pesi_1	1605	553	2	-	16	CAGTA/	CAGTAACTCCTCACTT	TA/	AGCU01123667.1
Vertebrate	Chordata	Reptiles	Testudines	Pelodiscus sinensis 2	Pesi_2	2442	586	4	1	27	CAGTA/CAGTA	CAGTAAAAGCTTTGTTATCCGGCAT	TA/TA	AGCU01122416.1
Vertebrate	Chordata	Reptiles	Testudines	Pelodiscus sinensis 3	Pesi_3	2258	495	1	1	10	CAGTA/CAATA	CAGTAAAATT/CAATAGAACT	TA/TA	AGCU01037272.1
Vertebrate	Chordata	Reptiles	Testudines	Pelusios castaneus	Peca	3268	457	10	1	23	CAGTG/CAGTG	CAGTGGTACCTTGACTTACGAGT	TA/TA	VOCT01031037.1
Vertebrate	Chordata	Reptiles	Testudines	Platysternon megacephalum	Plme	2740	601	9	1	19	CAGTA/CAGTA	CAGTAAAAGCTGTGTTATC	TA/TA	QXTE01000087.1
Vertebrate	Chordata	Sarcopterygii	Coelacanthiformes	Latimeria chalumnae 1	Lach_1	2418	575	9	7	23	CAGTA/CAGTA	CAGTAACTCCCCACTTAACGTCC	TA/TA	BAHO01274225.1
Vertebrate	Chordata	Sarcopterygii	Coelacanthiformes	Latimeria chalumnae 2	Lach_2	2099	457	45	4	23	CAGTA/CAGTA	CAGTAGAAGTCCGTTTATCCAAA	TA/TA	BAHO01344652.1
Vertebrate	Chordata	Sarcopterygii	Coelacanthiformes	Latimeria chalumnae 3	Lach_3	2320	582	48	3	23	CAGTC/CAGTC	CAGTCAACTCTCATTTTTCCACG	TA/TA	BAHO01402872.1

## Sheet: Supplementary table S2
Species 1	Species 2	Tn	L3	L4	L3/Tn	L4/Tn
Arthropoda Bobi	Arthropoda Boim	0.007	0.013	0.01	1.85714	1.42857
Arthropoda Bobi	Arthropoda Bova	0.001	0.002	0.002	2	2
Arthropoda Boim	Arthropoda Bova	0.006	0.012	0.01	2	1.66667
Arthropoda Bobi	Arthropoda Bovo	0.001	0.008	0.009	8	9
Arthropoda Drat	Arthropoda Draz	0.004	0.005	0.452	1.25	113
Arthropoda Cani	Arthropoda Duno 1	0.007	0.212	0.242	30.2857	34.5714
Arthropoda Cani	Arthropoda Eume	0.049	0.208	0.202	4.2449	4.12245
Arthropoda Duno 1	Arthropoda Eume	0.043	0.185	0.191	4.30233	4.44186
Arthropoda Duno	Arthropoda Glco	0.192	0.289	0.435	1.50521	2.26562
Arthropoda Cani	Arthropoda Hehe	0.082	0.283	0.346	3.45122	4.21951
Arthropoda Duno 1	Arthropoda Hehe	0.077	0.269	0.429	3.49351	5.57143
Arthropoda Eume	Arthropoda Hehe	0.066	0.281	0.385	4.25758	5.83333
Arthropoda Game	Arthropoda Hyka	0.009	0.195	0.238	21.6667	26.4444
Arthropoda Hyha	Arthropoda Lahe	0.171	0.322	0.421	1.88304	2.46199
Arthropoda Mabo	Arthropoda Orbo	0.001	0.769	0.009	769	9
Arthropoda Cani	Arthropoda Osli 6	0.01	0.211	0.114	21.1	11.4
Arthropoda Duno 1	Arthropoda Osli 6	0.003	0.153	0.228	51	76
Arthropoda Eume	Arthropoda Osli 6	0.046	0.163	0.226	3.54348	4.91304
Arthropoda Hehe	Arthropoda Osli 6	0.08	0.263	0.381	3.2875	4.7625
Arthropoda Mase	Arthropoda Pama	0.081	0.173	0.355	2.1358	4.38272
Arthropoda Mase	Arthropoda Podo	0.081	0.288	0.462	3.55556	5.7037
Arthropoda Pama	Arthropoda Podo	0.102	0.27	0.551	2.64706	5.40196
Arthropoda Mequ	Arthropoda Teme 3	0.057	0.073	0.117	1.2807	2.05263
Arthropoda Teda 1	Arthropoda Teme 3	0.002	0.066	0.003	33	1.5
Arthropoda Teho 2	Arthropoda Teme 3	0.003	0.066	0.004	22	1.33333
Arthropoda Atco	Arthropoda Trse	0.031	0.04	0.102	1.29032	3.29032
Arthropoda Depa	Arthropoda Tuab	0.001	0.609	0.25	609	250
Agnatha Leca	Carnivora Acju 1	0.075	0.276	0.355	3.68	4.73333
Agnatha Leca	Carnivora Crcr	0.092	0.797	0.419	8.66304	4.55435
Carnivora Acju 1	Carnivora Crcr	0.051	0.763	0.156	14.9608	3.05882
Agnatha Leca	Carnivora Feca 1	0.074	0.276	0.353	3.72973	4.77027
Carnivora Crcr	Carnivora Feca 1	0.05	0.756	0.159	15.12	3.18
Carnivora Acju 2	Carnivora Feni 1	0.006	0.154	0.057	25.6667	9.5
Carnivora Caur	Carnivora Feni 1	0.052	0.147	0.07	2.82692	1.34615
Carnivora Euju	Carnivora Feni 1	0.05	0.147	0.068	2.94	1.36
Carnivora Feca 2	Carnivora Feni 1	0.001	0.152	0.059	152	59
Agnatha Leca	Carnivora Feni 2	0.075	0.401	0.308	5.34667	4.10667
Carnivora Acju 1	Carnivora Feni 2	0.005	0.154	0.057	30.8	11.4
Carnivora Crcr	Carnivora Feni 2	0.052	0.731	0.142	14.0577	2.73077
Carnivora Feca 1	Carnivora Feni 2	0.003	0.152	0.059	50.6667	19.6667
Carnivora Calu	Carnivora Gugu	0.059	0.071	0.11	1.20339	1.86441
Carnivora Caur	Carnivora Gugu	0.041	0.059	0.094	1.43902	2.29268
Carnivora Euju	Carnivora Gugu	0.04	0.057	0.091	1.425	2.275
Carnivora Feni 1	Carnivora Gugu	0.058	0.154	0.123	2.65517	2.12069
Actinopterygii Asca	Carnivora Hepa 1	0.668	0.925	0.83	1.38473	1.24251
Actinopterygii Maze	Carnivora Hepa 1	0.677	0.923	0.835	1.36337	1.23338
Actinopterygii Puny	Carnivora Hepa 1	0.677	0.916	0.84	1.35303	1.24077
Arthropoda Anco	Carnivora Hepa 1	0.667	0.951	1.019	1.42579	1.52774
Arthropoda Anme	Carnivora Hepa 1	0.665	0.962	1.019	1.44662	1.53233
Arthropoda Cani	Carnivora Hepa 1	0.729	0.924	0.933	1.26749	1.27984
Arthropoda Depa	Carnivora Hepa 1	0.618	1.027	0.994	1.66181	1.60841
Arthropoda Drat	Carnivora Hepa 1	0.75	0.957	0.924	1.276	1.232
Arthropoda Draz	Carnivora Hepa 1	0.75	0.945	1.066	1.26	1.42133
Arthropoda Drtr	Carnivora Hepa 1	0.753	0.95	1.023	1.26162	1.35857
Arthropoda Duno	Carnivora Hepa 1	0.649	0.923	0.907	1.42219	1.39753
Arthropoda Duno 1	Carnivora Hepa 1	0.728	0.923	0.907	1.26786	1.24588
Arthropoda Eume	Carnivora Hepa 1	0.714	0.927	0.907	1.29832	1.27031
Arthropoda Glco	Carnivora Hepa 1	0.637	0.917	0.924	1.43956	1.45055
Arthropoda Hyha	Carnivora Hepa 1	0.654	0.943	0.93	1.4419	1.42202
Arthropoda Lahe	Carnivora Hepa 1	0.678	0.957	0.996	1.4115	1.46903
Arthropoda Mabo	Carnivora Hepa 1	0.695	0.919	0.941	1.3223	1.35396
Arthropoda Mege 1	Carnivora Hepa 1	0.705	0.948	0.913	1.34468	1.29504
Arthropoda Mege 4	Carnivora Hepa 1	0.705	0.948	0.913	1.34468	1.29504
Arthropoda Orbo	Carnivora Hepa 1	0.695	1.086	0.936	1.56259	1.34676
Arthropoda Osbi	Carnivora Hepa 1	0.698	0.932	0.913	1.33524	1.30802
Arthropoda Osbi 3	Carnivora Hepa 1	0.698	0.932	0.913	1.33524	1.30802
Arthropoda Osli 6	Carnivora Hepa 1	0.728	0.925	0.93	1.2706	1.27747
Arthropoda Scgr	Carnivora Hepa 1	0.749	0.914	0.929	1.22029	1.24032
Arthropoda Sifl	Carnivora Hepa 1	0.752	0.966	0.965	1.28457	1.28324
Arthropoda Tuab	Carnivora Hepa 1	0.619	0.895	0.941	1.44588	1.52019
Carnivora Acju 2	Carnivora Hepa 1	0.029	0.909	0.835	31.3448	28.7931
Carnivora Aime	Carnivora Hepa 1	0.061	0.896	0.851	14.6885	13.9508
Carnivora Calu	Carnivora Hepa 1	0.066	0.907	0.861	13.7424	13.0455
Carnivora Caur	Carnivora Hepa 1	0.056	0.909	0.83	16.2321	14.8214
Carnivora Crcr	Carnivora Hepa 1	0.727	1.028	0.946	1.41403	1.30124
Carnivora Euju	Carnivora Hepa 1	0.055	0.907	0.825	16.4909	15
Carnivora Feca 2	Carnivora Hepa 1	0.029	0.911	0.835	31.4138	28.7931
Carnivora Feni 1	Carnivora Hepa 1	0.029	0.938	0.84	32.3448	28.9655
Carnivora Gugu	Carnivora Hepa 1	0.065	0.918	0.846	14.1231	13.0154
Actinopterygii Asca	Carnivora Hepa 2	0.423	0.925	0.83	2.18676	1.96217
Actinopterygii Maze	Carnivora Hepa 2	0.416	0.923	0.835	2.21875	2.00721
Actinopterygii Orsp	Carnivora Hepa 2	0.49	0.947	0.849	1.93265	1.73265
Actinopterygii Puny	Carnivora Hepa 2	0.413	0.916	0.84	2.21792	2.0339
Actinopterygii Tafl	Carnivora Hepa 2	0.454	0.979	0.815	2.15639	1.79515
Actinopterygii Taru	Carnivora Hepa 2	0.46	0.953	0.82	2.07174	1.78261
Actinopterygii Trmo	Carnivora Hepa 2	0.499	0.934	0.838	1.87174	1.67936
Agnatha Leca	Carnivora Hepa 2	0.082	0.884	0.919	10.7805	11.2073
Arthropoda Anco	Carnivora Hepa 2	0.729	0.951	1.019	1.30453	1.39781
Arthropoda Anme	Carnivora Hepa 2	0.736	0.962	1.019	1.30707	1.38451
Arthropoda Depa	Carnivora Hepa 2	0.75	1.027	0.994	1.36933	1.32533
Arthropoda Drat	Carnivora Hepa 2	0.746	0.957	0.924	1.28284	1.23861
Arthropoda Draz	Carnivora Hepa 2	0.745	0.945	1.066	1.26846	1.43087
Arthropoda Drtr	Carnivora Hepa 2	0.763	0.95	1.023	1.24509	1.34076
Arthropoda Duno	Carnivora Hepa 2	0.714	0.923	0.907	1.29272	1.27031
Arthropoda Glco	Carnivora Hepa 2	0.714	0.917	0.924	1.28431	1.29412
Arthropoda Hyha	Carnivora Hepa 2	0.718	0.943	0.93	1.31337	1.29526
Arthropoda Lahe	Carnivora Hepa 2	0.705	0.957	0.996	1.35745	1.41277
Arthropoda Mabo	Carnivora Hepa 2	0.747	0.919	0.941	1.23025	1.25971
Arthropoda Orbo	Carnivora Hepa 2	0.746	1.086	0.936	1.45576	1.25469
Arthropoda Osbi	Carnivora Hepa 2	0.731	0.932	0.913	1.27497	1.24897
Arthropoda Osbi 3	Carnivora Hepa 2	0.731	0.932	0.913	1.27497	1.24897
Arthropoda Scgr	Carnivora Hepa 2	0.707	0.914	0.929	1.29279	1.314
Arthropoda Sifl	Carnivora Hepa 2	0.706	0.966	0.965	1.36827	1.36686
Arthropoda Teda 1	Carnivora Hepa 2	0.787	0.966	0.975	1.22745	1.23888
Arthropoda Teho 2	Carnivora Hepa 2	0.783	0.966	0.982	1.23372	1.25415
Carnivora Acju 1	Carnivora Hepa 2	0.056	0.909	0.835	16.2321	14.9107
Carnivora Crcr	Carnivora Hepa 2	0.052	1.028	0.946	19.7692	18.1923
Carnivora Feca 1	Carnivora Hepa 2	0.054	0.911	0.835	16.8704	15.463
Carnivora Feni 2	Carnivora Hepa 2	0.056	0.938	0.84	16.75	15
Carnivora Feni 1	Carnivora Hyhy 1	0.036	0.161	0.068	4.47222	1.88889
Carnivora Hepa 1	Carnivora Hyhy 1	0.036	0.925	0.815	25.6944	22.6389
Agnatha Leca	Carnivora Hyhy 2	0.095	0.295	0.358	3.10526	3.76842
Carnivora Crcr	Carnivora Hyhy 2	0.004	0.763	0.165	190.75	41.25
Carnivora Feni 2	Carnivora Hyhy 2	0.054	0.161	0.068	2.98148	1.25926
Carnivora Hepa 2	Carnivora Hyhy 2	0.054	0.925	0.815	17.1296	15.0926
Carnivora Euju	Carnivora Lewe	0.009	0.025	0.017	2.77778	1.88889
Carnivora Feni 1	Carnivora Lewe	0.047	0.163	0.063	3.46809	1.34043
Carnivora Gugu	Carnivora Lewe	0.036	0.059	0.095	1.63889	2.63889
Carnivora Hepa 1	Carnivora Lewe	0.05	0.896	0.845	17.92	16.9
Carnivora Feca 2	Carnivora Lyca 1	0.001	0.008	0.008	8	8
Carnivora Feni 1	Carnivora Lyca 1	0.001	0.154	0.059	154	59
Carnivora Hepa 1	Carnivora Lyca 1	0.029	0.909	0.83	31.3448	28.6207
Agnatha Leca	Carnivora Lyca 2	0.076	0.276	0.355	3.63158	4.67105
Carnivora Acju 1	Carnivora Lyca 2	0.005	0.008	0.007	1.6	1.4
Carnivora Crcr	Carnivora Lyca 2	0.05	0.756	0.159	15.12	3.18
Carnivora Feca 1	Carnivora Lyca 2	0.004	0.008	0.008	2	2
Carnivora Feni 2	Carnivora Lyca 2	0.005	0.154	0.059	30.8	11.8
Carnivora Hepa 2	Carnivora Lyca 2	0.056	0.909	0.83	16.2321	14.8214
Agnatha Leca	Carnivora Lypa	0.075	0.28	0.358	3.73333	4.77333
Carnivora Acju 1	Carnivora Lypa	0.004	0.009	0.007	2.25	1.75
Carnivora Crcr	Carnivora Lypa	0.05	0.756	0.156	15.12	3.12
Carnivora Feca 1	Carnivora Lypa	0.004	0.009	0.008	2.25	2
Carnivora Feni 2	Carnivora Lypa	0.004	0.152	0.054	38	13.5
Carnivora Hepa 2	Carnivora Lypa	0.055	0.924	0.83	16.8	15.0909
Carnivora Lyca 2	Carnivora Lypa	0.001	0.002	0.003	2	3
Carnivora Calu	Carnivora Lypi	0.003	0.012	0.008	4	2.66667
Carnivora Gugu	Carnivora Lypi	0.059	0.075	0.109	1.27119	1.84746
Carnivora Hepa 1	Carnivora Lypi	0.066	0.92	0.866	13.9394	13.1212
Carnivora Caur	Carnivora Mian	0.015	0.065	0.021	4.33333	1.4
Carnivora Euju	Carnivora Mian	0.01	0.06	0.022	6	2.2
Carnivora Feni 1	Carnivora Mian	0.047	0.166	0.063	3.53191	1.34043
Carnivora Gugu	Carnivora Mian	0.036	0.531	0.096	14.75	2.66667
Carnivora Hepa 1	Carnivora Mian	0.051	0.899	0.845	17.6275	16.5686
Carnivora Lewe	Carnivora Mian	0.003	0.065	0.007	21.6667	2.33333
Agnatha Leca	Carnivora Mumu 2	0.08	0.415	0.304	5.1875	3.8
Carnivora Crcr	Carnivora Mumu 2	0.05	0.726	0.14	14.52	2.8
Carnivora Hepa 2	Carnivora Mumu 2	0.008	1.02	0.811	127.5	101.375
Carnivora Acju 2	Carnivora Nesc	0.051	0.123	0.068	2.41176	1.33333
Carnivora Aime	Carnivora Nesc	0.04	0.114	0.064	2.85	1.6
Carnivora Calu	Carnivora Nesc	0.051	0.123	0.073	2.41176	1.43137
Carnivora Caur	Carnivora Nesc	0.02	0.117	0.064	5.85	3.2
Carnivora Euju	Carnivora Nesc	0.015	0.114	0.062	7.6	4.13333
Carnivora Feca 2	Carnivora Nesc	0.052	0.132	0.07	2.53846	1.34615
Carnivora Feni 1	Carnivora Nesc	0.052	0.177	0.068	3.40385	1.30769
Carnivora Gugu	Carnivora Nesc	0.042	0.152	0.096	3.61905	2.28571
Carnivora Hepa 1	Carnivora Nesc	0.057	1.001	0.806	17.5614	14.1404
Carnivora Hyhy 1	Carnivora Nesc	0.058	0.138	0.081	2.37931	1.39655
Carnivora Lewe	Carnivora Nesc	0.009	0.12	0.059	13.3333	6.55556
Carnivora Lyca 1	Carnivora Nesc	0.052	0.117	0.071	2.25	1.36538
Carnivora Lypi	Carnivora Nesc	0.052	0.123	0.075	2.36538	1.44231
Carnivora Mian	Carnivora Nesc	0.008	0.129	0.062	16.125	7.75
Carnivora Feni 1	Carnivora Nevi	0.063	0.119	0.116	1.88889	1.84127
Carnivora Hepa 1	Carnivora Nevi	0.07	0.797	0.822	11.3857	11.7429
Carnivora Mian	Carnivora Nevi	0.04	0.067	0.091	1.675	2.275
Carnivora Nesc	Carnivora Nevi	0.045	0.087	0.111	1.93333	2.46667
Carnivora Feni 1	Carnivora Odro	0.047	0.173	0.068	3.68085	1.44681
Carnivora Gugu	Carnivora Odro	0.038	0.083	0.091	2.18421	2.39474
Carnivora Hepa 1	Carnivora Odro	0.052	0.914	0.83	17.5769	15.9615
Carnivora Lewe	Carnivora Odro	0.009	0.038	0.017	4.22222	1.88889
Carnivora Mian	Carnivora Odro	0.009	0.061	0.022	6.77778	2.44444
Carnivora Nesc	Carnivora Odro	0.014	0.148	0.057	10.5714	4.07143
Carnivora Acju 2	Carnivora Pahe 1	0.035	0.165	0.368	4.71429	10.5143
Carnivora Aime	Carnivora Pahe 1	0.062	0.165	0.39	2.66129	6.29032
Carnivora Calu	Carnivora Pahe 1	0.065	0.18	0.382	2.76923	5.87692
Carnivora Caur	Carnivora Pahe 1	0.058	0.168	0.376	2.89655	6.48276
Carnivora Euju	Carnivora Pahe 1	0.057	0.165	0.376	2.89474	6.59649
Carnivora Feca 2	Carnivora Pahe 1	0.035	0.174	0.365	4.97143	10.4286
Carnivora Feni 1	Carnivora Pahe 1	0.035	0.272	0.152	7.77143	4.34286
Carnivora Gugu	Carnivora Pahe 1	0.065	0.196	0.489	3.01538	7.52308
Carnivora Hepa 1	Carnivora Pahe 1	0.038	1.014	0.991	26.6842	26.0789
Carnivora Hepa 2	Carnivora Pahe 1	0.75	1.014	0.991	1.352	1.32133
Carnivora Hyhy 1	Carnivora Pahe 1	0.039	0.206	0.376	5.28205	9.64103
Carnivora Lewe	Carnivora Pahe 1	0.052	0.162	0.365	3.11538	7.01923
Carnivora Lyca 1	Carnivora Pahe 1	0.035	0.168	0.368	4.8	10.5143
Carnivora Lypi	Carnivora Pahe 1	0.065	0.18	0.379	2.76923	5.83077
Carnivora Nesc	Carnivora Pahe 1	0.059	0.167	0.135	2.83051	2.28814
Carnivora Odro	Carnivora Pahe 1	0.054	0.184	0.365	3.40741	6.75926
Carnivora Feca 2	Carnivora Pale 1	0.008	0.012	0.011	1.5	1.375
Carnivora Feni 1	Carnivora Pale 1	0.008	0.149	0.05	18.625	6.25
Carnivora Hepa 1	Carnivora Pale 1	0.031	0.911	0.835	29.3871	26.9355
Carnivora Nesc	Carnivora Pale 1	0.054	0.117	0.068	2.16667	1.25926
Carnivora Pahe 1	Carnivora Pale 1	0.036	0.162	0.365	4.5	10.1389
Agnatha Leca	Carnivora Pale 2	0.078	0.28	0.354	3.58974	4.53846
Carnivora Crcr	Carnivora Pale 2	0.05	0.75	0.156	15	3.12
Carnivora Feni 2	Carnivora Pale 2	0.011	0.149	0.05	13.5455	4.54545
Carnivora Hepa 2	Carnivora Pale 2	0.057	0.911	0.835	15.9825	14.6491
Carnivora Acju 2	Carnivora Paon 1	0.007	0.166	0.013	23.7143	1.85714
Carnivora Feca 2	Carnivora Paon 1	0.007	0.163	0.014	23.2857	2
Carnivora Feni 1	Carnivora Paon 1	0.007	0.049	0.054	7	7.71429
Carnivora Gugu	Carnivora Paon 1	0.057	0.172	0.123	3.01754	2.15789
Carnivora Hepa 1	Carnivora Paon 1	0.03	1.009	0.84	33.6333	28
Carnivora Lyca 1	Carnivora Paon 1	0.007	0.166	0.013	23.7143	1.85714
Carnivora Nesc	Carnivora Paon 1	0.052	0.21	0.071	4.03846	1.36538
Carnivora Pahe 1	Carnivora Paon 1	0.034	0.253	0.365	7.44118	10.7353
Agnatha Leca	Carnivora Paon 2	0.077	0.407	0.354	5.28571	4.5974
Carnivora Acju 1	Carnivora Paon 2	0.01	0.166	0.013	16.6	1.3
Carnivora Crcr	Carnivora Paon 2	0.049	0.797	0.159	16.2653	3.2449
Carnivora Feca 1	Carnivora Paon 2	0.01	0.163	0.014	16.3	1.4
Carnivora Feni 2	Carnivora Paon 2	0.011	0.049	0.054	4.45455	4.90909
Carnivora Hepa 2	Carnivora Paon 2	0.056	1.009	0.84	18.0179	15
Carnivora Lypa	Carnivora Paon 2	0.01	0.164	0.013	16.4	1.3
Carnivora Pale 2	Carnivora Paon 2	0.001	0.161	0.005	161	5
Carnivora Acju 2	Carnivora Papa 1	0.007	0.011	0.011	1.57143	1.57143
Carnivora Feca 2	Carnivora Papa 1	0.007	0.012	0.011	1.71429	1.57143
Carnivora Feni 1	Carnivora Papa 1	0.007	0.149	0.05	21.2857	7.14286
Carnivora Hepa 1	Carnivora Papa 1	0.03	0.911	0.835	30.3667	27.8333
Carnivora Lyca 1	Carnivora Papa 1	0.007	0.01	0.011	1.42857	1.57143
Carnivora Nesc	Carnivora Papa 1	0.053	0.117	0.07	2.20755	1.32075
Carnivora Pahe 1	Carnivora Papa 1	0.034	0.162	0.365	4.76471	10.7353
Carnivora Paon 1	Carnivora Papa 1	0.001	0.161	0.007	161	7
Agnatha Leca	Carnivora Papa 2	0.077	0.28	0.351	3.63636	4.55844
Carnivora Crcr	Carnivora Papa 2	0.049	0.75	0.159	15.3061	3.2449
Carnivora Feni 2	Carnivora Papa 2	0.011	0.149	0.05	13.5455	4.54545
Carnivora Hepa 2	Carnivora Papa 2	0.056	0.911	0.835	16.2679	14.9107
Carnivora Acju 2	Carnivora Pati 1	0.006	0.013	0.008	2.16667	1.33333
Carnivora Feca 2	Carnivora Pati 1	0.006	0.014	0.01	2.33333	1.66667
Carnivora Feni 1	Carnivora Pati 1	0.006	0.152	0.05	25.3333	8.33333
Carnivora Hepa 1	Carnivora Pati 1	0.029	0.911	0.83	31.4138	28.6207
Carnivora Lyca 1	Carnivora Pati 1	0.006	0.013	0.008	2.16667	1.33333
Carnivora Nesc	Carnivora Pati 1	0.052	0.117	0.068	2.25	1.30769
Carnivora Pahe 1	Carnivora Pati 1	0.035	0.165	0.365	4.71429	10.4286
Carnivora Paon 1	Carnivora Pati 1	0.003	0.164	0.004	54.6667	1.33333
Agnatha Leca	Carnivora Pati 2	0.077	0.284	0.353	3.68831	4.58442
Carnivora Crcr	Carnivora Pati 2	0.05	0.75	0.156	15	3.12
Carnivora Feni 2	Carnivora Pati 2	0.011	0.152	0.05	13.8182	4.54545
Carnivora Hepa 2	Carnivora Pati 2	0.056	0.911	0.83	16.2679	14.8214
Carnivora Paon 2	Carnivora Pati 2	0.001	0.164	0.004	164	4
Carnivora Papa 2	Carnivora Pati 2	0.001	0.003	0.002	3	2
Carnivora Caur	Carnivora Phvi	0.016	0.032	0.02	2	1.25
Carnivora Euju	Carnivora Phvi	0.01	0.029	0.019	2.9	1.9
Carnivora Feni 1	Carnivora Phvi	0.048	0.172	0.063	3.58333	1.3125
Carnivora Gugu	Carnivora Phvi	0.035	0.065	0.097	1.85714	2.77143
Carnivora Hepa 1	Carnivora Phvi	0.053	0.891	0.84	16.8113	15.8491
Carnivora Mian	Carnivora Phvi	0.005	0.063	0.01	12.6	2
Carnivora Nesc	Carnivora Phvi	0.012	0.12	0.059	10	4.91667
Carnivora Odro	Carnivora Phvi	0.01	0.044	0.019	4.4	1.9
Carnivora Pahe 1	Carnivora Phvi	0.055	0.171	0.365	3.10909	6.63636
Carnivora Acju 2	Carnivora Prbe 1	0.008	0.149	0.048	18.625	6
Carnivora Caur	Carnivora Prbe 1	0.054	0.142	0.067	2.62963	1.24074
Carnivora Euju	Carnivora Prbe 1	0.052	0.144	0.065	2.76923	1.25
Carnivora Feca 2	Carnivora Prbe 1	0.005	0.148	0.05	29.6	10
Carnivora Feni 1	Carnivora Prbe 1	0.005	0.026	0.009	5.2	1.8
Carnivora Gugu	Carnivora Prbe 1	0.059	0.148	0.127	2.50847	2.15254
Carnivora Hepa 1	Carnivora Prbe 1	0.031	0.978	0.824	31.5484	26.5806
Carnivora Hyhy 1	Carnivora Prbe 1	0.038	0.164	0.067	4.31579	1.76316
Carnivora Lewe	Carnivora Prbe 1	0.048	0.151	0.063	3.14583	1.3125
Carnivora Lyca 1	Carnivora Prbe 1	0.005	0.149	0.05	29.8	10
Carnivora Lypi	Carnivora Prbe 1	0.061	0.146	0.074	2.39344	1.21311
Carnivora Mian	Carnivora Prbe 1	0.048	0.187	0.067	3.89583	1.39583
Carnivora Nesc	Carnivora Prbe 1	0.054	0.146	0.076	2.7037	1.40741
Carnivora Nevi	Carnivora Prbe 1	0.065	0.119	0.127	1.83077	1.95385
Carnivora Odro	Carnivora Prbe 1	0.048	0.161	0.065	3.35417	1.35417
Carnivora Pahe 1	Carnivora Prbe 1	0.035	0.237	0.167	6.77143	4.77143
Carnivora Pale 1	Carnivora Prbe 1	0.01	0.146	0.044	14.6	4.4
Carnivora Paon 1	Carnivora Prbe 1	0.009	0.027	0.048	3	5.33333
Carnivora Papa 1	Carnivora Prbe 1	0.009	0.146	0.046	16.2222	5.11111
Carnivora Pati 1	Carnivora Prbe 1	0.008	0.148	0.044	18.5	5.5
Carnivora Phvi	Carnivora Prbe 1	0.049	0.16	0.063	3.26531	1.28571
Agnatha Leca	Carnivora Prbe 2	0.078	0.393	0.323	5.03846	4.14103
Carnivora Acju 1	Carnivora Prbe 2	0.007	0.149	0.048	21.2857	6.85714
Carnivora Crcr	Carnivora Prbe 2	0.051	0.709	0.155	13.902	3.03922
Carnivora Feca 1	Carnivora Prbe 2	0.005	0.148	0.05	29.6	10
Carnivora Feni 2	Carnivora Prbe 2	0.006	0.026	0.009	4.33333	1.5
Carnivora Hepa 2	Carnivora Prbe 2	0.058	0.978	0.824	16.8621	14.2069
Carnivora Hyhy 2	Carnivora Prbe 2	0.054	0.164	0.067	3.03704	1.24074
Carnivora Lyca 2	Carnivora Prbe 2	0.007	0.149	0.05	21.2857	7.14286
Carnivora Lypa	Carnivora Prbe 2	0.006	0.148	0.046	24.6667	7.66667
Carnivora Pale 2	Carnivora Prbe 2	0.012	0.146	0.044	12.1667	3.66667
Carnivora Paon 2	Carnivora Prbe 2	0.011	0.027	0.048	2.45455	4.36364
Carnivora Papa 2	Carnivora Prbe 2	0.011	0.146	0.046	13.2727	4.18182
Carnivora Pati 2	Carnivora Prbe 2	0.011	0.148	0.044	13.4545	4
Carnivora Gugu	Carnivora Ptbr	0.02	0.178	0.097	8.9	4.85
Carnivora Hepa 1	Carnivora Ptbr	0.078	1.009	0.862	12.9359	11.0513
Carnivora Nevi	Carnivora Ptbr	0.021	0.182	0.105	8.66667	5
Carnivora Pahe 1	Carnivora Ptbr	0.076	0.208	0.394	2.73684	5.18421
Agnatha Leca	Carnivora Puco 2	0.078	0.272	0.358	3.48718	4.58974
Carnivora Crcr	Carnivora Puco 2	0.053	0.763	0.159	14.3962	3
Carnivora Feni 2	Carnivora Puco 2	0.007	0.152	0.059	21.7143	8.42857
Carnivora Hepa 2	Carnivora Puco 2	0.056	0.911	0.83	16.2679	14.8214
Carnivora Lyca 2	Carnivora Puco 2	0.006	0.008	0.009	1.33333	1.5
Carnivora Lypa	Carnivora Puco 2	0.005	0.006	0.009	1.2	1.8
Carnivora Paon 2	Carnivora Puco 2	0.012	0.166	0.015	13.8333	1.25
Carnivora Prbe 2	Carnivora Puco 2	0.009	0.149	0.051	16.5556	5.66667
Agnatha Leca	Carnivora Susu 2	0.09	0.269	0.358	2.98889	3.97778
Carnivora Crcr	Carnivora Susu 2	0.056	0.75	0.171	13.3929	3.05357
Carnivora Hepa 2	Carnivora Susu 2	0.018	0.92	0.82	51.1111	45.5556
Carnivora Aime	Carnivora Tata	0.051	0.182	0.065	3.56863	1.27451
Carnivora Caur	Carnivora Tata	0.044	0.192	0.057	4.36364	1.29545
Carnivora Euju	Carnivora Tata	0.042	0.189	0.058	4.5	1.38095
Carnivora Feni 1	Carnivora Tata	0.063	0.254	0.089	4.03175	1.4127
Carnivora Gugu	Carnivora Tata	0.021	0.202	0.108	9.61905	5.14286
Carnivora Hepa 1	Carnivora Tata	0.069	1.003	0.85	14.5362	12.3188
Carnivora Hyhy 1	Carnivora Tata	0.071	0.209	0.087	2.94366	1.22535
Carnivora Lewe	Carnivora Tata	0.038	0.203	0.058	5.34211	1.52632
Carnivora Lyca 1	Carnivora Tata	0.063	0.209	0.076	3.31746	1.20635
Carnivora Lypi	Carnivora Tata	0.06	0.186	0.072	3.1	1.2
Carnivora Mian	Carnivora Tata	0.038	0.199	0.053	5.23684	1.39474
Carnivora Nesc	Carnivora Tata	0.044	0.101	0.081	2.29545	1.84091
Carnivora Nevi	Carnivora Tata	0.025	0.17	0.101	6.8	4.04
Carnivora Odro	Carnivora Tata	0.041	0.205	0.058	5	1.41463
Carnivora Pahe 1	Carnivora Tata	0.069	0.234	0.382	3.3913	5.53623
Carnivora Paon 1	Carnivora Tata	0.062	0.264	0.077	4.25806	1.24194
Carnivora Phvi	Carnivora Tata	0.038	0.199	0.063	5.23684	1.65789
Carnivora Prbe 1	Carnivora Tata	0.063	0.255	0.086	4.04762	1.36508
Carnivora Ptbr	Carnivora Tata	0.031	0.058	0.055	1.87097	1.77419
Carnivora Feni 1	Carnivora Urar	0.054	0.143	0.07	2.64815	1.2963
Carnivora Hepa 1	Carnivora Urar	0.06	0.9	0.855	15	14.25
Carnivora Nesc	Carnivora Urar	0.039	0.111	0.068	2.84615	1.74359
Carnivora Pahe 1	Carnivora Urar	0.061	0.159	0.382	2.60656	6.2623
Carnivora Prbe 1	Carnivora Urar	0.055	0.141	0.067	2.56364	1.21818
Carnivora Tata	Carnivora Urar	0.051	0.186	0.063	3.64706	1.23529
Carnivora Feni 1	Carnivora Urma	0.054	0.143	0.07	2.64815	1.2963
Carnivora Hepa 1	Carnivora Urma	0.06	0.898	0.855	14.9667	14.25
Carnivora Nesc	Carnivora Urma	0.039	0.111	0.068	2.84615	1.74359
Carnivora Pahe 1	Carnivora Urma	0.061	0.159	0.382	2.60656	6.2623
Carnivora Prbe 1	Carnivora Urma	0.055	0.141	0.067	2.56364	1.21818
Carnivora Tata	Carnivora Urma	0.051	0.186	0.063	3.64706	1.23529
Carnivora Calu	Carnivora Vula	0.01	0.013	0.013	1.3	1.3
Carnivora Hepa 1	Carnivora Vula	0.07	0.916	0.855	13.0857	12.2143
Carnivora Lypi	Carnivora Vula	0.009	0.014	0.015	1.55556	1.66667
Carnivora Nesc	Carnivora Vula	0.056	0.117	0.071	2.08929	1.26786
Carnivora Pahe 1	Carnivora Vula	0.069	0.177	0.376	2.56522	5.44928
Carnivora Hepa 1	Carnivora Vuvu	0.072	0.911	0.855	12.6528	11.875
Carnivora Lypi	Carnivora Vuvu	0.01	0.013	0.018	1.3	1.8
Carnivora Nesc	Carnivora Vuvu	0.057	0.114	0.072	2	1.26316
Carnivora Pahe 1	Carnivora Vuvu	0.07	0.18	0.379	2.57143	5.41429
Carnivora Vula	Carnivora Vuvu	0.002	0.003	0.008	1.5	4
Carnivora Feni 1	Carnivora Zaca	0.05	0.149	0.068	2.98	1.36
Carnivora Gugu	Carnivora Zaca	0.04	0.058	0.092	1.45	2.3
Carnivora Hepa 1	Carnivora Zaca	0.055	0.905	0.825	16.4545	15
Carnivora Lewe	Carnivora Zaca	0.009	0.026	0.016	2.88889	1.77778
Carnivora Mian	Carnivora Zaca	0.01	0.06	0.021	6	2.1
Carnivora Nesc	Carnivora Zaca	0.015	0.117	0.062	7.8	4.13333
Carnivora Pahe 1	Carnivora Zaca	0.057	0.168	0.376	2.94737	6.59649
Carnivora Phvi	Carnivora Zaca	0.01	0.031	0.018	3.1	1.8
Carnivora Prbe 1	Carnivora Zaca	0.052	0.146	0.065	2.80769	1.25
Carnivora Tata	Carnivora Zaca	0.042	0.192	0.057	4.57143	1.35714
Carnivora Hepa 1	Cetartiodactyla Bamu	0.656	0.907	0.871	1.38262	1.32774
Carnivora Hepa 2	Cetartiodactyla Bamu	0.657	0.907	0.871	1.38052	1.32572
Carnivora Hepa 1	Cetartiodactyla Glme	0.65	0.905	0.871	1.39231	1.34
Carnivora Hepa 2	Cetartiodactyla Glme	0.658	0.905	0.871	1.37538	1.32371
Carnivora Hepa 1	Chiroptera Eihe	0.129	0.935	0.844	7.24806	6.54264
Carnivora Hepa 2	Chiroptera Eihe	0.7	0.935	0.844	1.33571	1.20571
Carnivora Nesc	Chiroptera Eihe	0.114	0.14	0.138	1.22807	1.21053
Carnivora Pahe 1	Chiroptera Eihe	0.119	0.219	0.171	1.84034	1.43697
Carnivora Hepa 1	Chiroptera Hiar 1	0.11	0.937	0.83	8.51818	7.54545
Carnivora Pahe 1	Chiroptera Hiar 1	0.111	0.18	0.368	1.62162	3.31532
Agnatha Leca	Chiroptera Hiar 2	0.077	0.276	0.356	3.58442	4.62338
Carnivora Crcr	Chiroptera Hiar 2	0.081	0.769	0.162	9.49383	2
Carnivora Feni 2	Chiroptera Hiar 2	0.069	0.165	0.089	2.3913	1.28986
Carnivora Hepa 2	Chiroptera Hiar 2	0.077	0.937	0.83	12.1688	10.7792
Carnivora Prbe 2	Chiroptera Hiar 2	0.071	0.156	0.086	2.19718	1.21127
Carnivora Acju 2	Chiroptera Mely	0.105	0.277	0.282	2.6381	2.68571
Carnivora Aime	Chiroptera Mely	0.111	0.279	0.279	2.51351	2.51351
Carnivora Calu	Chiroptera Mely	0.108	0.284	0.275	2.62963	2.5463
Carnivora Caur	Chiroptera Mely	0.107	0.284	0.282	2.65421	2.63551
Carnivora Euju	Chiroptera Mely	0.105	0.282	0.277	2.68571	2.6381
Carnivora Feca 2	Chiroptera Mely	0.106	0.279	0.285	2.63208	2.68868
Carnivora Feni 1	Chiroptera Mely	0.105	0.329	0.146	3.13333	1.39048
Carnivora Gugu	Chiroptera Mely	0.111	0.275	0.428	2.47748	3.85586
Carnivora Hepa 1	Chiroptera Mely	0.118	0.973	0.982	8.24576	8.32203
Carnivora Hepa 2	Chiroptera Mely	0.735	0.973	0.982	1.32381	1.33605
Carnivora Hyhy 1	Chiroptera Mely	0.122	0.277	0.29	2.27049	2.37705
Carnivora Lewe	Chiroptera Mely	0.103	0.277	0.273	2.68932	2.65049
Carnivora Lyca 1	Chiroptera Mely	0.106	0.279	0.28	2.63208	2.64151
Carnivora Lypi	Chiroptera Mely	0.109	0.285	0.28	2.61468	2.56881
Carnivora Mian	Chiroptera Mely	0.103	0.369	0.278	3.58252	2.69903
Carnivora Nesc	Chiroptera Mely	0.107	0.365	0.156	3.41121	1.45794
Carnivora Nevi	Chiroptera Mely	0.116	0.48	0.319	4.13793	2.75
Carnivora Odro	Chiroptera Mely	0.102	0.28	0.27	2.7451	2.64706
Carnivora Pahe 1	Chiroptera Mely	0.117	0.385	0.354	3.2906	3.02564
Carnivora Pale 1	Chiroptera Mely	0.109	0.279	0.28	2.55963	2.56881
Carnivora Paon 1	Chiroptera Mely	0.106	0.354	0.285	3.33962	2.68868
Carnivora Papa 1	Chiroptera Mely	0.106	0.279	0.28	2.63208	2.64151
Carnivora Pati 1	Chiroptera Mely	0.107	0.279	0.28	2.60748	2.61682
Carnivora Phvi	Chiroptera Mely	0.097	0.279	0.27	2.87629	2.78351
Carnivora Prbe 1	Chiroptera Mely	0.105	0.331	0.155	3.15238	1.47619
Carnivora Ptbr	Chiroptera Mely	0.12	0.387	0.317	3.225	2.64167
Carnivora Tata	Chiroptera Mely	0.116	0.365	0.299	3.14655	2.57759
Carnivora Urar	Chiroptera Mely	0.112	0.277	0.285	2.47321	2.54464
Carnivora Urma	Chiroptera Mely	0.112	0.281	0.285	2.50893	2.54464
Carnivora Vula	Chiroptera Mely	0.112	0.279	0.277	2.49107	2.47321
Carnivora Vuvu	Chiroptera Mely	0.113	0.282	0.277	2.49558	2.45133
Carnivora Zaca	Chiroptera Mely	0.105	0.281	0.277	2.67619	2.6381
Chiroptera Eihe	Chiroptera Mely	0.116	0.325	0.174	2.80172	1.5
Chiroptera Hiar 1	Chiroptera Mely	0.092	0.276	0.27	3	2.93478
Carnivora Hepa 1	Chiroptera Mybr 1	0.133	0.934	0.835	7.02256	6.2782
Carnivora Pahe 1	Chiroptera Mybr 1	0.128	0.177	0.373	1.38281	2.91406
Chiroptera Mely	Chiroptera Mybr 1	0.128	0.27	0.265	2.10938	2.07031
Carnivora Hepa 1	Chiroptera Myda 1	0.136	0.941	0.83	6.91912	6.10294
Carnivora Pahe 1	Chiroptera Myda 1	0.133	0.183	0.382	1.37594	2.87218
Chiroptera Mely	Chiroptera Myda 1	0.134	0.273	0.261	2.03731	1.94776
Carnivora Hepa 2	Chiroptera Mylu	0.434	0.944	0.835	2.17512	1.92396
Carnivora Hepa 1	Chiroptera Mylu 1	0.14	0.944	0.835	6.74286	5.96429
Carnivora Pahe 1	Chiroptera Mylu 1	0.136	0.177	0.373	1.30147	2.74265
Chiroptera Mely	Chiroptera Mylu 1	0.134	0.27	0.263	2.01493	1.96269
Carnivora Hepa 1	Chiroptera Ptal	0.12	0.916	0.83	7.63333	6.91667
Carnivora Pahe 1	Chiroptera Ptal	0.118	0.199	0.379	1.68644	3.21186
Chiroptera Eihe	Chiroptera Ptal	0.029	0.097	0.102	3.34483	3.51724
Chiroptera Mely	Chiroptera Ptal	0.105	0.282	0.285	2.68571	2.71429
Carnivora Hepa 1	Chiroptera Ptva	0.122	0.914	0.825	7.4918	6.7623
Carnivora Pahe 1	Chiroptera Ptva	0.12	0.215	0.385	1.79167	3.20833
Chiroptera Eihe	Chiroptera Ptva	0.028	0.099	0.102	3.53571	3.64286
Chiroptera Mely	Chiroptera Ptva	0.107	0.282	0.29	2.63551	2.71028
Carnivora Hepa 1	Chiroptera Rhfe 1	0.104	0.911	0.845	8.75962	8.125
Carnivora Pahe 1	Chiroptera Rhfe 1	0.108	0.18	0.368	1.66667	3.40741
Chiroptera Mely	Chiroptera Rhfe 1	0.087	0.281	0.28	3.22989	3.21839
Carnivora Hepa 1	Chondrichthyes Caca	0.65	0.916	0.861	1.40923	1.32462
Carnivora Hepa 2	Chondrichthyes Caca	0.689	0.916	0.861	1.32946	1.24964
Carnivora Hepa 1	Chondrichthyes Scto	0.661	0.917	0.911	1.38729	1.37821
Carnivora Hepa 2	Chondrichthyes Scto	0.698	0.917	0.911	1.31375	1.30516
Carnivora Hepa 1	Crocodilia Alsi	0.64	0.873	0.825	1.36406	1.28906
Carnivora Hepa 2	Crocodilia Alsi	0.65	0.873	0.825	1.34308	1.26923
Carnivora Hepa 1	Crocodilia Gaga	0.639	0.878	0.815	1.37402	1.27543
Carnivora Hepa 2	Crocodilia Gaga	0.644	0.878	0.815	1.36335	1.26553
Carnivora Hepa 1	Metatheria Gyle	0.659	0.953	0.856	1.44613	1.29894
Carnivora Hepa 1	Metatheria Trvu	0.645	0.953	0.871	1.47752	1.35039
Carnivora Hepa 1	Pholidota Maja	0.095	0.932	0.876	9.81053	9.22105
Carnivora Pahe 1	Pholidota Maja	0.097	0.18	0.397	1.85567	4.09278
Chiroptera Mely	Pholidota Maja	0.108	0.293	0.299	2.71296	2.76852
Carnivora Hepa 1	Pholidota Mape	0.096	0.92	0.882	9.58333	9.1875
Carnivora Pahe 1	Pholidota Mape	0.098	0.174	0.385	1.77551	3.92857
Chiroptera Mely	Pholidota Mape	0.111	0.288	0.292	2.59459	2.63063
Pholidota Maja	Pholidota Mape	0.009	0.024	0.012	2.66667	1.33333
Carnivora Acju 2	Pholidota Phtr	0.094	0.289	0.49	3.07447	5.21277
Carnivora Aime	Pholidota Phtr	0.096	0.272	0.508	2.83333	5.29167
Carnivora Calu	Pholidota Phtr	0.095	0.294	0.483	3.09474	5.08421
Carnivora Caur	Pholidota Phtr	0.095	0.272	0.483	2.86316	5.08421
Carnivora Euju	Pholidota Phtr	0.092	0.266	0.486	2.8913	5.28261
Carnivora Feca 2	Pholidota Phtr	0.097	0.283	0.486	2.91753	5.01031
Carnivora Gugu	Pholidota Phtr	0.095	0.167	0.553	1.75789	5.82105
Carnivora Hepa 1	Pholidota Phtr	0.104	0.999	0.897	9.60577	8.625
Carnivora Hepa 2	Pholidota Phtr	0.727	0.999	0.897	1.37414	1.23384
Carnivora Hyhy 1	Pholidota Phtr	0.105	0.298	0.494	2.8381	4.70476
Carnivora Lewe	Pholidota Phtr	0.088	0.268	0.479	3.04545	5.44318
Carnivora Lyca 1	Pholidota Phtr	0.097	0.289	0.49	2.97938	5.05155
Carnivora Lypi	Pholidota Phtr	0.097	0.296	0.49	3.05155	5.05155
Carnivora Mian	Pholidota Phtr	0.088	0.537	0.469	6.10227	5.32955
Carnivora Nevi	Pholidota Phtr	0.093	0.527	0.576	5.66667	6.19355
Carnivora Odro	Pholidota Phtr	0.089	0.333	0.49	3.74157	5.50562
Carnivora Pahe 1	Pholidota Phtr	0.104	0.279	0.556	2.68269	5.34615
Carnivora Pale 1	Pholidota Phtr	0.098	0.287	0.486	2.92857	4.95918
Carnivora Paon 1	Pholidota Phtr	0.096	0.243	0.498	2.53125	5.1875
Carnivora Papa 1	Pholidota Phtr	0.098	0.287	0.483	2.92857	4.92857
Carnivora Pati 1	Pholidota Phtr	0.096	0.289	0.486	3.01042	5.0625
Carnivora Phvi	Pholidota Phtr	0.082	0.277	0.475	3.37805	5.79268
Carnivora Ptbr	Pholidota Phtr	0.103	0.225	0.525	2.18447	5.09709
Carnivora Tata	Pholidota Phtr	0.096	0.205	0.502	2.13542	5.22917
Carnivora Urar	Pholidota Phtr	0.094	0.266	0.498	2.82979	5.29787
Carnivora Urma	Pholidota Phtr	0.094	0.274	0.498	2.91489	5.29787
Carnivora Vula	Pholidota Phtr	0.099	0.296	0.483	2.9899	4.87879
Carnivora Vuvu	Pholidota Phtr	0.099	0.296	0.483	2.9899	4.87879
Carnivora Zaca	Pholidota Phtr	0.092	0.266	0.486	2.8913	5.28261
Chiroptera Hiar 1	Pholidota Phtr	0.105	0.287	0.494	2.73333	4.70476
Chiroptera Mely	Pholidota Phtr	0.119	0.399	0.548	3.35294	4.60504
Chiroptera Mybr 1	Pholidota Phtr	0.133	0.283	0.498	2.12782	3.74436
Chiroptera Myda 1	Pholidota Phtr	0.134	0.283	0.509	2.11194	3.79851
Chiroptera Mylu 1	Pholidota Phtr	0.136	0.274	0.502	2.01471	3.69118
Chiroptera Ptal	Pholidota Phtr	0.119	0.275	0.484	2.31092	4.06723
Chiroptera Ptva	Pholidota Phtr	0.121	0.275	0.488	2.27273	4.03306
Chiroptera Rhfe 1	Pholidota Phtr	0.1	0.289	0.49	2.89	4.9
Pholidota Maja	Pholidota Phtr	0.027	0.27	0.479	10	17.7407
Pholidota Mape	Pholidota Phtr	0.026	0.266	0.471	10.2308	18.1154
Carnivora Hepa 1	Primates Gogo	0.149	0.918	0.83	6.16107	5.57047
Carnivora Pahe 1	Primates Gogo	0.14	0.18	0.391	1.28571	2.79286
Chiroptera Mely	Primates Gogo	0.174	0.288	0.297	1.65517	1.7069
Pholidota Phtr	Primates Gogo	0.147	0.287	0.494	1.95238	3.36054
Carnivora Hepa 1	Primates Patr	0.153	0.918	0.84	6	5.4902
Carnivora Pahe 1	Primates Patr	0.14	0.18	0.385	1.28571	2.75
Chiroptera Mely	Primates Patr	0.174	0.287	0.294	1.64943	1.68966
Pholidota Phtr	Primates Patr	0.15	0.287	0.483	1.91333	3.22
Agnatha Leca	Rodents Chla	0.12	0.276	0.323	2.3	2.69167
Carnivora Crcr	Rodents Chla	0.117	0.75	0.224	6.41026	1.91453
Carnivora Hepa 2	Rodents Chla	0.116	0.934	0.85	8.05172	7.32759
Agnatha Leca	Rodents Ctso	0.153	0.319	0.651	2.08497	4.2549
Carnivora Crcr	Rodents Ctso	0.139	0.75	0.264	5.39568	1.89928
Carnivora Feni 2	Rodents Ctso	0.133	0.221	0.41	1.66165	3.08271
Carnivora Hepa 1	Rodents Ctso	0.776	0.972	0.951	1.25258	1.22552
Carnivora Hepa 2	Rodents Ctso	0.14	0.972	0.951	6.94286	6.79286
Carnivora Mumu 2	Rodents Ctso	0.142	0.231	0.436	1.62676	3.07042
Carnivora Paon 2	Rodents Ctso	0.133	0.217	0.506	1.63158	3.80451
Carnivora Prbe 2	Rodents Ctso	0.134	0.215	0.44	1.60448	3.28358
Agnatha Leca	Rodents Dibr	0.118	0.32	0.388	2.71186	3.28814
Carnivora Acju 1	Rodents Dibr	0.105	0.289	0.231	2.75238	2.2
Carnivora Crcr	Rodents Dibr	0.111	0.814	0.249	7.33333	2.24324
Carnivora Feca 1	Rodents Dibr	0.105	0.287	0.233	2.73333	2.21905
Carnivora Hepa 2	Rodents Dibr	0.11	0.976	0.906	8.87273	8.23636
Carnivora Hyhy 2	Rodents Dibr	0.113	0.272	0.229	2.40708	2.02655
Carnivora Lyca 2	Rodents Dibr	0.104	0.287	0.233	2.75962	2.24038
Carnivora Lypa	Rodents Dibr	0.104	0.287	0.23	2.75962	2.21154
Carnivora Pale 2	Rodents Dibr	0.11	0.287	0.224	2.60909	2.03636
Carnivora Paon 2	Rodents Dibr	0.109	0.368	0.23	3.37615	2.11009
Carnivora Papa 2	Rodents Dibr	0.109	0.287	0.226	2.63303	2.07339
Carnivora Pati 2	Rodents Dibr	0.109	0.289	0.225	2.65138	2.06422
Carnivora Puco 2	Rodents Dibr	0.107	0.289	0.234	2.70093	2.18692
Carnivora Susu 2	Rodents Dibr	0.112	0.276	0.224	2.46429	2
Chiroptera Hiar 2	Rodents Dibr	0.108	0.289	0.213	2.67593	1.97222
Rodents Chla	Rodents Dibr	0.06	0.301	0.155	5.01667	2.58333
Rodents Ctso	Rodents Dibr	0.106	0.316	0.523	2.98113	4.93396
Agnatha Leca	Rodents Fuda	0.123	0.28	0.362	2.27642	2.94309
Carnivora Crcr	Rodents Fuda	0.112	0.738	0.227	6.58929	2.02679
Carnivora Hepa 2	Rodents Fuda	0.117	0.932	0.866	7.96581	7.40171
Rodents Dibr	Rodents Fuda	0.111	0.287	0.2	2.58559	1.8018
Agnatha Leca	Rodents Hegl	0.113	0.276	0.351	2.44248	3.10619
Carnivora Crcr	Rodents Hegl	0.11	0.756	0.212	6.87273	1.92727
Carnivora Hepa 2	Rodents Hegl	0.111	0.937	0.855	8.44144	7.7027
Rodents Dibr	Rodents Hegl	0.102	0.291	0.2	2.85294	1.96078
Agnatha Leca	Rodents Hycr	0.103	0.315	0.354	3.05825	3.43689
Carnivora Acju 1	Rodents Hycr	0.092	0.276	0.147	3	1.59783
Carnivora Crcr	Rodents Hycr	0.107	0.796	0.246	7.43925	2.29907
Carnivora Feca 1	Rodents Hycr	0.093	0.274	0.148	2.94624	1.5914
Carnivora Feni 2	Rodents Hycr	0.094	0.336	0.138	3.57447	1.46809
Carnivora Hepa 2	Rodents Hycr	0.097	0.963	0.867	9.92784	8.93814
Carnivora Hyhy 2	Rodents Hycr	0.108	0.265	0.14	2.4537	1.2963
Carnivora Lyca 2	Rodents Hycr	0.09	0.273	0.147	3.03333	1.63333
Carnivora Lypa	Rodents Hycr	0.09	0.271	0.144	3.01111	1.6
Carnivora Mumu 2	Rodents Hycr	0.096	0.366	0.124	3.8125	1.29167
Carnivora Pale 2	Rodents Hycr	0.096	0.274	0.141	2.85417	1.46875
Carnivora Paon 2	Rodents Hycr	0.095	0.361	0.143	3.8	1.50526
Carnivora Papa 2	Rodents Hycr	0.095	0.274	0.142	2.88421	1.49474
Carnivora Pati 2	Rodents Hycr	0.095	0.274	0.14	2.88421	1.47368
Carnivora Prbe 2	Rodents Hycr	0.094	0.34	0.148	3.61702	1.57447
Carnivora Puco 2	Rodents Hycr	0.094	0.27	0.146	2.87234	1.55319
Carnivora Susu 2	Rodents Hycr	0.103	0.265	0.148	2.57282	1.43689
Chiroptera Hiar 2	Rodents Hycr	0.099	0.276	0.131	2.78788	1.32323
Rodents Ctso	Rodents Hycr	0.143	0.306	0.495	2.13986	3.46154
Agnatha Leca	Rodents Pety	0.137	0.335	0.294	2.44526	2.14599
Carnivora Crcr	Rodents Pety	0.132	0.816	0.232	6.18182	1.75758
Carnivora Hepa 2	Rodents Pety	0.129	0.99	0.863	7.67442	6.68992
Rodents Ctso	Rodents Pety	0.156	0.294	0.261	1.88462	1.67308
Agnatha Leca	Rodents Thsw	0.137	0.381	0.405	2.78102	2.9562
Carnivora Acju 1	Rodents Thsw	0.117	0.172	0.162	1.47009	1.38462
Carnivora Crcr	Rodents Thsw	0.132	0.819	0.26	6.20455	1.9697
Carnivora Feca 1	Rodents Thsw	0.115	0.17	0.163	1.47826	1.41739
Carnivora Feni 2	Rodents Thsw	0.115	0.252	0.168	2.1913	1.46087
Carnivora Hepa 2	Rodents Thsw	0.124	0.937	0.903	7.55645	7.28226
Carnivora Hyhy 2	Rodents Thsw	0.131	0.174	0.162	1.32824	1.23664
Carnivora Lyca 2	Rodents Thsw	0.113	0.174	0.162	1.53982	1.43363
Carnivora Lypa	Rodents Thsw	0.113	0.172	0.16	1.52212	1.41593
Carnivora Mumu 2	Rodents Thsw	0.124	0.284	0.152	2.29032	1.22581
Carnivora Pale 2	Rodents Thsw	0.119	0.176	0.161	1.47899	1.35294
Carnivora Paon 2	Rodents Thsw	0.118	0.288	0.162	2.44068	1.37288
Carnivora Papa 2	Rodents Thsw	0.118	0.176	0.161	1.49153	1.36441
Carnivora Pati 2	Rodents Thsw	0.118	0.18	0.16	1.52542	1.35593
Carnivora Prbe 2	Rodents Thsw	0.115	0.279	0.168	2.42609	1.46087
Carnivora Puco 2	Rodents Thsw	0.117	0.174	0.163	1.48718	1.39316
Carnivora Susu 2	Rodents Thsw	0.129	0.162	0.164	1.25581	1.27132
Chiroptera Hiar 2	Rodents Thsw	0.128	0.162	0.161	1.26562	1.25781
Rodents Dibr	Rodents Thsw	0.127	0.38	0.235	2.99213	1.85039
Rodents Fuda	Rodents Thsw	0.092	0.134	0.119	1.45652	1.29348
Rodents Hegl	Rodents Thsw	0.09	0.134	0.124	1.48889	1.37778
Rodents Hycr	Rodents Thsw	0.115	0.364	0.167	3.16522	1.45217
Rodents Pety	Rodents Thsw	0.071	0.373	0.12	5.25352	1.69014
Carnivora Hepa 1	Sarcopterygii Lach 1	0.63	0.893	0.855	1.41746	1.35714
Carnivora Hepa 2	Sarcopterygii Lach 1	0.7	0.893	0.855	1.27571	1.22143
Carnivora Hepa 1	Testudines Mate 1	0.644	0.911	0.856	1.4146	1.32919
Carnivora Hepa 2	Testudines Mate 1	0.687	0.911	0.856	1.32606	1.246
Carnivora Hepa 2	Testudines Peca	0.428	0.968	0.865	2.26168	2.02103
Chiroptera Mylu	Testudines Peca	0.066	0.408	0.313	6.18182	4.74242
Carnivora Hepa 1	Testudines Pesi 1	0.617	0.889	0.855	1.44084	1.38574
Carnivora Hepa 2	Testudines Pesi 1	0.691	0.889	0.855	1.28654	1.23734
Testudines Mate 2	Testudines Plme	0.022	0.297	0.096	13.5	4.36364

## Sheet: Supplementary table S3
HT Mammal to Mammal								HT Mammal to Crocodilia						HT Mammal to Agnatha						HT Arthropoda to Arthropoda						HT Mammal to Arthropoda
Species 1	Species 2	Tn	L3	L4				Carnivora Hepa 1	Crocodilia Alsi	0.64	0.873	0.825		Species 1	Species 2	Tn	L3	L4		Species 1	Species 2	Tn	L3	L4		Species 1	Species 2	Tn	L3	L4
Carnivora Acju 1	Carnivora Crcr	0.051	0.763	0.156				Carnivora Hepa 2	Crocodilia Alsi	0.65	0.873	0.825		Agnatha Leca	Carnivora Acju 1	0.075	0.276	0.355		Arthropoda Atco	Arthropoda Trse	0.031	0.04	0.102		Arthropoda Anco	Carnivora Hepa 1	0.667	0.951	1.019
Carnivora Crcr	Carnivora Feca 1	0.05	0.756	0.159				Carnivora Hepa 1	Crocodilia Gaga	0.639	0.878	0.815		Agnatha Leca	Carnivora Crcr	0.092	0.797	0.419		Arthropoda Bobi	Arthropoda Boim	0.007	0.013	0.01		Arthropoda Anme	Carnivora Hepa 1	0.665	0.962	1.019
Carnivora Acju 2	Carnivora Feni 1	0.006	0.154	0.057				Carnivora Hepa 2	Crocodilia Gaga	0.644	0.878	0.815		Agnatha Leca	Carnivora Feca 1	0.074	0.276	0.353		Arthropoda Bobi	Arthropoda Bova	0.001	0.002	0.002		Arthropoda Cani	Carnivora Hepa 1	0.729	0.924	0.933
Carnivora Caur	Carnivora Feni 1	0.052	0.147	0.07										Agnatha Leca	Carnivora Feni 2	0.075	0.401	0.308		Arthropoda Bobi	Arthropoda Bovo	0.001	0.008	0.009		Arthropoda Duno	Carnivora Hepa 1	0.649	0.923	0.907
Carnivora Euju	Carnivora Feni 1	0.05	0.147	0.068										Agnatha Leca	Carnivora Hepa 2	0.082	0.884	0.919		Arthropoda Boim	Arthropoda Bova	0.006	0.012	0.01		Arthropoda Eume	Carnivora Hepa 1	0.714	0.927	0.907
Carnivora Feca 2	Carnivora Feni 1	0.001	0.152	0.059										Agnatha Leca	Carnivora Hyhy 2	0.095	0.295	0.358		Arthropoda Cani	Arthropoda Eume	0.049	0.208	0.202		Arthropoda Glco	Carnivora Hepa 1	0.637	0.917	0.924
Carnivora Acju 1	Carnivora Feni 2	0.005	0.154	0.057										Agnatha Leca	Carnivora Lyca 2	0.076	0.276	0.355		Arthropoda Cani	Arthropoda Hehe	0.082	0.283	0.346		Arthropoda Hyha	Carnivora Hepa 1	0.654	0.943	0.93
Carnivora Crcr	Carnivora Feni 2	0.052	0.731	0.142				HT Mammal to Testudines						Agnatha Leca	Carnivora Lypa	0.075	0.28	0.358		Arthropoda Cani	Arthropoda Osli 6	0.01	0.211	0.114		Arthropoda Lahe	Carnivora Hepa 1	0.678	0.957	0.996
Carnivora Feca 1	Carnivora Feni 2	0.003	0.152	0.059				Carnivora Hepa 1	Testudines Mate 1	0.644	0.911	0.856		Agnatha Leca	Carnivora Mumu 2	0.08	0.415	0.304		Arthropoda Duno	Arthropoda Glco	0.192	0.289	0.435		Arthropoda Mabo	Carnivora Hepa 1	0.695	0.919	0.941
Carnivora Calu	Carnivora Gugu	0.059	0.071	0.11				Carnivora Hepa 2	Testudines Mate 1	0.687	0.911	0.856		Agnatha Leca	Carnivora Pale 2	0.078	0.28	0.354		Arthropoda Eume	Arthropoda Hehe	0.066	0.281	0.385		Arthropoda Orbo	Carnivora Hepa 1	0.695	1.086	0.936
Carnivora Caur	Carnivora Gugu	0.041	0.059	0.094				Carnivora Hepa 2	Testudines Peca	0.428	0.968	0.865		Agnatha Leca	Carnivora Paon 2	0.077	0.407	0.354		Arthropoda Eume	Arthropoda Osli 6	0.046	0.163	0.226		Arthropoda Osbi	Carnivora Hepa 1	0.698	0.932	0.913
Carnivora Euju	Carnivora Gugu	0.04	0.057	0.091				Chiroptera Mylu	Testudines Peca	0.066	0.408	0.313		Agnatha Leca	Carnivora Papa 2	0.077	0.28	0.351		Arthropoda Game	Arthropoda Hyka	0.009	0.195	0.238		Arthropoda Osbi 3	Carnivora Hepa 1	0.698	0.932	0.913
Carnivora Feni 1	Carnivora Gugu	0.058	0.154	0.123				Carnivora Hepa 1	Testudines Pesi 1	0.617	0.889	0.855		Agnatha Leca	Carnivora Pati 2	0.077	0.284	0.353		Arthropoda Hehe	Arthropoda Osli 6	0.08	0.263	0.381		Arthropoda Osli 6	Carnivora Hepa 1	0.728	0.925	0.93
Carnivora Acju 2	Carnivora Hepa 1	0.029	0.909	0.835				Carnivora Hepa 2	Testudines Pesi 1	0.691	0.889	0.855		Agnatha Leca	Carnivora Prbe 2	0.078	0.393	0.323		Arthropoda Hyha	Arthropoda Lahe	0.171	0.322	0.421		Arthropoda Scgr	Carnivora Hepa 1	0.749	0.914	0.929
Carnivora Aime	Carnivora Hepa 1	0.061	0.896	0.851										Agnatha Leca	Carnivora Puco 2	0.078	0.272	0.358		Arthropoda Mabo	Arthropoda Orbo	0.001	0.769	0.009		Arthropoda Sifl	Carnivora Hepa 1	0.752	0.966	0.965
Carnivora Calu	Carnivora Hepa 1	0.066	0.907	0.861										Agnatha Leca	Carnivora Susu 2	0.09	0.269	0.358		Arthropoda Mase	Arthropoda Pama	0.081	0.173	0.355		Arthropoda Anco	Carnivora Hepa 2	0.729	0.951	1.019
Carnivora Caur	Carnivora Hepa 1	0.056	0.909	0.83										Agnatha Leca	Chiroptera Hiar 2	0.077	0.276	0.356		Arthropoda Mase	Arthropoda Podo	0.081	0.288	0.462		Arthropoda Anme	Carnivora Hepa 2	0.736	0.962	1.019
Carnivora Crcr	Carnivora Hepa 1	0.727	1.028	0.946										Agnatha Leca	Rodents Chla	0.12	0.276	0.323		Arthropoda Mequ	Arthropoda Teme 3	0.057	0.073	0.117		Arthropoda Duno	Carnivora Hepa 2	0.714	0.923	0.907
Carnivora Euju	Carnivora Hepa 1	0.055	0.907	0.825										Agnatha Leca	Rodents Ctso	0.153	0.319	0.651		Arthropoda Pama	Arthropoda Podo	0.102	0.27	0.551		Arthropoda Glco	Carnivora Hepa 2	0.714	0.917	0.924
Carnivora Feca 2	Carnivora Hepa 1	0.029	0.911	0.835										Agnatha Leca	Rodents Dibr	0.118	0.32	0.388		Arthropoda Teda 1	Arthropoda Teme 3	0.002	0.066	0.003		Arthropoda Hyha	Carnivora Hepa 2	0.718	0.943	0.93
Carnivora Feni 1	Carnivora Hepa 1	0.029	0.938	0.84										Agnatha Leca	Rodents Fuda	0.123	0.28	0.362		Arthropoda Teho 2	Arthropoda Teme 3	0.003	0.066	0.004		Arthropoda Lahe	Carnivora Hepa 2	0.705	0.957	0.996
Carnivora Gugu	Carnivora Hepa 1	0.065	0.918	0.846				HT Testudines to Testudines						Agnatha Leca	Rodents Hegl	0.113	0.276	0.351								Arthropoda Mabo	Carnivora Hepa 2	0.747	0.919	0.941
Carnivora Acju 1	Carnivora Hepa 2	0.056	0.909	0.835				Testudines Mate 2	Testudines Plme	0.022	0.297	0.096		Agnatha Leca	Rodents Hycr	0.103	0.315	0.354								Arthropoda Orbo	Carnivora Hepa 2	0.746	1.086	0.936
Carnivora Crcr	Carnivora Hepa 2	0.052	1.028	0.946										Agnatha Leca	Rodents Pety	0.137	0.335	0.294								Arthropoda Osbi	Carnivora Hepa 2	0.731	0.932	0.913
Carnivora Feca 1	Carnivora Hepa 2	0.054	0.911	0.835										Agnatha Leca	Rodents Thsw	0.137	0.381	0.405								Arthropoda Osbi 3	Carnivora Hepa 2	0.731	0.932	0.913
Carnivora Feni 2	Carnivora Hepa 2	0.056	0.938	0.84																						Arthropoda Scgr	Carnivora Hepa 2	0.707	0.914	0.929
Carnivora Feni 1	Carnivora Hyhy 1	0.036	0.161	0.068										HT Mammal to Chondrichthyes												Arthropoda Sifl	Carnivora Hepa 2	0.706	0.966	0.965
Carnivora Hepa 1	Carnivora Hyhy 1	0.036	0.925	0.815										Carnivora Hepa 1	Chondrichthyes Caca	0.65	0.916	0.861								Arthropoda Teda 1	Carnivora Hepa 2	0.787	0.966	0.975
Carnivora Crcr	Carnivora Hyhy 2	0.004	0.763	0.165										Carnivora Hepa 2	Chondrichthyes Caca	0.689	0.916	0.861								Arthropoda Teho 2	Carnivora Hepa 2	0.783	0.966	0.982
Carnivora Feni 2	Carnivora Hyhy 2	0.054	0.161	0.068				HT Mammal to Mammal (Eutheria to Metatheria)						Carnivora Hepa 1	Chondrichthyes Scto	0.661	0.917	0.911
Carnivora Hepa 2	Carnivora Hyhy 2	0.054	0.925	0.815				Carnivora Hepa 1	Metatheria Gyle	0.659	0.953	0.856		Carnivora Hepa 2	Chondrichthyes Scto	0.698	0.917	0.911
Carnivora Euju	Carnivora Lewe	0.009	0.025	0.017				Carnivora Hepa 1	Metatheria Trvu	0.645	0.953	0.871
Carnivora Feni 1	Carnivora Lewe	0.047	0.163	0.063
Carnivora Gugu	Carnivora Lewe	0.036	0.059	0.095										HT Mammal to Sarcopterygii
Carnivora Hepa 1	Carnivora Lewe	0.05	0.896	0.845										Carnivora Hepa 1	Sarcopterygii Lach 1	0.63	0.893	0.855
Carnivora Feca 2	Carnivora Lyca 1	0.001	0.008	0.008										Carnivora Hepa 2	Sarcopterygii Lach 1	0.7	0.893	0.855
Carnivora Feni 1	Carnivora Lyca 1	0.001	0.154	0.059
Carnivora Hepa 1	Carnivora Lyca 1	0.029	0.909	0.83
Carnivora Acju 1	Carnivora Lyca 2	0.005	0.008	0.007										HT Mammal to Actinopterygii
Carnivora Crcr	Carnivora Lyca 2	0.05	0.756	0.159										Species 1	Species 2	Tn	L3	L4
Carnivora Feca 1	Carnivora Lyca 2	0.004	0.008	0.008										Actinopterygii Asca	Carnivora Hepa 1	0.668	0.925	0.83
Carnivora Feni 2	Carnivora Lyca 2	0.005	0.154	0.059										Actinopterygii Asca	Carnivora Hepa 2	0.423	0.925	0.83
Carnivora Hepa 2	Carnivora Lyca 2	0.056	0.909	0.83										Actinopterygii Maze	Carnivora Hepa 1	0.677	0.923	0.835
Carnivora Acju 1	Carnivora Lypa	0.004	0.009	0.007										Actinopterygii Maze	Carnivora Hepa 2	0.416	0.923	0.835
Carnivora Crcr	Carnivora Lypa	0.05	0.756	0.156										Actinopterygii Orsp	Carnivora Hepa 2	0.49	0.947	0.849
Carnivora Feca 1	Carnivora Lypa	0.004	0.009	0.008										Actinopterygii Puny	Carnivora Hepa 1	0.677	0.916	0.84
Carnivora Feni 2	Carnivora Lypa	0.004	0.152	0.054										Actinopterygii Puny	Carnivora Hepa 2	0.413	0.916	0.84
Carnivora Hepa 2	Carnivora Lypa	0.055	0.924	0.83										Actinopterygii Tafl	Carnivora Hepa 2	0.454	0.979	0.815
Carnivora Lyca 2	Carnivora Lypa	0.001	0.002	0.003										Actinopterygii Taru	Carnivora Hepa 2	0.46	0.953	0.82
Carnivora Calu	Carnivora Lypi	0.003	0.012	0.008										Actinopterygii Trmo	Carnivora Hepa 2	0.499	0.934	0.838
Carnivora Gugu	Carnivora Lypi	0.059	0.075	0.109
Carnivora Hepa 1	Carnivora Lypi	0.066	0.92	0.866
Carnivora Caur	Carnivora Mian	0.015	0.065	0.021
Carnivora Euju	Carnivora Mian	0.01	0.06	0.022
Carnivora Feni 1	Carnivora Mian	0.047	0.166	0.063
Carnivora Gugu	Carnivora Mian	0.036	0.531	0.096
Carnivora Hepa 1	Carnivora Mian	0.051	0.899	0.845
Carnivora Lewe	Carnivora Mian	0.003	0.065	0.007
Carnivora Crcr	Carnivora Mumu 2	0.05	0.726	0.14
Carnivora Hepa 2	Carnivora Mumu 2	0.008	1.02	0.811
Carnivora Acju 2	Carnivora Nesc	0.051	0.123	0.068
Carnivora Aime	Carnivora Nesc	0.04	0.114	0.064
Carnivora Calu	Carnivora Nesc	0.051	0.123	0.073
Carnivora Caur	Carnivora Nesc	0.02	0.117	0.064
Carnivora Euju	Carnivora Nesc	0.015	0.114	0.062
Carnivora Feca 2	Carnivora Nesc	0.052	0.132	0.07
Carnivora Feni 1	Carnivora Nesc	0.052	0.177	0.068
Carnivora Gugu	Carnivora Nesc	0.042	0.152	0.096
Carnivora Hepa 1	Carnivora Nesc	0.057	1.001	0.806
Carnivora Hyhy 1	Carnivora Nesc	0.058	0.138	0.081
Carnivora Lewe	Carnivora Nesc	0.009	0.12	0.059
Carnivora Lyca 1	Carnivora Nesc	0.052	0.117	0.071
Carnivora Lypi	Carnivora Nesc	0.052	0.123	0.075
Carnivora Mian	Carnivora Nesc	0.008	0.129	0.062
Carnivora Feni 1	Carnivora Nevi	0.063	0.119	0.116
Carnivora Hepa 1	Carnivora Nevi	0.07	0.797	0.822
Carnivora Mian	Carnivora Nevi	0.04	0.067	0.091
Carnivora Nesc	Carnivora Nevi	0.045	0.087	0.111
Carnivora Feni 1	Carnivora Odro	0.047	0.173	0.068
Carnivora Gugu	Carnivora Odro	0.038	0.083	0.091
Carnivora Hepa 1	Carnivora Odro	0.052	0.914	0.83
Carnivora Lewe	Carnivora Odro	0.009	0.038	0.017
Carnivora Mian	Carnivora Odro	0.009	0.061	0.022
Carnivora Nesc	Carnivora Odro	0.014	0.148	0.057
Carnivora Acju 2	Carnivora Pahe 1	0.035	0.165	0.368
Carnivora Aime	Carnivora Pahe 1	0.062	0.165	0.39
Carnivora Calu	Carnivora Pahe 1	0.065	0.18	0.382
Carnivora Caur	Carnivora Pahe 1	0.058	0.168	0.376
Carnivora Euju	Carnivora Pahe 1	0.057	0.165	0.376
Carnivora Feca 2	Carnivora Pahe 1	0.035	0.174	0.365
Carnivora Feni 1	Carnivora Pahe 1	0.035	0.272	0.152
Carnivora Gugu	Carnivora Pahe 1	0.065	0.196	0.489
Carnivora Hepa 1	Carnivora Pahe 1	0.038	1.014	0.991
Carnivora Hepa 2	Carnivora Pahe 1	0.75	1.014	0.991
Carnivora Hyhy 1	Carnivora Pahe 1	0.039	0.206	0.376
Carnivora Lewe	Carnivora Pahe 1	0.052	0.162	0.365
Carnivora Lyca 1	Carnivora Pahe 1	0.035	0.168	0.368
Carnivora Lypi	Carnivora Pahe 1	0.065	0.18	0.379
Carnivora Nesc	Carnivora Pahe 1	0.059	0.167	0.135
Carnivora Odro	Carnivora Pahe 1	0.054	0.184	0.365
Carnivora Feca 2	Carnivora Pale 1	0.008	0.012	0.011
Carnivora Feni 1	Carnivora Pale 1	0.008	0.149	0.05
Carnivora Hepa 1	Carnivora Pale 1	0.031	0.911	0.835
Carnivora Nesc	Carnivora Pale 1	0.054	0.117	0.068
Carnivora Pahe 1	Carnivora Pale 1	0.036	0.162	0.365
Carnivora Crcr	Carnivora Pale 2	0.05	0.75	0.156
Carnivora Feni 2	Carnivora Pale 2	0.011	0.149	0.05
Carnivora Hepa 2	Carnivora Pale 2	0.057	0.911	0.835
Carnivora Acju 2	Carnivora Paon 1	0.007	0.166	0.013
Carnivora Feca 2	Carnivora Paon 1	0.007	0.163	0.014
Carnivora Feni 1	Carnivora Paon 1	0.007	0.049	0.054
Carnivora Gugu	Carnivora Paon 1	0.057	0.172	0.123
Carnivora Hepa 1	Carnivora Paon 1	0.03	1.009	0.84
Carnivora Lyca 1	Carnivora Paon 1	0.007	0.166	0.013
Carnivora Nesc	Carnivora Paon 1	0.052	0.21	0.071
Carnivora Pahe 1	Carnivora Paon 1	0.034	0.253	0.365
Carnivora Acju 1	Carnivora Paon 2	0.01	0.166	0.013
Carnivora Crcr	Carnivora Paon 2	0.049	0.797	0.159
Carnivora Feca 1	Carnivora Paon 2	0.01	0.163	0.014
Carnivora Feni 2	Carnivora Paon 2	0.011	0.049	0.054
Carnivora Hepa 2	Carnivora Paon 2	0.056	1.009	0.84
Carnivora Lypa	Carnivora Paon 2	0.01	0.164	0.013
Carnivora Pale 2	Carnivora Paon 2	0.001	0.161	0.005
Carnivora Acju 2	Carnivora Papa 1	0.007	0.011	0.011
Carnivora Feca 2	Carnivora Papa 1	0.007	0.012	0.011
Carnivora Feni 1	Carnivora Papa 1	0.007	0.149	0.05
Carnivora Hepa 1	Carnivora Papa 1	0.03	0.911	0.835
Carnivora Lyca 1	Carnivora Papa 1	0.007	0.01	0.011
Carnivora Nesc	Carnivora Papa 1	0.053	0.117	0.07
Carnivora Pahe 1	Carnivora Papa 1	0.034	0.162	0.365
Carnivora Paon 1	Carnivora Papa 1	0.001	0.161	0.007
Carnivora Crcr	Carnivora Papa 2	0.049	0.75	0.159
Carnivora Feni 2	Carnivora Papa 2	0.011	0.149	0.05
Carnivora Hepa 2	Carnivora Papa 2	0.056	0.911	0.835
Carnivora Acju 2	Carnivora Pati 1	0.006	0.013	0.008
Carnivora Feca 2	Carnivora Pati 1	0.006	0.014	0.01
Carnivora Feni 1	Carnivora Pati 1	0.006	0.152	0.05
Carnivora Hepa 1	Carnivora Pati 1	0.029	0.911	0.83
Carnivora Lyca 1	Carnivora Pati 1	0.006	0.013	0.008
Carnivora Nesc	Carnivora Pati 1	0.052	0.117	0.068
Carnivora Pahe 1	Carnivora Pati 1	0.035	0.165	0.365
Carnivora Paon 1	Carnivora Pati 1	0.003	0.164	0.004
Carnivora Crcr	Carnivora Pati 2	0.05	0.75	0.156
Carnivora Feni 2	Carnivora Pati 2	0.011	0.152	0.05
Carnivora Hepa 2	Carnivora Pati 2	0.056	0.911	0.83
Carnivora Paon 2	Carnivora Pati 2	0.001	0.164	0.004
Carnivora Papa 2	Carnivora Pati 2	0.001	0.003	0.002
Carnivora Caur	Carnivora Phvi	0.016	0.032	0.02
Carnivora Euju	Carnivora Phvi	0.01	0.029	0.019
Carnivora Feni 1	Carnivora Phvi	0.048	0.172	0.063
Carnivora Gugu	Carnivora Phvi	0.035	0.065	0.097
Carnivora Hepa 1	Carnivora Phvi	0.053	0.891	0.84
Carnivora Mian	Carnivora Phvi	0.005	0.063	0.01
Carnivora Nesc	Carnivora Phvi	0.012	0.12	0.059
Carnivora Odro	Carnivora Phvi	0.01	0.044	0.019
Carnivora Pahe 1	Carnivora Phvi	0.055	0.171	0.365
Carnivora Acju 2	Carnivora Prbe 1	0.008	0.149	0.048
Carnivora Caur	Carnivora Prbe 1	0.054	0.142	0.067
Carnivora Euju	Carnivora Prbe 1	0.052	0.144	0.065
Carnivora Feca 2	Carnivora Prbe 1	0.005	0.148	0.05
Carnivora Feni 1	Carnivora Prbe 1	0.005	0.026	0.009
Carnivora Gugu	Carnivora Prbe 1	0.059	0.148	0.127
Carnivora Hepa 1	Carnivora Prbe 1	0.031	0.978	0.824
Carnivora Hyhy 1	Carnivora Prbe 1	0.038	0.164	0.067
Carnivora Lewe	Carnivora Prbe 1	0.048	0.151	0.063
Carnivora Lyca 1	Carnivora Prbe 1	0.005	0.149	0.05
Carnivora Lypi	Carnivora Prbe 1	0.061	0.146	0.074
Carnivora Mian	Carnivora Prbe 1	0.048	0.187	0.067
Carnivora Nesc	Carnivora Prbe 1	0.054	0.146	0.076
Carnivora Nevi	Carnivora Prbe 1	0.065	0.119	0.127
Carnivora Odro	Carnivora Prbe 1	0.048	0.161	0.065
Carnivora Pahe 1	Carnivora Prbe 1	0.035	0.237	0.167
Carnivora Pale 1	Carnivora Prbe 1	0.01	0.146	0.044
Carnivora Paon 1	Carnivora Prbe 1	0.009	0.027	0.048
Carnivora Papa 1	Carnivora Prbe 1	0.009	0.146	0.046
Carnivora Pati 1	Carnivora Prbe 1	0.008	0.148	0.044
Carnivora Phvi	Carnivora Prbe 1	0.049	0.16	0.063
Carnivora Acju 1	Carnivora Prbe 2	0.007	0.149	0.048
Carnivora Crcr	Carnivora Prbe 2	0.051	0.709	0.155
Carnivora Feca 1	Carnivora Prbe 2	0.005	0.148	0.05
Carnivora Feni 2	Carnivora Prbe 2	0.006	0.026	0.009
Carnivora Hepa 2	Carnivora Prbe 2	0.058	0.978	0.824
Carnivora Hyhy 2	Carnivora Prbe 2	0.054	0.164	0.067
Carnivora Lyca 2	Carnivora Prbe 2	0.007	0.149	0.05
Carnivora Lypa	Carnivora Prbe 2	0.006	0.148	0.046
Carnivora Pale 2	Carnivora Prbe 2	0.012	0.146	0.044
Carnivora Paon 2	Carnivora Prbe 2	0.011	0.027	0.048
Carnivora Papa 2	Carnivora Prbe 2	0.011	0.146	0.046
Carnivora Pati 2	Carnivora Prbe 2	0.011	0.148	0.044
Carnivora Gugu	Carnivora Ptbr	0.02	0.178	0.097
Carnivora Hepa 1	Carnivora Ptbr	0.078	1.009	0.862
Carnivora Nevi	Carnivora Ptbr	0.021	0.182	0.105
Carnivora Pahe 1	Carnivora Ptbr	0.076	0.208	0.394
Carnivora Crcr	Carnivora Puco 2	0.053	0.763	0.159
Carnivora Feni 2	Carnivora Puco 2	0.007	0.152	0.059
Carnivora Hepa 2	Carnivora Puco 2	0.056	0.911	0.83
Carnivora Lyca 2	Carnivora Puco 2	0.006	0.008	0.009
Carnivora Lypa	Carnivora Puco 2	0.005	0.006	0.009
Carnivora Paon 2	Carnivora Puco 2	0.012	0.166	0.015
Carnivora Prbe 2	Carnivora Puco 2	0.009	0.149	0.051
Carnivora Crcr	Carnivora Susu 2	0.056	0.75	0.171
Carnivora Hepa 2	Carnivora Susu 2	0.018	0.92	0.82
Carnivora Aime	Carnivora Tata	0.051	0.182	0.065
Carnivora Caur	Carnivora Tata	0.044	0.192	0.057
Carnivora Euju	Carnivora Tata	0.042	0.189	0.058
Carnivora Feni 1	Carnivora Tata	0.063	0.254	0.089
Carnivora Gugu	Carnivora Tata	0.021	0.202	0.108
Carnivora Hepa 1	Carnivora Tata	0.069	1.003	0.85
Carnivora Hyhy 1	Carnivora Tata	0.071	0.209	0.087
Carnivora Lewe	Carnivora Tata	0.038	0.203	0.058
Carnivora Lyca 1	Carnivora Tata	0.063	0.209	0.076
Carnivora Lypi	Carnivora Tata	0.06	0.186	0.072
Carnivora Mian	Carnivora Tata	0.038	0.199	0.053
Carnivora Nesc	Carnivora Tata	0.044	0.101	0.081
Carnivora Nevi	Carnivora Tata	0.025	0.17	0.101
Carnivora Odro	Carnivora Tata	0.041	0.205	0.058
Carnivora Pahe 1	Carnivora Tata	0.069	0.234	0.382
Carnivora Paon 1	Carnivora Tata	0.062	0.264	0.077
Carnivora Phvi	Carnivora Tata	0.038	0.199	0.063
Carnivora Prbe 1	Carnivora Tata	0.063	0.255	0.086
Carnivora Ptbr	Carnivora Tata	0.031	0.058	0.055
Carnivora Feni 1	Carnivora Urar	0.054	0.143	0.07
Carnivora Hepa 1	Carnivora Urar	0.06	0.9	0.855
Carnivora Nesc	Carnivora Urar	0.039	0.111	0.068
Carnivora Pahe 1	Carnivora Urar	0.061	0.159	0.382
Carnivora Prbe 1	Carnivora Urar	0.055	0.141	0.067
Carnivora Tata	Carnivora Urar	0.051	0.186	0.063
Carnivora Feni 1	Carnivora Urma	0.054	0.143	0.07
Carnivora Hepa 1	Carnivora Urma	0.06	0.898	0.855
Carnivora Nesc	Carnivora Urma	0.039	0.111	0.068
Carnivora Pahe 1	Carnivora Urma	0.061	0.159	0.382
Carnivora Prbe 1	Carnivora Urma	0.055	0.141	0.067
Carnivora Tata	Carnivora Urma	0.051	0.186	0.063
Carnivora Calu	Carnivora Vula	0.01	0.013	0.013
Carnivora Hepa 1	Carnivora Vula	0.07	0.916	0.855
Carnivora Lypi	Carnivora Vula	0.009	0.014	0.015
Carnivora Nesc	Carnivora Vula	0.056	0.117	0.071
Carnivora Pahe 1	Carnivora Vula	0.069	0.177	0.376
Carnivora Hepa 1	Carnivora Vuvu	0.072	0.911	0.855
Carnivora Lypi	Carnivora Vuvu	0.01	0.013	0.018
Carnivora Nesc	Carnivora Vuvu	0.057	0.114	0.072
Carnivora Pahe 1	Carnivora Vuvu	0.07	0.18	0.379
Carnivora Vula	Carnivora Vuvu	0.002	0.003	0.008
Carnivora Feni 1	Carnivora Zaca	0.05	0.149	0.068
Carnivora Gugu	Carnivora Zaca	0.04	0.058	0.092
Carnivora Hepa 1	Carnivora Zaca	0.055	0.905	0.825
Carnivora Lewe	Carnivora Zaca	0.009	0.026	0.016
Carnivora Mian	Carnivora Zaca	0.01	0.06	0.021
Carnivora Nesc	Carnivora Zaca	0.015	0.117	0.062
Carnivora Pahe 1	Carnivora Zaca	0.057	0.168	0.376
Carnivora Phvi	Carnivora Zaca	0.01	0.031	0.018
Carnivora Prbe 1	Carnivora Zaca	0.052	0.146	0.065
Carnivora Tata	Carnivora Zaca	0.042	0.192	0.057
Carnivora Hepa 1	Cetartiodactyla Bamu	0.656	0.907	0.871
Carnivora Hepa 2	Cetartiodactyla Bamu	0.657	0.907	0.871
Carnivora Hepa 1	Cetartiodactyla Glme	0.65	0.905	0.871
Carnivora Hepa 2	Cetartiodactyla Glme	0.658	0.905	0.871
Carnivora Hepa 1	Chiroptera Eihe	0.129	0.935	0.844
Carnivora Hepa 2	Chiroptera Eihe	0.7	0.935	0.844
Carnivora Nesc	Chiroptera Eihe	0.114	0.14	0.138
Carnivora Pahe 1	Chiroptera Eihe	0.119	0.219	0.171
Carnivora Hepa 1	Chiroptera Hiar 1	0.11	0.937	0.83
Carnivora Pahe 1	Chiroptera Hiar 1	0.111	0.18	0.368
Carnivora Crcr	Chiroptera Hiar 2	0.081	0.769	0.162
Carnivora Feni 2	Chiroptera Hiar 2	0.069	0.165	0.089
Carnivora Hepa 2	Chiroptera Hiar 2	0.077	0.937	0.83
Carnivora Prbe 2	Chiroptera Hiar 2	0.071	0.156	0.086
Carnivora Acju 2	Chiroptera Mely	0.105	0.277	0.282
Carnivora Aime	Chiroptera Mely	0.111	0.279	0.279
Carnivora Calu	Chiroptera Mely	0.108	0.284	0.275
Carnivora Caur	Chiroptera Mely	0.107	0.284	0.282
Carnivora Euju	Chiroptera Mely	0.105	0.282	0.277
Carnivora Feca 2	Chiroptera Mely	0.106	0.279	0.285
Carnivora Feni 1	Chiroptera Mely	0.105	0.329	0.146
Carnivora Gugu	Chiroptera Mely	0.111	0.275	0.428
Carnivora Hepa 1	Chiroptera Mely	0.118	0.973	0.982
Carnivora Hepa 2	Chiroptera Mely	0.735	0.973	0.982
Carnivora Hyhy 1	Chiroptera Mely	0.122	0.277	0.29
Carnivora Lewe	Chiroptera Mely	0.103	0.277	0.273
Carnivora Lyca 1	Chiroptera Mely	0.106	0.279	0.28
Carnivora Lypi	Chiroptera Mely	0.109	0.285	0.28
Carnivora Mian	Chiroptera Mely	0.103	0.369	0.278
Carnivora Nesc	Chiroptera Mely	0.107	0.365	0.156
Carnivora Nevi	Chiroptera Mely	0.116	0.48	0.319
Carnivora Odro	Chiroptera Mely	0.102	0.28	0.27
Carnivora Pahe 1	Chiroptera Mely	0.117	0.385	0.354
Carnivora Pale 1	Chiroptera Mely	0.109	0.279	0.28
Carnivora Paon 1	Chiroptera Mely	0.106	0.354	0.285
Carnivora Papa 1	Chiroptera Mely	0.106	0.279	0.28
Carnivora Pati 1	Chiroptera Mely	0.107	0.279	0.28
Carnivora Phvi	Chiroptera Mely	0.097	0.279	0.27
Carnivora Prbe 1	Chiroptera Mely	0.105	0.331	0.155
Carnivora Ptbr	Chiroptera Mely	0.12	0.387	0.317
Carnivora Tata	Chiroptera Mely	0.116	0.365	0.299
Carnivora Urar	Chiroptera Mely	0.112	0.277	0.285
Carnivora Urma	Chiroptera Mely	0.112	0.281	0.285
Carnivora Vula	Chiroptera Mely	0.112	0.279	0.277
Carnivora Vuvu	Chiroptera Mely	0.113	0.282	0.277
Carnivora Zaca	Chiroptera Mely	0.105	0.281	0.277
Carnivora Hepa 1	Chiroptera Mybr 1	0.133	0.934	0.835
Carnivora Pahe 1	Chiroptera Mybr 1	0.128	0.177	0.373
Carnivora Hepa 1	Chiroptera Myda 1	0.136	0.941	0.83
Carnivora Pahe 1	Chiroptera Myda 1	0.133	0.183	0.382
Carnivora Hepa 2	Chiroptera Mylu	0.434	0.944	0.835
Carnivora Hepa 1	Chiroptera Mylu 1	0.14	0.944	0.835
Carnivora Pahe 1	Chiroptera Mylu 1	0.136	0.177	0.373
Carnivora Hepa 1	Chiroptera Ptal	0.12	0.916	0.83
Carnivora Pahe 1	Chiroptera Ptal	0.118	0.199	0.379
Carnivora Hepa 1	Chiroptera Ptva	0.122	0.914	0.825
Carnivora Pahe 1	Chiroptera Ptva	0.12	0.215	0.385
Carnivora Hepa 1	Chiroptera Rhfe 1	0.104	0.911	0.845
Carnivora Pahe 1	Chiroptera Rhfe 1	0.108	0.18	0.368
Carnivora Hepa 1	Pholidota Maja	0.095	0.932	0.876
Carnivora Pahe 1	Pholidota Maja	0.097	0.18	0.397
Carnivora Hepa 1	Pholidota Mape	0.096	0.92	0.882
Carnivora Pahe 1	Pholidota Mape	0.098	0.174	0.385
Carnivora Acju 2	Pholidota Phtr	0.094	0.289	0.49
Carnivora Aime	Pholidota Phtr	0.096	0.272	0.508
Carnivora Calu	Pholidota Phtr	0.095	0.294	0.483
Carnivora Caur	Pholidota Phtr	0.095	0.272	0.483
Carnivora Euju	Pholidota Phtr	0.092	0.266	0.486
Carnivora Feca 2	Pholidota Phtr	0.097	0.283	0.486
Carnivora Gugu	Pholidota Phtr	0.095	0.167	0.553
Carnivora Hepa 1	Pholidota Phtr	0.104	0.999	0.897
Carnivora Hepa 2	Pholidota Phtr	0.727	0.999	0.897
Carnivora Hyhy 1	Pholidota Phtr	0.105	0.298	0.494
Carnivora Lewe	Pholidota Phtr	0.088	0.268	0.479
Carnivora Lyca 1	Pholidota Phtr	0.097	0.289	0.49
Carnivora Lypi	Pholidota Phtr	0.097	0.296	0.49
Carnivora Mian	Pholidota Phtr	0.088	0.537	0.469
Carnivora Nevi	Pholidota Phtr	0.093	0.527	0.576
Carnivora Odro	Pholidota Phtr	0.089	0.333	0.49
Carnivora Pahe 1	Pholidota Phtr	0.104	0.279	0.556
Carnivora Pale 1	Pholidota Phtr	0.098	0.287	0.486
Carnivora Paon 1	Pholidota Phtr	0.096	0.243	0.498
Carnivora Papa 1	Pholidota Phtr	0.098	0.287	0.483
Carnivora Pati 1	Pholidota Phtr	0.096	0.289	0.486
Carnivora Phvi	Pholidota Phtr	0.082	0.277	0.475
Carnivora Ptbr	Pholidota Phtr	0.103	0.225	0.525
Carnivora Tata	Pholidota Phtr	0.096	0.205	0.502
Carnivora Urar	Pholidota Phtr	0.094	0.266	0.498
Carnivora Urma	Pholidota Phtr	0.094	0.274	0.498
Carnivora Vula	Pholidota Phtr	0.099	0.296	0.483
Carnivora Vuvu	Pholidota Phtr	0.099	0.296	0.483
Carnivora Zaca	Pholidota Phtr	0.092	0.266	0.486
Carnivora Hepa 1	Primates Gogo	0.149	0.918	0.83
Carnivora Pahe 1	Primates Gogo	0.14	0.18	0.391
Carnivora Hepa 1	Primates Patr	0.153	0.918	0.84
Carnivora Pahe 1	Primates Patr	0.14	0.18	0.385
Carnivora Crcr	Rodents Chla	0.117	0.75	0.224
Carnivora Hepa 2	Rodents Chla	0.116	0.934	0.85
Carnivora Crcr	Rodents Ctso	0.139	0.75	0.264
Carnivora Feni 2	Rodents Ctso	0.133	0.221	0.41
Carnivora Hepa 1	Rodents Ctso	0.776	0.972	0.951
Carnivora Hepa 2	Rodents Ctso	0.14	0.972	0.951
Carnivora Mumu 2	Rodents Ctso	0.142	0.231	0.436
Carnivora Paon 2	Rodents Ctso	0.133	0.217	0.506
Carnivora Prbe 2	Rodents Ctso	0.134	0.215	0.44
Carnivora Acju 1	Rodents Dibr	0.105	0.289	0.231
Carnivora Crcr	Rodents Dibr	0.111	0.814	0.249
Carnivora Feca 1	Rodents Dibr	0.105	0.287	0.233
Carnivora Hepa 2	Rodents Dibr	0.11	0.976	0.906
Carnivora Hyhy 2	Rodents Dibr	0.113	0.272	0.229
Carnivora Lyca 2	Rodents Dibr	0.104	0.287	0.233
Carnivora Lypa	Rodents Dibr	0.104	0.287	0.23
Carnivora Pale 2	Rodents Dibr	0.11	0.287	0.224
Carnivora Paon 2	Rodents Dibr	0.109	0.368	0.23
Carnivora Papa 2	Rodents Dibr	0.109	0.287	0.226
Carnivora Pati 2	Rodents Dibr	0.109	0.289	0.225
Carnivora Puco 2	Rodents Dibr	0.107	0.289	0.234
Carnivora Susu 2	Rodents Dibr	0.112	0.276	0.224
Carnivora Crcr	Rodents Fuda	0.112	0.738	0.227
Carnivora Hepa 2	Rodents Fuda	0.117	0.932	0.866
Carnivora Crcr	Rodents Hegl	0.11	0.756	0.212
Carnivora Hepa 2	Rodents Hegl	0.111	0.937	0.855
Carnivora Acju 1	Rodents Hycr	0.092	0.276	0.147
Carnivora Crcr	Rodents Hycr	0.107	0.796	0.246
Carnivora Feca 1	Rodents Hycr	0.093	0.274	0.148
Carnivora Feni 2	Rodents Hycr	0.094	0.336	0.138
Carnivora Hepa 2	Rodents Hycr	0.097	0.963	0.867
Carnivora Hyhy 2	Rodents Hycr	0.108	0.265	0.14
Carnivora Lyca 2	Rodents Hycr	0.09	0.273	0.147
Carnivora Lypa	Rodents Hycr	0.09	0.271	0.144
Carnivora Mumu 2	Rodents Hycr	0.096	0.366	0.124
Carnivora Pale 2	Rodents Hycr	0.096	0.274	0.141
Carnivora Paon 2	Rodents Hycr	0.095	0.361	0.143
Carnivora Papa 2	Rodents Hycr	0.095	0.274	0.142
Carnivora Pati 2	Rodents Hycr	0.095	0.274	0.14
Carnivora Prbe 2	Rodents Hycr	0.094	0.34	0.148
Carnivora Puco 2	Rodents Hycr	0.094	0.27	0.146
Carnivora Susu 2	Rodents Hycr	0.103	0.265	0.148
Carnivora Crcr	Rodents Pety	0.132	0.816	0.232
Carnivora Hepa 2	Rodents Pety	0.129	0.99	0.863
Carnivora Acju 1	Rodents Thsw	0.117	0.172	0.162
Carnivora Crcr	Rodents Thsw	0.132	0.819	0.26
Carnivora Feca 1	Rodents Thsw	0.115	0.17	0.163
Carnivora Feni 2	Rodents Thsw	0.115	0.252	0.168
Carnivora Hepa 2	Rodents Thsw	0.124	0.937	0.903
Carnivora Hyhy 2	Rodents Thsw	0.131	0.174	0.162
Carnivora Lyca 2	Rodents Thsw	0.113	0.174	0.162
Carnivora Lypa	Rodents Thsw	0.113	0.172	0.16
Carnivora Mumu 2	Rodents Thsw	0.124	0.284	0.152
Carnivora Pale 2	Rodents Thsw	0.119	0.176	0.161
Carnivora Paon 2	Rodents Thsw	0.118	0.288	0.162
Carnivora Papa 2	Rodents Thsw	0.118	0.176	0.161
Carnivora Pati 2	Rodents Thsw	0.118	0.18	0.16
Carnivora Prbe 2	Rodents Thsw	0.115	0.279	0.168
Carnivora Puco 2	Rodents Thsw	0.117	0.174	0.163
Carnivora Susu 2	Rodents Thsw	0.129	0.162	0.164
Chiroptera Eihe	Chiroptera Mely	0.116	0.325	0.174
Chiroptera Hiar 1	Chiroptera Mely	0.092	0.276	0.27
Chiroptera Mely	Chiroptera Mybr 1	0.128	0.27	0.265
Chiroptera Mely	Chiroptera Myda 1	0.134	0.273	0.261
Chiroptera Mely	Chiroptera Mylu 1	0.134	0.27	0.263
Chiroptera Eihe	Chiroptera Ptal	0.029	0.097	0.102
Chiroptera Mely	Chiroptera Ptal	0.105	0.282	0.285
Chiroptera Eihe	Chiroptera Ptva	0.028	0.099	0.102
Chiroptera Mely	Chiroptera Ptva	0.107	0.282	0.29
Chiroptera Mely	Chiroptera Rhfe 1	0.087	0.281	0.28
Chiroptera Mely	Pholidota Maja	0.108	0.293	0.299
Chiroptera Mely	Pholidota Mape	0.111	0.288	0.292
Chiroptera Ptal	Pholidota Phtr	0.119	0.275	0.484
Chiroptera Ptva	Pholidota Phtr	0.121	0.275	0.488
Chiroptera Rhfe 1	Pholidota Phtr	0.1	0.289	0.49
Chiroptera Hiar 1	Pholidota Phtr	0.105	0.287	0.494
Chiroptera Mybr 1	Pholidota Phtr	0.133	0.283	0.498
Chiroptera Mylu 1	Pholidota Phtr	0.136	0.274	0.502
Chiroptera Myda 1	Pholidota Phtr	0.134	0.283	0.509
Chiroptera Mely	Pholidota Phtr	0.119	0.399	0.548
Chiroptera Mely	Primates Gogo	0.174	0.288	0.297
Chiroptera Mely	Primates Patr	0.174	0.287	0.294
Chiroptera Hiar 2	Rodents Dibr	0.108	0.289	0.213
Chiroptera Hiar 2	Rodents Hycr	0.099	0.276	0.131
Chiroptera Hiar 2	Rodents Thsw	0.128	0.162	0.161
Pholidota Maja	Pholidota Mape	0.009	0.024	0.012
Pholidota Maja	Pholidota Phtr	0.027	0.27	0.479
Pholidota Mape	Pholidota Phtr	0.026	0.266	0.471
Pholidota Phtr	Primates Gogo	0.147	0.287	0.494
Pholidota Phtr	Primates Patr	0.15	0.287	0.483
Rodents Chla	Rodents Dibr	0.06	0.301	0.155
Rodents Ctso	Rodents Dibr	0.106	0.316	0.523
Rodents Ctso	Rodents Hycr	0.143	0.306	0.495
Rodents Ctso	Rodents Pety	0.156	0.294	0.261
Rodents Dibr	Rodents Fuda	0.111	0.287	0.2
Rodents Dibr	Rodents Hegl	0.102	0.291	0.2
Rodents Dibr	Rodents Thsw	0.127	0.38	0.235
Rodents Fuda	Rodents Thsw	0.092	0.134	0.119
Rodents Hegl	Rodents Thsw	0.09	0.134	0.124
Rodents Hycr	Rodents Thsw	0.115	0.364	0.167
Rodents Pety	Rodents Thsw	0.071	0.373	0.12

## Sheet: Supplementary table S4
Species 1	Species 2	Tigger	RAG1				Species 1	Species 2	Tigger	Tub3
Chondrichthyes Caca	Chondrichthyes Scto	0.11	1.04				Arthropoda Boim	Arthropoda Bova	0.01	0.93
Chondrichthyes Caca	Sarcopterygii Lach 1	0.26	0.37				Arthropoda Boim	Arthropoda Bovo	0.01	0.23
Chondrichthyes Caca	Testudines Mate 1	0.36	0.39				Arthropoda Atco	Arthropoda Trse	0.03	0.96
Chondrichthyes Caca	Testudines Pesi 1	0.38	0.39				Arthropoda Eume	Arthropoda Osli 6	0.04	0.15
Chondrichthyes Scto	Sarcopterygii Lach 1	0.33	1.03				Arthropoda Mequ	Arthropoda Teda 1	0.05	0.06
Chondrichthyes Scto	Testudines Mate 1	0.28	0.95				Arthropoda Mequ	Arthropoda Teho 2	0.05	0.91
Chondrichthyes Scto	Testudines Pesi 1	0.28	0.96				Arthropoda Mequ	Arthropoda Teme 3	0.05	0.91
Sarcopterygii Lach 1	Testudines Mate 1	0.32	0.33				Arthropoda Hehe	Arthropoda Osli 6	0.06	0.98
Sarcopterygii Lach 1	Testudines Pesi 1	0.38	0.33				Arthropoda Eume	Arthropoda Hehe	0.07	0.94
Actinopterygii Asca	Carnivora Hepa 1	0.49	0.98				Arthropoda Mase	Arthropoda Pama	0.08	0.13
Actinopterygii Asca	Carnivora Hepa 2	0.26	0.98				Arthropoda Bova	Arthropoda Mequ	0.17	0.09
Actinopterygii Maze	Carnivora Hepa 1	0.49	0.98				Arthropoda Bovo	Arthropoda Mequ	0.17	0.92
Actinopterygii Maze	Carnivora Hepa 2	0.26	0.98				Arthropoda Bobi	Arthropoda Teda 1	0.17	0.94
Actinopterygii Puny	Carnivora Hepa 1	0.48	0.98				Arthropoda Bova	Arthropoda Teda 1	0.17	0.1
Actinopterygii Puny	Carnivora Hepa 2	0.25	0.98				Arthropoda Bovo	Arthropoda Teda 1	0.17	0.94
Actinopterygii Tafl	Carnivora Hepa 1	0.49	0.96				Arthropoda Bobi	Arthropoda Teho 2	0.17	0.2
Actinopterygii Tafl	Carnivora Hepa 2	0.31	0.96				Arthropoda Bova	Arthropoda Teho 2	0.17	0.93
Actinopterygii Tafl	Testudines Peca	0.25	0.48				Arthropoda Bovo	Arthropoda Teho 2	0.17	0.11
Actinopterygii Taru	Carnivora Hepa 1	0.52	0.97				Arthropoda Bova	Arthropoda Teme 3	0.17	0.93
Actinopterygii Taru	Carnivora Hepa 2	0.33	0.97				Arthropoda Bovo	Arthropoda Teme 3	0.17	0.1
Carnivora Acju 1	Carnivora Hepa 1	0.55	0.88				Arthropoda Bobi	Arthropoda Mequ	0.18	0.93
Carnivora Acju 1	Carnivora Hepa 2	0.03	0.88				Arthropoda Boim	Arthropoda Mequ	0.18	0.93
Carnivora Acju 1	Carnivora Mumu 2	0.03	0.88				Arthropoda Boim	Arthropoda Teda 1	0.18	0.94
Carnivora Acju 1	Chiroptera Hiar 2	0.05	0.1				Arthropoda Boim	Arthropoda Teho 2	0.18	0.19
Carnivora Acju 1	Rodents Hegl	0.05	0.13				Arthropoda Bobi	Arthropoda Teme 3	0.18	0.2
Carnivora Acju 1	Rodents Hycr	0.06	0.89				Arthropoda Boim	Arthropoda Teme 3	0.18	0.19
Carnivora Acju 1	Rodents Pety	0.08	0.14				Arthropoda Hyka	Arthropoda Mase	0.53	1.01
Carnivora Acju 1	Rodents Thsw	0.07	0.88				Arthropoda Duno	Arthropoda Mabo	0.55	0.5
Carnivora Crcr	Carnivora Hepa 2	0.05	0.88				Arthropoda Duno	Arthropoda Orbo	0.55	0.5
Carnivora Crcr	Carnivora Mumu 2	0.05	0.88				Arthropoda Hyka	Arthropoda Pama	0.55	0.98
Carnivora Crcr	Chiroptera Hiar 2	0.07	0.11				Arthropoda Duno	Arthropoda Eume	0.61	0.43
Carnivora Crcr	Rodents Chla	0.1	0.14				Arthropoda Atco	Arthropoda Hyka	0.61	1
Carnivora Crcr	Rodents Ctso	0.13	0.88				Arthropoda Eume	Arthropoda Mabo	0.61	0.24
Carnivora Crcr	Rodents Dibr	0.09	0.15				Arthropoda Hehe	Arthropoda Mabo	0.61	0.96
Carnivora Crcr	Rodents Fuda	0.08	0.14				Arthropoda Eume	Arthropoda Orbo	0.61	0.24
Carnivora Crcr	Rodents Hegl	0.07	0.13				Arthropoda Hehe	Arthropoda Orbo	0.61	0.96
Carnivora Crcr	Rodents Hycr	0.06	0.88				Arthropoda Mabo	Arthropoda Osli 6	0.61	0.25
Carnivora Crcr	Rodents Pety	0.08	0.15				Arthropoda Orbo	Arthropoda Osli 6	0.61	0.25
Carnivora Crcr	Rodents Thsw	0.07	0.88				Arthropoda Hyka	Arthropoda Trse	0.61	0.21
Carnivora Feca 1	Carnivora Hepa 2	0.03	0.88				Arthropoda Duno	Arthropoda Hehe	0.62	1.12
Carnivora Feca 1	Carnivora Mumu 2	0.03	0.88				Arthropoda Duno	Arthropoda Hyka	0.63	1.1
Carnivora Feca 1	Chiroptera Hiar 2	0.05	0.1				Arthropoda Duno	Arthropoda Osli 6	0.63	0.44
Carnivora Feca 1	Rodents Chla	0.1	0.14				Arthropoda Mase	Arthropoda Trse	0.63	0.94
Carnivora Feca 1	Rodents Dibr	0.09	0.14				Arthropoda Atco	Arthropoda Mase	0.64	0.24
Carnivora Feca 1	Rodents Fuda	0.08	0.13				Arthropoda Mabo	Arthropoda Mase	0.64	0.27
Carnivora Feca 1	Rodents Hegl	0.05	0.13				Arthropoda Mase	Arthropoda Orbo	0.64	0.27
Carnivora Feca 1	Rodents Hycr	0.06	0.89				Arthropoda Eume	Arthropoda Hyka	0.65	0.98
Carnivora Feca 1	Rodents Pety	0.08	0.15				Arthropoda Pama	Arthropoda Trse	0.65	0.93
Carnivora Feca 1	Rodents Thsw	0.07	0.88				Arthropoda Hehe	Arthropoda Hyka	0.66	0.21
Carnivora Hepa 2	Carnivora Lyca 2	0.03	0.89				Arthropoda Hyka	Arthropoda Osli 6	0.66	1
Carnivora Hepa 2	Carnivora Lypa	0.03	0.89				Arthropoda Duno	Arthropoda Pama	0.66	0.46
Carnivora Hepa 2	Carnivora Pale 2	0.03	0.88				Arthropoda Mabo	Arthropoda Pama	0.66	0.27
Carnivora Hepa 2	Carnivora Pati 2	0.03	0.89				Arthropoda Orbo	Arthropoda Pama	0.66	0.28
Carnivora Hepa 2	Carnivora Prbe 2	0.05	0.89				Arthropoda Duno	Arthropoda Mase	0.67	0.49
Carnivora Hepa 2	Carnivora Susu 2	0.01	0.9				Arthropoda Atco	Arthropoda Pama	0.67	0.26
Carnivora Hepa 2	Chiroptera Hiar 2	0.05	0.89				Arthropoda Atco	Arthropoda Duno	0.68	0.49
Carnivora Hepa 2	Rodents Chla	0.11	0.88				Arthropoda Duno	Arthropoda Trse	0.68	1.05
Carnivora Hepa 2	Rodents Ctso	0.12	0.16				Arthropoda Osli 6	Arthropoda Pama	0.69	0.23
Carnivora Hepa 2	Rodents Dibr	0.1	0.89				Arthropoda Atco	Arthropoda Mequ	0.7	0.19
Carnivora Hepa 2	Rodents Fuda	0.08	0.89				Arthropoda Eume	Arthropoda Pama	0.7	0.23
Carnivora Hepa 2	Rodents Hegl	0.06	0.9				Arthropoda Hehe	Arthropoda Pama	0.7	0.96
Carnivora Hepa 2	Rodents Hycr	0.07	0.13				Arthropoda Atco	Arthropoda Teda 1	0.7	0.18
Carnivora Hepa 2	Rodents Pety	0.07	0.9				Arthropoda Atco	Arthropoda Teho 2	0.7	0.99
Carnivora Hepa 2	Rodents Thsw	0.05	0.16				Arthropoda Atco	Arthropoda Teme 3	0.7	0.99
Carnivora Hyhy 2	Carnivora Mumu 2	0.05	0.87				Arthropoda Mequ	Arthropoda Trse	0.7	0.92
Carnivora Hyhy 2	Rodents Chla	0.1	0.14				Arthropoda Teda 1	Arthropoda Trse	0.7	0.92
Carnivora Hyhy 2	Rodents Ctso	0.13	0.88				Arthropoda Teho 2	Arthropoda Trse	0.7	0.24
Carnivora Hyhy 2	Rodents Dibr	0.09	0.15				Arthropoda Teme 3	Arthropoda Trse	0.7	0.24
Carnivora Hyhy 2	Rodents Fuda	0.08	0.14				Arthropoda Bobi	Arthropoda Duno	0.71	1.06
Carnivora Hyhy 2	Rodents Hegl	0.07	0.13				Arthropoda Boim	Arthropoda Duno	0.71	1.06
Carnivora Hyhy 2	Rodents Hycr	0.06	0.88				Arthropoda Bova	Arthropoda Duno	0.71	0.44
Carnivora Hyhy 2	Rodents Pety	0.08	0.15				Arthropoda Bovo	Arthropoda Duno	0.71	1.04
Carnivora Hyhy 2	Rodents Thsw	0.07	0.88				Arthropoda Eume	Arthropoda Mase	0.71	0.24
Carnivora Lyca 2	Carnivora Mumu 2	0.03	0.88				Arthropoda Hehe	Arthropoda Mase	0.71	0.99
Carnivora Lyca 2	Chiroptera Hiar 2	0.05	0.1				Arthropoda Mase	Arthropoda Osli 6	0.71	0.23
Carnivora Lyca 2	Rodents Chla	0.1	0.14				Arthropoda Hyka	Arthropoda Mabo	0.72	0.97
Carnivora Lyca 2	Rodents Ctso	0.11	0.88				Arthropoda Hyka	Arthropoda Orbo	0.72	0.97
Carnivora Lyca 2	Rodents Dibr	0.09	0.15				Arthropoda Atco	Arthropoda Bobi	0.73	0.97
Carnivora Lyca 2	Rodents Fuda	0.08	0.14				Arthropoda Atco	Arthropoda Boim	0.73	0.97
Carnivora Lyca 2	Rodents Hegl	0.05	0.13				Arthropoda Atco	Arthropoda Bova	0.73	0.2
Carnivora Lyca 2	Rodents Hycr	0.06	0.89				Arthropoda Atco	Arthropoda Bovo	0.73	0.96
Carnivora Lyca 2	Rodents Pety	0.08	0.15				Arthropoda Atco	Arthropoda Eume	0.73	0.21
Carnivora Lyca 2	Rodents Thsw	0.07	0.88				Arthropoda Atco	Arthropoda Hehe	0.73	0.98
Carnivora Lypa	Carnivora Mumu 2	0.03	0.88				Arthropoda Atco	Arthropoda Osli 6	0.73	0.2
Carnivora Lypa	Chiroptera Hiar 2	0.05	0.1				Arthropoda Mabo	Arthropoda Teho 2	0.73	0.94
Carnivora Lypa	Rodents Chla	0.1	0.14				Arthropoda Orbo	Arthropoda Teho 2	0.73	0.94
Carnivora Lypa	Rodents Ctso	0.11	0.89				Arthropoda Bobi	Arthropoda Trse	0.73	0.15
Carnivora Lypa	Rodents Dibr	0.09	0.14				Arthropoda Boim	Arthropoda Trse	0.73	0.15
Carnivora Lypa	Rodents Fuda	0.08	0.14				Arthropoda Bova	Arthropoda Trse	0.73	0.92
Carnivora Lypa	Rodents Hegl	0.05	0.13				Arthropoda Bovo	Arthropoda Trse	0.73	0.25
Carnivora Lypa	Rodents Hycr	0.06	0.89				Arthropoda Eume	Arthropoda Trse	0.73	0.89
Carnivora Lypa	Rodents Pety	0.08	0.15				Arthropoda Hehe	Arthropoda Trse	0.73	0.22
Carnivora Lypa	Rodents Thsw	0.07	0.88				Arthropoda Mabo	Arthropoda Trse	0.73	0.91
Carnivora Mumu 2	Carnivora Pale 2	0.03	0.88				Arthropoda Orbo	Arthropoda Trse	0.73	0.91
Carnivora Mumu 2	Carnivora Paon 2	0.03	0.88				Arthropoda Atco	Arthropoda Mabo	0.74	0.28
Carnivora Mumu 2	Carnivora Papa 2	0.03	0.88				Arthropoda Duno	Arthropoda Mequ	0.74	0.43
Carnivora Mumu 2	Carnivora Pati 2	0.03	0.88				Arthropoda Mabo	Arthropoda Mequ	0.74	0.25
Carnivora Mumu 2	Carnivora Prbe 2	0.05	0.88				Arthropoda Atco	Arthropoda Orbo	0.74	0.27
Carnivora Mumu 2	Carnivora Susu 2	0.01	0.89				Arthropoda Mequ	Arthropoda Orbo	0.74	0.26
Carnivora Mumu 2	Chiroptera Hiar 2	0.06	0.89				Arthropoda Mabo	Arthropoda Teda 1	0.74	0.26
Carnivora Mumu 2	Rodents Chla	0.11	0.88				Arthropoda Orbo	Arthropoda Teda 1	0.74	0.26
Carnivora Mumu 2	Rodents Ctso	0.12	0.16				Arthropoda Mabo	Arthropoda Teme 3	0.74	0.94
Carnivora Mumu 2	Rodents Dibr	0.1	0.88				Arthropoda Orbo	Arthropoda Teme 3	0.74	0.93
Carnivora Mumu 2	Rodents Fuda	0.08	0.89				Arthropoda Osli 6	Arthropoda Trse	0.74	0.94
Carnivora Mumu 2	Rodents Hegl	0.06	0.89				Arthropoda Bobi	Arthropoda Mabo	0.75	0.92
Carnivora Mumu 2	Rodents Hycr	0.06	0.13				Arthropoda Bova	Arthropoda Mabo	0.75	0.26
Carnivora Mumu 2	Rodents Pety	0.08	0.89				Arthropoda Bovo	Arthropoda Mabo	0.75	0.93
Carnivora Mumu 2	Rodents Thsw	0.06	0.16				Arthropoda Bobi	Arthropoda Orbo	0.75	0.92
Carnivora Pale 2	Chiroptera Hiar 2	0.05	0.1				Arthropoda Bova	Arthropoda Orbo	0.75	0.25
Carnivora Pale 2	Rodents Chla	0.1	0.14				Arthropoda Bovo	Arthropoda Orbo	0.75	0.93
Carnivora Pale 2	Rodents Ctso	0.11	0.88				Arthropoda Duno	Arthropoda Teda 1	0.75	0.44
Carnivora Pale 2	Rodents Dibr	0.09	0.14				Arthropoda Duno	Arthropoda Teho 2	0.75	1.05
Carnivora Pale 2	Rodents Fuda	0.08	0.13				Arthropoda Duno	Arthropoda Teme 3	0.75	1.06
Carnivora Pale 2	Rodents Hegl	0.05	0.13				Arthropoda Boim	Arthropoda Hyka	0.76	0.22
Carnivora Pale 2	Rodents Hycr	0.06	0.88				Arthropoda Boim	Arthropoda Mabo	0.76	0.92
Carnivora Pale 2	Rodents Pety	0.08	0.15				Arthropoda Eume	Arthropoda Mequ	0.76	0.14
Carnivora Pale 2	Rodents Thsw	0.07	0.87				Arthropoda Hehe	Arthropoda Mequ	0.76	0.91
Carnivora Paon 2	Chiroptera Hiar 2	0.05	0.1				Arthropoda Boim	Arthropoda Orbo	0.76	0.92
Carnivora Paon 2	Rodents Chla	0.1	0.14				Arthropoda Mequ	Arthropoda Osli 6	0.76	0.16
Carnivora Paon 2	Rodents Ctso	0.11	0.88				Arthropoda Boim	Arthropoda Eume	0.77	0.91
Carnivora Paon 2	Rodents Dibr	0.09	0.14				Arthropoda Bova	Arthropoda Eume	0.77	0.13
Carnivora Paon 2	Rodents Fuda	0.08	0.13				Arthropoda Bovo	Arthropoda Eume	0.77	0.92
Carnivora Paon 2	Rodents Hegl	0.05	0.13				Arthropoda Bobi	Arthropoda Hyka	0.77	0.21
Carnivora Paon 2	Rodents Hycr	0.06	0.89				Arthropoda Bova	Arthropoda Hyka	0.77	0.99
Carnivora Paon 2	Rodents Pety	0.08	0.15				Arthropoda Bovo	Arthropoda Hyka	0.77	0.26
Carnivora Paon 2	Rodents Thsw	0.07	0.88				Arthropoda Hyka	Arthropoda Mequ	0.77	0.96
Carnivora Papa 2	Chiroptera Hiar 2	0.05	0.1				Arthropoda Boim	Arthropoda Osli 6	0.77	0.96
Carnivora Papa 2	Rodents Chla	0.1	0.14				Arthropoda Bova	Arthropoda Osli 6	0.77	0.15
Carnivora Papa 2	Rodents Ctso	0.11	0.88				Arthropoda Bovo	Arthropoda Osli 6	0.77	0.98
Carnivora Papa 2	Rodents Dibr	0.09	0.14				Arthropoda Mase	Arthropoda Teho 2	0.77	0.95
Carnivora Papa 2	Rodents Fuda	0.08	0.13				Arthropoda Bobi	Arthropoda Eume	0.78	0.91
Carnivora Papa 2	Rodents Hegl	0.05	0.13				Arthropoda Bobi	Arthropoda Hehe	0.78	0.23
Carnivora Papa 2	Rodents Hycr	0.06	0.89				Arthropoda Boim	Arthropoda Hehe	0.78	0.23
Carnivora Papa 2	Rodents Pety	0.08	0.15				Arthropoda Bova	Arthropoda Hehe	0.78	0.95
Carnivora Papa 2	Rodents Thsw	0.07	0.87				Arthropoda Bovo	Arthropoda Hehe	0.78	0.23
Carnivora Pati 2	Rodents Chla	0.1	0.13				Arthropoda Mase	Arthropoda Mequ	0.78	0.2
Carnivora Pati 2	Rodents Ctso	0.11	0.88				Arthropoda Bobi	Arthropoda Osli 6	0.78	0.96
Carnivora Pati 2	Rodents Dibr	0.09	0.14				Arthropoda Eume	Arthropoda Teda 1	0.78	0.14
Carnivora Pati 2	Rodents Fuda	0.08	0.13				Arthropoda Hehe	Arthropoda Teda 1	0.78	0.94
Carnivora Pati 2	Rodents Hegl	0.05	0.13				Arthropoda Hyka	Arthropoda Teda 1	0.78	0.97
Carnivora Pati 2	Rodents Hycr	0.06	0.89				Arthropoda Mase	Arthropoda Teda 1	0.78	0.21
Carnivora Pati 2	Rodents Pety	0.08	0.15				Arthropoda Osli 6	Arthropoda Teda 1	0.78	0.15
Carnivora Pati 2	Rodents Thsw	0.07	0.88				Arthropoda Eume	Arthropoda Teho 2	0.78	0.9
Carnivora Prbe 2	Chiroptera Hiar 2	0.07	0.1				Arthropoda Hehe	Arthropoda Teho 2	0.78	0.22
Carnivora Prbe 2	Rodents Chla	0.11	0.14				Arthropoda Hyka	Arthropoda Teho 2	0.78	0.26
Carnivora Prbe 2	Rodents Ctso	0.13	0.88				Arthropoda Osli 6	Arthropoda Teho 2	0.78	0.95
Carnivora Prbe 2	Rodents Dibr	0.1	0.14				Arthropoda Eume	Arthropoda Teme 3	0.78	0.9
Carnivora Prbe 2	Rodents Fuda	0.08	0.14				Arthropoda Hehe	Arthropoda Teme 3	0.78	0.22
Carnivora Prbe 2	Rodents Hegl	0.07	0.13				Arthropoda Hyka	Arthropoda Teme 3	0.78	0.26
Carnivora Prbe 2	Rodents Hycr	0.08	0.89				Arthropoda Mase	Arthropoda Teme 3	0.78	0.95
Carnivora Prbe 2	Rodents Pety	0.08	0.14				Arthropoda Osli 6	Arthropoda Teme 3	0.78	0.95
Carnivora Prbe 2	Rodents Thsw	0.07	0.88				Arthropoda Bobi	Arthropoda Pama	0.79	0.93
Carnivora Susu 2	Chiroptera Hiar 2	0.05	0.11				Arthropoda Boim	Arthropoda Pama	0.79	0.93
Carnivora Susu 2	Rodents Chla	0.1	0.15				Arthropoda Bova	Arthropoda Pama	0.79	0.21
Carnivora Susu 2	Rodents Ctso	0.11	0.89				Arthropoda Bovo	Arthropoda Pama	0.79	0.93
Carnivora Susu 2	Rodents Dibr	0.09	0.16				Arthropoda Mequ	Arthropoda Pama	0.79	0.19
Carnivora Susu 2	Rodents Fuda	0.07	0.14				Arthropoda Pama	Arthropoda Teho 2	0.79	0.91
Carnivora Susu 2	Rodents Hegl	0.05	0.13				Arthropoda Bobi	Arthropoda Mase	0.8	0.97
Carnivora Susu 2	Rodents Hycr	0.06	0.9				Arthropoda Boim	Arthropoda Mase	0.8	0.97
Carnivora Susu 2	Rodents Pety	0.07	0.15				Arthropoda Bova	Arthropoda Mase	0.8	0.23
Carnivora Susu 2	Rodents Thsw	0.05	0.89				Arthropoda Bovo	Arthropoda Mase	0.8	0.98
Chiroptera Hiar 2	Rodents Chla	0.1	0.13				Arthropoda Pama	Arthropoda Teda 1	0.8	0.19
Chiroptera Hiar 2	Rodents Ctso	0.13	0.88				Arthropoda Pama	Arthropoda Teme 3	0.8	0.92
Chiroptera Hiar 2	Rodents Dibr	0.11	0.14
Chiroptera Hiar 2	Rodents Fuda	0.08	0.13
Chiroptera Hiar 2	Rodents Hegl	0.05	0.12
Chiroptera Hiar 2	Rodents Hycr	0.08	0.89
Chiroptera Hiar 2	Rodents Pety	0.09	0.14
Chiroptera Hiar 2	Rodents Thsw	0.08	0.88
Rodents Chla	Rodents Ctso	0.12	0.87
Rodents Chla	Rodents Hycr	0.09	0.89
Rodents Chla	Rodents Pety	0.11	0.1
Rodents Chla	Rodents Thsw	0.11	0.87
Rodents Ctso	Rodents Dibr	0.13	0.88
Rodents Ctso	Rodents Fuda	0.16	0.88
Rodents Ctso	Rodents Hegl	0.13	0.88
Rodents Ctso	Rodents Hycr	0.14	0.11
Rodents Ctso	Rodents Pety	0.14	0.88
Rodents Ctso	Rodents Thsw	0.14	0.13
Rodents Dibr	Rodents Fuda	0.13	0.1
Rodents Dibr	Rodents Hegl	0.1	0.09
Rodents Dibr	Rodents Hycr	0.1	0.89
Rodents Dibr	Rodents Pety	0.12	0.11
Rodents Dibr	Rodents Thsw	0.12	0.88
Rodents Fuda	Rodents Hycr	0.09	0.89
Rodents Fuda	Rodents Pety	0.08	0.09
Rodents Fuda	Rodents Thsw	0.07	0.87
Rodents Hegl	Rodents Hycr	0.08	0.89
Rodents Hegl	Rodents Pety	0.1	0.09
Rodents Hegl	Rodents Thsw	0.09	0.89
Rodents Hycr	Rodents Pety	0.08	0.89
Rodents Hycr	Rodents Thsw	0.08	0.12
Rodents Pety	Rodents Thsw	0.04	0.89
Actinopterygii Asca	Actinopterygii Tafl	0.19	0.22
Actinopterygii Asca	Actinopterygii Taru	0.21	0.22
Actinopterygii Asca	Carnivora Acju 1	0.26	0.45
Actinopterygii Asca	Carnivora Acju 2	0.51	0.45
Actinopterygii Asca	Carnivora Aime	0.55	0.46
Actinopterygii Asca	Carnivora Caur	0.55	0.46
Actinopterygii Asca	Carnivora Crcr	0.27	0.45
Actinopterygii Asca	Carnivora Euju	0.55	0.45
Actinopterygii Asca	Carnivora Feca 1	0.26	0.45
Actinopterygii Asca	Carnivora Feca 2	0.52	0.45
Actinopterygii Asca	Carnivora Feni 1	0.52	0.45
Actinopterygii Asca	Carnivora Feni 2	0.26	0.45
Actinopterygii Asca	Carnivora Gugu	0.58	0.46
Actinopterygii Asca	Carnivora Hyhy 1	0.52	0.44
Actinopterygii Asca	Carnivora Hyhy 2	0.27	0.44
Actinopterygii Asca	Carnivora Lewe	0.55	0.46
Actinopterygii Asca	Carnivora Lyca 1	0.52	0.45
Actinopterygii Asca	Carnivora Lyca 2	0.26	0.45
Actinopterygii Asca	Carnivora Lypa	0.26	0.45
Actinopterygii Asca	Carnivora Lypi	0.57	0.46
Actinopterygii Asca	Carnivora Mian	0.57	0.46
Actinopterygii Asca	Carnivora Mumu 2	0.25	0.98
Actinopterygii Asca	Carnivora Nesc	0.54	0.45
Actinopterygii Asca	Carnivora Nevi	0.6	0.46
Actinopterygii Asca	Carnivora Odro	0.54	0.46
Actinopterygii Asca	Carnivora Pahe 1	0.54	0.45
Actinopterygii Asca	Carnivora Pale 1	0.51	0.45
Actinopterygii Asca	Carnivora Pale 2	0.26	0.45
Actinopterygii Asca	Carnivora Paon 1	0.51	0.45
Actinopterygii Asca	Carnivora Paon 2	0.26	0.45
Actinopterygii Asca	Carnivora Papa 1	0.51	0.45
Actinopterygii Asca	Carnivora Papa 2	0.26	0.45
Actinopterygii Asca	Carnivora Pati 1	0.51	0.45
Actinopterygii Asca	Carnivora Pati 2	0.26	0.45
Actinopterygii Asca	Carnivora Phvi	0.55	0.46
Actinopterygii Asca	Carnivora Prbe 1	0.51	0.44
Actinopterygii Asca	Carnivora Prbe 2	0.25	0.44
Actinopterygii Asca	Carnivora Ptbr	0.57	0.46
Actinopterygii Asca	Carnivora Puco 2	0.26	0.45
Actinopterygii Asca	Carnivora Susu 2	0.25	0.45
Actinopterygii Asca	Carnivora Tata	0.58	0.99
Actinopterygii Asca	Carnivora Urar	0.54	0.45
Actinopterygii Asca	Carnivora Urma	0.54	0.45
Actinopterygii Asca	Carnivora Vula	0.57	0.46
Actinopterygii Asca	Carnivora Vuvu	0.57	0.46
Actinopterygii Asca	Carnivora Zaca	0.55	0.45
Actinopterygii Asca	Cetartiodactyla Bamu	0.58	0.46
Actinopterygii Asca	Cetartiodactyla Glme	0.57	0.46
Actinopterygii Asca	Chiroptera Eihe	0.63	0.44
Actinopterygii Asca	Chiroptera Hiar 1	0.52	0.46
Actinopterygii Asca	Chiroptera Hiar 2	0.27	0.46
Actinopterygii Asca	Chiroptera Mely	0.6	1
Actinopterygii Asca	Chiroptera Mybr 1	0.58	0.44
Actinopterygii Asca	Chiroptera Myda 1	0.58	0.45
Actinopterygii Asca	Chiroptera Mylu	0.26	0.44
Actinopterygii Asca	Chiroptera Mylu 1	0.58	0.44
Actinopterygii Asca	Chiroptera Ptal	0.67	0.45
Actinopterygii Asca	Chiroptera Ptva	0.65	0.45
Actinopterygii Asca	Chiroptera Rhfe 1	0.55	0.45
Actinopterygii Asca	Chondrichthyes Caca	0.58	0.5
Actinopterygii Asca	Chondrichthyes Scto	0.63	1.03
Actinopterygii Asca	Crocodilia Almi 2	0.74	0.47
Actinopterygii Asca	Crocodilia Alsi	0.52	0.47
Actinopterygii Asca	Crocodilia Alsi 1	0.74	0.47
Actinopterygii Asca	Crocodilia Gaga	0.52	0.46
Actinopterygii Asca	Metatheria Gyle	0.68	0.45
Actinopterygii Asca	Metatheria Trvu	0.7	0.46
Actinopterygii Asca	Pholidota Maja	0.55	0.46
Actinopterygii Asca	Pholidota Mape	0.55	0.45
Actinopterygii Asca	Pholidota Phtr	0.57	0.45
Actinopterygii Asca	Primates Gogo	0.67	0.46
Actinopterygii Asca	Primates Patr	0.68	0.46
Actinopterygii Asca	Rodents Chla	0.26	0.46
Actinopterygii Asca	Rodents Ctso	0.31	0.98
Actinopterygii Asca	Rodents Dibr	0.28	0.46
Actinopterygii Asca	Rodents Fuda	0.28	0.45
Actinopterygii Asca	Rodents Hegl	0.26	0.45
Actinopterygii Asca	Rodents Hycr	0.26	1
Actinopterygii Asca	Rodents Pety	0.28	0.45
Actinopterygii Asca	Rodents Thsw	0.27	0.99
Actinopterygii Asca	Sarcopterygii Lach 1	0.6	0.48
Actinopterygii Asca	Sarcopterygii Lach 2	0.74	0.48
Actinopterygii Asca	Sarcopterygii Lach 3	0.62	0.48
Actinopterygii Asca	Testudines Mate 1	0.48	0.47
Actinopterygii Asca	Testudines Mate 2	0.74	0.47
Actinopterygii Asca	Testudines Peca	0.26	0.47
Actinopterygii Asca	Testudines Pesi 1	0.48	0.47
Actinopterygii Asca	Testudines Pesi 3	0.65	0.47
Actinopterygii Asca	Testudines Plme	0.74	0.47
Actinopterygii Maze	Actinopterygii Tafl	0.19	0.22
Actinopterygii Maze	Actinopterygii Taru	0.21	0.22
Actinopterygii Maze	Carnivora Acju 1	0.26	0.45
Actinopterygii Maze	Carnivora Acju 2	0.51	0.45
Actinopterygii Maze	Carnivora Aime	0.55	0.46
Actinopterygii Maze	Carnivora Caur	0.55	0.46
Actinopterygii Maze	Carnivora Crcr	0.27	0.45
Actinopterygii Maze	Carnivora Euju	0.55	0.45
Actinopterygii Maze	Carnivora Feca 1	0.26	0.45
Actinopterygii Maze	Carnivora Feca 2	0.52	0.45
Actinopterygii Maze	Carnivora Feni 1	0.52	0.45
Actinopterygii Maze	Carnivora Feni 2	0.26	0.45
Actinopterygii Maze	Carnivora Gugu	0.58	0.46
Actinopterygii Maze	Carnivora Hyhy 1	0.52	0.44
Actinopterygii Maze	Carnivora Hyhy 2	0.27	0.44
Actinopterygii Maze	Carnivora Lewe	0.55	0.46
Actinopterygii Maze	Carnivora Lyca 1	0.52	0.45
Actinopterygii Maze	Carnivora Lyca 2	0.26	0.45
Actinopterygii Maze	Carnivora Lypa	0.26	0.45
Actinopterygii Maze	Carnivora Lypi	0.57	0.46
Actinopterygii Maze	Carnivora Mian	0.57	0.46
Actinopterygii Maze	Carnivora Mumu 2	0.25	0.97
Actinopterygii Maze	Carnivora Nesc	0.54	0.45
Actinopterygii Maze	Carnivora Nevi	0.6	0.46
Actinopterygii Maze	Carnivora Odro	0.54	0.46
Actinopterygii Maze	Carnivora Pahe 1	0.54	0.45
Actinopterygii Maze	Carnivora Pale 1	0.51	0.45
Actinopterygii Maze	Carnivora Pale 2	0.26	0.45
Actinopterygii Maze	Carnivora Paon 1	0.51	0.45
Actinopterygii Maze	Carnivora Paon 2	0.26	0.45
Actinopterygii Maze	Carnivora Papa 1	0.51	0.45
Actinopterygii Maze	Carnivora Papa 2	0.26	0.45
Actinopterygii Maze	Carnivora Pati 1	0.51	0.45
Actinopterygii Maze	Carnivora Pati 2	0.26	0.45
Actinopterygii Maze	Carnivora Phvi	0.55	0.46
Actinopterygii Maze	Carnivora Prbe 1	0.51	0.45
Actinopterygii Maze	Carnivora Prbe 2	0.25	0.45
Actinopterygii Maze	Carnivora Ptbr	0.57	0.46
Actinopterygii Maze	Carnivora Puco 2	0.26	0.45
Actinopterygii Maze	Carnivora Susu 2	0.25	0.45
Actinopterygii Maze	Carnivora Tata	0.58	0.99
Actinopterygii Maze	Carnivora Urar	0.54	0.45
Actinopterygii Maze	Carnivora Urma	0.54	0.45
Actinopterygii Maze	Carnivora Vula	0.57	0.46
Actinopterygii Maze	Carnivora Vuvu	0.57	0.46
Actinopterygii Maze	Carnivora Zaca	0.55	0.45
Actinopterygii Maze	Cetartiodactyla Bamu	0.58	0.46
Actinopterygii Maze	Cetartiodactyla Glme	0.57	0.46
Actinopterygii Maze	Chiroptera Eihe	0.63	0.45
Actinopterygii Maze	Chiroptera Hiar 1	0.52	0.46
Actinopterygii Maze	Chiroptera Hiar 2	0.27	0.46
Actinopterygii Maze	Chiroptera Mely	0.6	0.99
Actinopterygii Maze	Chiroptera Mybr 1	0.58	0.44
Actinopterygii Maze	Chiroptera Myda 1	0.58	0.45
Actinopterygii Maze	Chiroptera Mylu	0.26	0.44
Actinopterygii Maze	Chiroptera Mylu 1	0.58	0.44
Actinopterygii Maze	Chiroptera Ptal	0.67	0.45
Actinopterygii Maze	Chiroptera Ptva	0.65	0.45
Actinopterygii Maze	Chiroptera Rhfe 1	0.55	0.45
Actinopterygii Maze	Chondrichthyes Caca	0.58	0.5
Actinopterygii Maze	Chondrichthyes Scto	0.63	1.03
Actinopterygii Maze	Crocodilia Almi 2	0.74	0.47
Actinopterygii Maze	Crocodilia Alsi	0.52	0.47
Actinopterygii Maze	Crocodilia Alsi 1	0.74	0.47
Actinopterygii Maze	Crocodilia Gaga	0.52	0.46
Actinopterygii Maze	Metatheria Gyle	0.68	0.45
Actinopterygii Maze	Metatheria Trvu	0.7	0.46
Actinopterygii Maze	Pholidota Maja	0.55	0.46
Actinopterygii Maze	Pholidota Mape	0.55	0.45
Actinopterygii Maze	Pholidota Phtr	0.57	0.45
Actinopterygii Maze	Primates Gogo	0.67	0.46
Actinopterygii Maze	Primates Patr	0.68	0.46
Actinopterygii Maze	Rodents Chla	0.26	0.46
Actinopterygii Maze	Rodents Ctso	0.31	0.98
Actinopterygii Maze	Rodents Dibr	0.28	0.46
Actinopterygii Maze	Rodents Fuda	0.28	0.45
Actinopterygii Maze	Rodents Hegl	0.26	0.45
Actinopterygii Maze	Rodents Hycr	0.26	1
Actinopterygii Maze	Rodents Pety	0.28	0.45
Actinopterygii Maze	Rodents Thsw	0.27	0.99
Actinopterygii Maze	Sarcopterygii Lach 1	0.6	0.48
Actinopterygii Maze	Sarcopterygii Lach 2	0.74	0.48
Actinopterygii Maze	Sarcopterygii Lach 3	0.62	0.48
Actinopterygii Maze	Testudines Mate 1	0.48	0.47
Actinopterygii Maze	Testudines Mate 2	0.74	0.47
Actinopterygii Maze	Testudines Peca	0.26	0.47
Actinopterygii Maze	Testudines Pesi 1	0.48	0.47
Actinopterygii Maze	Testudines Pesi 3	0.65	0.47
Actinopterygii Maze	Testudines Plme	0.74	0.47
Actinopterygii Puny	Actinopterygii Tafl	0.17	0.22
Actinopterygii Puny	Actinopterygii Taru	0.18	0.22
Actinopterygii Puny	Carnivora Acju 1	0.25	0.45
Actinopterygii Puny	Carnivora Acju 2	0.49	0.45
Actinopterygii Puny	Carnivora Aime	0.54	0.45
Actinopterygii Puny	Carnivora Caur	0.54	0.45
Actinopterygii Puny	Carnivora Crcr	0.26	0.45
Actinopterygii Puny	Carnivora Euju	0.54	0.45
Actinopterygii Puny	Carnivora Feca 1	0.25	0.45
Actinopterygii Puny	Carnivora Feca 2	0.51	0.45
Actinopterygii Puny	Carnivora Feni 1	0.51	0.45
Actinopterygii Puny	Carnivora Feni 2	0.25	0.45
Actinopterygii Puny	Carnivora Gugu	0.57	0.46
Actinopterygii Puny	Carnivora Hyhy 1	0.51	0.44
Actinopterygii Puny	Carnivora Hyhy 2	0.26	0.44
Actinopterygii Puny	Carnivora Lewe	0.54	0.46
Actinopterygii Puny	Carnivora Lyca 1	0.51	0.45
Actinopterygii Puny	Carnivora Lyca 2	0.25	0.45
Actinopterygii Puny	Carnivora Lypa	0.25	0.45
Actinopterygii Puny	Carnivora Lypi	0.55	0.46
Actinopterygii Puny	Carnivora Mian	0.55	0.46
Actinopterygii Puny	Carnivora Mumu 2	0.24	0.97
Actinopterygii Puny	Carnivora Nesc	0.52	0.45
Actinopterygii Puny	Carnivora Nevi	0.58	0.45
Actinopterygii Puny	Carnivora Odro	0.52	0.46
Actinopterygii Puny	Carnivora Pahe 1	0.52	0.45
Actinopterygii Puny	Carnivora Pale 1	0.49	0.45
Actinopterygii Puny	Carnivora Pale 2	0.25	0.45
Actinopterygii Puny	Carnivora Paon 1	0.49	0.45
Actinopterygii Puny	Carnivora Paon 2	0.25	0.45
Actinopterygii Puny	Carnivora Papa 1	0.49	0.45
Actinopterygii Puny	Carnivora Papa 2	0.25	0.45
Actinopterygii Puny	Carnivora Pati 1	0.49	0.45
Actinopterygii Puny	Carnivora Pati 2	0.25	0.45
Actinopterygii Puny	Carnivora Phvi	0.54	0.45
Actinopterygii Puny	Carnivora Prbe 1	0.49	0.44
Actinopterygii Puny	Carnivora Prbe 2	0.24	0.44
Actinopterygii Puny	Carnivora Ptbr	0.55	0.46
Actinopterygii Puny	Carnivora Puco 2	0.25	0.45
Actinopterygii Puny	Carnivora Susu 2	0.24	0.45
Actinopterygii Puny	Carnivora Tata	0.57	0.99
Actinopterygii Puny	Carnivora Urar	0.52	0.45
Actinopterygii Puny	Carnivora Urma	0.52	0.45
Actinopterygii Puny	Carnivora Vula	0.55	0.46
Actinopterygii Puny	Carnivora Vuvu	0.55	0.46
Actinopterygii Puny	Carnivora Zaca	0.54	0.45
Actinopterygii Puny	Cetartiodactyla Bamu	0.57	0.46
Actinopterygii Puny	Cetartiodactyla Glme	0.55	0.46
Actinopterygii Puny	Chiroptera Eihe	0.62	0.44
Actinopterygii Puny	Chiroptera Hiar 1	0.51	0.46
Actinopterygii Puny	Chiroptera Hiar 2	0.26	0.46
Actinopterygii Puny	Chiroptera Mely	0.58	0.99
Actinopterygii Puny	Chiroptera Mybr 1	0.57	0.44
Actinopterygii Puny	Chiroptera Myda 1	0.57	0.45
Actinopterygii Puny	Chiroptera Mylu	0.25	0.44
Actinopterygii Puny	Chiroptera Mylu 1	0.57	0.44
Actinopterygii Puny	Chiroptera Ptal	0.65	0.45
Actinopterygii Puny	Chiroptera Ptva	0.63	0.45
Actinopterygii Puny	Chiroptera Rhfe 1	0.54	0.45
Actinopterygii Puny	Chondrichthyes Caca	0.57	0.5
Actinopterygii Puny	Chondrichthyes Scto	0.62	1.03
Actinopterygii Puny	Crocodilia Almi 2	0.7	0.47
Actinopterygii Puny	Crocodilia Alsi	0.52	0.47
Actinopterygii Puny	Crocodilia Alsi 1	0.7	0.47
Actinopterygii Puny	Crocodilia Gaga	0.52	0.46
Actinopterygii Puny	Metatheria Gyle	0.68	0.45
Actinopterygii Puny	Metatheria Trvu	0.7	0.46
Actinopterygii Puny	Pholidota Maja	0.54	0.46
Actinopterygii Puny	Pholidota Mape	0.54	0.45
Actinopterygii Puny	Pholidota Phtr	0.55	0.45
Actinopterygii Puny	Primates Gogo	0.65	0.46
Actinopterygii Puny	Primates Patr	0.67	0.46
Actinopterygii Puny	Rodents Chla	0.25	0.46
Actinopterygii Puny	Rodents Ctso	0.3	0.98
Actinopterygii Puny	Rodents Dibr	0.27	0.46
Actinopterygii Puny	Rodents Fuda	0.27	0.45
Actinopterygii Puny	Rodents Hegl	0.25	0.45
Actinopterygii Puny	Rodents Hycr	0.25	1
Actinopterygii Puny	Rodents Pety	0.27	0.45
Actinopterygii Puny	Rodents Thsw	0.26	0.99
Actinopterygii Puny	Sarcopterygii Lach 1	0.6	0.48
Actinopterygii Puny	Sarcopterygii Lach 2	0.7	0.48
Actinopterygii Puny	Sarcopterygii Lach 3	0.6	0.48
Actinopterygii Puny	Testudines Mate 1	0.48	0.47
Actinopterygii Puny	Testudines Mate 2	0.7	0.47
Actinopterygii Puny	Testudines Peca	0.25	0.47
Actinopterygii Puny	Testudines Pesi 1	0.48	0.47
Actinopterygii Puny	Testudines Pesi 3	0.67	0.47
Actinopterygii Puny	Testudines Plme	0.7	0.47
Actinopterygii Tafl	Carnivora Acju 1	0.31	0.47
Actinopterygii Tafl	Carnivora Acju 2	0.51	0.47
Actinopterygii Tafl	Carnivora Aime	0.54	0.48
Actinopterygii Tafl	Carnivora Caur	0.54	0.48
Actinopterygii Tafl	Carnivora Crcr	0.3	0.46
Actinopterygii Tafl	Carnivora Euju	0.54	0.48
Actinopterygii Tafl	Carnivora Feca 1	0.31	0.47
Actinopterygii Tafl	Carnivora Feca 2	0.52	0.47
Actinopterygii Tafl	Carnivora Feni 1	0.52	0.47
Actinopterygii Tafl	Carnivora Feni 2	0.31	0.47
Actinopterygii Tafl	Carnivora Gugu	0.54	0.48
Actinopterygii Tafl	Carnivora Hyhy 1	0.51	0.46
Actinopterygii Tafl	Carnivora Hyhy 2	0.3	0.46
Actinopterygii Tafl	Carnivora Lewe	0.54	0.48
Actinopterygii Tafl	Carnivora Lyca 1	0.52	0.47
Actinopterygii Tafl	Carnivora Lyca 2	0.31	0.47
Actinopterygii Tafl	Carnivora Lypa	0.31	0.47
Actinopterygii Tafl	Carnivora Lypi	0.57	0.46
Actinopterygii Tafl	Carnivora Mian	0.55	0.47
Actinopterygii Tafl	Carnivora Mumu 2	0.31	0.96
Actinopterygii Tafl	Carnivora Nesc	0.52	0.48
Actinopterygii Tafl	Carnivora Nevi	0.55	0.47
Actinopterygii Tafl	Carnivora Odro	0.52	0.48
Actinopterygii Tafl	Carnivora Pahe 1	0.52	0.46
Actinopterygii Tafl	Carnivora Pale 1	0.51	0.47
Actinopterygii Tafl	Carnivora Pale 2	0.31	0.47
Actinopterygii Tafl	Carnivora Paon 1	0.51	0.47
Actinopterygii Tafl	Carnivora Paon 2	0.31	0.47
Actinopterygii Tafl	Carnivora Papa 1	0.51	0.47
Actinopterygii Tafl	Carnivora Papa 2	0.31	0.47
Actinopterygii Tafl	Carnivora Pati 1	0.51	0.47
Actinopterygii Tafl	Carnivora Pati 2	0.31	0.47
Actinopterygii Tafl	Carnivora Phvi	0.54	0.48
Actinopterygii Tafl	Carnivora Prbe 1	0.54	0.47
Actinopterygii Tafl	Carnivora Prbe 2	0.3	0.47
Actinopterygii Tafl	Carnivora Ptbr	0.52	0.47
Actinopterygii Tafl	Carnivora Puco 2	0.31	0.47
Actinopterygii Tafl	Carnivora Susu 2	0.3	0.46
Actinopterygii Tafl	Carnivora Tata	0.55	0.96
Actinopterygii Tafl	Carnivora Urar	0.52	0.47
Actinopterygii Tafl	Carnivora Urma	0.52	0.47
Actinopterygii Tafl	Carnivora Vula	0.57	0.47
Actinopterygii Tafl	Carnivora Vuvu	0.57	0.47
Actinopterygii Tafl	Carnivora Zaca	0.54	0.47
Actinopterygii Tafl	Cetartiodactyla Bamu	0.57	0.47
Actinopterygii Tafl	Cetartiodactyla Glme	0.58	0.48
Actinopterygii Tafl	Chiroptera Eihe	0.65	0.47
Actinopterygii Tafl	Chiroptera Hiar 1	0.57	0.47
Actinopterygii Tafl	Chiroptera Hiar 2	0.32	0.47
Actinopterygii Tafl	Chiroptera Mely	0.6	0.97
Actinopterygii Tafl	Chiroptera Mybr 1	0.58	0.46
Actinopterygii Tafl	Chiroptera Myda 1	0.58	0.46
Actinopterygii Tafl	Chiroptera Mylu	0.27	0.46
Actinopterygii Tafl	Chiroptera Mylu 1	0.58	0.46
Actinopterygii Tafl	Chiroptera Ptal	0.63	0.47
Actinopterygii Tafl	Chiroptera Ptva	0.62	0.47
Actinopterygii Tafl	Chiroptera Rhfe 1	0.57	0.47
Actinopterygii Tafl	Chondrichthyes Caca	0.6	0.52
Actinopterygii Tafl	Chondrichthyes Scto	0.57	1.02
Actinopterygii Tafl	Crocodilia Almi 2	0.74	0.48
Actinopterygii Tafl	Crocodilia Alsi	0.54	0.48
Actinopterygii Tafl	Crocodilia Alsi 1	0.74	0.48
Actinopterygii Tafl	Crocodilia Gaga	0.57	0.47
Actinopterygii Tafl	Metatheria Gyle	0.62	0.47
Actinopterygii Tafl	Metatheria Trvu	0.55	0.47
Actinopterygii Tafl	Pholidota Maja	0.6	0.48
Actinopterygii Tafl	Pholidota Mape	0.6	0.47
Actinopterygii Tafl	Pholidota Phtr	0.63	0.46
Actinopterygii Tafl	Primates Gogo	0.67	0.47
Actinopterygii Tafl	Primates Patr	0.68	0.47
Actinopterygii Tafl	Rodents Chla	0.31	0.47
Actinopterygii Tafl	Rodents Ctso	0.37	0.98
Actinopterygii Tafl	Rodents Dibr	0.35	0.47
Actinopterygii Tafl	Rodents Fuda	0.32	0.48
Actinopterygii Tafl	Rodents Hegl	0.32	0.48
Actinopterygii Tafl	Rodents Hycr	0.3	0.98
Actinopterygii Tafl	Rodents Pety	0.31	0.47
Actinopterygii Tafl	Rodents Thsw	0.31	0.96
Actinopterygii Tafl	Sarcopterygii Lach 1	0.72	0.5
Actinopterygii Tafl	Sarcopterygii Lach 2	0.76	0.5
Actinopterygii Tafl	Sarcopterygii Lach 3	0.57	0.5
Actinopterygii Tafl	Testudines Mate 1	0.54	0.47
Actinopterygii Tafl	Testudines Mate 2	0.78	0.47
Actinopterygii Tafl	Testudines Pesi 1	0.52	0.48
Actinopterygii Tafl	Testudines Pesi 3	0.7	0.48
Actinopterygii Tafl	Testudines Plme	0.78	0.48
Actinopterygii Taru	Carnivora Acju 1	0.33	0.47
Actinopterygii Taru	Carnivora Acju 2	0.54	0.47
Actinopterygii Taru	Carnivora Aime	0.57	0.47
Actinopterygii Taru	Carnivora Caur	0.57	0.48
Actinopterygii Taru	Carnivora Crcr	0.32	0.46
Actinopterygii Taru	Carnivora Euju	0.57	0.47
Actinopterygii Taru	Carnivora Feca 1	0.33	0.47
Actinopterygii Taru	Carnivora Feca 2	0.55	0.47
Actinopterygii Taru	Carnivora Feni 1	0.55	0.47
Actinopterygii Taru	Carnivora Feni 2	0.33	0.47
Actinopterygii Taru	Carnivora Gugu	0.57	0.48
Actinopterygii Taru	Carnivora Hyhy 1	0.54	0.47
Actinopterygii Taru	Carnivora Hyhy 2	0.32	0.47
Actinopterygii Taru	Carnivora Lewe	0.57	0.48
Actinopterygii Taru	Carnivora Lyca 1	0.55	0.47
Actinopterygii Taru	Carnivora Lyca 2	0.33	0.47
Actinopterygii Taru	Carnivora Lypa	0.33	0.47
Actinopterygii Taru	Carnivora Lypi	0.58	0.46
Actinopterygii Taru	Carnivora Mian	0.58	0.47
Actinopterygii Taru	Carnivora Mumu 2	0.33	0.96
Actinopterygii Taru	Carnivora Nesc	0.55	0.47
Actinopterygii Taru	Carnivora Nevi	0.58	0.47
Actinopterygii Taru	Carnivora Odro	0.55	0.48
Actinopterygii Taru	Carnivora Pahe 1	0.55	0.46
Actinopterygii Taru	Carnivora Pale 1	0.54	0.47
Actinopterygii Taru	Carnivora Pale 2	0.33	0.47
Actinopterygii Taru	Carnivora Paon 1	0.54	0.47
Actinopterygii Taru	Carnivora Paon 2	0.33	0.47
Actinopterygii Taru	Carnivora Papa 1	0.54	0.47
Actinopterygii Taru	Carnivora Papa 2	0.33	0.47
Actinopterygii Taru	Carnivora Pati 1	0.54	0.47
Actinopterygii Taru	Carnivora Pati 2	0.33	0.47
Actinopterygii Taru	Carnivora Phvi	0.57	0.48
Actinopterygii Taru	Carnivora Prbe 1	0.57	0.47
Actinopterygii Taru	Carnivora Prbe 2	0.32	0.47
Actinopterygii Taru	Carnivora Ptbr	0.55	0.47
Actinopterygii Taru	Carnivora Puco 2	0.33	0.47
Actinopterygii Taru	Carnivora Susu 2	0.32	0.46
Actinopterygii Taru	Carnivora Tata	0.57	0.97
Actinopterygii Taru	Carnivora Urar	0.55	0.47
Actinopterygii Taru	Carnivora Urma	0.55	0.47
Actinopterygii Taru	Carnivora Vula	0.58	0.47
Actinopterygii Taru	Carnivora Vuvu	0.58	0.47
Actinopterygii Taru	Carnivora Zaca	0.57	0.47
Actinopterygii Taru	Cetartiodactyla Bamu	0.57	0.47
Actinopterygii Taru	Cetartiodactyla Glme	0.58	0.48
Actinopterygii Taru	Chiroptera Eihe	0.65	0.47
Actinopterygii Taru	Chiroptera Hiar 1	0.57	0.47
Actinopterygii Taru	Chiroptera Hiar 2	0.32	0.47
Actinopterygii Taru	Chiroptera Mely	0.57	0.97
Actinopterygii Taru	Chiroptera Mybr 1	0.62	0.46
Actinopterygii Taru	Chiroptera Myda 1	0.62	0.46
Actinopterygii Taru	Chiroptera Mylu	0.28	0.46
Actinopterygii Taru	Chiroptera Mylu 1	0.62	0.46
Actinopterygii Taru	Chiroptera Ptal	0.63	0.47
Actinopterygii Taru	Chiroptera Ptva	0.62	0.47
Actinopterygii Taru	Chiroptera Rhfe 1	0.57	0.47
Actinopterygii Taru	Chondrichthyes Caca	0.63	0.52
Actinopterygii Taru	Chondrichthyes Scto	0.6	1.02
Actinopterygii Taru	Crocodilia Almi 2	0.74	0.48
Actinopterygii Taru	Crocodilia Alsi	0.55	0.48
Actinopterygii Taru	Crocodilia Alsi 1	0.74	0.48
Actinopterygii Taru	Crocodilia Gaga	0.58	0.47
Actinopterygii Taru	Metatheria Gyle	0.62	0.47
Actinopterygii Taru	Metatheria Trvu	0.55	0.47
Actinopterygii Taru	Pholidota Maja	0.63	0.48
Actinopterygii Taru	Pholidota Mape	0.63	0.47
Actinopterygii Taru	Pholidota Phtr	0.67	0.46
Actinopterygii Taru	Primates Gogo	0.67	0.47
Actinopterygii Taru	Primates Patr	0.68	0.47
Actinopterygii Taru	Rodents Chla	0.31	0.47
Actinopterygii Taru	Rodents Ctso	0.4	0.98
Actinopterygii Taru	Rodents Dibr	0.37	0.47
Actinopterygii Taru	Rodents Fuda	0.32	0.48
Actinopterygii Taru	Rodents Hegl	0.32	0.48
Actinopterygii Taru	Rodents Hycr	0.32	0.98
Actinopterygii Taru	Rodents Pety	0.33	0.47
Actinopterygii Taru	Rodents Thsw	0.33	0.96
Actinopterygii Taru	Sarcopterygii Lach 1	0.76	0.5
Actinopterygii Taru	Sarcopterygii Lach 2	0.8	0.5
Actinopterygii Taru	Sarcopterygii Lach 3	0.58	0.5
Actinopterygii Taru	Testudines Mate 1	0.55	0.48
Actinopterygii Taru	Testudines Mate 2	0.78	0.48
Actinopterygii Taru	Testudines Peca	0.26	0.48
Actinopterygii Taru	Testudines Pesi 1	0.54	0.48
Actinopterygii Taru	Testudines Pesi 3	0.74	0.48
Actinopterygii Taru	Testudines Plme	0.78	0.48
Carnivora Acju 1	Carnivora Gugu	0.57	0.09
Carnivora Acju 1	Carnivora Lypi	0.58	0.18
Carnivora Acju 1	Carnivora Nevi	0.58	0.09
Carnivora Acju 1	Carnivora Ptbr	0.55	0.09
Carnivora Acju 1	Carnivora Tata	0.58	0.88
Carnivora Acju 1	Carnivora Vula	0.58	0.18
Carnivora Acju 1	Carnivora Vuvu	0.58	0.18
Carnivora Acju 1	Cetartiodactyla Bamu	0.65	0.11
Carnivora Acju 1	Cetartiodactyla Glme	0.63	0.11
Carnivora Acju 1	Chiroptera Eihe	0.63	0.1
Carnivora Acju 1	Chiroptera Hiar 1	0.52	0.1
Carnivora Acju 1	Chiroptera Mely	0.6	0.86
Carnivora Acju 1	Chiroptera Mybr 1	0.57	0.1
Carnivora Acju 1	Chiroptera Myda 1	0.57	0.11
Carnivora Acju 1	Chiroptera Mylu	0.33	0.1
Carnivora Acju 1	Chiroptera Mylu 1	0.57	0.1
Carnivora Acju 1	Chiroptera Ptal	0.63	0.1
Carnivora Acju 1	Chiroptera Ptva	0.65	0.1
Carnivora Acju 1	Chiroptera Rhfe 1	0.55	0.11
Carnivora Acju 1	Chondrichthyes Caca	0.55	0.43
Carnivora Acju 1	Chondrichthyes Scto	0.63	0.92
Carnivora Acju 1	Crocodilia Almi 2	0.68	0.29
Carnivora Acju 1	Crocodilia Alsi	0.52	0.3
Carnivora Acju 1	Crocodilia Alsi 1	0.68	0.3
Carnivora Acju 1	Crocodilia Gaga	0.52	0.29
Carnivora Acju 1	Metatheria Gyle	0.62	0.23
Carnivora Acju 1	Metatheria Trvu	0.67	0.23
Carnivora Acju 1	Pholidota Maja	0.52	0.11
Carnivora Acju 1	Pholidota Mape	0.52	0.1
Carnivora Acju 1	Pholidota Phtr	0.54	0.11
Carnivora Acju 1	Primates Gogo	0.67	0.1
Carnivora Acju 1	Primates Patr	0.68	0.1
Carnivora Acju 1	Rodents Chla	0.1	0.14
Carnivora Acju 1	Rodents Ctso	0.11	0.88
Carnivora Acju 1	Rodents Dibr	0.09	0.14
Carnivora Acju 1	Rodents Fuda	0.08	0.14
Carnivora Acju 1	Sarcopterygii Lach 1	0.62	0.36
Carnivora Acju 1	Sarcopterygii Lach 2	0.63	0.36
Carnivora Acju 1	Sarcopterygii Lach 3	0.65	0.36
Carnivora Acju 1	Testudines Mate 1	0.6	0.27
Carnivora Acju 1	Testudines Mate 2	0.65	0.27
Carnivora Acju 1	Testudines Peca	0.33	0.28
Carnivora Acju 1	Testudines Pesi 1	0.63	0.27
Carnivora Acju 1	Testudines Pesi 3	0.63	0.27
Carnivora Acju 1	Testudines Plme	0.65	0.28
Carnivora Acju 2	Carnivora Gugu	0.08	0.09
Carnivora Acju 2	Carnivora Hepa 1	0.05	0.88
Carnivora Acju 2	Carnivora Hepa 2	0.51	0.88
Carnivora Acju 2	Carnivora Lypi	0.06	0.18
Carnivora Acju 2	Carnivora Mumu 2	0.51	0.88
Carnivora Acju 2	Carnivora Nevi	0.09	0.09
Carnivora Acju 2	Carnivora Ptbr	0.08	0.09
Carnivora Acju 2	Carnivora Tata	0.09	0.88
Carnivora Acju 2	Carnivora Vula	0.06	0.18
Carnivora Acju 2	Carnivora Vuvu	0.06	0.18
Carnivora Acju 2	Cetartiodactyla Bamu	0.51	0.11
Carnivora Acju 2	Cetartiodactyla Glme	0.51	0.11
Carnivora Acju 2	Chiroptera Eihe	0.13	0.1
Carnivora Acju 2	Chiroptera Hiar 1	0.09	0.1
Carnivora Acju 2	Chiroptera Hiar 2	0.57	0.1
Carnivora Acju 2	Chiroptera Mely	0.12	0.86
Carnivora Acju 2	Chiroptera Mybr 1	0.13	0.1
Carnivora Acju 2	Chiroptera Myda 1	0.13	0.11
Carnivora Acju 2	Chiroptera Mylu	0.58	0.1
Carnivora Acju 2	Chiroptera Mylu 1	0.13	0.1
Carnivora Acju 2	Chiroptera Ptal	0.13	0.1
Carnivora Acju 2	Chiroptera Ptva	0.15	0.1
Carnivora Acju 2	Chiroptera Rhfe 1	0.07	0.11
Carnivora Acju 2	Chondrichthyes Caca	0.51	0.43
Carnivora Acju 2	Chondrichthyes Scto	0.54	0.92
Carnivora Acju 2	Crocodilia Almi 2	0.63	0.29
Carnivora Acju 2	Crocodilia Alsi	0.45	0.3
Carnivora Acju 2	Crocodilia Alsi 1	0.63	0.3
Carnivora Acju 2	Crocodilia Gaga	0.44	0.29
Carnivora Acju 2	Metatheria Gyle	0.52	0.23
Carnivora Acju 2	Metatheria Trvu	0.48	0.23
Carnivora Acju 2	Pholidota Maja	0.06	0.11
Carnivora Acju 2	Pholidota Mape	0.06	0.1
Carnivora Acju 2	Pholidota Phtr	0.08	0.11
Carnivora Acju 2	Primates Gogo	0.13	0.1
Carnivora Acju 2	Primates Patr	0.14	0.1
Carnivora Acju 2	Rodents Chla	0.49	0.14
Carnivora Acju 2	Rodents Ctso	0.57	0.88
Carnivora Acju 2	Rodents Dibr	0.52	0.14
Carnivora Acju 2	Rodents Fuda	0.54	0.14
Carnivora Acju 2	Rodents Hegl	0.49	0.13
Carnivora Acju 2	Rodents Hycr	0.49	0.89
Carnivora Acju 2	Rodents Pety	0.54	0.14
Carnivora Acju 2	Rodents Thsw	0.52	0.88
Carnivora Acju 2	Sarcopterygii Lach 1	0.52	0.36
Carnivora Acju 2	Sarcopterygii Lach 2	0.63	0.36
Carnivora Acju 2	Sarcopterygii Lach 3	0.65	0.36
Carnivora Acju 2	Testudines Mate 1	0.44	0.27
Carnivora Acju 2	Testudines Mate 2	0.62	0.27
Carnivora Acju 2	Testudines Peca	0.52	0.28
Carnivora Acju 2	Testudines Pesi 1	0.42	0.27
Carnivora Acju 2	Testudines Pesi 3	0.8	0.27
Carnivora Acju 2	Testudines Plme	0.62	0.28
Carnivora Aime	Carnivora Hepa 1	0.06	0.88
Carnivora Aime	Carnivora Hepa 2	0.55	0.88
Carnivora Aime	Carnivora Lypi	0.05	0.17
Carnivora Aime	Carnivora Mumu 2	0.55	0.88
Carnivora Aime	Carnivora Tata	0.05	0.87
Carnivora Aime	Carnivora Vula	0.05	0.17
Carnivora Aime	Carnivora Vuvu	0.05	0.17
Carnivora Aime	Cetartiodactyla Bamu	0.51	0.09
Carnivora Aime	Cetartiodactyla Glme	0.51	0.1
Carnivora Aime	Chiroptera Eihe	0.12	0.1
Carnivora Aime	Chiroptera Hiar 1	0.12	0.1
Carnivora Aime	Chiroptera Hiar 2	0.6	0.1
Carnivora Aime	Chiroptera Mely	0.13	0.86
Carnivora Aime	Chiroptera Mybr 1	0.14	0.1
Carnivora Aime	Chiroptera Myda 1	0.14	0.11
Carnivora Aime	Chiroptera Mylu	0.6	0.1
Carnivora Aime	Chiroptera Mylu 1	0.14	0.1
Carnivora Aime	Chiroptera Ptal	0.14	0.1
Carnivora Aime	Chiroptera Ptva	0.14	0.1
Carnivora Aime	Chiroptera Rhfe 1	0.1	0.11
Carnivora Aime	Chondrichthyes Caca	0.54	0.42
Carnivora Aime	Chondrichthyes Scto	0.57	0.91
Carnivora Aime	Crocodilia Almi 2	0.6	0.29
Carnivora Aime	Crocodilia Alsi	0.45	0.3
Carnivora Aime	Crocodilia Alsi 1	0.6	0.3
Carnivora Aime	Crocodilia Gaga	0.44	0.29
Carnivora Aime	Metatheria Gyle	0.52	0.23
Carnivora Aime	Metatheria Trvu	0.45	0.23
Carnivora Aime	Pholidota Maja	0.06	0.1
Carnivora Aime	Pholidota Mape	0.06	0.1
Carnivora Aime	Pholidota Phtr	0.08	0.11
Carnivora Aime	Primates Gogo	0.15	0.1
Carnivora Aime	Primates Patr	0.16	0.11
Carnivora Aime	Rodents Chla	0.55	0.14
Carnivora Aime	Rodents Ctso	0.63	0.87
Carnivora Aime	Rodents Dibr	0.58	0.15
Carnivora Aime	Rodents Fuda	0.6	0.13
Carnivora Aime	Rodents Hegl	0.55	0.13
Carnivora Aime	Rodents Hycr	0.52	0.88
Carnivora Aime	Rodents Pety	0.58	0.15
Carnivora Aime	Rodents Thsw	0.57	0.88
Carnivora Aime	Sarcopterygii Lach 1	0.54	0.36
Carnivora Aime	Sarcopterygii Lach 2	0.63	0.36
Carnivora Aime	Sarcopterygii Lach 3	0.68	0.36
Carnivora Aime	Testudines Mate 1	0.42	0.27
Carnivora Aime	Testudines Mate 2	0.57	0.27
Carnivora Aime	Testudines Peca	0.52	0.28
Carnivora Aime	Testudines Pesi 1	0.4	0.27
Carnivora Aime	Testudines Pesi 3	0.84	0.27
Carnivora Aime	Testudines Plme	0.57	0.27
Carnivora Caur	Carnivora Hepa 1	0.06	0.89
Carnivora Caur	Carnivora Hepa 2	0.55	0.89
Carnivora Caur	Carnivora Lypi	0.05	0.17
Carnivora Caur	Carnivora Mumu 2	0.55	0.88
Carnivora Caur	Carnivora Tata	0.05	0.88
Carnivora Caur	Carnivora Vula	0.05	0.17
Carnivora Caur	Carnivora Vuvu	0.05	0.17
Carnivora Caur	Cetartiodactyla Bamu	0.51	0.09
Carnivora Caur	Cetartiodactyla Glme	0.51	0.1
Carnivora Caur	Chiroptera Eihe	0.12	0.1
Carnivora Caur	Chiroptera Hiar 1	0.12	0.11
Carnivora Caur	Chiroptera Hiar 2	0.6	0.11
Carnivora Caur	Chiroptera Mely	0.13	0.86
Carnivora Caur	Chiroptera Mybr 1	0.14	0.1
Carnivora Caur	Chiroptera Myda 1	0.14	0.1
Carnivora Caur	Chiroptera Mylu	0.6	0.1
Carnivora Caur	Chiroptera Mylu 1	0.14	0.1
Carnivora Caur	Chiroptera Ptal	0.14	0.1
Carnivora Caur	Chiroptera Ptva	0.14	0.1
Carnivora Caur	Chiroptera Rhfe 1	0.1	0.11
Carnivora Caur	Chondrichthyes Caca	0.54	0.42
Carnivora Caur	Chondrichthyes Scto	0.57	0.92
Carnivora Caur	Crocodilia Almi 2	0.6	0.29
Carnivora Caur	Crocodilia Alsi	0.45	0.29
Carnivora Caur	Crocodilia Alsi 1	0.6	0.29
Carnivora Caur	Crocodilia Gaga	0.44	0.29
Carnivora Caur	Metatheria Gyle	0.52	0.23
Carnivora Caur	Metatheria Trvu	0.45	0.23
Carnivora Caur	Pholidota Maja	0.06	0.1
Carnivora Caur	Pholidota Mape	0.06	0.1
Carnivora Caur	Pholidota Phtr	0.08	0.11
Carnivora Caur	Primates Gogo	0.15	0.1
Carnivora Caur	Primates Patr	0.16	0.1
Carnivora Caur	Rodents Chla	0.55	0.14
Carnivora Caur	Rodents Ctso	0.63	0.88
Carnivora Caur	Rodents Dibr	0.58	0.15
Carnivora Caur	Rodents Fuda	0.6	0.14
Carnivora Caur	Rodents Hegl	0.55	0.13
Carnivora Caur	Rodents Hycr	0.52	0.89
Carnivora Caur	Rodents Pety	0.58	0.14
Carnivora Caur	Rodents Thsw	0.57	0.88
Carnivora Caur	Sarcopterygii Lach 1	0.54	0.36
Carnivora Caur	Sarcopterygii Lach 2	0.63	0.36
Carnivora Caur	Sarcopterygii Lach 3	0.68	0.36
Carnivora Caur	Testudines Mate 1	0.42	0.27
Carnivora Caur	Testudines Mate 2	0.57	0.27
Carnivora Caur	Testudines Peca	0.52	0.28
Carnivora Caur	Testudines Pesi 1	0.4	0.27
Carnivora Caur	Testudines Pesi 3	0.84	0.27
Carnivora Caur	Testudines Plme	0.57	0.28
Carnivora Crcr	Carnivora Gugu	0.57	0.09
Carnivora Crcr	Carnivora Hepa 1	0.55	0.88
Carnivora Crcr	Carnivora Lypi	0.58	0.18
Carnivora Crcr	Carnivora Nevi	0.58	0.09
Carnivora Crcr	Carnivora Ptbr	0.55	0.09
Carnivora Crcr	Carnivora Tata	0.58	0.88
Carnivora Crcr	Carnivora Vula	0.58	0.18
Carnivora Crcr	Carnivora Vuvu	0.58	0.18
Carnivora Crcr	Cetartiodactyla Bamu	0.62	0.11
Carnivora Crcr	Cetartiodactyla Glme	0.63	0.11
Carnivora Crcr	Chiroptera Eihe	0.6	0.1
Carnivora Crcr	Chiroptera Hiar 1	0.52	0.11
Carnivora Crcr	Chiroptera Mely	0.6	0.86
Carnivora Crcr	Chiroptera Mybr 1	0.57	0.1
Carnivora Crcr	Chiroptera Myda 1	0.57	0.11
Carnivora Crcr	Chiroptera Mylu	0.32	0.1
Carnivora Crcr	Chiroptera Mylu 1	0.57	0.1
Carnivora Crcr	Chiroptera Ptal	0.6	0.1
Carnivora Crcr	Chiroptera Ptva	0.62	0.1
Carnivora Crcr	Chiroptera Rhfe 1	0.55	0.11
Carnivora Crcr	Chondrichthyes Caca	0.55	0.42
Carnivora Crcr	Chondrichthyes Scto	0.63	0.91
Carnivora Crcr	Crocodilia Almi 2	0.7	0.29
Carnivora Crcr	Crocodilia Alsi	0.51	0.29
Carnivora Crcr	Crocodilia Alsi 1	0.7	0.29
Carnivora Crcr	Crocodilia Gaga	0.51	0.29
Carnivora Crcr	Metatheria Gyle	0.62	0.22
Carnivora Crcr	Metatheria Trvu	0.67	0.23
Carnivora Crcr	Pholidota Maja	0.52	0.11
Carnivora Crcr	Pholidota Mape	0.52	0.1
Carnivora Crcr	Pholidota Phtr	0.54	0.11
Carnivora Crcr	Primates Gogo	0.67	0.1
Carnivora Crcr	Primates Patr	0.68	0.11
Carnivora Crcr	Sarcopterygii Lach 1	0.65	0.35
Carnivora Crcr	Sarcopterygii Lach 2	0.68	0.35
Carnivora Crcr	Sarcopterygii Lach 3	0.65	0.35
Carnivora Crcr	Testudines Mate 1	0.63	0.28
Carnivora Crcr	Testudines Mate 2	0.65	0.28
Carnivora Crcr	Testudines Peca	0.32	0.28
Carnivora Crcr	Testudines Pesi 1	0.63	0.28
Carnivora Crcr	Testudines Pesi 3	0.67	0.28
Carnivora Crcr	Testudines Plme	0.65	0.28
Carnivora Euju	Carnivora Hepa 1	0.06	0.89
Carnivora Euju	Carnivora Hepa 2	0.55	0.89
Carnivora Euju	Carnivora Lypi	0.05	0.17
Carnivora Euju	Carnivora Mumu 2	0.55	0.88
Carnivora Euju	Carnivora Tata	0.05	0.88
Carnivora Euju	Carnivora Vula	0.05	0.17
Carnivora Euju	Carnivora Vuvu	0.05	0.17
Carnivora Euju	Cetartiodactyla Bamu	0.51	0.09
Carnivora Euju	Cetartiodactyla Glme	0.51	0.1
Carnivora Euju	Chiroptera Eihe	0.12	0.1
Carnivora Euju	Chiroptera Hiar 1	0.12	0.11
Carnivora Euju	Chiroptera Hiar 2	0.6	0.11
Carnivora Euju	Chiroptera Mely	0.13	0.86
Carnivora Euju	Chiroptera Mybr 1	0.14	0.1
Carnivora Euju	Chiroptera Myda 1	0.14	0.1
Carnivora Euju	Chiroptera Mylu	0.6	0.1
Carnivora Euju	Chiroptera Mylu 1	0.14	0.1
Carnivora Euju	Chiroptera Ptal	0.14	0.1
Carnivora Euju	Chiroptera Ptva	0.14	0.1
Carnivora Euju	Chiroptera Rhfe 1	0.1	0.11
Carnivora Euju	Chondrichthyes Caca	0.54	0.42
Carnivora Euju	Chondrichthyes Scto	0.57	0.92
Carnivora Euju	Crocodilia Almi 2	0.6	0.29
Carnivora Euju	Crocodilia Alsi	0.45	0.29
Carnivora Euju	Crocodilia Alsi 1	0.6	0.29
Carnivora Euju	Crocodilia Gaga	0.44	0.29
Carnivora Euju	Metatheria Gyle	0.52	0.23
Carnivora Euju	Metatheria Trvu	0.45	0.22
Carnivora Euju	Pholidota Maja	0.06	0.1
Carnivora Euju	Pholidota Mape	0.06	0.1
Carnivora Euju	Pholidota Phtr	0.08	0.11
Carnivora Euju	Primates Gogo	0.15	0.1
Carnivora Euju	Primates Patr	0.16	0.1
Carnivora Euju	Rodents Chla	0.55	0.14
Carnivora Euju	Rodents Ctso	0.63	0.88
Carnivora Euju	Rodents Dibr	0.58	0.15
Carnivora Euju	Rodents Fuda	0.6	0.14
Carnivora Euju	Rodents Hegl	0.55	0.13
Carnivora Euju	Rodents Hycr	0.52	0.89
Carnivora Euju	Rodents Pety	0.58	0.15
Carnivora Euju	Rodents Thsw	0.57	0.88
Carnivora Euju	Sarcopterygii Lach 1	0.54	0.36
Carnivora Euju	Sarcopterygii Lach 2	0.63	0.36
Carnivora Euju	Sarcopterygii Lach 3	0.68	0.36
Carnivora Euju	Testudines Mate 1	0.42	0.27
Carnivora Euju	Testudines Mate 2	0.57	0.27
Carnivora Euju	Testudines Peca	0.52	0.28
Carnivora Euju	Testudines Pesi 1	0.4	0.27
Carnivora Euju	Testudines Pesi 3	0.84	0.27
Carnivora Euju	Testudines Plme	0.57	0.28
Carnivora Feca 1	Carnivora Gugu	0.57	0.09
Carnivora Feca 1	Carnivora Hepa 1	0.55	0.88
Carnivora Feca 1	Carnivora Lypi	0.58	0.18
Carnivora Feca 1	Carnivora Nevi	0.58	0.09
Carnivora Feca 1	Carnivora Ptbr	0.55	0.09
Carnivora Feca 1	Carnivora Tata	0.58	0.88
Carnivora Feca 1	Carnivora Vula	0.58	0.18
Carnivora Feca 1	Carnivora Vuvu	0.58	0.18
Carnivora Feca 1	Cetartiodactyla Bamu	0.65	0.1
Carnivora Feca 1	Cetartiodactyla Glme	0.63	0.11
Carnivora Feca 1	Chiroptera Eihe	0.63	0.1
Carnivora Feca 1	Chiroptera Hiar 1	0.52	0.1
Carnivora Feca 1	Chiroptera Mely	0.6	0.86
Carnivora Feca 1	Chiroptera Mybr 1	0.57	0.1
Carnivora Feca 1	Chiroptera Myda 1	0.57	0.1
Carnivora Feca 1	Chiroptera Mylu	0.33	0.1
Carnivora Feca 1	Chiroptera Mylu 1	0.57	0.1
Carnivora Feca 1	Chiroptera Ptal	0.63	0.1
Carnivora Feca 1	Chiroptera Ptva	0.65	0.1
Carnivora Feca 1	Chiroptera Rhfe 1	0.55	0.11
Carnivora Feca 1	Chondrichthyes Caca	0.55	0.42
Carnivora Feca 1	Chondrichthyes Scto	0.63	0.92
Carnivora Feca 1	Crocodilia Almi 2	0.68	0.29
Carnivora Feca 1	Crocodilia Alsi	0.52	0.29
Carnivora Feca 1	Crocodilia Alsi 1	0.68	0.29
Carnivora Feca 1	Crocodilia Gaga	0.52	0.29
Carnivora Feca 1	Metatheria Gyle	0.62	0.23
Carnivora Feca 1	Metatheria Trvu	0.67	0.22
Carnivora Feca 1	Pholidota Maja	0.52	0.11
Carnivora Feca 1	Pholidota Mape	0.52	0.1
Carnivora Feca 1	Pholidota Phtr	0.54	0.11
Carnivora Feca 1	Primates Gogo	0.67	0.1
Carnivora Feca 1	Primates Patr	0.68	0.1
Carnivora Feca 1	Rodents Ctso	0.11	0.88
Carnivora Feca 1	Sarcopterygii Lach 1	0.62	0.36
Carnivora Feca 1	Sarcopterygii Lach 2	0.63	0.36
Carnivora Feca 1	Sarcopterygii Lach 3	0.65	0.36
Carnivora Feca 1	Testudines Mate 1	0.6	0.27
Carnivora Feca 1	Testudines Mate 2	0.65	0.27
Carnivora Feca 1	Testudines Peca	0.33	0.28
Carnivora Feca 1	Testudines Pesi 1	0.63	0.27
Carnivora Feca 1	Testudines Pesi 3	0.63	0.27
Carnivora Feca 1	Testudines Plme	0.65	0.28
Carnivora Feca 2	Carnivora Gugu	0.09	0.09
Carnivora Feca 2	Carnivora Hepa 1	0.05	0.88
Carnivora Feca 2	Carnivora Hepa 2	0.52	0.88
Carnivora Feca 2	Carnivora Lypi	0.07	0.18
Carnivora Feca 2	Carnivora Mumu 2	0.52	0.88
Carnivora Feca 2	Carnivora Nevi	0.1	0.09
Carnivora Feca 2	Carnivora Ptbr	0.09	0.09
Carnivora Feca 2	Carnivora Tata	0.1	0.88
Carnivora Feca 2	Carnivora Vula	0.07	0.18
Carnivora Feca 2	Carnivora Vuvu	0.07	0.18
Carnivora Feca 2	Cetartiodactyla Bamu	0.52	0.1
Carnivora Feca 2	Cetartiodactyla Glme	0.52	0.11
Carnivora Feca 2	Chiroptera Eihe	0.12	0.1
Carnivora Feca 2	Chiroptera Hiar 1	0.09	0.1
Carnivora Feca 2	Chiroptera Hiar 2	0.58	0.1
Carnivora Feca 2	Chiroptera Mely	0.12	0.86
Carnivora Feca 2	Chiroptera Mybr 1	0.12	0.1
Carnivora Feca 2	Chiroptera Myda 1	0.12	0.1
Carnivora Feca 2	Chiroptera Mylu	0.6	0.1
Carnivora Feca 2	Chiroptera Mylu 1	0.12	0.1
Carnivora Feca 2	Chiroptera Ptal	0.12	0.1
Carnivora Feca 2	Chiroptera Ptva	0.14	0.1
Carnivora Feca 2	Chiroptera Rhfe 1	0.07	0.11
Carnivora Feca 2	Chondrichthyes Caca	0.51	0.42
Carnivora Feca 2	Chondrichthyes Scto	0.54	0.92
Carnivora Feca 2	Crocodilia Almi 2	0.62	0.29
Carnivora Feca 2	Crocodilia Alsi	0.46	0.29
Carnivora Feca 2	Crocodilia Alsi 1	0.62	0.29
Carnivora Feca 2	Crocodilia Gaga	0.45	0.29
Carnivora Feca 2	Metatheria Gyle	0.54	0.23
Carnivora Feca 2	Metatheria Trvu	0.49	0.22
Carnivora Feca 2	Pholidota Maja	0.07	0.11
Carnivora Feca 2	Pholidota Mape	0.07	0.1
Carnivora Feca 2	Pholidota Phtr	0.09	0.11
Carnivora Feca 2	Primates Gogo	0.14	0.1
Carnivora Feca 2	Primates Patr	0.15	0.1
Carnivora Feca 2	Rodents Chla	0.51	0.14
Carnivora Feca 2	Rodents Ctso	0.58	0.88
Carnivora Feca 2	Rodents Dibr	0.54	0.14
Carnivora Feca 2	Rodents Fuda	0.55	0.13
Carnivora Feca 2	Rodents Hegl	0.51	0.13
Carnivora Feca 2	Rodents Hycr	0.51	0.89
Carnivora Feca 2	Rodents Pety	0.55	0.15
Carnivora Feca 2	Rodents Thsw	0.54	0.88
Carnivora Feca 2	Sarcopterygii Lach 1	0.54	0.36
Carnivora Feca 2	Sarcopterygii Lach 2	0.65	0.36
Carnivora Feca 2	Sarcopterygii Lach 3	0.67	0.36
Carnivora Feca 2	Testudines Mate 1	0.45	0.27
Carnivora Feca 2	Testudines Mate 2	0.63	0.27
Carnivora Feca 2	Testudines Peca	0.54	0.28
Carnivora Feca 2	Testudines Pesi 1	0.44	0.27
Carnivora Feca 2	Testudines Pesi 3	0.82	0.27
Carnivora Feca 2	Testudines Plme	0.63	0.28
Carnivora Feni 1	Carnivora Gugu	0.09	0.09
Carnivora Feni 1	Carnivora Hepa 1	0.05	0.88
Carnivora Feni 1	Carnivora Hepa 2	0.52	0.88
Carnivora Feni 1	Carnivora Lypi	0.07	0.17
Carnivora Feni 1	Carnivora Mumu 2	0.52	0.88
Carnivora Feni 1	Carnivora Nevi	0.1	0.09
Carnivora Feni 1	Carnivora Ptbr	0.09	0.09
Carnivora Feni 1	Carnivora Tata	0.1	0.88
Carnivora Feni 1	Carnivora Vula	0.07	0.18
Carnivora Feni 1	Carnivora Vuvu	0.07	0.18
Carnivora Feni 1	Cetartiodactyla Bamu	0.52	0.1
Carnivora Feni 1	Cetartiodactyla Glme	0.52	0.11
Carnivora Feni 1	Chiroptera Eihe	0.12	0.1
Carnivora Feni 1	Chiroptera Hiar 1	0.09	0.1
Carnivora Feni 1	Chiroptera Hiar 2	0.58	0.1
Carnivora Feni 1	Chiroptera Mely	0.12	0.86
Carnivora Feni 1	Chiroptera Mybr 1	0.12	0.1
Carnivora Feni 1	Chiroptera Myda 1	0.12	0.1
Carnivora Feni 1	Chiroptera Mylu	0.6	0.1
Carnivora Feni 1	Chiroptera Mylu 1	0.12	0.1
Carnivora Feni 1	Chiroptera Ptal	0.12	0.1
Carnivora Feni 1	Chiroptera Ptva	0.14	0.1
Carnivora Feni 1	Chiroptera Rhfe 1	0.07	0.11
Carnivora Feni 1	Chondrichthyes Caca	0.51	0.42
Carnivora Feni 1	Chondrichthyes Scto	0.54	0.92
Carnivora Feni 1	Crocodilia Almi 2	0.62	0.29
Carnivora Feni 1	Crocodilia Alsi	0.46	0.3
Carnivora Feni 1	Crocodilia Alsi 1	0.62	0.3
Carnivora Feni 1	Crocodilia Gaga	0.45	0.29
Carnivora Feni 1	Metatheria Gyle	0.54	0.23
Carnivora Feni 1	Metatheria Trvu	0.49	0.23
Carnivora Feni 1	Pholidota Maja	0.07	0.11
Carnivora Feni 1	Pholidota Mape	0.07	0.1
Carnivora Feni 1	Pholidota Phtr	0.09	0.11
Carnivora Feni 1	Primates Gogo	0.14	0.1
Carnivora Feni 1	Primates Patr	0.15	0.1
Carnivora Feni 1	Rodents Chla	0.51	0.14
Carnivora Feni 1	Rodents Ctso	0.58	0.88
Carnivora Feni 1	Rodents Dibr	0.54	0.14
Carnivora Feni 1	Rodents Fuda	0.55	0.13
Carnivora Feni 1	Rodents Hegl	0.51	0.13
Carnivora Feni 1	Rodents Hycr	0.51	0.89
Carnivora Feni 1	Rodents Pety	0.55	0.15
Carnivora Feni 1	Rodents Thsw	0.54	0.88
Carnivora Feni 1	Sarcopterygii Lach 1	0.54	0.36
Carnivora Feni 1	Sarcopterygii Lach 2	0.65	0.36
Carnivora Feni 1	Sarcopterygii Lach 3	0.67	0.36
Carnivora Feni 1	Testudines Mate 1	0.45	0.28
Carnivora Feni 1	Testudines Mate 2	0.63	0.28
Carnivora Feni 1	Testudines Peca	0.54	0.29
Carnivora Feni 1	Testudines Pesi 1	0.44	0.28
Carnivora Feni 1	Testudines Pesi 3	0.82	0.28
Carnivora Feni 1	Testudines Plme	0.63	0.28
Carnivora Feni 2	Carnivora Gugu	0.57	0.09
Carnivora Feni 2	Carnivora Hepa 1	0.55	0.88
Carnivora Feni 2	Carnivora Hepa 2	0.03	0.88
Carnivora Feni 2	Carnivora Lypi	0.58	0.17
Carnivora Feni 2	Carnivora Mumu 2	0.03	0.88
Carnivora Feni 2	Carnivora Nevi	0.58	0.09
Carnivora Feni 2	Carnivora Ptbr	0.55	0.09
Carnivora Feni 2	Carnivora Tata	0.58	0.88
Carnivora Feni 2	Carnivora Vula	0.58	0.18
Carnivora Feni 2	Carnivora Vuvu	0.58	0.18
Carnivora Feni 2	Cetartiodactyla Bamu	0.65	0.1
Carnivora Feni 2	Cetartiodactyla Glme	0.63	0.11
Carnivora Feni 2	Chiroptera Eihe	0.63	0.1
Carnivora Feni 2	Chiroptera Hiar 1	0.52	0.1
Carnivora Feni 2	Chiroptera Hiar 2	0.05	0.1
Carnivora Feni 2	Chiroptera Mely	0.6	0.86
Carnivora Feni 2	Chiroptera Mybr 1	0.57	0.1
Carnivora Feni 2	Chiroptera Myda 1	0.57	0.1
Carnivora Feni 2	Chiroptera Mylu	0.33	0.1
Carnivora Feni 2	Chiroptera Mylu 1	0.57	0.1
Carnivora Feni 2	Chiroptera Ptal	0.63	0.1
Carnivora Feni 2	Chiroptera Ptva	0.65	0.1
Carnivora Feni 2	Chiroptera Rhfe 1	0.55	0.11
Carnivora Feni 2	Chondrichthyes Caca	0.55	0.42
Carnivora Feni 2	Chondrichthyes Scto	0.63	0.92
Carnivora Feni 2	Crocodilia Almi 2	0.68	0.29
Carnivora Feni 2	Crocodilia Alsi	0.52	0.3
Carnivora Feni 2	Crocodilia Alsi 1	0.68	0.3
Carnivora Feni 2	Crocodilia Gaga	0.52	0.29
Carnivora Feni 2	Metatheria Gyle	0.62	0.23
Carnivora Feni 2	Metatheria Trvu	0.67	0.23
Carnivora Feni 2	Pholidota Maja	0.52	0.11
Carnivora Feni 2	Pholidota Mape	0.52	0.1
Carnivora Feni 2	Pholidota Phtr	0.54	0.11
Carnivora Feni 2	Primates Gogo	0.67	0.1
Carnivora Feni 2	Primates Patr	0.68	0.1
Carnivora Feni 2	Rodents Chla	0.1	0.14
Carnivora Feni 2	Rodents Ctso	0.11	0.88
Carnivora Feni 2	Rodents Dibr	0.09	0.14
Carnivora Feni 2	Rodents Fuda	0.08	0.13
Carnivora Feni 2	Rodents Hegl	0.05	0.13
Carnivora Feni 2	Rodents Hycr	0.06	0.89
Carnivora Feni 2	Rodents Pety	0.08	0.15
Carnivora Feni 2	Rodents Thsw	0.07	0.88
Carnivora Feni 2	Sarcopterygii Lach 1	0.62	0.36
Carnivora Feni 2	Sarcopterygii Lach 2	0.63	0.36
Carnivora Feni 2	Sarcopterygii Lach 3	0.65	0.36
Carnivora Feni 2	Testudines Mate 1	0.6	0.28
Carnivora Feni 2	Testudines Mate 2	0.65	0.28
Carnivora Feni 2	Testudines Peca	0.33	0.29
Carnivora Feni 2	Testudines Pesi 1	0.63	0.28
Carnivora Feni 2	Testudines Pesi 3	0.63	0.28
Carnivora Feni 2	Testudines Plme	0.65	0.28
Carnivora Gugu	Carnivora Hepa 1	0.1	0.88
Carnivora Gugu	Carnivora Hepa 2	0.55	0.88
Carnivora Gugu	Carnivora Hyhy 1	0.08	0.09
Carnivora Gugu	Carnivora Hyhy 2	0.57	0.09
Carnivora Gugu	Carnivora Lyca 1	0.09	0.09
Carnivora Gugu	Carnivora Lyca 2	0.57	0.09
Carnivora Gugu	Carnivora Lypa	0.57	0.09
Carnivora Gugu	Carnivora Lypi	0.08	0.17
Carnivora Gugu	Carnivora Mumu 2	0.55	0.87
Carnivora Gugu	Carnivora Pahe 1	0.07	0.09
Carnivora Gugu	Carnivora Pale 1	0.08	0.09
Carnivora Gugu	Carnivora Pale 2	0.57	0.09
Carnivora Gugu	Carnivora Paon 1	0.08	0.09
Carnivora Gugu	Carnivora Paon 2	0.57	0.09
Carnivora Gugu	Carnivora Papa 1	0.08	0.09
Carnivora Gugu	Carnivora Papa 2	0.57	0.09
Carnivora Gugu	Carnivora Pati 1	0.08	0.09
Carnivora Gugu	Carnivora Pati 2	0.57	0.09
Carnivora Gugu	Carnivora Prbe 1	0.1	0.09
Carnivora Gugu	Carnivora Prbe 2	0.57	0.09
Carnivora Gugu	Carnivora Puco 2	0.57	0.09
Carnivora Gugu	Carnivora Susu 2	0.55	0.1
Carnivora Gugu	Carnivora Tata	0.03	0.87
Carnivora Gugu	Carnivora Vula	0.08	0.17
Carnivora Gugu	Carnivora Vuvu	0.08	0.17
Carnivora Gugu	Cetartiodactyla Bamu	0.51	0.12
Carnivora Gugu	Cetartiodactyla Glme	0.51	0.13
Carnivora Gugu	Chiroptera Eihe	0.16	0.12
Carnivora Gugu	Chiroptera Hiar 1	0.14	0.12
Carnivora Gugu	Chiroptera Hiar 2	0.6	0.12
Carnivora Gugu	Chiroptera Mely	0.17	0.86
Carnivora Gugu	Chiroptera Mybr 1	0.16	0.11
Carnivora Gugu	Chiroptera Myda 1	0.16	0.12
Carnivora Gugu	Chiroptera Mylu	0.63	0.11
Carnivora Gugu	Chiroptera Mylu 1	0.16	0.11
Carnivora Gugu	Chiroptera Ptal	0.18	0.12
Carnivora Gugu	Chiroptera Ptva	0.18	0.12
Carnivora Gugu	Chiroptera Rhfe 1	0.12	0.13
Carnivora Gugu	Chondrichthyes Caca	0.57	0.43
Carnivora Gugu	Chondrichthyes Scto	0.6	0.92
Carnivora Gugu	Crocodilia Almi 2	0.63	0.31
Carnivora Gugu	Crocodilia Alsi	0.46	0.31
Carnivora Gugu	Crocodilia Alsi 1	0.63	0.31
Carnivora Gugu	Crocodilia Gaga	0.45	0.3
Carnivora Gugu	Metatheria Gyle	0.55	0.23
Carnivora Gugu	Metatheria Trvu	0.48	0.23
Carnivora Gugu	Pholidota Maja	0.1	0.13
Carnivora Gugu	Pholidota Mape	0.1	0.12
Carnivora Gugu	Pholidota Phtr	0.12	0.13
Carnivora Gugu	Primates Gogo	0.17	0.12
Carnivora Gugu	Primates Patr	0.18	0.12
Carnivora Gugu	Rodents Chla	0.55	0.15
Carnivora Gugu	Rodents Ctso	0.6	0.88
Carnivora Gugu	Rodents Dibr	0.58	0.16
Carnivora Gugu	Rodents Fuda	0.6	0.15
Carnivora Gugu	Rodents Hegl	0.55	0.14
Carnivora Gugu	Rodents Hycr	0.52	0.88
Carnivora Gugu	Rodents Pety	0.58	0.16
Carnivora Gugu	Rodents Thsw	0.57	0.87
Carnivora Gugu	Sarcopterygii Lach 1	0.54	0.37
Carnivora Gugu	Sarcopterygii Lach 2	0.65	0.37
Carnivora Gugu	Sarcopterygii Lach 3	0.67	0.37
Carnivora Gugu	Testudines Mate 1	0.44	0.28
Carnivora Gugu	Testudines Mate 2	0.62	0.28
Carnivora Gugu	Testudines Peca	0.55	0.29
Carnivora Gugu	Testudines Pesi 1	0.41	0.28
Carnivora Gugu	Testudines Pesi 3	0.82	0.28
Carnivora Gugu	Testudines Plme	0.62	0.29
Carnivora Hepa 1	Carnivora Hyhy 1	0.06	0.88
Carnivora Hepa 1	Carnivora Hyhy 2	0.55	0.88
Carnivora Hepa 1	Carnivora Lewe	0.06	0.88
Carnivora Hepa 1	Carnivora Lyca 1	0.05	0.89
Carnivora Hepa 1	Carnivora Lyca 2	0.55	0.89
Carnivora Hepa 1	Carnivora Lypa	0.55	0.89
Carnivora Hepa 1	Carnivora Lypi	0.08	0.93
Carnivora Hepa 1	Carnivora Mian	0.07	0.89
Carnivora Hepa 1	Carnivora Nesc	0.08	0.89
Carnivora Hepa 1	Carnivora Nevi	0.11	0.88
Carnivora Hepa 1	Carnivora Odro	0.05	0.89
Carnivora Hepa 1	Carnivora Pahe 1	0.06	0.89
Carnivora Hepa 1	Carnivora Pale 1	0.05	0.88
Carnivora Hepa 1	Carnivora Pale 2	0.55	0.88
Carnivora Hepa 1	Carnivora Paon 1	0.05	0.89
Carnivora Hepa 1	Carnivora Paon 2	0.55	0.89
Carnivora Hepa 1	Carnivora Papa 1	0.05	0.88
Carnivora Hepa 1	Carnivora Papa 2	0.55	0.88
Carnivora Hepa 1	Carnivora Pati 1	0.05	0.89
Carnivora Hepa 1	Carnivora Pati 2	0.55	0.89
Carnivora Hepa 1	Carnivora Phvi	0.06	0.88
Carnivora Hepa 1	Carnivora Prbe 1	0.06	0.89
Carnivora Hepa 1	Carnivora Prbe 2	0.55	0.89
Carnivora Hepa 1	Carnivora Ptbr	0.1	0.88
Carnivora Hepa 1	Carnivora Puco 2	0.55	0.88
Carnivora Hepa 1	Carnivora Susu 2	0.54	0.9
Carnivora Hepa 1	Carnivora Tata	0.11	0.09
Carnivora Hepa 1	Carnivora Urar	0.05	0.88
Carnivora Hepa 1	Carnivora Urma	0.05	0.88
Carnivora Hepa 1	Carnivora Vula	0.08	0.93
Carnivora Hepa 1	Carnivora Vuvu	0.08	0.93
Carnivora Hepa 1	Carnivora Zaca	0.06	0.89
Carnivora Hepa 1	Cetartiodactyla Bamu	0.48	0.89
Carnivora Hepa 1	Cetartiodactyla Glme	0.48	0.89
Carnivora Hepa 1	Chiroptera Eihe	0.16	0.89
Carnivora Hepa 1	Chiroptera Hiar 1	0.14	0.89
Carnivora Hepa 1	Chiroptera Hiar 2	0.62	0.89
Carnivora Hepa 1	Chiroptera Mely	0.17	0.12
Carnivora Hepa 1	Chiroptera Mybr 1	0.18	0.87
Carnivora Hepa 1	Chiroptera Myda 1	0.18	0.87
Carnivora Hepa 1	Chiroptera Mylu	0.58	0.87
Carnivora Hepa 1	Chiroptera Mylu 1	0.18	0.87
Carnivora Hepa 1	Chiroptera Ptal	0.16	0.88
Carnivora Hepa 1	Chiroptera Ptva	0.18	0.88
Carnivora Hepa 1	Chiroptera Rhfe 1	0.12	0.89
Carnivora Hepa 1	Chondrichthyes Caca	0.48	0.99
Carnivora Hepa 1	Chondrichthyes Scto	0.51	0.42
Carnivora Hepa 1	Crocodilia Almi 2	0.62	0.95
Carnivora Hepa 1	Crocodilia Alsi	0.46	0.95
Carnivora Hepa 1	Crocodilia Alsi 1	0.62	0.95
Carnivora Hepa 1	Crocodilia Gaga	0.48	0.95
Carnivora Hepa 1	Metatheria Gyle	0.54	0.94
Carnivora Hepa 1	Metatheria Trvu	0.48	0.93
Carnivora Hepa 1	Pholidota Maja	0.1	0.88
Carnivora Hepa 1	Pholidota Mape	0.1	0.87
Carnivora Hepa 1	Pholidota Phtr	0.12	0.87
Carnivora Hepa 1	Primates Gogo	0.18	0.88
Carnivora Hepa 1	Primates Patr	0.19	0.89
Carnivora Hepa 1	Rodents Chla	0.54	0.88
Carnivora Hepa 1	Rodents Ctso	0.6	0.16
Carnivora Hepa 1	Rodents Dibr	0.57	0.89
Carnivora Hepa 1	Rodents Fuda	0.58	0.89
Carnivora Hepa 1	Rodents Hegl	0.54	0.9
Carnivora Hepa 1	Rodents Hycr	0.52	0.13
Carnivora Hepa 1	Rodents Pety	0.58	0.9
Carnivora Hepa 1	Rodents Thsw	0.57	0.16
Carnivora Hepa 1	Sarcopterygii Lach 1	0.52	0.97
Carnivora Hepa 1	Sarcopterygii Lach 2	0.67	0.97
Carnivora Hepa 1	Sarcopterygii Lach 3	0.62	0.97
Carnivora Hepa 1	Testudines Mate 1	0.41	0.93
Carnivora Hepa 1	Testudines Mate 2	0.62	0.93
Carnivora Hepa 1	Testudines Peca	0.51	0.94
Carnivora Hepa 1	Testudines Pesi 1	0.42	0.93
Carnivora Hepa 1	Testudines Pesi 3	0.82	0.93
Carnivora Hepa 1	Testudines Plme	0.62	0.94
Carnivora Hepa 2	Carnivora Hyhy 1	0.52	0.88
Carnivora Hepa 2	Carnivora Hyhy 2	0.05	0.88
Carnivora Hepa 2	Carnivora Lewe	0.55	0.88
Carnivora Hepa 2	Carnivora Lyca 1	0.52	0.89
Carnivora Hepa 2	Carnivora Lypi	0.55	0.93
Carnivora Hepa 2	Carnivora Mian	0.54	0.89
Carnivora Hepa 2	Carnivora Nesc	0.54	0.89
Carnivora Hepa 2	Carnivora Nevi	0.57	0.88
Carnivora Hepa 2	Carnivora Odro	0.54	0.89
Carnivora Hepa 2	Carnivora Pahe 1	0.55	0.89
Carnivora Hepa 2	Carnivora Pale 1	0.51	0.88
Carnivora Hepa 2	Carnivora Paon 1	0.51	0.89
Carnivora Hepa 2	Carnivora Paon 2	0.03	0.89
Carnivora Hepa 2	Carnivora Papa 1	0.51	0.88
Carnivora Hepa 2	Carnivora Papa 2	0.03	0.88
Carnivora Hepa 2	Carnivora Pati 1	0.51	0.89
Carnivora Hepa 2	Carnivora Phvi	0.55	0.88
Carnivora Hepa 2	Carnivora Prbe 1	0.51	0.89
Carnivora Hepa 2	Carnivora Ptbr	0.54	0.88
Carnivora Hepa 2	Carnivora Puco 2	0.03	0.88
Carnivora Hepa 2	Carnivora Tata	0.57	0.09
Carnivora Hepa 2	Carnivora Urar	0.54	0.88
Carnivora Hepa 2	Carnivora Urma	0.54	0.88
Carnivora Hepa 2	Carnivora Vula	0.55	0.93
Carnivora Hepa 2	Carnivora Vuvu	0.55	0.93
Carnivora Hepa 2	Carnivora Zaca	0.55	0.89
Carnivora Hepa 2	Cetartiodactyla Bamu	0.65	0.89
Carnivora Hepa 2	Cetartiodactyla Glme	0.63	0.89
Carnivora Hepa 2	Chiroptera Eihe	0.62	0.89
Carnivora Hepa 2	Chiroptera Hiar 1	0.51	0.89
Carnivora Hepa 2	Chiroptera Mely	0.58	0.12
Carnivora Hepa 2	Chiroptera Mybr 1	0.55	0.87
Carnivora Hepa 2	Chiroptera Myda 1	0.55	0.87
Carnivora Hepa 2	Chiroptera Mylu	0.32	0.87
Carnivora Hepa 2	Chiroptera Mylu 1	0.55	0.87
Carnivora Hepa 2	Chiroptera Ptal	0.62	0.88
Carnivora Hepa 2	Chiroptera Ptva	0.63	0.88
Carnivora Hepa 2	Chiroptera Rhfe 1	0.54	0.89
Carnivora Hepa 2	Chondrichthyes Caca	0.52	0.99
Carnivora Hepa 2	Chondrichthyes Scto	0.6	0.42
Carnivora Hepa 2	Crocodilia Almi 2	0.68	0.95
Carnivora Hepa 2	Crocodilia Alsi	0.51	0.95
Carnivora Hepa 2	Crocodilia Alsi 1	0.68	0.95
Carnivora Hepa 2	Crocodilia Gaga	0.51	0.95
Carnivora Hepa 2	Metatheria Gyle	0.58	0.94
Carnivora Hepa 2	Metatheria Trvu	0.63	0.93
Carnivora Hepa 2	Pholidota Maja	0.51	0.88
Carnivora Hepa 2	Pholidota Mape	0.51	0.87
Carnivora Hepa 2	Pholidota Phtr	0.52	0.87
Carnivora Hepa 2	Primates Gogo	0.65	0.88
Carnivora Hepa 2	Primates Patr	0.67	0.89
Carnivora Hepa 2	Sarcopterygii Lach 1	0.58	0.97
Carnivora Hepa 2	Sarcopterygii Lach 2	0.67	0.97
Carnivora Hepa 2	Sarcopterygii Lach 3	0.65	0.97
Carnivora Hepa 2	Testudines Mate 1	0.6	0.93
Carnivora Hepa 2	Testudines Mate 2	0.65	0.93
Carnivora Hepa 2	Testudines Peca	0.32	0.94
Carnivora Hepa 2	Testudines Pesi 1	0.62	0.93
Carnivora Hepa 2	Testudines Pesi 3	0.65	0.93
Carnivora Hepa 2	Testudines Plme	0.65	0.94
Carnivora Hyhy 1	Carnivora Lypi	0.06	0.18
Carnivora Hyhy 1	Carnivora Mumu 2	0.52	0.87
Carnivora Hyhy 1	Carnivora Nevi	0.09	0.09
Carnivora Hyhy 1	Carnivora Ptbr	0.08	0.09
Carnivora Hyhy 1	Carnivora Tata	0.09	0.87
Carnivora Hyhy 1	Carnivora Vula	0.06	0.18
Carnivora Hyhy 1	Carnivora Vuvu	0.06	0.18
Carnivora Hyhy 1	Cetartiodactyla Bamu	0.51	0.11
Carnivora Hyhy 1	Cetartiodactyla Glme	0.51	0.11
Carnivora Hyhy 1	Chiroptera Eihe	0.12	0.1
Carnivora Hyhy 1	Chiroptera Hiar 1	0.12	0.1
Carnivora Hyhy 1	Chiroptera Hiar 2	0.58	0.1
Carnivora Hyhy 1	Chiroptera Mely	0.16	0.86
Carnivora Hyhy 1	Chiroptera Mybr 1	0.15	0.1
Carnivora Hyhy 1	Chiroptera Myda 1	0.15	0.11
Carnivora Hyhy 1	Chiroptera Mylu	0.58	0.1
Carnivora Hyhy 1	Chiroptera Mylu 1	0.15	0.1
Carnivora Hyhy 1	Chiroptera Ptal	0.13	0.1
Carnivora Hyhy 1	Chiroptera Ptva	0.13	0.1
Carnivora Hyhy 1	Chiroptera Rhfe 1	0.11	0.11
Carnivora Hyhy 1	Chondrichthyes Caca	0.52	0.42
Carnivora Hyhy 1	Chondrichthyes Scto	0.55	0.9
Carnivora Hyhy 1	Crocodilia Almi 2	0.65	0.29
Carnivora Hyhy 1	Crocodilia Alsi	0.42	0.29
Carnivora Hyhy 1	Crocodilia Alsi 1	0.65	0.29
Carnivora Hyhy 1	Crocodilia Gaga	0.44	0.29
Carnivora Hyhy 1	Metatheria Gyle	0.54	0.22
Carnivora Hyhy 1	Metatheria Trvu	0.48	0.22
Carnivora Hyhy 1	Pholidota Maja	0.08	0.11
Carnivora Hyhy 1	Pholidota Mape	0.08	0.1
Carnivora Hyhy 1	Pholidota Phtr	0.1	0.11
Carnivora Hyhy 1	Primates Gogo	0.16	0.1
Carnivora Hyhy 1	Primates Patr	0.17	0.1
Carnivora Hyhy 1	Rodents Chla	0.51	0.14
Carnivora Hyhy 1	Rodents Ctso	0.58	0.88
Carnivora Hyhy 1	Rodents Dibr	0.54	0.15
Carnivora Hyhy 1	Rodents Fuda	0.55	0.14
Carnivora Hyhy 1	Rodents Hegl	0.51	0.13
Carnivora Hyhy 1	Rodents Hycr	0.51	0.88
Carnivora Hyhy 1	Rodents Pety	0.55	0.15
Carnivora Hyhy 1	Rodents Thsw	0.54	0.88
Carnivora Hyhy 1	Sarcopterygii Lach 1	0.57	0.36
Carnivora Hyhy 1	Sarcopterygii Lach 2	0.6	0.36
Carnivora Hyhy 1	Sarcopterygii Lach 3	0.68	0.36
Carnivora Hyhy 1	Testudines Mate 1	0.44	0.27
Carnivora Hyhy 1	Testudines Mate 2	0.6	0.27
Carnivora Hyhy 1	Testudines Peca	0.51	0.28
Carnivora Hyhy 1	Testudines Pesi 1	0.42	0.27
Carnivora Hyhy 1	Testudines Pesi 3	0.84	0.27
Carnivora Hyhy 1	Testudines Plme	0.6	0.28
Carnivora Hyhy 2	Carnivora Lypi	0.58	0.18
Carnivora Hyhy 2	Carnivora Nevi	0.58	0.09
Carnivora Hyhy 2	Carnivora Ptbr	0.55	0.09
Carnivora Hyhy 2	Carnivora Tata	0.58	0.87
Carnivora Hyhy 2	Carnivora Vula	0.58	0.18
Carnivora Hyhy 2	Carnivora Vuvu	0.58	0.18
Carnivora Hyhy 2	Cetartiodactyla Bamu	0.62	0.11
Carnivora Hyhy 2	Cetartiodactyla Glme	0.63	0.11
Carnivora Hyhy 2	Chiroptera Eihe	0.6	0.1
Carnivora Hyhy 2	Chiroptera Hiar 1	0.52	0.1
Carnivora Hyhy 2	Chiroptera Hiar 2	0.07	0.1
Carnivora Hyhy 2	Chiroptera Mely	0.6	0.86
Carnivora Hyhy 2	Chiroptera Mybr 1	0.57	0.1
Carnivora Hyhy 2	Chiroptera Myda 1	0.57	0.11
Carnivora Hyhy 2	Chiroptera Mylu	0.32	0.1
Carnivora Hyhy 2	Chiroptera Mylu 1	0.57	0.1
Carnivora Hyhy 2	Chiroptera Ptal	0.6	0.1
Carnivora Hyhy 2	Chiroptera Ptva	0.62	0.1
Carnivora Hyhy 2	Chiroptera Rhfe 1	0.55	0.11
Carnivora Hyhy 2	Chondrichthyes Caca	0.55	0.42
Carnivora Hyhy 2	Chondrichthyes Scto	0.63	0.9
Carnivora Hyhy 2	Crocodilia Almi 2	0.7	0.29
Carnivora Hyhy 2	Crocodilia Alsi	0.51	0.29
Carnivora Hyhy 2	Crocodilia Alsi 1	0.7	0.29
Carnivora Hyhy 2	Crocodilia Gaga	0.51	0.29
Carnivora Hyhy 2	Metatheria Gyle	0.62	0.22
Carnivora Hyhy 2	Metatheria Trvu	0.67	0.22
Carnivora Hyhy 2	Pholidota Maja	0.52	0.11
Carnivora Hyhy 2	Pholidota Mape	0.52	0.1
Carnivora Hyhy 2	Pholidota Phtr	0.54	0.11
Carnivora Hyhy 2	Primates Gogo	0.67	0.1
Carnivora Hyhy 2	Primates Patr	0.68	0.1
Carnivora Hyhy 2	Sarcopterygii Lach 1	0.65	0.36
Carnivora Hyhy 2	Sarcopterygii Lach 2	0.68	0.36
Carnivora Hyhy 2	Sarcopterygii Lach 3	0.65	0.36
Carnivora Hyhy 2	Testudines Mate 1	0.63	0.27
Carnivora Hyhy 2	Testudines Mate 2	0.65	0.27
Carnivora Hyhy 2	Testudines Peca	0.32	0.28
Carnivora Hyhy 2	Testudines Pesi 1	0.63	0.27
Carnivora Hyhy 2	Testudines Pesi 3	0.67	0.27
Carnivora Hyhy 2	Testudines Plme	0.65	0.28
Carnivora Lewe	Carnivora Lypi	0.05	0.17
Carnivora Lewe	Carnivora Mumu 2	0.55	0.88
Carnivora Lewe	Carnivora Susu 2	0.55	0.09
Carnivora Lewe	Carnivora Tata	0.05	0.87
Carnivora Lewe	Carnivora Vula	0.05	0.17
Carnivora Lewe	Carnivora Vuvu	0.05	0.17
Carnivora Lewe	Cetartiodactyla Bamu	0.51	0.09
Carnivora Lewe	Cetartiodactyla Glme	0.51	0.1
Carnivora Lewe	Chiroptera Eihe	0.13	0.1
Carnivora Lewe	Chiroptera Hiar 1	0.13	0.1
Carnivora Lewe	Chiroptera Hiar 2	0.62	0.1
Carnivora Lewe	Chiroptera Mely	0.14	0.86
Carnivora Lewe	Chiroptera Mybr 1	0.15	0.1
Carnivora Lewe	Chiroptera Myda 1	0.15	0.11
Carnivora Lewe	Chiroptera Mylu	0.62	0.1
Carnivora Lewe	Chiroptera Mylu 1	0.15	0.1
Carnivora Lewe	Chiroptera Ptal	0.15	0.1
Carnivora Lewe	Chiroptera Ptva	0.15	0.1
Carnivora Lewe	Chiroptera Rhfe 1	0.11	0.11
Carnivora Lewe	Chondrichthyes Caca	0.54	0.42
Carnivora Lewe	Chondrichthyes Scto	0.57	0.91
Carnivora Lewe	Crocodilia Almi 2	0.58	0.29
Carnivora Lewe	Crocodilia Alsi	0.45	0.29
Carnivora Lewe	Crocodilia Alsi 1	0.58	0.29
Carnivora Lewe	Crocodilia Gaga	0.44	0.29
Carnivora Lewe	Metatheria Gyle	0.52	0.23
Carnivora Lewe	Metatheria Trvu	0.45	0.22
Carnivora Lewe	Pholidota Maja	0.07	0.1
Carnivora Lewe	Pholidota Mape	0.07	0.1
Carnivora Lewe	Pholidota Phtr	0.09	0.11
Carnivora Lewe	Primates Gogo	0.16	0.1
Carnivora Lewe	Primates Patr	0.17	0.1
Carnivora Lewe	Rodents Chla	0.55	0.14
Carnivora Lewe	Rodents Ctso	0.63	0.88
Carnivora Lewe	Rodents Dibr	0.58	0.15
Carnivora Lewe	Rodents Fuda	0.6	0.14
Carnivora Lewe	Rodents Hegl	0.55	0.13
Carnivora Lewe	Rodents Hycr	0.52	0.89
Carnivora Lewe	Rodents Pety	0.57	0.15
Carnivora Lewe	Rodents Thsw	0.55	0.87
Carnivora Lewe	Sarcopterygii Lach 1	0.54	0.36
Carnivora Lewe	Sarcopterygii Lach 2	0.62	0.36
Carnivora Lewe	Sarcopterygii Lach 3	0.67	0.36
Carnivora Lewe	Testudines Mate 1	0.42	0.27
Carnivora Lewe	Testudines Mate 2	0.55	0.27
Carnivora Lewe	Testudines Peca	0.54	0.28
Carnivora Lewe	Testudines Pesi 1	0.38	0.27
Carnivora Lewe	Testudines Pesi 3	0.82	0.27
Carnivora Lewe	Testudines Plme	0.55	0.28
Carnivora Lyca 1	Carnivora Lypi	0.07	0.18
Carnivora Lyca 1	Carnivora Mumu 2	0.52	0.88
Carnivora Lyca 1	Carnivora Nevi	0.1	0.09
Carnivora Lyca 1	Carnivora Ptbr	0.09	0.09
Carnivora Lyca 1	Carnivora Tata	0.1	0.88
Carnivora Lyca 1	Carnivora Vula	0.07	0.18
Carnivora Lyca 1	Carnivora Vuvu	0.07	0.18
Carnivora Lyca 1	Cetartiodactyla Bamu	0.52	0.11
Carnivora Lyca 1	Cetartiodactyla Glme	0.52	0.11
Carnivora Lyca 1	Chiroptera Eihe	0.12	0.1
Carnivora Lyca 1	Chiroptera Hiar 1	0.09	0.1
Carnivora Lyca 1	Chiroptera Hiar 2	0.58	0.1
Carnivora Lyca 1	Chiroptera Mely	0.12	0.86
Carnivora Lyca 1	Chiroptera Mybr 1	0.12	0.1
Carnivora Lyca 1	Chiroptera Myda 1	0.12	0.1
Carnivora Lyca 1	Chiroptera Mylu	0.6	0.1
Carnivora Lyca 1	Chiroptera Mylu 1	0.12	0.1
Carnivora Lyca 1	Chiroptera Ptal	0.12	0.1
Carnivora Lyca 1	Chiroptera Ptva	0.14	0.11
Carnivora Lyca 1	Chiroptera Rhfe 1	0.07	0.11
Carnivora Lyca 1	Chondrichthyes Caca	0.51	0.42
Carnivora Lyca 1	Chondrichthyes Scto	0.54	0.92
Carnivora Lyca 1	Crocodilia Almi 2	0.62	0.29
Carnivora Lyca 1	Crocodilia Alsi	0.46	0.3
Carnivora Lyca 1	Crocodilia Alsi 1	0.62	0.3
Carnivora Lyca 1	Crocodilia Gaga	0.45	0.29
Carnivora Lyca 1	Metatheria Gyle	0.54	0.23
Carnivora Lyca 1	Metatheria Trvu	0.49	0.23
Carnivora Lyca 1	Pholidota Maja	0.07	0.11
Carnivora Lyca 1	Pholidota Mape	0.07	0.1
Carnivora Lyca 1	Pholidota Phtr	0.09	0.12
Carnivora Lyca 1	Primates Gogo	0.14	0.1
Carnivora Lyca 1	Primates Patr	0.15	0.11
Carnivora Lyca 1	Rodents Chla	0.51	0.14
Carnivora Lyca 1	Rodents Ctso	0.58	0.88
Carnivora Lyca 1	Rodents Dibr	0.54	0.15
Carnivora Lyca 1	Rodents Fuda	0.55	0.14
Carnivora Lyca 1	Rodents Hegl	0.51	0.13
Carnivora Lyca 1	Rodents Hycr	0.51	0.89
Carnivora Lyca 1	Rodents Pety	0.55	0.15
Carnivora Lyca 1	Rodents Thsw	0.54	0.88
Carnivora Lyca 1	Sarcopterygii Lach 1	0.54	0.36
Carnivora Lyca 1	Sarcopterygii Lach 2	0.65	0.36
Carnivora Lyca 1	Sarcopterygii Lach 3	0.67	0.36
Carnivora Lyca 1	Testudines Mate 1	0.45	0.28
Carnivora Lyca 1	Testudines Mate 2	0.63	0.28
Carnivora Lyca 1	Testudines Peca	0.54	0.28
Carnivora Lyca 1	Testudines Pesi 1	0.44	0.27
Carnivora Lyca 1	Testudines Pesi 3	0.82	0.27
Carnivora Lyca 1	Testudines Plme	0.63	0.28
Carnivora Lyca 2	Carnivora Lypi	0.58	0.18
Carnivora Lyca 2	Carnivora Nevi	0.58	0.09
Carnivora Lyca 2	Carnivora Ptbr	0.55	0.09
Carnivora Lyca 2	Carnivora Tata	0.58	0.88
Carnivora Lyca 2	Carnivora Vula	0.58	0.18
Carnivora Lyca 2	Carnivora Vuvu	0.58	0.18
Carnivora Lyca 2	Cetartiodactyla Bamu	0.65	0.11
Carnivora Lyca 2	Cetartiodactyla Glme	0.63	0.11
Carnivora Lyca 2	Chiroptera Eihe	0.63	0.1
Carnivora Lyca 2	Chiroptera Hiar 1	0.52	0.1
Carnivora Lyca 2	Chiroptera Mely	0.6	0.86
Carnivora Lyca 2	Chiroptera Mybr 1	0.57	0.1
Carnivora Lyca 2	Chiroptera Myda 1	0.57	0.1
Carnivora Lyca 2	Chiroptera Mylu	0.33	0.1
Carnivora Lyca 2	Chiroptera Mylu 1	0.57	0.1
Carnivora Lyca 2	Chiroptera Ptal	0.63	0.1
Carnivora Lyca 2	Chiroptera Ptva	0.65	0.11
Carnivora Lyca 2	Chiroptera Rhfe 1	0.55	0.11
Carnivora Lyca 2	Chondrichthyes Caca	0.55	0.42
Carnivora Lyca 2	Chondrichthyes Scto	0.63	0.92
Carnivora Lyca 2	Crocodilia Almi 2	0.68	0.29
Carnivora Lyca 2	Crocodilia Alsi	0.52	0.3
Carnivora Lyca 2	Crocodilia Alsi 1	0.68	0.3
Carnivora Lyca 2	Crocodilia Gaga	0.52	0.29
Carnivora Lyca 2	Metatheria Gyle	0.62	0.23
Carnivora Lyca 2	Metatheria Trvu	0.67	0.23
Carnivora Lyca 2	Pholidota Maja	0.52	0.11
Carnivora Lyca 2	Pholidota Mape	0.52	0.1
Carnivora Lyca 2	Pholidota Phtr	0.54	0.12
Carnivora Lyca 2	Primates Gogo	0.67	0.1
Carnivora Lyca 2	Primates Patr	0.68	0.11
Carnivora Lyca 2	Sarcopterygii Lach 1	0.62	0.36
Carnivora Lyca 2	Sarcopterygii Lach 2	0.63	0.36
Carnivora Lyca 2	Sarcopterygii Lach 3	0.65	0.36
Carnivora Lyca 2	Testudines Mate 1	0.6	0.28
Carnivora Lyca 2	Testudines Mate 2	0.65	0.28
Carnivora Lyca 2	Testudines Peca	0.33	0.28
Carnivora Lyca 2	Testudines Pesi 1	0.63	0.27
Carnivora Lyca 2	Testudines Pesi 3	0.63	0.27
Carnivora Lyca 2	Testudines Plme	0.65	0.28
Carnivora Lypa	Carnivora Lypi	0.58	0.18
Carnivora Lypa	Carnivora Nevi	0.58	0.09
Carnivora Lypa	Carnivora Ptbr	0.55	0.09
Carnivora Lypa	Carnivora Tata	0.58	0.88
Carnivora Lypa	Carnivora Vula	0.58	0.18
Carnivora Lypa	Carnivora Vuvu	0.58	0.18
Carnivora Lypa	Cetartiodactyla Bamu	0.65	0.11
Carnivora Lypa	Cetartiodactyla Glme	0.63	0.11
Carnivora Lypa	Chiroptera Eihe	0.63	0.1
Carnivora Lypa	Chiroptera Hiar 1	0.52	0.1
Carnivora Lypa	Chiroptera Mely	0.6	0.87
Carnivora Lypa	Chiroptera Mybr 1	0.57	0.1
Carnivora Lypa	Chiroptera Myda 1	0.57	0.1
Carnivora Lypa	Chiroptera Mylu	0.33	0.1
Carnivora Lypa	Chiroptera Mylu 1	0.57	0.1
Carnivora Lypa	Chiroptera Ptal	0.63	0.1
Carnivora Lypa	Chiroptera Ptva	0.65	0.11
Carnivora Lypa	Chiroptera Rhfe 1	0.55	0.11
Carnivora Lypa	Chondrichthyes Caca	0.55	0.42
Carnivora Lypa	Chondrichthyes Scto	0.63	0.92
Carnivora Lypa	Crocodilia Almi 2	0.68	0.29
Carnivora Lypa	Crocodilia Alsi	0.52	0.29
Carnivora Lypa	Crocodilia Alsi 1	0.68	0.29
Carnivora Lypa	Crocodilia Gaga	0.52	0.29
Carnivora Lypa	Metatheria Gyle	0.62	0.23
Carnivora Lypa	Metatheria Trvu	0.67	0.22
Carnivora Lypa	Pholidota Maja	0.52	0.11
Carnivora Lypa	Pholidota Mape	0.52	0.1
Carnivora Lypa	Pholidota Phtr	0.54	0.12
Carnivora Lypa	Primates Gogo	0.67	0.1
Carnivora Lypa	Primates Patr	0.68	0.11
Carnivora Lypa	Sarcopterygii Lach 1	0.62	0.36
Carnivora Lypa	Sarcopterygii Lach 2	0.63	0.36
Carnivora Lypa	Sarcopterygii Lach 3	0.65	0.36
Carnivora Lypa	Testudines Mate 1	0.6	0.27
Carnivora Lypa	Testudines Mate 2	0.65	0.27
Carnivora Lypa	Testudines Peca	0.33	0.28
Carnivora Lypa	Testudines Pesi 1	0.63	0.27
Carnivora Lypa	Testudines Pesi 3	0.63	0.27
Carnivora Lypa	Testudines Plme	0.65	0.28
Carnivora Lypi	Carnivora Mian	0.05	0.17
Carnivora Lypi	Carnivora Mumu 2	0.57	0.92
Carnivora Lypi	Carnivora Nesc	0.06	0.17
Carnivora Lypi	Carnivora Nevi	0.09	0.16
Carnivora Lypi	Carnivora Odro	0.04	0.17
Carnivora Lypi	Carnivora Pahe 1	0.05	0.17
Carnivora Lypi	Carnivora Pale 1	0.06	0.17
Carnivora Lypi	Carnivora Pale 2	0.58	0.17
Carnivora Lypi	Carnivora Paon 1	0.06	0.17
Carnivora Lypi	Carnivora Paon 2	0.58	0.17
Carnivora Lypi	Carnivora Papa 1	0.06	0.17
Carnivora Lypi	Carnivora Papa 2	0.58	0.17
Carnivora Lypi	Carnivora Pati 1	0.06	0.17
Carnivora Lypi	Carnivora Pati 2	0.58	0.17
Carnivora Lypi	Carnivora Phvi	0.05	0.17
Carnivora Lypi	Carnivora Prbe 1	0.08	0.18
Carnivora Lypi	Carnivora Prbe 2	0.58	0.18
Carnivora Lypi	Carnivora Ptbr	0.08	0.17
Carnivora Lypi	Carnivora Puco 2	0.58	0.18
Carnivora Lypi	Carnivora Susu 2	0.57	0.18
Carnivora Lypi	Carnivora Tata	0.07	0.92
Carnivora Lypi	Carnivora Urar	0.04	0.17
Carnivora Lypi	Carnivora Urma	0.04	0.17
Carnivora Lypi	Carnivora Zaca	0.05	0.17
Carnivora Lypi	Cetartiodactyla Bamu	0.54	0.19
Carnivora Lypi	Cetartiodactyla Glme	0.54	0.2
Carnivora Lypi	Chiroptera Eihe	0.12	0.21
Carnivora Lypi	Chiroptera Hiar 1	0.12	0.21
Carnivora Lypi	Chiroptera Hiar 2	0.62	0.21
Carnivora Lypi	Chiroptera Mely	0.15	0.89
Carnivora Lypi	Chiroptera Mybr 1	0.15	0.19
Carnivora Lypi	Chiroptera Myda 1	0.15	0.19
Carnivora Lypi	Chiroptera Mylu	0.63	0.19
Carnivora Lypi	Chiroptera Mylu 1	0.15	0.19
Carnivora Lypi	Chiroptera Ptal	0.14	0.21
Carnivora Lypi	Chiroptera Ptva	0.14	0.21
Carnivora Lypi	Chiroptera Rhfe 1	0.1	0.2
Carnivora Lypi	Chondrichthyes Caca	0.51	0.47
Carnivora Lypi	Chondrichthyes Scto	0.54	0.97
Carnivora Lypi	Crocodilia Almi 2	0.63	0.37
Carnivora Lypi	Crocodilia Alsi	0.4	0.37
Carnivora Lypi	Crocodilia Alsi 1	0.63	0.37
Carnivora Lypi	Crocodilia Gaga	0.41	0.37
Carnivora Lypi	Metatheria Gyle	0.51	0.28
Carnivora Lypi	Metatheria Trvu	0.44	0.28
Carnivora Lypi	Pholidota Maja	0.07	0.21
Carnivora Lypi	Pholidota Mape	0.07	0.21
Carnivora Lypi	Pholidota Phtr	0.09	0.2
Carnivora Lypi	Primates Gogo	0.15	0.21
Carnivora Lypi	Primates Patr	0.16	0.22
Carnivora Lypi	Rodents Chla	0.55	0.22
Carnivora Lypi	Rodents Ctso	0.65	0.93
Carnivora Lypi	Rodents Dibr	0.6	0.22
Carnivora Lypi	Rodents Fuda	0.57	0.21
Carnivora Lypi	Rodents Hegl	0.55	0.22
Carnivora Lypi	Rodents Hycr	0.54	0.94
Carnivora Lypi	Rodents Pety	0.6	0.23
Carnivora Lypi	Rodents Thsw	0.58	0.9
Carnivora Lypi	Sarcopterygii Lach 1	0.54	0.41
Carnivora Lypi	Sarcopterygii Lach 2	0.65	0.41
Carnivora Lypi	Sarcopterygii Lach 3	0.67	0.41
Carnivora Lypi	Testudines Mate 1	0.42	0.35
Carnivora Lypi	Testudines Mate 2	0.6	0.35
Carnivora Lypi	Testudines Peca	0.55	0.36
Carnivora Lypi	Testudines Pesi 1	0.4	0.35
Carnivora Lypi	Testudines Pesi 3	0.84	0.35
Carnivora Lypi	Testudines Plme	0.6	0.35
Carnivora Mian	Carnivora Mumu 2	0.54	0.88
Carnivora Mian	Carnivora Tata	0.05	0.88
Carnivora Mian	Carnivora Vula	0.05	0.17
Carnivora Mian	Carnivora Vuvu	0.05	0.17
Carnivora Mian	Cetartiodactyla Bamu	0.52	0.09
Carnivora Mian	Cetartiodactyla Glme	0.52	0.1
Carnivora Mian	Chiroptera Eihe	0.13	0.1
Carnivora Mian	Chiroptera Hiar 1	0.13	0.1
Carnivora Mian	Chiroptera Hiar 2	0.58	0.1
Carnivora Mian	Chiroptera Mely	0.14	0.86
Carnivora Mian	Chiroptera Mybr 1	0.15	0.1
Carnivora Mian	Chiroptera Myda 1	0.15	0.11
Carnivora Mian	Chiroptera Mylu	0.62	0.1
Carnivora Mian	Chiroptera Mylu 1	0.15	0.1
Carnivora Mian	Chiroptera Ptal	0.15	0.1
Carnivora Mian	Chiroptera Ptva	0.15	0.1
Carnivora Mian	Chiroptera Rhfe 1	0.11	0.1
Carnivora Mian	Chondrichthyes Caca	0.52	0.42
Carnivora Mian	Chondrichthyes Scto	0.58	0.91
Carnivora Mian	Crocodilia Almi 2	0.58	0.29
Carnivora Mian	Crocodilia Alsi	0.46	0.29
Carnivora Mian	Crocodilia Alsi 1	0.58	0.29
Carnivora Mian	Crocodilia Gaga	0.45	0.29
Carnivora Mian	Metatheria Gyle	0.54	0.23
Carnivora Mian	Metatheria Trvu	0.46	0.22
Carnivora Mian	Pholidota Maja	0.05	0.1
Carnivora Mian	Pholidota Mape	0.05	0.1
Carnivora Mian	Pholidota Phtr	0.07	0.11
Carnivora Mian	Primates Gogo	0.16	0.1
Carnivora Mian	Primates Patr	0.17	0.1
Carnivora Mian	Rodents Chla	0.57	0.14
Carnivora Mian	Rodents Ctso	0.62	0.88
Carnivora Mian	Rodents Dibr	0.57	0.14
Carnivora Mian	Rodents Fuda	0.58	0.14
Carnivora Mian	Rodents Hegl	0.54	0.13
Carnivora Mian	Rodents Hycr	0.51	0.89
Carnivora Mian	Rodents Pety	0.57	0.15
Carnivora Mian	Rodents Thsw	0.55	0.88
Carnivora Mian	Sarcopterygii Lach 1	0.52	0.36
Carnivora Mian	Sarcopterygii Lach 2	0.62	0.36
Carnivora Mian	Sarcopterygii Lach 3	0.7	0.36
Carnivora Mian	Testudines Mate 1	0.44	0.27
Carnivora Mian	Testudines Mate 2	0.55	0.27
Carnivora Mian	Testudines Peca	0.54	0.28
Carnivora Mian	Testudines Pesi 1	0.41	0.27
Carnivora Mian	Testudines Pesi 3	0.82	0.27
Carnivora Mian	Testudines Plme	0.55	0.28
Carnivora Mumu 2	Carnivora Nesc	0.54	0.88
Carnivora Mumu 2	Carnivora Nevi	0.57	0.88
Carnivora Mumu 2	Carnivora Odro	0.54	0.88
Carnivora Mumu 2	Carnivora Pahe 1	0.54	0.89
Carnivora Mumu 2	Carnivora Pale 1	0.51	0.88
Carnivora Mumu 2	Carnivora Paon 1	0.51	0.88
Carnivora Mumu 2	Carnivora Papa 1	0.51	0.88
Carnivora Mumu 2	Carnivora Pati 1	0.51	0.88
Carnivora Mumu 2	Carnivora Phvi	0.55	0.87
Carnivora Mumu 2	Carnivora Prbe 1	0.51	0.88
Carnivora Mumu 2	Carnivora Ptbr	0.54	0.88
Carnivora Mumu 2	Carnivora Puco 2	0.03	0.88
Carnivora Mumu 2	Carnivora Tata	0.57	0.09
Carnivora Mumu 2	Carnivora Urar	0.54	0.88
Carnivora Mumu 2	Carnivora Urma	0.54	0.87
Carnivora Mumu 2	Carnivora Vula	0.57	0.92
Carnivora Mumu 2	Carnivora Vuvu	0.57	0.92
Carnivora Mumu 2	Carnivora Zaca	0.55	0.88
Carnivora Mumu 2	Cetartiodactyla Bamu	0.63	0.88
Carnivora Mumu 2	Cetartiodactyla Glme	0.62	0.89
Carnivora Mumu 2	Chiroptera Eihe	0.63	0.88
Carnivora Mumu 2	Chiroptera Hiar 1	0.52	0.89
Carnivora Mumu 2	Chiroptera Mely	0.6	0.12
Carnivora Mumu 2	Chiroptera Mybr 1	0.57	0.86
Carnivora Mumu 2	Chiroptera Myda 1	0.57	0.86
Carnivora Mumu 2	Chiroptera Mylu	0.33	0.87
Carnivora Mumu 2	Chiroptera Mylu 1	0.57	0.87
Carnivora Mumu 2	Chiroptera Ptal	0.63	0.87
Carnivora Mumu 2	Chiroptera Ptva	0.65	0.88
Carnivora Mumu 2	Chiroptera Rhfe 1	0.55	0.88
Carnivora Mumu 2	Chondrichthyes Caca	0.52	0.99
Carnivora Mumu 2	Chondrichthyes Scto	0.6	0.42
Carnivora Mumu 2	Crocodilia Almi 2	0.68	0.95
Carnivora Mumu 2	Crocodilia Alsi	0.54	0.96
Carnivora Mumu 2	Crocodilia Alsi 1	0.68	0.96
Carnivora Mumu 2	Crocodilia Gaga	0.54	0.95
Carnivora Mumu 2	Metatheria Gyle	0.58	0.94
Carnivora Mumu 2	Metatheria Trvu	0.63	0.93
Carnivora Mumu 2	Pholidota Maja	0.49	0.88
Carnivora Mumu 2	Pholidota Mape	0.49	0.87
Carnivora Mumu 2	Pholidota Phtr	0.51	0.87
Carnivora Mumu 2	Primates Gogo	0.67	0.88
Carnivora Mumu 2	Primates Patr	0.68	0.88
Carnivora Mumu 2	Sarcopterygii Lach 1	0.58	0.96
Carnivora Mumu 2	Sarcopterygii Lach 2	0.68	0.96
Carnivora Mumu 2	Sarcopterygii Lach 3	0.63	0.96
Carnivora Mumu 2	Testudines Mate 1	0.58	0.93
Carnivora Mumu 2	Testudines Mate 2	0.63	0.93
Carnivora Mumu 2	Testudines Peca	0.33	0.94
Carnivora Mumu 2	Testudines Pesi 1	0.62	0.93
Carnivora Mumu 2	Testudines Pesi 3	0.65	0.93
Carnivora Mumu 2	Testudines Plme	0.63	0.94
Carnivora Nesc	Carnivora Tata	0.06	0.88
Carnivora Nesc	Carnivora Vula	0.06	0.17
Carnivora Nesc	Carnivora Vuvu	0.06	0.17
Carnivora Nesc	Cetartiodactyla Bamu	0.54	0.09
Carnivora Nesc	Cetartiodactyla Glme	0.54	0.1
Carnivora Nesc	Chiroptera Eihe	0.14	0.1
Carnivora Nesc	Chiroptera Hiar 1	0.14	0.11
Carnivora Nesc	Chiroptera Hiar 2	0.58	0.11
Carnivora Nesc	Chiroptera Mely	0.15	0.87
Carnivora Nesc	Chiroptera Mybr 1	0.14	0.1
Carnivora Nesc	Chiroptera Myda 1	0.14	0.11
Carnivora Nesc	Chiroptera Mylu	0.58	0.1
Carnivora Nesc	Chiroptera Mylu 1	0.14	0.1
Carnivora Nesc	Chiroptera Ptal	0.16	0.1
Carnivora Nesc	Chiroptera Ptva	0.16	0.1
Carnivora Nesc	Chiroptera Rhfe 1	0.12	0.11
Carnivora Nesc	Chondrichthyes Caca	0.57	0.42
Carnivora Nesc	Chondrichthyes Scto	0.57	0.91
Carnivora Nesc	Crocodilia Almi 2	0.6	0.29
Carnivora Nesc	Crocodilia Alsi	0.48	0.29
Carnivora Nesc	Crocodilia Alsi 1	0.6	0.29
Carnivora Nesc	Crocodilia Gaga	0.46	0.28
Carnivora Nesc	Metatheria Gyle	0.55	0.23
Carnivora Nesc	Metatheria Trvu	0.48	0.22
Carnivora Nesc	Pholidota Maja	0.08	0.1
Carnivora Nesc	Pholidota Mape	0.08	0.1
Carnivora Nesc	Pholidota Phtr	0.1	0.11
Carnivora Nesc	Primates Gogo	0.17	0.1
Carnivora Nesc	Primates Patr	0.18	0.1
Carnivora Nesc	Rodents Chla	0.54	0.14
Carnivora Nesc	Rodents Ctso	0.62	0.89
Carnivora Nesc	Rodents Dibr	0.57	0.15
Carnivora Nesc	Rodents Fuda	0.58	0.14
Carnivora Nesc	Rodents Hegl	0.54	0.13
Carnivora Nesc	Rodents Hycr	0.51	0.89
Carnivora Nesc	Rodents Pety	0.57	0.15
Carnivora Nesc	Rodents Thsw	0.55	0.88
Carnivora Nesc	Sarcopterygii Lach 1	0.57	0.36
Carnivora Nesc	Sarcopterygii Lach 2	0.6	0.36
Carnivora Nesc	Sarcopterygii Lach 3	0.67	0.36
Carnivora Nesc	Testudines Mate 1	0.45	0.27
Carnivora Nesc	Testudines Mate 2	0.57	0.27
Carnivora Nesc	Testudines Peca	0.51	0.27
Carnivora Nesc	Testudines Pesi 1	0.4	0.27
Carnivora Nesc	Testudines Pesi 3	0.82	0.27
Carnivora Nesc	Testudines Plme	0.57	0.27
Carnivora Nevi	Carnivora Pahe 1	0.08	0.09
Carnivora Nevi	Carnivora Pale 1	0.09	0.09
Carnivora Nevi	Carnivora Pale 2	0.58	0.09
Carnivora Nevi	Carnivora Paon 1	0.09	0.09
Carnivora Nevi	Carnivora Paon 2	0.58	0.09
Carnivora Nevi	Carnivora Papa 1	0.09	0.09
Carnivora Nevi	Carnivora Papa 2	0.58	0.09
Carnivora Nevi	Carnivora Pati 1	0.09	0.09
Carnivora Nevi	Carnivora Pati 2	0.58	0.09
Carnivora Nevi	Carnivora Prbe 1	0.11	0.09
Carnivora Nevi	Carnivora Prbe 2	0.58	0.09
Carnivora Nevi	Carnivora Puco 2	0.58	0.09
Carnivora Nevi	Carnivora Susu 2	0.57	0.1
Carnivora Nevi	Carnivora Tata	0.04	0.88
Carnivora Nevi	Carnivora Vula	0.09	0.16
Carnivora Nevi	Carnivora Vuvu	0.09	0.16
Carnivora Nevi	Cetartiodactyla Bamu	0.54	0.11
Carnivora Nevi	Cetartiodactyla Glme	0.54	0.12
Carnivora Nevi	Chiroptera Eihe	0.17	0.11
Carnivora Nevi	Chiroptera Hiar 1	0.15	0.12
Carnivora Nevi	Chiroptera Hiar 2	0.62	0.12
Carnivora Nevi	Chiroptera Mely	0.18	0.87
Carnivora Nevi	Chiroptera Mybr 1	0.16	0.11
Carnivora Nevi	Chiroptera Myda 1	0.16	0.12
Carnivora Nevi	Chiroptera Mylu	0.65	0.11
Carnivora Nevi	Chiroptera Mylu 1	0.16	0.11
Carnivora Nevi	Chiroptera Ptal	0.19	0.11
Carnivora Nevi	Chiroptera Ptva	0.19	0.12
Carnivora Nevi	Chiroptera Rhfe 1	0.13	0.12
Carnivora Nevi	Chondrichthyes Caca	0.58	0.43
Carnivora Nevi	Chondrichthyes Scto	0.62	0.92
Carnivora Nevi	Crocodilia Almi 2	0.63	0.3
Carnivora Nevi	Crocodilia Alsi	0.48	0.3
Carnivora Nevi	Crocodilia Alsi 1	0.63	0.3
Carnivora Nevi	Crocodilia Gaga	0.46	0.3
Carnivora Nevi	Metatheria Gyle	0.57	0.24
Carnivora Nevi	Metatheria Trvu	0.49	0.23
Carnivora Nevi	Pholidota Maja	0.11	0.12
Carnivora Nevi	Pholidota Mape	0.11	0.12
Carnivora Nevi	Pholidota Phtr	0.11	0.13
Carnivora Nevi	Primates Gogo	0.21	0.11
Carnivora Nevi	Primates Patr	0.22	0.12
Carnivora Nevi	Rodents Chla	0.57	0.15
Carnivora Nevi	Rodents Ctso	0.65	0.89
Carnivora Nevi	Rodents Dibr	0.6	0.16
Carnivora Nevi	Rodents Fuda	0.62	0.15
Carnivora Nevi	Rodents Hegl	0.57	0.14
Carnivora Nevi	Rodents Hycr	0.54	0.89
Carnivora Nevi	Rodents Pety	0.6	0.16
Carnivora Nevi	Rodents Thsw	0.58	0.88
Carnivora Nevi	Sarcopterygii Lach 1	0.58	0.36
Carnivora Nevi	Sarcopterygii Lach 2	0.7	0.36
Carnivora Nevi	Sarcopterygii Lach 3	0.7	0.36
Carnivora Nevi	Testudines Mate 1	0.48	0.28
Carnivora Nevi	Testudines Mate 2	0.62	0.28
Carnivora Nevi	Testudines Peca	0.57	0.29
Carnivora Nevi	Testudines Pesi 1	0.45	0.28
Carnivora Nevi	Testudines Pesi 3	0.86	0.28
Carnivora Nevi	Testudines Plme	0.62	0.29
Carnivora Odro	Carnivora Tata	0.05	0.88
Carnivora Odro	Carnivora Vula	0.04	0.17
Carnivora Odro	Carnivora Vuvu	0.04	0.17
Carnivora Odro	Cetartiodactyla Bamu	0.52	0.09
Carnivora Odro	Cetartiodactyla Glme	0.52	0.1
Carnivora Odro	Chiroptera Eihe	0.11	0.1
Carnivora Odro	Chiroptera Hiar 1	0.11	0.1
Carnivora Odro	Chiroptera Hiar 2	0.58	0.1
Carnivora Odro	Chiroptera Mely	0.14	0.86
Carnivora Odro	Chiroptera Mybr 1	0.13	0.1
Carnivora Odro	Chiroptera Myda 1	0.13	0.1
Carnivora Odro	Chiroptera Mylu	0.58	0.1
Carnivora Odro	Chiroptera Mylu 1	0.13	0.1
Carnivora Odro	Chiroptera Ptal	0.13	0.1
Carnivora Odro	Chiroptera Ptva	0.13	0.1
Carnivora Odro	Chiroptera Rhfe 1	0.09	0.1
Carnivora Odro	Chondrichthyes Caca	0.52	0.42
Carnivora Odro	Chondrichthyes Scto	0.55	0.92
Carnivora Odro	Crocodilia Almi 2	0.62	0.29
Carnivora Odro	Crocodilia Alsi	0.44	0.29
Carnivora Odro	Crocodilia Alsi 1	0.62	0.29
Carnivora Odro	Crocodilia Gaga	0.45	0.29
Carnivora Odro	Metatheria Gyle	0.54	0.22
Carnivora Odro	Metatheria Trvu	0.46	0.22
Carnivora Odro	Pholidota Maja	0.05	0.1
Carnivora Odro	Pholidota Mape	0.05	0.1
Carnivora Odro	Pholidota Phtr	0.07	0.11
Carnivora Odro	Primates Gogo	0.14	0.1
Carnivora Odro	Primates Patr	0.15	0.1
Carnivora Odro	Rodents Chla	0.54	0.13
Carnivora Odro	Rodents Ctso	0.62	0.88
Carnivora Odro	Rodents Dibr	0.57	0.14
Carnivora Odro	Rodents Fuda	0.58	0.13
Carnivora Odro	Rodents Hegl	0.54	0.13
Carnivora Odro	Rodents Hycr	0.51	0.89
Carnivora Odro	Rodents Pety	0.57	0.14
Carnivora Odro	Rodents Thsw	0.55	0.88
Carnivora Odro	Sarcopterygii Lach 1	0.55	0.36
Carnivora Odro	Sarcopterygii Lach 2	0.62	0.36
Carnivora Odro	Sarcopterygii Lach 3	0.67	0.36
Carnivora Odro	Testudines Mate 1	0.44	0.27
Carnivora Odro	Testudines Mate 2	0.58	0.27
Carnivora Odro	Testudines Peca	0.51	0.28
Carnivora Odro	Testudines Pesi 1	0.41	0.27
Carnivora Odro	Testudines Pesi 3	0.82	0.27
Carnivora Odro	Testudines Plme	0.58	0.28
Carnivora Pahe 1	Carnivora Ptbr	0.07	0.09
Carnivora Pahe 1	Carnivora Tata	0.08	0.89
Carnivora Pahe 1	Carnivora Vula	0.05	0.17
Carnivora Pahe 1	Carnivora Vuvu	0.05	0.17
Carnivora Pahe 1	Cetartiodactyla Bamu	0.54	0.1
Carnivora Pahe 1	Cetartiodactyla Glme	0.54	0.11
Carnivora Pahe 1	Chiroptera Eihe	0.14	0.1
Carnivora Pahe 1	Chiroptera Hiar 1	0.14	0.1
Carnivora Pahe 1	Chiroptera Hiar 2	0.62	0.1
Carnivora Pahe 1	Chiroptera Mely	0.17	0.87
Carnivora Pahe 1	Chiroptera Mybr 1	0.15	0.1
Carnivora Pahe 1	Chiroptera Myda 1	0.15	0.1
Carnivora Pahe 1	Chiroptera Mylu	0.62	0.1
Carnivora Pahe 1	Chiroptera Mylu 1	0.15	0.1
Carnivora Pahe 1	Chiroptera Ptal	0.16	0.1
Carnivora Pahe 1	Chiroptera Ptva	0.16	0.1
Carnivora Pahe 1	Chiroptera Rhfe 1	0.12	0.11
Carnivora Pahe 1	Chondrichthyes Caca	0.54	0.42
Carnivora Pahe 1	Chondrichthyes Scto	0.57	0.93
Carnivora Pahe 1	Crocodilia Almi 2	0.63	0.3
Carnivora Pahe 1	Crocodilia Alsi	0.44	0.3
Carnivora Pahe 1	Crocodilia Alsi 1	0.63	0.3
Carnivora Pahe 1	Crocodilia Gaga	0.45	0.29
Carnivora Pahe 1	Metatheria Gyle	0.57	0.22
Carnivora Pahe 1	Metatheria Trvu	0.49	0.22
Carnivora Pahe 1	Pholidota Maja	0.08	0.11
Carnivora Pahe 1	Pholidota Mape	0.08	0.1
Carnivora Pahe 1	Pholidota Phtr	0.1	0.12
Carnivora Pahe 1	Primates Gogo	0.16	0.1
Carnivora Pahe 1	Primates Patr	0.17	0.11
Carnivora Pahe 1	Rodents Chla	0.54	0.14
Carnivora Pahe 1	Rodents Ctso	0.62	0.88
Carnivora Pahe 1	Rodents Dibr	0.57	0.15
Carnivora Pahe 1	Rodents Fuda	0.57	0.14
Carnivora Pahe 1	Rodents Hegl	0.54	0.13
Carnivora Pahe 1	Rodents Hycr	0.51	0.89
Carnivora Pahe 1	Rodents Pety	0.58	0.15
Carnivora Pahe 1	Rodents Thsw	0.57	0.88
Carnivora Pahe 1	Sarcopterygii Lach 1	0.55	0.35
Carnivora Pahe 1	Sarcopterygii Lach 2	0.63	0.35
Carnivora Pahe 1	Sarcopterygii Lach 3	0.68	0.35
Carnivora Pahe 1	Testudines Mate 1	0.42	0.27
Carnivora Pahe 1	Testudines Mate 2	0.6	0.27
Carnivora Pahe 1	Testudines Peca	0.54	0.28
Carnivora Pahe 1	Testudines Pesi 1	0.41	0.27
Carnivora Pahe 1	Testudines Pesi 3	0.84	0.27
Carnivora Pahe 1	Testudines Plme	0.6	0.28
Carnivora Pale 1	Carnivora Ptbr	0.08	0.09
Carnivora Pale 1	Carnivora Tata	0.09	0.87
Carnivora Pale 1	Carnivora Vula	0.06	0.17
Carnivora Pale 1	Carnivora Vuvu	0.06	0.18
Carnivora Pale 1	Cetartiodactyla Bamu	0.51	0.1
Carnivora Pale 1	Cetartiodactyla Glme	0.51	0.11
Carnivora Pale 1	Chiroptera Eihe	0.13	0.1
Carnivora Pale 1	Chiroptera Hiar 1	0.09	0.1
Carnivora Pale 1	Chiroptera Hiar 2	0.57	0.1
Carnivora Pale 1	Chiroptera Mely	0.12	0.86
Carnivora Pale 1	Chiroptera Mybr 1	0.13	0.1
Carnivora Pale 1	Chiroptera Myda 1	0.13	0.1
Carnivora Pale 1	Chiroptera Mylu	0.58	0.1
Carnivora Pale 1	Chiroptera Mylu 1	0.13	0.1
Carnivora Pale 1	Chiroptera Ptal	0.13	0.1
Carnivora Pale 1	Chiroptera Ptva	0.15	0.1
Carnivora Pale 1	Chiroptera Rhfe 1	0.07	0.11
Carnivora Pale 1	Chondrichthyes Caca	0.51	0.43
Carnivora Pale 1	Chondrichthyes Scto	0.54	0.92
Carnivora Pale 1	Crocodilia Almi 2	0.63	0.29
Carnivora Pale 1	Crocodilia Alsi	0.45	0.29
Carnivora Pale 1	Crocodilia Alsi 1	0.63	0.29
Carnivora Pale 1	Crocodilia Gaga	0.44	0.29
Carnivora Pale 1	Metatheria Gyle	0.52	0.22
Carnivora Pale 1	Metatheria Trvu	0.48	0.23
Carnivora Pale 1	Pholidota Maja	0.06	0.11
Carnivora Pale 1	Pholidota Mape	0.06	0.1
Carnivora Pale 1	Pholidota Phtr	0.08	0.11
Carnivora Pale 1	Primates Gogo	0.13	0.1
Carnivora Pale 1	Primates Patr	0.14	0.1
Carnivora Pale 1	Rodents Chla	0.49	0.14
Carnivora Pale 1	Rodents Ctso	0.57	0.88
Carnivora Pale 1	Rodents Dibr	0.52	0.14
Carnivora Pale 1	Rodents Fuda	0.54	0.13
Carnivora Pale 1	Rodents Hegl	0.49	0.13
Carnivora Pale 1	Rodents Hycr	0.49	0.88
Carnivora Pale 1	Rodents Pety	0.54	0.15
[truncated: 1,639 more rows]
