# Supplementary material for: Revisiting the Tigger Transposon Evolution Revealing Extensive Involvement in the Shaping of Mammal Genomes
Source: Biology (Basel). 2022 Jun 16;11(6):921. doi: 10.3390/biology11060921 (PMC9219625; doi:10.3390/biology11060921)
Supplement: Supplementary file 1 [file biology-11-00921-s001.zip › biology-1735978-supplementary/supplementary/Supplementary_Data_S1.fasta]

>Hime_Annelida
TIKTKQEIIANVESTVCTILMERLLLVWINIIQEKAREIFFKATTGWFANFKRRSGIKHGESASQIFNCDETGLFLNRTYIPKDRLTLLLGAIASGDKLKPLNPRAFKVTLFKEWLALLLLDNAPGHPTSLIQPMDQEVITFDILEAI-----
>Prvi_Arthropoda
TVEVKKEIIAKHESTICTILVEKLLLVWMNLVCAKAKKLYFKASRGWFEKFRKRSGIHHGEAASQVFNCDETGLFTKRTYIPKDRLTLVLCANASGDKVKPLNPRVFKVTFFTEWIALLVLDNAPAHPTPLLQPMDQKVIMFNILGALELVLT
>Scme_2_Platyhelminthes
TIETKRKIIENRESTICTILVERLLLIWINIICEKAKMIFFKGSHGWFEKFKKRTGIHHGEAASQIFNCDETGLFPRRTYIPKDRLTLLFCANASGDKVKPLTPRAFKVTLFTDWLVLLVMDNAPAHSTALLQPMDQQVITFHIVACLELVLT
>Lyst TigA3_mollusca
TVEMKRIIIEKRESTICTILVERLLLIWINIICEQAKLIFFKGSHGWFEKFKRRTGIYHGEAASQVFNCDETGLFPKRTYIPKDRLKLLFCANASGDKIKPLTPRAFKVTIFTDWIVLLVMDNAPAHPTPLLQPMDQQVITFHIVACLELVLT
>Rhpr_Arthropoda
TLELKRKIIEKRESTICTILLERLLLIWINIICQKAKLIFFKASRGWFEKFKKRTGIHHGEAASQIFNCDETGLFPKRTYIPKDRLTLLFCANASGDKIKPLTPRAFKVTIFVEWIALLVLDNAPAHPTPLLQPMDQQVITFHIVTSLELVLS
>Napa_Anura
TVAVKKEMIDKYESTICTILVEKLLLVWINIICEKAKALHFKASRGWFDNFKRRSGIHHGEAASQVFNCDETGLFPKRTYIPKDRLTLLFCANASGEKVKPLNPRAFKVTLFVEWIALLIMDNAPAHPTPILQPMDQQVITFHIVNCLELVLT
>Pale_2_Carnivora
TVEVKKEIIKKYESTICTILVEKLLLVWINFICEKAKALYFKASRGWFDNFKRRSGIRHGEAASQVFNCDETRLFPKRTYIPKDHLTLLFCANASGDKVKPLNPRAFKVTLFIEWIALLVMDNAPAHPTPILQPMDQQVIIFHIVNCLELVLT
>Paon_2_Carnivora
TVEVKKEIIKKYESTICTILVEKLLLVWINFICEKAKALYFKASRGWFDNFKRRSGIRHGEAASQVFNCDETRLFPKRTYIPKDHLTLLFCANASGDKVKPLNPRAFKVTLFIEWIALLVMDNAPAHPTPILQPMDQQVIIFHIVNCLELVLT
>Papa_2_Carnivora
TVEVKKEIIKKYESTICTILVEKLLLVWINFICEKAKALYFKASRGWFDNFKRRSGIRHGEAASQVFNCDETRLFPKRTYIPKDHLTLLFCANASGDKVKPLNPRAFKVTLFIEWIALLVMDNAPAHPTPILQPMDQQVIIFHIVNCLELVLT
>Pati_2_Carnivora
TVEVKKEIIKKYESTICTILVEKLLLVWINFICEKAKALYFKASRGWFDNFKRRSGIRHGEAASQVFNCDETRLFPKRTYIPKDHLTLLFCANASGDKVKPLNPRAFKVTLFIEWIALLVMDNAPAHPTPILQPMDQQVIIFHIVNCLELVLT
>Acju_1_Carnivora
TVEVKKEIIKKYESTICTILVEKLLLVWINFICEKAKALYFKASRGWFDNFKRRSGIRHGEAASQVFNCDETRLFPKRTYIPKDHLTLLFCANASGDKVKPLNPRAFKVTLFIEWIALLVMDNAPAHPTPILQPMDQQVIIFHIVNCLELVLT
>Prbe_2_Carnivora
TVEVKKEIIKKYESTICTILVEKLLLVWINFICEKAKALYFKASRGWFDNFKRRSGIRHGEAASQVFNCDETRLFPKRTYIPKDHLTLLFCANASGDKVKPLNPRAFKVTLFIEWIALLVMDNAPAHPTPILQPMDQQVIIFHIVNCLELVLT
>Feca_1_Carnivora
TVEVKKEIIKKYESTICTILVEKLLLVWINFICEKAKALYFKASRGWFDNFKRRSGIRHGEAASQVFNCDETRLFPKRTYIPKDHLTLLFCANASGDKVKPLNPRAFKVTLFIEWIALLVMDNAPAHPTPILQPMDQQVIIFHIVNCLELVLT
>Feni_2_Carnivora
TVEVKKEIIKKYESTICTILVEKLLLVWINFICEKAKALYFKASRGWFDNFKRRSGIRHGEAASQVFNCDETRLFPKRTYIPKDHLTLLFCANASGDKVKPLNPRAFKVTLFIEWIALLVMDNAPAHPTPILQPMDQQVIIFHIVNCLELVLT
>Lyca_2_Carnivora
TVEVKKEIIKKYESTICTILVEKLLLVWINFICEKAKALYFKASRGWFDNFKRRSGIRHGEAASQVFNCDETRLFPKRTYIPKDHLTLLFCANASGDKVKPLNPRAFKVTLFIEWIALLVMDNAPAHPTPILQPMDQQVIIFHIVNCLELVLT
>Lypa_Carnivora
TVEVKKEIIKKYESTICTILVEKLLLVWINFICEKAKALYFKASRGWFDNFKRRSGIRHGEAASQVFNCDETRLFPKRTYIPKDHLTLLFCANASGDKVKPLNPRAFKVTLFIEWIALLVMDNAPAHPTPILQPMDQQVIIFHIVNCLELVLT
>Puco_2_Carnivora
TVEVKKEIIKKYESTICTILVEKLLLVWINFICEKAKALYFKASRGWFDNFKRRSGIRHGEAASQVFNCDETRLFPKRTYIPKDHLTLLFCANASGDKVKPLNPRAFKVTLFIEWIALLVMDNAPAHPTPILQPMDQQVIIFHIVNCLELVLT
>Hepa_2_Carnivora
TVEVKKEIIKKYESTICTILVEKLLLVWINFICEKAKALYFKASRGWFDNFKRRSGIHHGEAASQVFNCDETRLFPKRTYIPKDHLTLLFCANASGDKVKPLNPRAFKVTLFIEWIALLVMDNAPAHPTPILQPMDQQVIIFHIVNCLELVLT
>Mumu_2_Carnivora
TVEVKKEIIKKYESTICTILVEKLLLVWINFICEKAKALYFKASRGWFDNFKRRSGIHHGEAASQVFNCDETRLFPKRTYIPKDHLTLLFCANASGDKVKPLNPRAFKVTLFIEWIALLVMDNAPAHPTPFLQPMDQQVIIFHIVNCLELVLT
>Susu_2_Carnivora
TVEVKKEIIKKYESTICTILVEKLLLVWINFICEKAKALYFKASRGWFDNFKRRSGIHHGEAVSQVFNCDETRLFPKRTYIPKDHLTLLFCANASGDKVKPLNPRAFKVTLFIEWIALLVMDNAPAHPTPILQPMDQQVIIFHIVNCLELVLT
>Crcr_Carnivora
TVEVKKEIIKKYESTICTILVEKLLLVWINLVCEKAKTLYFKASRGWFDNFKRRSGIRHGEAASQVFNCDETRLFPKRTYIPKDHLTLLFCANASGDKVKPLNPRAFKVTLFIEWIALLVMDNAPAHPTPILQPMDQQVIIFHIVNCLELVLT
>Hyhy_2_Carnivora
TVEVKKEIIKKYESTICTILVEKLLLVWINLVCEKAKTLYFKASRGWFDNFKRRSGIRHGEAASQVFNCDETRLFPKRTYIPKDHLTLLFCANASGDKVKPLNPRAFKVTLFIEWIALLVMDNAPAHPTPILQPMDQQVIIFHIVSCLELVLT
>Hiar_2_Chiroptera
MVEVKKEIIEKYESTICTILVEKLLLVWINLICEKAKALYFKASRGWFDNFKRRSGIHHGEAVSQVFNCNETGLFPKRTYSPNDRLTLLFCANASGDKVKPLNPRAFKVTLFVEWIALLVMDNAPAHPTPILQPMDQQVITFHIVNCLELVPT
>Leca_Jawless_fishes
TVEVKKEIIEKHESTICTVLVEKLLLVWINFICEKAKALYFKASRGWFDNFKRRSDIHHGEAASQVFNCDETGLFPKRTYIPKDRLTLLLCANASGDKVKPLNPRAFKVTLFIEWIVLLVMDNAPAHPTPLLQPMDQQVIIFHIVNCLELVLT
>Hycr_Rodents
TVEVKKEIIKKYESTICTILVEKLLLVWINFICEKAKALYFKASRGWFDNFKRRSGIHHREAVSQVFNCIETGLFPKRTYIPKDRLALLFCANASGDKVKPLNPQAFKVTLFVEWIALLVMDNAPAHPTPVLQPMDQQVITFHIVNCLELVLT
>Fuda_Rodents
TVEVKKEIIKKYESTICTILVEKLLLVWINFICEKAKALYFKASRGWFDNFKRRSGFHHREAVSQVFNCSETGLFPKRTYVPKDRLTLLFCANANGDKVKPLNPPGFKLTFFIEWIALLVMGNAPAHPTPTLQPMDQQVITFHTVNCLELLLT
>Hegl_Rodents
TVEVKKEIIKKYESTICTILVEKLLLVWINFICEKAKALYFKASRGWFDNFKRRSGFHHREAVSQVFNCSETGLFPKRTYISKDRLTLLFCANASGDKVKPLNPPGFKLTFFIEWIALLVMGSAPAHPTPILQPMDQRVITFHIVSCLELLLT
>Pety_Rodents
TVEVKKEIIKKYESTICTILVEKLLLVWINFICEKAKTLYFKASRGWFDNFKRRSGFHHRQSVSQVFNCSETGLFPKRTYTPKDRFTLLLCANASGDKVKPLNPPGFKLTFFIEWIALLVMGNAPAHPPPILQPMDQQVITFHIINCPELVLT
>Thsw_Rodents
TVEVKKEIIKKYESTICTILVEKLLLVWINFICEKAKALYFKASRGWFDNFKRRSGFHHRQAVSQVFNCSETGLFPKRTYVPKDRLTLLLCANASGDKVKPLNPPGFKLTFFIEWIALLVMGSAPAHLTPILQPMDQQVITFHIMNCPELVLT
>Chla_Rodents
TVEVKKEIIKKYESTICTILVEKLLLVWINFICEKAKALYFKASRGWFDNFKRRSGFHHREAMSQVFNCNETGLFPKKMYTPKDRLILLFCANASGDKVKPLNLPAFKVTFFIEWIALLVMDNAPAHPTPMLQPMDQQVITFHIVNCLEMVLT
>Dibr_Rodents
TVEIKKEIIKKYESTICTILVEKLLLVWINFICEKAKALYFKASRGWFDNFKRRSGFHHRKAMSQVFNCSETGLFPKTTYIPKDRLILLFGANASGDKVKPLNLPAFKVTFFIEWIAMLVMDSAPAHPTPMLQPMDQQVITFHIVNCLELVLT
>Capo-TigA3-rodents
-------------STICTILVEKLLLVWINFICEKAKALYFKASRGWFDNFKRRSGFCLREARSQVFNCNEMGLFPKRTYIPKDRLTLLFCANASGDKVKPLNTPAFKVTFFIEWVALLVMDNAPAHPTPILQPVDQQVILFHIVNCLELILT
>Ctso_Rodents
TVEVKKEIIKKYESTICTILVEKLLLVWINCICEKAKALYFKASRGWFDNFKRRSGFHHREAMNQVFNCSETRLFPKRLYIPKDPLTLLFCANASGDRVKPLNLPAFKVTFFIEWIALLVMDNALAHPAPILQPMNQQVITFQIINCLELVLT
>Ocde_Rodents
TVEVKKEIIKKYESTICTILVEKLLLVWINFICEKAKALYFKASRGWFDNFKRRSGFHHREAMNEVFNCSEMRLFPKKAYIPKDRLTLLFCANASGNKVKPLNLPAFKVTFFIEWIALLVMDNALAHL-------------------------
>Raca-TigA3-frogs
TVEVKKKIIEKHESTICTILVEKLLLIWINIICEKAKALYFKASRGWFDNFKRRSGIHHGEAASQVFNCNETGLFPKRTYIPKDRLTLLFCANASGDKIKPLNPRAFKVTLFIEWIALLLMDNAPAHPTQLLQPIDQQVITFNIVNCLELVLT
>Mybr_2_Chiroptera
TIELKKEIIANYDSTISTILVEKLLLIWINMICEKAKMLHFKASRGWFDKFKKRSGIHHGESDSQVFNCDETGLFPKRTYIPKDRLTLLLCGNASGDKLKPLNVQVFGVTFFIEWIALLVMDKAPAHPTPLIQPMDQQVITFNILTCLELVLT
>Mina_2_Chiroptera
TIELKKEIIAKYDSTISTILVEKLLLVWINMICEKAKRLHFKASRGWFDKFKKRSGIHHGEAASQVFNCDETGLFPKRTYIPKDRLALLLCGNASGDKLKPLNLQVFKVTFFIEWIALLVMDKAPAHPTPLIQPMDQQVITFNILTCLELVLT
>Rhsi_2_Chiroptera
TIEVKKEIISKHESTICTILVEKLLFIWINIICEKALHLHFKASRGWFEKFKRRSGIHHGKAASQVFNCDETGLFPKRTYIPKDRLTLLFCGNASGDKLKPLNPRVFKVTFFIEWVCLLVMENAPAHPTSLIQPMDQQVITFNILHCLELVLT
>Cyse-TigA3-ray-finned fishes
AIEVKKEIIRKHESSICTILVEKLLLIWINIICKKAKHLHFKASRGWFEKFKRRSGIRHRDAAGQVFNCDETGLFPKRTYIPKDRLTLLLCGNASGDKVKPMNPRVFKVTFFLEWICLLLMDSAPAHPTPLIQPMDQQIITFNILHCLELVLS
>Poca_Mollusca
TIELKKEIISKYESTISTILVEKLLLVYINFICEKALTTYFKASRGWFEKFRHRTGIHHGEAASQVFNADETGLFPNKTYIPKDRLTLLLCSNASGDKLKPLNPRVFKVTIFVEWVCLLLLDNAPAHPTPLLQPMDQQVITFHVLNCVELVLT
>Poma_Mollusca
TIELKKEIISKYESTISTILVEKLLLVYINFICEKALTTYFKASRGWFEKFRHRTGIHHGEAASQVFNADETGLFPNKTYIPKDRLTLLLCSNASGDKLKPLNPRVFKVTIFVEWVCLLLLDNAPAHPTPLLQPMDQQVITFHVLNCVELVLT
>Chpu_Chondrichthyes
---------------------------------------------------------------------------PKRTYIPKDRLMLLLCANASGDKIKPLNPHVFKVTIFKEWLCLLVMDNAPAHPTPLIQPMDQNVITFNILHCIELVLS
>Mema_Arthropoda
TVDTKKEIIAKHESTICTILVEKLLLVWINLICAKALELHFKASRGWFEKFCRRTGIHHGEAASQIFNCDETGLFPKRTYIPKDRLTLLLCANASGDKIKPLNPRVFKVTYFREWLCVLLMDNAPAHPTPLLQPMDQQVIMLNILHCIELLLT
>Ereu_Insectivora
TMERKKERITKCKTMASMMVLEKLLYIWINLMYEKAKQLYFEARHGWFDKFRVKSGIHHGEATSQVFSCRETSLFPNRTDILEDSLALLLCGNAVGDKLKPLNPQVFTVTFFIEWMALLILDNVPAHPTSLLQPMDQKVITFNILHCVELVLS
>Haro_Urochordata
TIEVKSAIIEKHKSTISTILMKTLLLLLIKIISEKARWLYFKASRCWFYNFKKRTGVHHGESASQVFNCDETGRFPKRTYIAKDRLNLAFCANASGDKIKPLNPRAFKVTLFVEWVALLILDNAPGHPTPILQPMDQQVIIFNIVNCLELVLT
>Mylu_Chiroptera
CIELKKEIIAKHDSTICTILMEKLLMVWLTIICEKARAIYFKASRGWFENFKKRTGIHHGEAASQVFNCDETGLFPRRTYIPKDRLTLALCANASGDKIKPLNPRAFKVTIFVEWVALLVLDSAPAHPAPILQPMEQQVITYNIVMCLELTLT
>Myda_Chiroptera
----------------------------------------FKASRGWFENFKKRTGIHHGEAASQVFNCDETGLFPRRTYIPKDRLTLALCANASGDKVKPLNPRAFKVTIFVEWVALLVLDSAPAHPTPILQPMEQQVITYNIVTCLELILT
>Peca_Testudines
CIELKKEIIKKHDSTICTLLMEKLLMVWLMIICEKARAIYFKASQGWFENFKKRTGIHHGEAASQVFNCDETGLFPRRTYIPKDRLTLALCASASGDKIKPLNPSAFKVTFFVEWVALLVLDNAPAHPTAILQPMDQQVITYNIVICLELI--
>Anca_1_Squamata
CLDIKHEIINKHESTICSILMETLLLLWLTIICKKARAIYFKASRGWFENFKKRTGIHHGEAAGQVFSCDETGLFPRRTFIPKDRLTLALCANASGDKIKPLSSRDVKVTFFVQWVALLVLDSAPAHPALILQPMDQQVTTYSITTCVDLILT
>Heho_Arthropoda
---------------------------------------------------------------------------PNRTYIPKDRLTLAFCANVSGDKIKPLNPRAFKVTLFVECMALLVLDNAPAHPTPILQLMDQQVITFNIAICLELILT
>Trmo_Ray-finned-fishes
SMTTKREIIHKHESTIGTILMERLLLVWIKIICEKVSSIYFRASHGWFDWFKKRTGIHHGEAASAGTNCDETGLSPQRMHIPKDRLTLALCANASGDKVKPLNLRAFKVTVLCRM------------GSPHEVPADHR---------------
>Puny_Ray-finned-fishes
--------------------MERFLLVWIKIICEKASSIYFRASHGWFDRFKKRTGIHHGEAASAGTNCDETGLFPQRMHIPTDRLTLALCANASGDKVKPLNPRAFKVTFFVEWVCLLIIDNAPAHPTPLLQPMDQQVITFDIVA-------
>Maze_Ray-finned-fishes
--------------------MERFLLVWIKIICEKASSIYFRASHGWFDRFKKRTGIHHGEAASAGTNCDETGLFPQRMHIPTDRLTLALCANASGDKVKPLNPRAFKVTFFIEWVCLLSIDNAPAHPTPLPQPMDQQVITFDIVA-------
>Asca_Ray-finned-fishes
--------------------MERFLLVWIKIICEKASSIYFRASHGWFDRFKKRTGIHHGEAASAGTNCDETGLFPQRMHIPTDRLTLALCANASGDKVKPLNPRAFKVTFFVEWVCLLSIDNAPVHPTPLPQPMDQQVIT------------
>Orni_Ray-finned-fishes
SMTTKREIIDKYESTIGTILMERLLLVWIKIICEKASSIYFGASHGWFDRFKKRTGIHHSEAASQVFNCDETGLFPRRTYIPKDRLTLALCANASGDKVKPLNPRAFKVTFFVEWVFLLIIDNAPAHPTPLLQPMDQQVITFDIVACLFI---
>Orsp_Ray-finned-fishes
SMTTKREIIDKYESTIGTILMERLLLVWIKIICEKASSIYFGALHGWFDRFKKRTGIHHSEAASQVFNCDETGLFPRRTYIPKDRLTLALCANASGDKVKPLNPRAFKVTFFVEWV-------------------------------------
>Taru_Ray-finned-fishes
SIQMKQEIIEKHESMIATVFMERLLLVWIKIICEKATAIYFKALRGWFEKYRRRTGIHHGEACSQVFNCDEMGLFPRRTFI-KDRFTLALCANASGDKIKPLNPRAIKVTFFVEWVCLLILDNAPAHPTSIFQPMDQQVNTFDIVVCL-----
>Tafl_Ray-finned-fishes
SIQMKQEIIEKHESMIATVFMERLLLVWIKIICEKATAIYFKASRGWFEKYRRRTGIHHGEACSQVFNCDEMGLFPRRTFI-KDRFTLALCANASGDKIKPLNPRAIKVTFFVEWVCLLILDNAPAHPTSIFQPMDQQVNTFDIVVCL-----
>Acla_Ray-finned-fishes
----------RHQ---------------------------FRASHGWFDRFKKRTGIHHGEAASQVFNCDETGLFLWRTYIPKDRLTLALCANASGEKVKPLNPRAFKVTFFVEWVCLLIIDNAPAHPTPLLQPMDQQVITFDIVACL-LVLS
>Thba_Squamata
EIEVKKEIIKKYESTISTILVEKVLLVWLNIVCEKARKIHFKASRGWFENFRKRSGIHHGEAASQVFNCNETGLFPKRTYIP-DRLTLLLCANASGDKIKLLNPHAFKVTLFLEWLCLLLMDNALAHPTPLLQPMDQQVITFNIVHCIELVLT
>Opha_Suamata
EMEVKKEIIEKYESTISTILMEKLLQVWLKVICEKARAIYFKASRRWFEKFCKKSGTHHEEAASQVFNCDETALFPKRTYIPKDRLTLLLCANASGDKIKPLNPPAFKVTLFLEWLCLLLMDNALAHPTPLLQPMDQQVITFNIVHCLELVLT
>Duno_4_Arthropoda
SIELKREIIEKHESMICTMLMEKLLMVWVTIICEKARAIYFKASRGWFDNFRKRTGIHHGEAASQVFNCDETGLFPNRTYIPKDRLTLALCANASGDKIKPLNPRAFKVTFFVEWI-------------------------------------
>Ersi_Arthropoda
TIERKKEIIDKYESTVVTILMKKLLMV-------------------WFGNFKKRTGIHHSEAASQVFNCDETGLFPNRTYIPKDRLILLLCANVSGDKIKLLNPRPFKTTFFTEWFALLLMDNAPAHPTPLIQRMDQNVITY-----------
>Anga_Arthropoda
---------------------------------------------------------------------------PSRSFIIKERITIMLGGNLSGNKLKPLKPRAFKVTIFLEWFVLLLLDNAPGHPTALLQPMDQGVILYNVYDAIELILS
>Anco_Arthropoda
SFSEKLKIIKMHESTIRTIIVENLLLIWINNIQEKALSLYFKASKGWFARFKKRANLHYGEVSSQIFNVDETSLFPVRSYIVKDRLTIMLGGNLAGDKLKPLKPRAFKVTIFTEWFVVLLLDNAPGHPTALIQPMDQGIILFNILNAVQLILS
>Anme_Arthropoda
SFSEKLKIIKMHESTIRTIIVEKLLLIWINNIQEKALSLYFKASKGWFARFKKRANLHYGEVSSQIFNVDETSLFPVRSYIVKDRLTIMLGGNLAGDKLKPLKPRAFKVTIFTEWFVVLSLDNALGHPTALIQPMDQGIILFNILNAVQLILS
>Anfu_Arthropoda
TMSEKLEMIKLFESTVRTIIMERLLVIWIEIIQTKAKSLYFKASSGWFNRFKNRTNLKHGEAGSQIINVDETALFPTKSYVLKERITIMVGSNMTGDKLKPLKPRAFKVTIFNEWFILLLVDNAPGHPTSLLQPMDQGVILYDILSAIQFILT
>Gyle_Metatheria
DLEMKMNIIRKYESTVNSIVMEKRLTVWIEAIQDKARNLFFTASSGWFARFKNRVGFHSGEAASQIFNVNKTSLFPSRTYIAKNRVTLLLGGNASGTKLKPANPRALKVTIFEQWFILLILDNAPGHPTSLLQPMDQGVMLYNIYHAIELILS
>Trvu_Metatheria
DLEMKMNIIRKYESTVNTIVMEKLLTVWIEAIQDKARSLFFTASSGWFARFKNRAGFHSGEAASQIFNVDKTVLFPSRTCIAKNRVTLLLGGNASGTKLKPANPRALKITIFEQWFILLILDNAPGHPTSLLQPMDQGVILYNIYHAIELILS
>Casy_Primates
-METKAKIIERVESTICTILMEKLLSVWMQLIQEKAKSLYFNASHGWFHRFKARASLHSGEAASQVFNVDETGLYPDRSYIAKDRLTLLFGGNASGDKLKPLNPRALKVTIFQDWFILLLLDNAPGHPALLMQPMDQGVILYNIYKAIELLLT
>Bamu_Cetartiodactyla
TMETKVKIIERVESTIGSIVMEKLLSVWMQLIQEKAKSLYFNASRSWVHRFKARAKLHSDKAVSQVFNVDETGLYPDRSYIAKDRLTLLFGGNASGDKLKPLNPRALKVTIFQDWFILLLLDNAPGHPTALIQPMDQGVILYNIYKAIELLLT
>Baac-tigA2-whales&dolphins
TMETKVKIIERVESTIGSIVMEKLLSVWMQLIQEKAKSLYFNASRSWVHRFKARAKLHSDKAASQVFNVDETGLYPDRSYIAKDRLTLLFGGNASGDKLKPLNPRALKVTIFQDWFILLLLDNAPGHPTALIQPMDQGVILYNIYKAIELLLT
>Babo-tigA2-whales&dolphins
TMETKVKIIERVESTIGSIVMEKLLSVWMQLIQEKAKSLYFNASRSWVHRFKARAKLHSDKAASQVFNVDETGLYPDRSYIAKDRLTLLFGGNASGDKLKPLNPRALKVTIFQDWFILLLLDNAPGHPTALIQPMDQGVILYNIYKAIELLLT
>Glme_Cetartiodactyla
TMETKVKIIERVESTIGSIVMEKLLSVWMQLIQEKAKSLYFNASRSWVHRFKARAKLHSDKAASQVFNVDETGLYPDRSYIAKDRLTLLFGGNASGDKLKPLNPRALKVTIFQDWFILLLLDSAPGHPTALIQPMDQGVILYNIYKAIELLLT
>Oror-tigA2-whales&dolphins
TMETKVKIIERVESTIGSIVMEKLLSVWMQLIQEKAKSLYFNASRSWVHRFKARAKLHSDKAASQVFNVDETGLYPDRSYIAKDRLTLLFGGNASGDKLKPLNPRALKVTIFQDWFILLLLDNAPGHPTALIQPMDQGVILYNIYKAIELLLT
>Tutr-tigA2-whales&dolphins
TMETKVKIIERVESTIGSIVMEKLLSVWMQLIQEKAKSLYFNASRSWVHRFKARAKLHSDKAASQVFNVDETGLYPDRSYIAKDRLTLLFGGNASGDKLKPLNPRALKVTIFQDWFILLLLDNAPGHPTALIQPMDQGVILYNIYKAIELLLT
>Dele-tigA2-whales&dolphins
TMETKVKIIERVESTIGSIVMEKLLSVWMQLIQEKAKSLYFNASRSWVHRFKARAKLHSDKAASQVFNVDETGLYPDRSYIAKDRLTLLFGGNASGDKLKPLNPRALKVTIFQDWFILLLLDNAPGHPTALIQPMDQGVILYNIYKAIELLLT
>Phca-tigA2-whales&dolphins
TMETKVKIIERVESTIGSIVMEKLLSVWMQLIQEKAKSLYFNASRSWVHRFKARAKLHSDKAASQVFNVDETGLYPDRSYIAKDRLTLLFGGNASGDKLKPLNPRALKVTIFQDWFILLLLDNAPGHPTALIQPMDQGVILYNIYKAIELLLT
>Esro-tigA2-whales&dolphins
------------------------------LIQEKAKSLYFNASRSWVHRFKARAKLHSDKAASQVFNVDETGLYPDRSYIAKDRLTLLFGGNASGDKLKPLNPRALKVTIFQDWFILLLLDNAPGHPTALIQPMDQGVILYNIYKAIELLLT
>Live-tigA2-whales&dolphins
TMETKVKIIERVESTIGSIVMEKLLSVWMQLIQEKAKSLYFNASRSWVHRFKARAKLHSDKAASQVFNVDETGLYPDRSYIAKDRLTLLFGGNASGDKLKPLNPRALKVTIFQDWFVLLLLDRAPGHPTALIQPMDQGVILYNIYKAIELLLT
>Mita_Afrotheria
TIENKVEIIKRSESTIGTILMEKLLIIWLALVQEKARSLFFVASRGWFNRFKVRANLHRREATGQIFNVDETGLFPESTYIAKDRVMLLLGGNASGDKLKPLNSRALHVTIFEDWFILLVLDKAPRHPTLLLQPMNQGVILFNIYDAIELLLT
>Meex_Arthropoda
TLQEKLNIINMYKSTVGTILMEKMLCHWIEIIQEKARSLYFKARAGWFERFKKRANLHTGEATSQIFNVDETALFPARTFIAKDRITVMVGCNASGDKLKPLNPRAFKVTLFGDWSVLLLLDNAPGHPTSLLQPMDQGAILYNILDAIELLLT
>Cace_Arthropoda
TLELKMKVLRRMESTVRTIYMEKLLSVWIELICTKAKSLYFAASRGWFHRFKQRSNLHTGEAASLIFNVDETGLYPSRTFIAKDRLTLLLGGNATGDKLKPLTPHAMRVTIFQEWYVILLLDNAPGHPTSILQPMDQGAIHYNIMKSIELVLS
>Lahe_Arthropoda
SLKTKMEVIRRLDSTIRTIMMEKRLSIWIDIIMEKARRIFFVASRGWFNRFKHRNNLHTGEAASLVFNVDETGLFPKRTFLAKDRLTLLLGVNASGDKLKPLNPRAMKITIFQDWFALLLIDNAPSHPTALIQPMDQGVILYNIVDAVEIILS
>Hyha_Arthropoda
SLETKMQVLRRLDSTIRTILMEKRLSIWIDIIMEKARRIFFVASRGWFNKFKHRSNLHTGEAASLVFNVDETGLFPKRTFLAKDRLTVLLGANANGDKLKPLNPRAMKITIFQNWFALILMDNAPSHPTALIQPMDQGVILYNIMDAIEILLS
>Giti_Platyhelminthes
SLDTKMQVLRRLDSTIRTILMEKRLSIWIEIIMEKAKRIFFVASRGWFNRFKHRNNLHTGEAASLVFNVDETGLFPKRTFLAKDRLTLLLGGNANGDKLKPLNPRAMKITIFKNWFVLLLMDNAPSHPTALIQPMDQGVILYNILDAVEIFFS
>Albi_Arthropoda
SLEQKVQVLRRLESTIRTILMEKLLSIWIDIIQEKAIQIFFVASRGWFNRFKRRSNLHIGEAASLVFNVDETGLYPKRTFLAKDRLTLLLGANAIGNKLKPLNPRAMKITLFQNWFALLLIDNAPSHPTSLIQPMDQGIILYNIMDAVEMLYT
>Onta_Arthropoda
-----MDVITRIGSTVTTIMMEKMLSLWIDAICEKALLIFFLASTGWFTRFKSRTNICSGEAASLIFNVDETGLYPSRTFIAKDRLTVLLGSNVSGSKFKPMNPRAFKVTIFTDWYAILLLDNAPGHPTSVLQPMDQGVILYDILKGLELLLS
>Orbo_Arthropoda
SLETKMNVIKRIESTVTTIMMEIMLALWVDVICEKARLIFFLASNGWFARFKSRTNIRSGEAASLIFNVDETGLYPSRTFIAKDRLTVLLGSNVSGSKLKPMSPRAFKVTIFSDWYAVLLLDNAPGHPTSMLQPMDQGVILYDILKGIELLLS
>Mabo_Arthropoda
SLETKMNVIKRIESTVTTIMMEIMLALWVDVICEKARLIFFLASNGWFARFKSRTNIRSGEAASLIFNVDETGLYPSRTFIAKDRLTVLLGSNVSGSKLKPMSPRAFKVTIFSDWYAVLLLDNAPGHPTSMLQPMDQGVILYDILKGIELLLS
>Scto_Chondrichthyes
TLAMKLEVLKRLETTVRTIRMERLLAVWIEVIQAKAKSLYFNASRGWFERFKKRSYLRTGDATSQVFNVDEAGLYPRRTCIAKDRLTVLLGGNAAGDKFKPLTPRALRMTLFQEWFILLLLDNCPGHPTSLIQPMTQGAILYNILKGIELLLS
>Caca_Chondrichthyes
TLAMKLEVLKRLETTVRTIRMERLLAVWIEVIQAKAKSLYFNASRGWFERFKKRSYLHTGEVTSQVFNVDETGLYPKKTYIAKDRLTVLLGGNAAGDKFKPLTPRALRMTLFQEWFILLLLDNCPGHPNSLLQPMAQGVILYNILKGIELLLS
>Rhty-TigA2-cartilagginous-fishes
TLAMKLEVLKRLETTVRTIRMERLLAVWIEVIQAKAKSLYFNASRGWFERFKKRSYLHTGEVVGQVFNVDETGLYPRSTYIAKDRLTVLLGGNASGDKFKPLTPRALRMTLFQEWFILLLLDNCPGHPAPLLQPMLQGAVLYNILEGIELLLS
>Chmy_1_Testudines
SLGTKLDVLRHFDTTVRTIRMERLLSVWIEVIQAKAKSLYFMASRGWFDRFKKRFHLHSGEVASQVFNVNETSLYPERTCIAKDRLTLLLGGNAAGDKMKPLTPRALKITIFSEWLILLLIDDVPAHPTSLIQPMDQGAILYNILKCIQLLLT
>Mate_1_Testudines
SLGTKLDVLRHFDTTVRTIRMERLLSVWIEVIQAKAKSLYFMASRGWFDRFKRRFHLHSAEVASQVFNVNETSLYPERTYIAKDRLTLLLGGNAAGDKMKPLTPRALKITIFSEWLILLLIADVPAHPTSLIQPMDQGAILYNILKCIQLLLT
>Apsp_1_Testudines
SLDTKLDVLRCLDTTVRTIRMERLLSVWIEVIQAKAKSLYFTASQGWFDQFKKRYHLHSDEATSQVFNVDETGLYPEQTYIAKDRLTLLLGGNAAGDKMKPLTPRALKITIFSEWLILLLIDNAPAHPTSLIQPMDQGAILYNILKCIQLLLT
>Pesi_1_Testudines
SLDTKLDVLRCLDTTVRTIRMERLLSVWIEVIQAKAKSLYFTASQGWFDQFKKRYHLHSDEATSQVFNVDETGLYPEQTYIAKDRLTLLLGGNAAGDKMKPLTPRALKITIFSEWLILLLIDNAPAHPTSLIQPMDQGAILYNILKCIQLLLT
>Lach_1_Lobe
SLGTKLEVLRRFHTTVRTIRMERLLTIWIEVIQSKARSLYFNASQGWFNRFKHRYNLYTGEAASQIFNVDETGLFPSRTYIAKDRLTLLFGGNAAGDKMKPLNPRALKVTIFSEWLIILLIDN-----TSLIQPMDQGVILYNILNCIEVLLT
>Crpo_Crocodilia
TLELKLDVLKRIESTVRTILMEKLLSVWIELIQKKAKSLYFIASKGWFERFKRRSNLHQGKAASQVFNADETDLFPSRTYIVKDRLTLLLGGNAAGDKLKPLNPRALKVTVFQSWFALLILDNAPGHPTSIIQPMDQGVIIYNIRKAIELILS
>Gaga_Crocodilia
TLEVKLDVLKRIESTVRTILMEKLLSVWIELIQKKAKSLYFIASKGWFERFKRRSNLHQGKAASQVFNADETDLFPSRTYIVKDRLTLLLGGNAAGDKLKPLNPRALKVTVFQSWFALLILDNAPGHPTSIIQPMDQGVIIYNIRKAIELILS
>Alsi_Crocodilia
TLELKLDVLKRIESTVRTILMERLLSVWIELIQKKAKSLYFIASKGWFERFKRRSNLHQGEAASQVFNADETDLFPSRTYIVKDRLTLLLGGNAAGDKLKPLNPRALKVTVFQSWFALLILDNAPGHPTCIIQPMDQGVIIYNIRKAIELILS
>Almi-tigA3-crocodilians
TLELKLDVLKRIESTVRTILMERLLSVWIELIQKKAKSLYFIASKGWFERFKRRSNLHQGEAASQVFNADETDLFPSRTYIVKDRLTLLLGGNAAGDKLKPLNPRALKVTVFQSWFALLILDNAPGHPTCIIQPMDQGVIIYNIRKAIELILS
>Phci_Metatheria
TLDVKLEVLRRFESTVATIRMERLLSLWIEIIQEKAKSLFFSASRGWFVRFKERHGLPSNEAASHVFNIGETGLYPEKTFTSKDRLMLLLGGNAAGDKLKPLNPKAMKVTIFHEWFALLILENAPCHPADPIQPMGQGVILYNIMNAVQLLLS
>Drwi-TigA2-arthropoda
SLETKLDILRRFNTTVRTIKMESLLSIWIEVIQTKAKSLFFEASQGWFERFKVRANLHKGEAASQVFNVDETGLFPQRTYIAKDRLTLLLGGNANGDKFKPFNPRAMKMTLFKNWVALILVDNAPGHTTSVIQPMDQGVILFNIMKAIELLFS
>Trmur-TigA2-nematoda
TLATKLEISKRSATTVRTIRMERLLSICIDAIQMKALSLSFVASLGWFERFRNRSRLHTSESATQIFNVDETCLFPKRAYLAKDRMTLLHGGNASGEKFKPLTPRAMKITVFQEWFTLLILDNAPDHPTCLIQPMDHGVILYHIMKAI-----
>Luse_Arthropoda
SLKTKLDILRRHDTTIRSIIMENALLMWIKVIQRKAISLFFTASGGWLDKFKKRAQLHVGESASQVFNIDETGLLPSRTFIVKERLTLLLGGNAAGDKLKPLTPRAMKMTLFNDWFALLLMDNAPGHTTSLIQPMDQGVILYDIMQAV-----
>Glco_Arthropoda
---------------------------------------------------------------------------PNRTFLPKNRLTLLLSGNLAGDKLKTMNPRALKVTIFKDWFALLILDNAPGHPTCLIQPMDQTVIMYNIWNAIEMILT
>Duno_2_Arthropoda
---------------------------------------------------------------------------PNRTFLPKNRLTLLLGGNLAGDKLKPLNPRALKITIFKDWFALLILDNAPGHTTCLIQPMDQTVIMYNIWNAIELILS
>Clho_Arthropoda
SVQTKLDIIAQSESTVRSIVMEQSLKVWLDIIQCKALSLFFKASKGWFDKFKSRAGLHTGESASQIFNVDETGLFPSRTYLAKDRLTLLIGGNAAGDKLKPLNPRALKVTLFKDWYALLLLDNAPGHPTSLIQPMDQTVIMYNVLNAVDLMLT
>Scme_3_Platyhelminthes
DLETKHKIILQFESTISTILMEKLLVIWMEIIQTKACSLFFTASHGWFQRFKKRANYQSGEAASQIFNVDETGLYPERTYIAKDRITVLLGGNIAG-KLKPFNPRAFKMTLFEDWFILLLLDNAPGHPTSILQPMDQGAILFNILQGIQLILA
>Ptmu_Squamata
NLDLKMKIIKAHDSTISTILTEKLLLLWIELIQAKARSIFFTASRGWFMRFQRRFNYHSRKGASQIFNVEETWLFPEQTYITKERVTLLLGGNVSG-KLKPFNHRAFKMTLFEDWCILLLLDNRPGHPTPLLQPMDQGAILYNILHCISLILS
>Pybi-TigA4-lizards
DLDLKMKIIKAYDSTISSILMEKLLILWIELIQAKARSIFFTASRGWFMRFQRRFNYHSRKAASQIFSVDETWLFPERTYIAKDRVTLLLGGNVSG-KLKPFNHRAFKMTLFEDWCILLLLDNKPGH-SPLLQPMDQGAILYNILHCINLILS
>Povi-TigA4-lizards
DLEMKMKIINEYESTVSTILMEKLLAIWFDIIQAKARSIFFTASHGWFQRFRRRFNLHSSEAASQIFNVDKTELFPGRSYIANDRVTLLLGGNVAG-KLKPFNPHALMMTLFEDWFIILLLDNAPGHPTAILQPMDQGVILYNILHCIELVLT
>Ocbi-TigA2-mollusca
TLKTKYEIVKMHDSTVCTILMERLVNAWIRSIRSKALCLFFVASRGWFVRFKNRHGWHQSKASNLIFNVSETGLFPPRSYIVNDLLTLLFGGNASGDKLKPMNPGALKITLFEEWFAMLIIDYAPNHLTSLLQPMDQGVILYNIYTAVELLLT
>Lipo_Arthropoda
SLEEKIEIIRKSESAVRSILLERLLTIWIELIKEKALSLFLYACAGWFEKFKKRTNLHTGEAASQIFNVDETGLFLFKTFLAKDRLTLLLGGNAKGNKLKPMNLRALKVTLFEEWFALLILDNAPGHPTSLLQPMDQGVILFSIKDAIELLLT
>Scme-TigA2-platyhelminthes
-------------------------------IQAKALNLFFTASHGWFFRFIKWCGIHVGESASQIFNVNETGLFPTHTFLIKDRLTLLLGGNAAGDKLKPINPRALKVTLFEDWFILLILDNAPGHPTSLIQPMDKGVILYNIRNVIECILD
>Chsu_Arthropoda
TLDEKINILNRHKATIRTLKMEKSLMVWLDLIKQKALKLYFLASKGWFDRLKKRYSLHQGEQASQIFNADETALYPCRTFMNKERVTLHLCTNLSGNPLKPLKPRALKMTLFKDWFILLIIDNASCHSTSLVQPLDQGIITFNILDCLELILD
>Diqu_Arthropoda
SLEDKIQILNRLESTIRTLKMERALMIWLELIKQKALKIYFVASKGWFEKLKKRYTLHQGEQASQIFNADETALYPSRTFIAKERITLHVCSNLSGSMIKPMTPRVMKMTLFKDWFVLLVLDNAGCHNTSLIQPLDQGVITFTILDCIELVLD
>Eume_Arthropoda
SLEDKIQILNRLESTIRTLKMERALMIWLELIKQKALKIYFVASKGWFEKLKKRYTLHQGEQASQIFNADETALYPSRTFIPKERITLHVCSNLSGSMIKPMTPRVMKMTLFKDWFVLLVIDNAGCHNTSLIQPLDQGVIAFSILDCIELVLD
>Grdo_Arthropoda
-------------------------------------------------------------------------------------------------MIKPMTPRVMKMTLFKDWFVLLVIDNAGCHNTSLIQPLDQGVITFSILDCIELVLD
>Duno_Arthropoda
SLEDKIEILNRLESTIRTLKMERALMIWLELIKQKALKIYFVASKGWFEKLKKRYSLHQGEQASQIFNADETALYPSRTFIPKERVTLHMCSNLSGSMIKPMTPRVMKMTLFKDWFVLLVLDNAGCHNTSLIQPLDQGVITFSILDCIELVLD
>Osli_Arthropoda
SLEDKIEILNRLESTIRTLKMERALMIWLELIKQKALKIYFVASKGWFEKLKKRYSLHQGEQASQIFNADETALYPSRTFIPKERVTLHMCSNLSGSMIKPMTPRVMKMTLFKDWFVLLVLDNAGCHNTSLIQPLDQGVITFSILDCIELVLD
>Cani_Arthropoda
SLEDKIEILNRLESTIRTLKMERALMIWLELIKQKALKIYFVASKGWFEKLKKRYSLHQGEQASQIFNADETALYPSRTFIPKERVTLHMCSNLSGSMIKPMTPRVMKMTLFKNWFVLLVLDNAGCHNTSLIQPLDQGVITFSILDCIELVLD
>Hehe_Arthropoda
SLEDKIQILNRLESTIRTLKMEKALMIRLELIKQKALKIYFVASKGWFEKLKKRYTLHQGEQASQIFNADETALYPFRTFTPKERVTLHVCSNVSGSMIKPMTPRAMKMTLFKDWFVLLILDNAGCHNTSLIQPLDQGVITFSILDCIELILD
>Stmi_Arthropoda
------------------------------LIKQKALKIYFVASKGWFEKLKKMYSLHQGEQASQIFNADEMALYPSRTFISKERKTLHVCSNLSRSIIKPMTPRVMKMTLFKDWFVLLVLDNAGCHNTSLTQPLDQGVITFSLLDCI-----
>Eudi_Arthropoda
---------------------------------------------------------------------------PSRIFIPKERITLHICSNLSGNIIKPMTPRVMKMT------VLLVLDNAACHNTSLIQPSDQGVITFSILDCIELILD
>Tecl_Arthropoda
------------------------------LIKQKALKIYYSLA-------QVKDGTHFNESRPQIFDADETTLYPSRTFIPKQRIILHMCSNLSGNMIKPMTLHVMKMTLFKDWFVLLVLDNAGCHKTSLIQPLDQGVITFSILDCIEL-LD
>Hyvu-TigB-cnidaria
TLMEKTAILDRLKSTIRTLKMERALMIWLELIKRKALKIYFTASAGWLDKLKKRYSLHQGEQASQIFNADETGLYPSRTHISKQRITIHKCSNLSGSLIKPMNPRAFKMTLFKDWFVLLILDNASSHSTSLIQPLDQGIIIFSILDCTQL-LN
>Dapl_Arthropoda
SLQQKIDILDQLSSSIRTVKTEKCLMIWIELIKAKAQKIFFVSSNGCFERFRKRFSLHQGERASQVYNADETGLYPKRTYLAKERITLLVCSNASGDITKPMSPRAMKVTIFHDWFALLLIDDAPQHPTSILQPLDQGVMIFSILKCVELILD
>Scgr_Arthropoda
SLVQKIEILDKLKSSVREIRTEKALNIWIEIIREKAKQIHFLASKGWFEKFKNRCNLHVGESASQVFNADETGLFPSRTFLAKDRLTLLLCANACG-MIKPMNPRAFKVTIFSDWFALLLIDNAPGHPTSILQPLDQGVIVYNIAECLEMMLT
>Mesa_Arthropoda
---------------------------------------------------------------------------PSRTFLAKDRLTLLLCANACG-MIKSMNPRAFKVTIFSDWFALLLIDNAPGHPTSILQPLDQGVIVYNIAECLEMMLT
>Sifl_Arthropoda
TLVQKIEILDKIKSSVREIRTEKALNIWIEIIREKAKQLHFLASKGWFEKFKNRCNLHVGESASQVFNADETGLFPSRTFLAKDRLTLLLCANACG-MIKSMKPRAFKVTIFSDWFALLLIDNAPGHPTSLFQPLDQGVIVYDIAKCLEMMLT
>Litr_Arthropoda
--------------------MEKSLSLWIDIIKEKSLKIYFVASNGWFEKFKKRHNLHQGEAASQVFNDDETALWPDRTFIAKDRLTLLLCSNGSGESLKPMNPRALKVTLFEHWFALLIIDNAPGHPTSLIQALDQGIIIFNIKNCI-----
>Euja_Arthropoda
PLKVKIEMLDRLRSTVRSIKMEVALSLWIEMVREKAKRLYFQASEGWFNKFKVRQSLHIGEAASQVFNADETALFPNKTFIAKDRVTLLLCSNASGDVIKPLNPRALKVTIFCDWFALLVLDNAPGHPTALLQPMDQGIIIFDIAKCIELLLT
>Stpa_Nematoda
SISEKIKIINMIESSIREVLVEKALNLWVEVLREKALSLYFAASKGWLHRFRKRYNLKTGESASQIFNCDETALAPQRTYVAKERLTLIFCANAAG-IIKPGNPRALKVTLFTEWFVLLVIDNAPGHPTALLQPLDQGVITFTIADAIEHFLT
>TIGGER7-Mariner/Tc1-Homo-sapiens
PLSEKVKVLDLIRSSIREIVMEKALNLWVEGLRQKALSLYFTASKGWLHRFRNRFGLKTGEAASQVFNCNETGLFXNRTYITKDRLTLVLCGNAAG-MIKPGNXRALKVTLFMEWFVLLIIDNAPSHPTXLLQPLDQGIITFTIADAIEHILT
>Trsu-TigB-nematoda
------------------------------VIREKALSLYFTTSKGWLAKYAKRFNLKTREAASQIFNCDETALFPKRTYIPKDRLTLVLCGNAAG-MIKPGNPRSLRMTLFTEWFILLVIDNAPGHPTSLLQPLDQGAIT--IADAIEH---
>Trtr-TigB-nematoda
TLHEKVEVLDLLKSTIRTIKAEKALSIWIEVIREKALSLYFTASKGWLAKYVKRFNLKTGETTSQIFNCDETALFPKRTYIPKDRLTLVLCGNAAG-VIKPGNPRPLRMTLFTEWFVLLVIDNAPGHPTSLLQPLDQGVITFSIADAIEHIFT
>Papl_Arthropoda
TLIEKVKVLDKLKSTVRYIKMERALNIWVEVIREKAKSLYFAASKGWFENFKKRFSLHAGEAASQVFNADETALFPSRTFIAKDRITLLFCGSAAG-MIKTGNPRPLKVTLFLKWFVLLLIDNAPGHPTSLIQPLDQGVITFTIADSIELILT
>Tigger12-Mariner/Tc1-Mammalia
VLSQKIEVLDKLKSTICSIRVEKAVNLWCEVIQEKARSLYFTMSKGWFENFKKRFSLHTGEAASQVFNADETGLYPSRTYIAKDRLTLLLCGNAAG-MIKPGNPRALRVMLFLDWFVLLIIDXAPGHP-------------------------
>Deco_Testudines
MLEEKLAVLDLLRSSIRAIKTEKALNLWLKTLREKALSLYFKASQGWLNSFRNRFNLKTGEAASQVFNADKTGLFPNRTYTAKDRVTVLFCGNAVG-LIKPGNPCALKVTLFLDWFVLLIIDNAPGH------PLFHS---------------
>TIGGER2-Mariner/Tc1-Homo-sapiens
TLQEKVELLDMYRSSIRTIVIENAAFMWVQMIREKAKSLYFNASKGWFDNFRKRFGXKTGEAASQVFNADESALFPQRTFIARDRLTLLFCANAVG-MIRTANPRALKTTLFLDWFVLLILDNAPGHPTSLIQPLDQGVITYTIEDAIELILT
>Tigger2f-Mariner/Tc1_Carnivora
TLQEKVELLDMYHSSVRTTVIENAAFMWVQMIREKAKSLYFNASKGWFDNFRKRFGXKTGEAASQVFNADESALFPQRTFIARDRLTLLFCANAVG-MIRTANPRALKTTLFLDWFVLLILDNAPGHPTSLIQPLDQGVITYTIEDAIELILT
>Trbr-TigB-nematoda
NIEQKVKLLDKLNSTVRYINMENALYIWLKAIREKARVLYFIASKGWLDHFKRRFSLRSGEATSQIFNAAESTLFPDRAFIAKDRLTLLFCCNAAG-MVKPGSPRAIKVTLFLDWFVLLILDNATDHPPSHVQPLDQGVITFSIADCLQLILT
>TrT8-TigB-nematoda
NIEQKVKLLDKLNSTVRYINMENALYIWLKVIREKARVLYFIASKGWLDHFKRRFSLRSGEATSQIFNAAESTLFPDRAFIAKDRLTLLFCCNAAG-MVKPGSPRAIKVTLFLDWFILLILDNATDHPPSHVQPLDQGVITFSIADCLQLILT
>Trmu-TigB-nematoda
NIEQKVKLLDKLNSTVRYINMENALYIWLKIIREKARVLYFIASKGWLDHFKRRFSLRSGEATSQIFNAAESTLFPDRAFIAKDRLTLLFCCNAAG-MVKPGSPRAIKVTLFLDWFVLLILDNATDHPPSHVQPLDQGVITFSIADCLQLILT
>TrT9-TigB-nematoda
NIEQKVKLLDKLNSTVRYINMENALYIWLKIIREKARVLYFIASKGWLDHFKRRFSLRSGEATSQIFNAAESTLFPDRAFIAKDRLTLLFCCNAAG-MVKPGSPRAIKVTLFLDWFVLLILDNATDHPPSHVQPLDQGVITFSIADCLQLILT
>Trna-TigB-nematoda
NIEQKVKLLDKLNSTVRYINMENALYIWLKVIREKARVLYFIASKGWLDHFKRRFSLRSGEATSQIFNAAESTLYPDRAFIAKDKLTLLFCCNAAG-MVKPGSPRAIKVTLFLDWFVLLILDNATDHPPSHVQPLDQGVITFSIADCLQLILT
>TrT6-TigB-nematoda
NIEQKVKLLDKLNSTVRYINMENALYIWLKVIREKARVLYFIASKGWLDHFKRRFSLRSGEATSQIFNAAESTLYPDRAFIAKDKLTLLFCCNAAG-MVKPGSPRAIKVTLFLDWFVLLILDNATDHPPSHVQPLDQGVITFSIADCLQLILT
>Trsp-TigB-nematoda
NIEQKVKLLDKLNSTVRYINMENALYIWLKVIREKARVLYFTASKGWLDHFKRRFSLRSGEATSQIFNAAESTLFPDRAFIARDKMTLLFCCNAAG-MVKPGSPRAIKVTLFLDWFVLLILDNATDHPSSHVQPLDQGVITFSIADCLQLILT
>Trne-TigB-nematoda
NIEQKVKLLDKLNSTVRYINMENALYIWLKVIREKARVLYFTASKGWLDHFKRRFSLRSGEATSQIFNAAESTLFPDRAFIAKDRLTLLFCCNAAG-MVKPGSPRAIKVTLFLDWFVLLILDNATDHPSSHVQPLDQGVITFSIADCLQLILT
>Trpa-TigB-nematoda
NIEQKVKLLDKLNSTVRYINMENALYIWLKVIREKARVLYFIASKGWLDHFKRRFSLRSGEATSQIFNAAESTLFPDRAFIAKDRLTLLFCCNAAG-MVKPGSPRAIKVTLFLDWFVLLILDNATDHPPSHVQPLDQGVITFSIADCLQLILT
>Trps-TigB-nematoda
NIEQKVRLLDELNSTARYIHMENALYIWLEAIREKARVLYFTASKGWLDHFKRRFSLRS-EAASQIFNAAESALFPNRAFTAKDRLTLLFCCNAAG-VMKPGNPRSINATLFLDWFVLLILDSVTGHPSSHIQPLDQGVIIFSIADCLELILK
>Trzi-TigB-nematoda
NIAQKVKLLDELNSTARYIHMENALYIWLEAIREKARVLYFTASKGWLDHFKRRFSLRS-EAASQIFNAAESTLFPNRAFTAKDRLTLLFCCNAAG-IIKPGNPRSLKATLFLDWFVLLILDNVTGHPSSHIQPLDQGVITFSIADCLELILT
>Scme_4_Platyhelminthes
TLEAKLEIVKQLESSIRRIKTEKVLSFWIEVIRTKALLVFFEASKGWFEKFKHRQNLHTGEAASQVFNADETGLFPSRTFIVKDRLTVLFCGNAAGDKNKPLNPRAFKMTLFENWFILLIVDNAPSHPTSLIQPMDQGIILYNILSSVEVLNT
>Hehi_Arthropoda
TMEVKSKILKLKDTTLQTILMEILLYTWIQIIQTKALSIIFSASRGWFMRFKTRYSLHQGEAASQIFNVDETGLFPSRTFIAKDRLTLLLGSNVEGDKLKPLNPPALKVTLFEEWFALLILDNAPGHP-------------------------
>Amtr_Arthropoda
SLECKLNIIKDYDSTVRSITMETLLKLWCDTVCFQAKQIFFKASNGWFSRFKSRCNWHSGEAASTIFNVDETGLFPKRTFIAKDRLTVMLGANAAGDKLKPLNPRALKVTLFEDWFVMLLNDNAPGHPTSLLQPMDQGVITFNVLEAVELLLT
>Zaca_Carnivora
TLNQKLEMIKLSEQTVSQVVMEKVLVVWIELIQSKALTLFFEASRGWFMRFKERSRLYQSEVASQIFNVDETALYPSRTFIAKDRLTLLLGANAAGDKLKPMNPRALKMTLFTTWFILLLIDNAPGHPTSVLQPMDQGVILFTILDAIELLVM
>Euju_Carnivora
TLNQKLEMIKLSEQTVSQVVMEKVLVVWIELIQSKALTLFFEASRGWFMRFKERSRLYQSEVASQIFNVDETALYPSRTFIAKDRLTLLLGANAAGDKLKPMNPRALKMTLFTTWFILLLIDNAPGHPTSVLQPMDQGVILFTILDAIELLVM
>Odro_Carnivora
TLNQKLEMIKLSEQTVSQVVMEKVLVVWIELIQSKALTLFFEASRGWFMRFKERSRLYQGEVASQIFNVDETALYPSRTFIAKDRLTLLLGANAAGDKLKPMNPRALKMTLFTTWFILLLIDNAPGHPTSVLQPMDQGVILFTILDAIELLVM
>Mian_Carnivora
TLNQKLEMIKLSEQTVSQVVMEKVLVVWIELIQSKALTLFFEASRGWFMRFKERSRLYQGEVASQIFNVDETALYPSRTFIAKDRLTLLLGANAAGDKLKPMNPRALKMTLFTTWFILLLIDNAPGHPTSVLQPMDQGVILFTILDAIELLVM
>Lewe_Carnivora
TLNQKLEMIKLSEQTVSQVVMEKVLVVWIELIQSKALTLFFEASRGWFMRFKERSRLYQGEVASQIFNVDETALYPSRTFIAKDRLTLLLGANAAGDKLKPMNPRALKMTLFTTWFILLLIDNAPGHPTSVLQPMDQGVILFTILDAIELLVM
>Lewe-tigA1-carnivores
TLNQKLEMIKLSEQTVSQVVMEKVLVVWIELIQSKALTLFFEASRGWFMRFKERSRLYQGEVASQIFNVDETALYPSRTFIAKDRLTLLLGANAAGDKLKPMNPRALKMTLFTTWFILLLIDNAPGHPTSVLQPMDQGVILFTILDAIELLVM
>Caur_Carnivora
TLNQKLEMIKLSEQTVSQVVMEKVLVVWIERIQSKALTLFFEASRGWFMRFKERSRLCQGEVASQIFNVDETALYPSRTFIAKDRLTLLLGANAAGDKLKPMNPRALKMTLFTTWFILLLIDNAPGHPTSVLQPMDQGVILFTILDAIELLVM
>Nesc_Carnivora
TLNQKLEMIKLSEQTVSQVVMEKVLVVWIELIQSKALTLFFEASRGWFMRFKERSHLYQGEVASQIFNVDETALYPSRTSIAKDRLTLLLGANAAGDKLKPMNPRALKMTLFTAWFILLLIDNAPGHPTSVLQPMDQGVILFTILDAIELLVM
>Aifu-tigA1-carnivores
TLNQKLEMIKLSEQTVSQVVMEKVLVVWIELIQSKALTLFFEASRGWFMRFKERSRLYQGEAASQIFNVDETALYPSRTFIAKDRLTLLLGANAAGDKLKPMNPRALKMTLFTTWFILLLIDNAPGHPTSVLQPMDQGVILFTILDAIELLVT
>Pati_1_Carnivora
TLNQKLEMIKLSEQTVSQVVMEKVLVVWIELIQSKALTLFFEASRGWFMRFKERSRLCQGEIANQIFNVDETALYPSRTFIAKDRLTLLLGANAAGDKLKPMNPRALKMTLFTTWFILLLIDNAPGHPTSILQPMDQGVILFTILDAIELLVM
>Paon_1_Carnivora
TLNQKLEMIKLSEQTVSQVVMEKVLVVWIELIQSKALTLFFEASRGWFMRFKERSRLCQGEIANQIFNVDETALYPSRTFIAKDRLTLLLGANAAGDKLKPMNPRALKMTLFTTWFILLLIDNAPGHPTSILQPMDQGVILFTILDAIELLVM
>Pale_1_Carnivora
TLNQKLEMIKLSEQTVSQVVMEKVLVVWIELIQSKALTLFFEASRGWFMRFKERSRLCQGEIANQIFNVDETALYPSRTFIAKDRLTLLLGANAAGDKLKPMNPRALKMTLFTTWFILLLIDNAPGHPTSILQPMDQGVILFTILDAIELLVM
>Acju_2_Carnivora
TLNQKLEMIKLSEQTVSQVVMEKVLVVWIELIQSKALTLFFEASRGWFMRFKERSRLCQGEVANQIFNVDETALYPSRTFIAKDRLTLLLGANAAGDKLKPMNPRALKMTLFTTWFILLLIDNAPGHPTSILQPMDQGVILFTILDAIELLVM
>Feca_2_Carnivora
TLNQKLEMIKLSEQTVSQVVMEKVLVVWIELIQSKALTLFFEASRGWFMRFKERSRLCQGEVANQIFNVDETALYPSRTFIAKDRLTLLLGANAAGDKLKPMNPRALKMTLFTTWFILLLIDNAPGHPTSILQPMGQGVILFTILDAIELLVM
>Feni_1_Carnivora
TLNQKLEMIKLSEQTVSQVVMEKVLVVWIELIQSKALTLFFEASRGWFMRFKERSRLCQGEVANQIFNVDETALYPSRTFIAKDRLTLLLGANAAGDKLKPMNPRALKMTLFTTWFILLLIDNAPGHPTSILQPMGQGVILFTILDAIELLVM
>Lyca_1_Carnivora
TLNQKLEMIKLSEQTVSQVVMEKVLVVWIELIQSKALTLFFEASRGWFMRFKERSRLCQGEVANQIFNVDETALYPSRTFIAKDRLTLLLGANAAGDKLKPMNPRALKMTLFTTWFILLLIDNAPGHPTSILQPMGQGVILFTILDAIELLVM
>Prbe_1_Carnivora
TLNQKLEMIKLSEQTVSQVVMEKVLVVWIELIQSKALTLFFEASRGWFMRFKERSRLCQGEVANQIFNVDETALYPSRTFIAKDRLTLLLGANAAGDKLKPMNPRALKMTLFTTWFILLLIDNAPGHPTSILQPMGQGVILFTILDAIELLVM
>Papa_1_Carnivora
TLNQKLEMIKLSEQTVSQVVMEKVLVVWIELIQSKALTLFFEASRGWFMRFKERSRLCQGEIANQIFNVDETALYPSRTFIAKDRLTLLLGANAAGDKLKPMNPRALKMTLFTTWFILLLIDNAPGHPTSILQPMDQGVILFTILDAIELLVM
>Hepa_1_Carnivora
TLNQKLEMIKLSEQTVSQVVMEKVLVVWIELIQSKALTLFFEASRGWFMRFKERSRLCQGEVANQIFNVDETALYPSRTFIAKDRLTLLLGANAAGDKLKPMNPRALKMTLFTTWFILLLIDNAPGHPTSLLQPMDQGVILFTILDAIELLVM
>Pahe_1_Carnivora
TLNQKLEMIKLSEQTVSQVVMEKVLVVWIELIQSKALTLFFEASRGWFMRFKERSRLCQGEVANQIFNVDETALYPSRTFIAKDRLTLLLGANAAGDKLKPMNPRALKMTLFTTWFILLLIDNAPGHPTSGLQPMDQGVILFTILDAIELLVM
>Uram_Carnivora
TLNQKLEMIKLSEQTVSQVVMEKVLVVWIELIQSKALTLFFEASRGWFMRFKERSRLCQGEAARQIFNVDETALYPSRTFIAKDRLTLLLGANASGDKLKPMNPRALKMTLFTTWFILLLIDNAPGHPTSVLQPMDQGVILFTILDAIELLVM
>Urar_Carnivora
TLNQKLEMIKLSEQTVSQVVMEKVLVVWIELIQSKALTLFFEASRGWFMRFKERSRLCQGEAARQIFNVDETALYPSRTFIAKDRLTLLLGANAAGDKLKPMNPRALKMTLFTTWFILLLIDNAPGHPTSVLQPMDQGVILFTILDAIELLVM
>Urma_Carnivora
TLNQKLEMIKLSEQTVSQVVMEKVLVVWIELIQSKALTLFFEASRGWFMRFKERSRLCQGEAARQIFNVDETALYPSRTFIAKDRLTLLLGANAAGDKLKPMNPRALKMTLFTTWFILLLIDNAPGHPTSVLQPMDQGVILFTILDAIELLVM
>Hyhy_1_Carnivora
TLNQKLEMIKLSEQTVSQVVMEKVLLVWIELIQSKALTLFFEASRGWFMRFKERSRLCQGEVAHQIFNVDETALYPSRTFIAKDRLTLLLGANAAGDKLKPMNPRALKMTLFTTWFILLLIDNAPGHPTSILQPMDHGVILFTILDAIELLVM
>Calu_Carnivora
TLNQKLEMIKLSEQTVSQVVMEKVLVVWIELIQSKALTLFFEASRGWFMRFKERSRLCQGEAASQIFNVDETALYPSRTFIAKDRLTLLLGANAAGDKLKPMNPRALKMTLFTTWFILLLVDNAPGHPTSVLQPMDQGVILFTILDAIELLVM
>Lypi_Carnivora
TLNQKLEMIKLSEQTVSQVVMEKVLVVWIELIQSKALTLFFEASRGWFMRFKERSRLCQGEAASQIFNVDETALYPSRTFIAKDRLTLLLGANAAGDKLKPMNPRALKMTLFTTWFILLLVDNAPGHPTSVLQPMDQGVILFTILDAIELLVM
>Vula_Carnivora
TLNQKLEMIKLSEQTVSQVVMEKVLVVWIELIQSKALTLFFEASRGWFMRFKERSRLCQGEAASQIFNVDETALYPSRTFIAKDRLTLLLGANAAGDKLKPMNPRALKMTLFTTWFILLLIDNAPGHPTSVLQPMDQGVILFTILDAIELLVM
>Vuvu_Carnivora
TLNQKLEMIKLSEQTVSQVVMEKVLVVWIELIQSKALTLFFEASRGWFMRFKERSRLCQGEAASQIFNVDETALYPSRTFIAKDRLTLLLGANAAGDKLKPMNPRALKMTLFTTWFILLLIDNAPGHPTSVLQPMDQGVILFTILDAIELLVM
>Puco_1_Carnivora
---------------------------------------------------------------------------PSRTFIAKDRLTLLLGANAAGDKLKPMNPRALKMTLFTTWFILLLIDNAPGHPTSILQPMDQGVILFTILDAIELLVM
>Gugu_Carnivora
TLNQKLEMIKLSEQTVSQVVMEKVLVVWIELIQSKALTLFFEASRGWFMRFKERSRLCQGEVASQIFNVDETALYPSRTFIAKDRLTLLLGANAAGDKLKPMNPRALKMTLFTTWFILLLIDNAPGHPTSVLQPMDQGVILFTILDAIELLVM
>Nevi_Carnivora
TLNQKLEMIKLSEQTVSQVVMEKVLVVWIELIQSKALTLFFEASRGWFMRFKERSRLYQGEVASQIFNVDETALYPSRTFIAKDRLTLLLGANAAGDKLKPMNPRALKMTLFTTWFILLLIDNAPGHPTSVLQPLDQGVILFTILDAIELLIM
>Mupu_Carnivora
TLNQKLEMIKLSEQTVSQVVMEKVLVVWIELIQSKALTLFFEASRGWFMRFKERSRLYQGEVASQIFNVDETALYPSRTFIAKDRLTLLLGANAAGDKLKPMNPRALKMTLFTTWFILLLIDNAPGHP---LQPMDQGVILFTILDAIELLIM
>Ptbr_Carnivora
TLNQKLEMIKLSEQTVSQVVMEKVLVVWIELIQSKALTLFFEASRGWFMRFKERSRLYQGEAASQIFNVDETALYPSRTFIAKDRLTLLLGANAAGDKLKPMNPRALKMTLFTTWFILLLIDNAPGHPTSVLQPMDQGVILFTILDAIELLTM
>Meca_Carnivora
TLNQKLEMIKLSEQTVSQVVMEKVLVVWIELIQSKALTLFFEASRGWFMRFKERSRLYQGEVASQIFNVDETALYPSRTFIAKDRLTLLLGANAAGDKLKPMNPRALKMTLFTTWFILLLIDNAPGHPTSVLQPMDQGVILFTILDAIELLVM
>Tata_Carnivora
TLNQKLEMIKLSEQTVSQVVMEKVLVVWIELIQSKALTLFFEASRGWFMRFKERSRLYQGEVASQIFNVDETALYPSRTFMAKDRLTLLLGANAAGDKLKPMNPRALKMTLFTTWFILLLIDNAPGHPMSVLQPMDQGVILFTILDAIELLVM
>Aime_Carnivora
TLNQKLEMIKLSEQTVSQIVMEKVLVVWIELIQSKALTLFFEASRGWFMRFKERSRLCQGEAASQIFNVDETALYPSRTFIAKDRLTLLLGANAAGDKLKPMNPRALKMTLFTTWFILLLIDNAPGHPTSVLQPMDQGVILFTILDAIELLVM
>Phvi_Carnivora
TLNQKLEMIKLSEQTVSQVVMEKVLVVWIELIQSKALTLFFEASRGWFMRFKERSRLYQGEVASQIFNVDETALYPSRTFIAKDRLTLLLGANAAGDKLKPMNPRALKMTLFTTWFILLLIDNAPGHPTSVLQPMDQGVILFTILDAIELLVM
>Arga_Carnivora
TLNQKLEMIKLSEQTVSQVVMEKVLVVWIELIQSKALTLFFEASRGWFMRFKERSHLHQGEAASQIFNVDETALYPSRTFIAKDRLTLLLGANAAGDKLKPMNPRALKMTLFTTWFILLLIDNAPGHPTSILQPMDQGVILFTILDAI-----
>Apau-tigA1-birds
TLNQKLEMIKLSEQTVSQVVMEKVLAVWIELIQSKARTLFFEASRGWFMRFKERSRLHQGEAASQIFNVDETALYPSRTFIAKDRLTLLLGANAAGDKLKPMNPRALKMTLFTTWFILLLIDNAPGHPTSILQPMDQGVILFTILDAIELLLT
>Gaga-tigA1-crocodilians
TLNQKLEMIKLSEQTVSQVVMEKVLVVWIELIQSKALTLFFEASRGWFMRFKERSRLHQGEAASQIFNVDETALYPSRTFIAKDRLTLLLGANAAGDKLKPMNPRALKMTLFTTWFILLLIDNAPGHPTSILQPMDQGVILFTILDAIELLLM
>Maja_Pholidota
TLNQKLEMIKLSEQTVSQVVMEKVLVVWIELIQSKALTLFFEASRGWFMRFKERSRLHQGEAANQIFNVDETALYPSRTFIAKDRLALLLGANAAGDKLKPMNPRALKMTLFTTWFILLLIDNAPGHPTSFLQPMDQGVILFTILDAIELLLM
>Mape_Pholidota
TLNQKLEMIKLSEQTVSQVVMEKVLVVWIELIQSKALTLFFEASRGWFMRFKERSRLHQGEAANQIFNVDETALYPSRTFNAKDRLTLLLGANAAGDKLKPMNPRALKMTLFTTWFILLLIDNAPGHPTSFLQPMDQGVILFTILDAIELLLM
>Phtr_Pholidota
TLNQKLEMIKLSEQTVSQVVMEKVLVVWIELIQSKALTLFFEASRGWFMRFKERSRLHQGEAANQIFNVDETALYPSRTFIAKDRLTLLLGANAAGDKLKPMNPRALKMTLFTTWFILLLIDNAPGHPTAFLQPMDQGVILFTILDAIELLLM
>Hiar_1_Chiroptera
TLNQKLEMIKLSEQTVSQVVMEKVLVVWIELIQSKALTLFFEASRGWFVRFRERCRLYQGETASQIFSVDETALYPSRTFIAKDRLTLLLGANAADDKLKPMNPRALRMTLFTTWFILLLIDNAPGHPTSILQPMAQGVILFTILDAIELLLT
>Rhfe_1_Chiroptera
TLNQKLEMIKLSEQTVSQVVMEKVLVVWIELIQSKALTLFFEASRGWFVRFKERCRLYQGEAASQIFNVDETALYPSQTFIAKDRLTLLLGANAAGDKLKPMNPRALRMTLFTTWFILLLVDNAPVHPTSILQPMAQGVILFTILDAVELLLT
>Rhsi_1_Chiroptera
TLNQKLEMIKLSEQTVSQVVMEKVLVVWIELIQSKALTLFFEASRGWFVRFKERCRLYQGEAASQIFNVDETALYPSRTFIAKDRLTLLLGANAAGDKLKPMNPRALRMTLFTTWFILLLVDNAPIHPASILQPMAQGVILFTILDAVELLLT
>Chas-tigA1-afrotheria
TLNQKLEMIKLSEQTVSQVVMEKVLVVWIELIQSKALTLFFEASRGWFMRFKERSRFQQGEAASQIFSVDETALYPSRTFIAKDRLTLLLGANAAGDKLKPMNPRALKMTLFTTWFILLLIDNVPGHPSSILQPMDQGVILFTILDAIELLLT
>Oraf-tigA1-afrotheria
TLNQKLEMIKLSEQTVSQVVMEKVLVVWIELIQSKALTLFFEASRGWFMRFKERSCLPQGEAARQIFSVDETALYPSGTFIAKDRLTLLLGANAAGDKLKPMNPRALKMTLFTTWFILLLIDNVPGHPTSLLHPMDQGVILFTILDAIELLLT
>Ptal_Chiroptera
TLNQKLEMIKLSEQTVSQVVMEKVLVVWIELIQSKALTLFFEASRGWFVRFKERCCLYQGEAAGQIFNVDETALYPSRTFIAKDRLTLLLGANAAGDKLKPMNPRALRMTLFTTWFILLLIDNAPVHPASILQPMCQGVILFTILDAIELLLT
>Ptva_Chiroptera
TLNQKLEMIKLSEQTVSQVVMEKVLVVWIELIQSKALTLFFEASRGWFVRFKERCCLYQGEAAGQIFNVDETALYPSRTFIAKDRLTLLLGANAAGDKLKPMNPRALRMTLFTTWFILLLIDNAPVHPASILQPMCQGVILFTILDAIELLLT
>Eihe_Chiroptera
TLNQKLEMIKLSEQTVSQVVMEKVLVVWIELIQSKALTLFFEASRGWFVRFKERCCLYQGEAAGQIFNVDETALYPSRTFIAKDRLTLLLGANAAGDKLKPMNPRALRMTPFTTWFILLLIDNAPVHPASILQPMCQGVILFTILDAI-----
>Mely_Chiroptera
TLNQKLEMIKLSEQTVSQVVMEKVLVVWIELIQSKALTLFFEASRGWFVRFKERCRLYQGEVASQIFSVDETAFYPSRTFIAKDRLTLLLGANAAGDKLKPMNPRALRMTLFTTWFILLLVDNVPVHPTSILQPMAQGVILFTILDAIELLLT
>Chve_Xenarthra
TLNQKLEMIKLSEQTVSQVVMEKVLLVWIELIQSKALTLFFEASRGWFLRFKKRSHLYQGEAASQIFSVDETSLYPSRTFIAKDRLTLLLGANAAGDKLKPMNPRALKMTLFTTWFILLLIDNVPGHPTSIPQPMDQGVILFTILDAIEWLLT
>Ecte-tigA1-afrotheria
TLNQKLEMIKLSEQTVSQVVMEKILVVWIELIQSKALTLFFEASRGWFVRFKERSHLHQVEAESQIFNVDETALYPPRTFIAKDRLTLLLGANAAGDKLKPMNPRALKMTLFTTWFILLLIDNAPGHPTSILQPMSQGVILFTILDAIELLLT
>Mina_1_Chiroptera
TLNQKLEMIKLSEQTVSQVVMEKVLVVWIKLIQAKALTLFFEASRGWFMRFKERCRLSQGEAASQIFNVDETALYPSRTFIAKDRLTLLLGANAAGDKLKPMNPTALKMTLFTTWFILLLIDSTPVHPASILQPMGQGVILFTILDAI-----
>Epfu_Chiroptera
TLNQKLEMIKLSEQTVSQVVMEKVLVVWIKLIQAKALMLFFEASRGWFMRFKERCRLCRGEAAGQIFIVDETALYPSRTFIAKDRLTLLLGANAAGDKLKPMNPSALKMTLFTAWFILLLIDNTPVHPASPLQPMGQGVILFSILDAIEWLLT
>Mybr_1_Chiroptera
TLNQKLEMIKLSEQTVSQVVMEKVLVVWIKLIQAKALMLFFEASRGWFMRFKERCRLCQGEAAGQIFNVEETALYPSRTFIAKDRLTLLLGANAAGDKLKPMNPTALKMTLFTSWFILLLIDNTPVHPASTLQPLGQGVILFTILDAIEWLLT
>Mylu_1_Chiroptera
TLNQKLEMIKLSEQTVSQVVMEKVLVVWIKLIQAKALMLFFEASRGWFMRFKERCRLCQGEAAGQIFNVEETALYPSRTFIAKDRLTLLLGANAAGDKLKPMNPTALKMTLFTSWFILLLIDNTPVHPASTLQPLGQGVILFTILDAIEWLLT
>Myda_1_Chiroptera
TLNQKLEMIKLSEQTVSQVVMEKVLVVWIKLIQAKALMLFFEASRGWFMRFKERCRLCQGEAAGQIFNVGETALYPSRTFIAKDRLTLLLGANAAGDKLKPMNPTALKMTLFTSWFILLLIDNTPVHPASTLQPLGQGVILFTILDAIEWLLT
>Loaf-tigA1-afrotheria
TLSQKLEMIKLSEQTVSQVVMEKVLVVWIELIQSKALTLFFVASRGWFMRFKERSHLHQGEAASQIFNVGETALYP-----ANDRLTLLLGANAAGDKLKPMNPRALKMTLFKTWFILLIIDSAPGHPTSILQPMDQGVILFTILDAIELLST
>Mumu_1_Carnivora
TLNQKLEMIKLSEQTVSQVVMEKVLVVWIELIQSKALTLFFEASRGWFMRFKERSRLCQGEVANQIFNVDETALYPSRTFIAKDRLTLLLGANAAGDKLKPMNPRALKMTLFTTWFILLLIDSAPGHPTSLLQPMDQGVI-------------
>Trma_Lagomorpha
TLNQKLEMINLSEQTVSQVVLENVLVVLIELIQSKALTLSDEASTGWFMRFKERSHLYQGEAASQIFSVDETALYPSRTFIAKDRLTLLLGANAAGDKLKPMNPRALKMTLFTT---------------------------------------
>Eqca_Perissodactyla
TLNQKLEMIEPSEQPVSQVVMEKVLTVWIELIQSKALTFFSEASRGWFMRFKERSRLHQGEAASEIFSVDKTKFYSSRTFIAKDRLTLLRGANAADDKLKPMNPRALKMALFTTWFD------------------------------------
>Inin_Primates
----------------------------------------FEASRGWFIKFKERSQLHQGEAASQIFNANETALYPSRTYIVKDRLTVLSGTKVAGDNVKPMNSRAHKMTLFTAWFLLTM------HPTSILQPMDQGVILFIILDTIELL--
>Gogo_Primates
--------------------------------------------------------------------------------------------------------------------------------TSNLQPMDQGIILFIILDAIELLLT
>Patr_Primates
--------------------------------------------------------------------------------------------------------------------------------TSNLQPMDRGIILFIIQDAIELLLT
>Hosa_Primates
------------------------------------------------------------------------------------------------------------MTLLTAWFILLLIDSAPGHSTSNLQPMDRGIILFIILDAIELLLT
>Cesi_Perissodactyla
---MQLVTLSRSQCSFT--------------------------------------------------------LGPLRIM-----LNLLC--------LCPINATTKPMTLFTTWFILLLIDNAPGHPTSILQPLDQGVILLMILDAIELLLM
>Nive_Arthropoda
SLELKMQIIRRVESTIKTILMEKMLGVWVDVIQRKALTLFFVASRGWFEKFKKRATIHTDEAASLVFNVDESVIYPSKTVISKKRLTLMMGANASGDKLKPLT-----VTLFTDWFALLILDNAPGHPTSILQPMDQGVKLYDITDAIDLLLT
>Mege_Arthropoda
---------------------------------------------------------------------------PSRTFIVKDRLMLLLCSNASGVMTKPLNSRALKVTLFKDWFALLLLDNAPCHPTSLLQPLDQGIIIFSIKHCIDLLVD
>Mero_2_Arthropoda
SLETKILILNRLASTIRAIHTEKALVLWIKLIQEKARQYFFSASNGWFNKFLGRYALHQGEAASQVFNADETGLFPSRTFIAKDRITLLLCSNASGAMLKPLHPHALKVTVFATWFVLLIVDNAPGHPTSLIQPLDQGIIVFSILDCIEMIVN
>Scme_5_Platyhelminthes
---------------------------------------------------------------------------PARTYIAKDRISLLLCSNASGDILKPLRPRALKVTLFTEWFVLLILDNAPGHVTSLIQPLDQGIIIFTILDCIELLLN
>Caaq_Arthropoda
TIEKKMEVIRRMESTVSTIMMENMLVVWVELIQDKAKSLFFTASKGWFHRFKNRTEIH------LVFNVDETGLYPSAC--ANDRLTLLLGGNASGTKLKPMTPSIMTVTIFSEWYVMLVLDDSPGHPR---QPMDLGVILYDILKAIQLLLV
>Gaoc_Arthropoda
------------------------------------------------------------------------------------------------------------ITLSSDCIILLLMDNAGGHATPLIQPMDQGVIIFTIAVCLEFLLS
>Cofl_Arthropoda
--------------------LDDAVSTWFALLCEKALELNFKASLGWLHNFKSRHGIRQGETLSDVYNADEANLNPRKSFAVKERVTAMTCANAAGTRLPLLKPRCFKMDLFVEWYVLLLLDNAPSHPTSLIQPMDKGVIWLNLKHCCDWLLD
>Mype_Arthropoda
TMEQKIEILAKLDATVTDIKLDKAMEMWFILICEKALEMNFKASSGWLHKFKSRHGIRQGESLSSVYNADESGLNPRKSLAVKERVTIMTCANAAGTKLPLLKPRCFKMDLFLNWFVLLLLDNAPTHPTSLIQPMDQGVIRLNLKHCCDWLLD
>Ceci_Arthropoda
----------------------------------------------------------------------------------------MTCANHAGTRLPLLKPRYFKMDLFCNWYVLLLLDNAPSHPTSLIQPMDQGVIRLNLKHCCNWLLT
>Euhe_Arthropoda
SLSDKLKIVDRLKSTITDIKLDTAVYTWFVLICEKALEMNFKASTGWLKRFKSRHGIRQGEKLSNVYNADETGLYPTKSLVAKSRITAMACGNTSGTRLPLLNPRCFKMDIFIEWYVLLVIDNAPSHPTSVLQPMDQGVIRINLKDAVEWLLT
>Phse_Arthropoda
SLKDKINIIDSLKSTISDIKLEDALYCWFLLLCEKALQLNFVASSGWLYRFKSRHGIRQGEKMSFVYNADETGLNPSKSLATKERVTILVCANATGTKIPLLNPRCFKMNIFIDWYVLLLLDNAPTHPTSLLQPMDQSVIRMNLKECCEWVMS
>Dici_Arthropoda
PIKDKLDILERIKSTITNINLDEALYKWFLLLCDMALKFNFAASQGWLDKFKSRHGIRQGEKMSLIYNADETGLCPFKTLASKDRVTLLACANASGTRIPMLNPRCFQMNVFTDWYVLLVLDSAPSHPSSIIQPMDQGLIRIDLKDCCKWLLS
>Haha_Arthropoda
TIAEKLEALEKIETTVKDWKLDEAVWLWFCLI--KASSLHFHASEGWLHRWKKRHGIQSGEKLSQVYNLDETGLNPNKTLALKERLTLALCSNGSGTKLPLFKPRAFKMDLFSEWFAILLLDNAPSHPTPLIQPMDQCVIRINIKDVIEWLLT
>Acpi_Arthropoda
SLNEKLAVLQRLDTTIKDWRLDNALWMWFCLIKEKAIALHFAASEGWIDRWKTRHGVRSGEKLSQVFNIDETSLNPNKTLALKDRLTIAPCINADGTKLPLFKPRAFKMDLFKSWFALLLLDNAPSYPTSLIQPMDQGVIRLNIKDAIEWILN
>Acpi-TigC-arthropoda
SLNEKLAVLQRLDTTIKDWRLDNALWMWFCLIKEKAIALHFAASEGWIDRWKTRHGVRSGEKLSQVFNIDETSLNPNKTLALKDRLTIAPCINADGTKLPLFKPRAFKMDLFKSWFALLLLDNAPSYPTSLIQPMDQGVIRLNIKDAIEWILN
>Nilu_Arthropoda
TIEQKLNALERMDSTVYDWQVDDALWLWFQILKEKATLLHFVASEGWLTRWKKRHGIHCGEKLSQVYNMDETGLNPQKTFAAKERVTVGVCANAAGTKIPLFKPRAFKMDLFKEWFAVLVLDNAPMHPTSVIQPMDQGVIRINIKDVIEWIFT
>Voem_Arthropoda
----------------------------FPILQAKAKMLAFTASCGWLDRWKKRHAIRCGEKMSQIYNCDETGLNPSKTLAKKERVSILACSNSSGTKLPLMKPRAIKMSLFQKWFAILLLDNAPSHLTSIGQPMDQGVLRINIKSVIEWVLT
>Voem-TigC-arthropoda
----------------------------FPILQAKAKMLAFTASCGWLDRWKKRHAIRCGEKMSQIYNCDETGLNPSKTLAKKERVSILACSNSSGTKLPLMKPRAIKMSLFQKWFAILLLDNAPSHLTSIGQPMDQGVLRINIKSVIEWVLT
>Nyfu_Arthropoda
--------------------------------------------------------------MSQIYNCDETGLNPSKTLAKKERVSILACSNASGTKLPLMKPRAIKMSLFQKWFAILLLDNAPSHPTSIGQPMDQGVLRINMKSVIEWVLT
>Anca_Squamata
SMEQKLEAIKRLDKTVGDWKVSEALYVWFTILQQKALYFQFTASVGWLNRWKKRYGIRCGEKLSQIFNCDETGLNPSRSLARKERLTILACSNATANKMDLANPRAFKMTIFKDWFAVLLLDNAPMHPTAICQPMDQGILRINVKEVASWMIT
>Pate-TigC-arthropoda
SMSKKLEAIKRINTTVGDWRLDEAVYLWFKILKEKALLLSFSASQGWLDKFKKRHGIRAGEKLSQIYNADETGLFPSKTLAKKDRVSLLICANASGTKLPLLKPRPFKMNIFEKWFAVLLIDNAPCHPTSLIQPMDQGVIKINVKDVIEWLLN
>Opsp_Echinodermata
TLEKKMEIINRLESTVSDIKVDAATYRWFLFIRQQAVKFNFKASQGWLDKFKKRHGIRQGEVLSQIYNCDETGLYPSRTLVKKDRVTLLATANASGTKLPLLKPRCFKMDIFENWFAILLLDNAPSHPTPLLQPMDQGILRITIKDTVEWVLN
>Crse_Arthropoda
SIQQKLEIINQLEQTVRDLKLDKAMLTWFNVCAKQAKYFFFDASSGWLTRFKQRHGIRQGEKLSQIYNADETGLYPTRTLASKERLTVLCCSNASGTKLIPVRPRSFKMNIFKEWFAVLLIDNAPSHPTALIQPMDQGVIRFSVLDAIEWFLS
>Lach_3_Lobe-finned-fishes
TIKDKLEIIEKLETTVRDIKLDRAMLEWFHICAKQAKFFFFNASSGWFTRFKQRHGIRQGEKLSQIYNADETGLFPTRTLDSKERITVMCCANATGSKIKLCKPRSFKMDIFKDWFAVLLLDNVPAHPTALIQPMDQGVIRLTVLDAIQWFLT
>Hovi_Arthropoda
TINQKLEIIKKLQTTVRDIFLDAALLEWIAILAAKAEHFHFNASSGWLTRFKQRHGIRQGDKLSQIYNADESGLFPTRTLASKERYTILCCGNASGEKLDLVKPRSFKMDIFKEWFAVLLVDNAPSHPTPLIQPMDQGVIRFSILDSIEWMLS
>Cice_Arthropoda
SIQVSLELINNIESTVRDIFLDAALLQWISSVSAKAKQFFLDASSGWLTRFKKRHGIRHGDKLSQLYSADKSGLFPTRTL----------------------KPRSFNMNIFKEWFAVLLIDNAPSH-TALIQPMDQGVIRYTILDSI-----
>Haax_Arthropoda
TIEQKMEILKRFEQTVRDIILDDAMTRWFLMCARQAEMFHFSASSGWLYRFKKRHGIRQGEKLSQVYNGDETGLYPRRTLAVKDRVTVLCCANASGTKLKLANPRAFKMDIFKKWFAVLLLDNAPSHPTSIAQPMDQGVIRLNLKEAIEWIIV
>Atce_Arthropoda
PLETKLRALKRIDVTVGDWIVEEALFLWFVILQAKALSLYFVASNGWLDRWKKRYGIRRGEKFFQIYNCDEISLNPNKILARKEKITILACSNVSGNKLRLTNPRALKMDIFKWWFAILFIDNAPAHPASLIQPMEQGVFRVNLKKVVEWIYT
>Atco_Arthropoda
PLETKLRALKRIDVTVGDWIVEEALFLWFVILQAKALSLYFVASNGWLDRWKKRYGIRRGEKFFQIYNCDEISLNPNKILARKEKITILACSNVSGNKLRLTNPRALKMDIFKWWFAILFIDNAPAHPASLIQPMEQGVFRVNLKKVVEWIYT
>Trse_Arthropoda
PLETKLRALKRIDVTVGDWIVEEALFLWFVILQAKALSLYFVASNGWLDRWKKRYGIRRGEKFFQIYNCDEISLNPNKILARKEKITILACSNASGNKLRLTNPRALKMDIFKWWFAILFIDNAPAHPASLIQPMEQGVFRVNLKKVVEWIYT
>Acec_Arthropoda
PLETKLRALKRIDVTVGDWIVEEALFLWFVILQAKALSLYFVASNGWLDRWKKRYGIRRGEKFFQIYNCDEINLNPNKILARKEKVTILACNNASGNKLRLTNPRALKMDIFKWWFAILFIDNAPAHPASLIQPMEQGVFRVNLKKVVEWIYT
>Trze_Arthropoda
PLETKLRALKRIDVTVGDWIVEEALFLWFVILQAKALSLYFAASNGWLDRWKKRYSIRRGEKFFQIYNCDEISLNPNKILARKEKITILACSNASGNKLHLTNPRALRMDIFKLWFAILFIDNAPAHPASLIQPLEQGVLRVNLKKVVEWIYT
>Chmy_3_Testudines
SIETKLEILKKLDSTITDIRFDKAMHLWFAMVTEKAKLLYFKASTGWLCRFKNRHGIRQEEFLTQVFNCDETGLYPKKTLASKDRVTLMATANASGDRLPLVKPRCFAMDIFSDWFAVLLMDNAPSHPTSLVQPMDRSVLKLTIKDAVEWLLT
>Chpi-TigC2-turtles
SIDTKLEILKKLDSTITDIRFDKAMHLWFAMVTEKAKLLYFKASTGWLCRFKNRHGIRQEEFLTQVFNCDETGLYPNKTLASKDRVTLMATANASGDRLPLVKPCCFAMDIFSDWFAVLLMDNAPSHPTSLIQPMDRSILKLTIKDAVEWLLS
>Pesi_3_Testudines
SIDTKLEILKKLDSTITDIRFDKAMHLWFAMVTEKAKLLYFKASTGWLCRFKNRHGIRQEEFLTQVFNCNETGLYPNKTLASKDRVTLMVTANASGDRLPLVKPRCFAMDIFSDWFAVLLMDNAPSHPTSLTQPMDGSILKLTIKDAVDWLLS
>Ceca_Arthropoda
TIKEKCDILDRLNSTIYDIKVEEALYMWFLMLAMKAKFFYFVASKGWLERFKSRHGIRTGEKLSQVYNADESGLFPNKTFVLKERVTILPCANAAGTALKMVKPRAFKMTLFKKWFALLLLDNAPGHPTALIQPMDQNIIKFNMKDLVVWCMS
>Game_Arthropoda
TIKEKCDILDRLNSTIYDIKVEEALYMWFLMLAMKAKFFYFMASKGWLERFKSRHGIRTGEKLSQVYNADESGLFPNKTFVVKERVTILPCANAAGTALKMVKPRAFKMTLFKKWFALLLLDNAPGHPTALIQPMDQNIIKFNMKDLVVWYMS
>Hyka_Arthropoda
TIKEKCDILDRLNSTIYDIKVEEALYMWFLLLAMKAKFFYFVASKGWLERFKSRHGIRTGEKLSQVYNADESGLFPNKTFVVKERVTILPCANAAGNALKMVKPRAFKMTLFKKWFALLLLDNAPGHPTALIQPMDQNIIKFNMKDLVVWCMS
>Dach_Arthropoda
--------------------------MWFLMLAMKAKFFYFVAGKGWLERFKSRHGIRTGEKLSQVYNADESGLFPNKTFVVKERVTILLCANAAGTALKMVKPRAFKMTLFKKWFALLLLDNALGHPTALIQPIDQNIIKFNMKDLVVWCMS
>Mide_Arthropoda
VF----------------------------------------VRDGWLDKFKKRFGIRSGEKLTQIYNADESGLFPNKTFVVKDRITFMPCSNATGTKLDLLNPRAFKVTVFSEWFALLVLDNAPGLPTPLLQPMNQNVIKFNLKDVVSWFMT
>Pama_Arthropoda
DLNNKMEILKKLDATIHDLKMENALYLWFINLKAKAIEFYFRASDGWLDKFKKRFGIRSGEKLSQIYNADESGLFPNKTFVVKDRIIFMPCSNATGTKLDLLNPRAFKVTVFSEWFALLVLDNAPGHSTPLLQPMDQNVIKLNLKDVVSWFMT
>Mase_Arthropoda
DLNNKMEILRKLDATIYDLKMENALYMWFIILKAKAIEFYFRASDGWLDKFKKRFGIRSGEKLSQIYNADESGLFPNKTFVVKDRITFMPCSNATGTKLDLLNPRAFKVTVFREWFALLVLDNAPGHPTPLLQPMDQNVIKLNLKDVVSWFMT
>Podo_Arthropoda
DLKDKMDILKKLDATIHDLKMENALYMWFMILKAKAIEFYFRASDGWLDKFKKRFGIRSSEKLSQIYNADESGLFPNKTFVVKDRITFMPCSNATGTKLDLLNPRAFKVTVFNEWFALLVLDNAPAHPTPLIQPMDQNVIKLNLKDVVSWFMT
>Paxu_Arthropoda
DLNYKMEILKKLDATIHDLKMESALYMWYIILKAKAIEFYFRASDGWLDKFKKRFGIRSSE-ISQIYNADESGLFPNKD--VKDRITFMPCSNATGTKLDLLTPRAFKVTIFNEWFALLVIADDPRHPKPLLHPVDQNVIKLNLKDVVFWFMT
>Spli_Arthropoda
SLVKKMEILRKLDATIYDIKMEDALYTWFLIIRQKALTFYFKASDGWFQNFKSRYGIRTGEKLSQVYNADESGLFPNKTYVVKDRVTIMPCANASGTKLKLLNPRAFKVTLFVDWFAVLLLDNAPAHGTPLLQPMDQNVIKMNLKDAVEWFMT
>Cose_Arthropoda
--------------------MERELYSWFTILAAKARQLFFVASRGWLLNFKKRHGLRCGEKLSQIYNADESGLFPDKTLVSKERITFLACTNGDGTKLRPLNPRAFKMTIFKTWFALLLIDNAPSHCTALIQPMDQNAIRINLFDAVQWIE-
>Trca_Arthropoda
--------------------MEARLYAWFCILAAKAKQFYSRASRGWISNFRKRHGLRCGEKLSQIYNADESALYPEKTLVIKERVTFLACCNADGSKLKLLNPRAFKMTIFVEWFALLIVDNASSHGTALLQPMDQNAIRINLKDAL-----
>Dino_Arthropoda
KLQDKLEVIKLINSTISDIKVESAVFMWFIMLCEKARSFHFNACKGWLDNFKKRHGIRSGEKLSQIYNADESGLFPDHTLVIKERVTFMPCANATGNKLRLLKPRAFKVTLFLDWFAVLLLDNCPGHPTARIQPMDQNVIRINLKDVVQWALT
>Erla_Arthropoda
---------------------------------------------------------------------------PDHTLVIKERVTFMPCANAMGNKLRLLKPRAFKVTLFLDWFAVLLLDNCPGHPTARIQPMDQNVIRINLKDVVQWALT
>Lesi_Arthropoda
-----------------------------------------------------------------------------------------PCANSTGNKLTLLKPRSFGVTIFLEWFALLLLDNAPGHPTPLIQPMDQNVIKVTIKDAITFLIT
>Phcr_Cnidaria
----------------------------------------------------------------QVYNADETGLLPQKTLVKKDRLTVLGCTNATGTKLKLLKPRCFKMNIFAEWFALLLMDNCAAHPTSLIQPMDQGVLKHTIKDAIEWLLS
>Amqu_Porifera
------------------------------------------------------------------------------------------------------------MTQFTEWFAVLVLDNCFAHATALIQPMDQGVIKVNLKVVVQWLLS
>Lyfa_Arthropoda
TVQDKLSALDQIESTVCAW-VDQATWQWFKLIKAQATFFWFKASDGWLDKWKKRHNIRSGEKKSQIFNADETGVNPKKSLCVKERITAMACSNASGSKLPLVKPRAIKMSIFSSWFAILFADNCSAH-TSILQPMDQGCLRITMREVI-----
>Chin_Arthropoda
SIEVKLRAIREIENTVKSWLVNHAMWIWFQMIQAQALRFNFKASNGWLRSWKERHGIRCGEKLSQVFNCDETRLNPKTTLSNKEGFTVMACSNATGSKLPLVRPRALKMTLFATWIALLLMDNCSAHKTSLIQPMDQGCLKITIKNAINIL--
>Apsp_Testudines
TLKQKIDICTRLESTIYDIKLDSVLYEWFSMLIEKAKDFYCAFSDGWLSCFKLRHGIRSGEQKLQIYNADETGLFPNSILTQKDRLTVLMCANAAGSKIKLLHPRAFQMDIVFDWFAILLLDNCRAHSTSLIQPMYQGIIRYNIKDAIEWVT-
>Pesi_2_Testudines
TLKQKIDICTRLESTIYDIKLDSVLYEWFSMLIEKAKDFYCAFSDGWLSCFKLRHGIRSSEQKLQIYNADETGLFPNSILTQKDRLTVLMCANAAGSKIKLLHSRAFKMDIVFDWFAILLLDNCRAHSTSLIQPMYQGIIRYNIKDAIEWVVT
>Mate_2_Testudines
TLKQKIDICTRLESTIYDIKLDSVLYEWFSMLIEKAKDFYCAFSDGWLSCFKLRHGIRPSEQKSQIYNADETCLFPNSTLAQKDRLTVLTLANAAGSKIKLLHPRAFKMNIFYDWFAILLLDNCRAHPTSLIQPMDQGIIRYNIKDAIEWVVI
>Chpi-TigC1-turtles
TLKQKIDICTRLESTIYDIKLDSVLYEWFSMLIEKAKDFYCAFSDGWLSCFKLRHGIRPSEQKSQIYNADETCLFPNSTLAQKDRLTVLTCANAAGSKIKLLHPRAFKMNIFYDWFAILLLDNCRAHPTSLIQPMDQGIIRYNIKDAIEWVVV
>Tetr-TigC
TLKQKIDICTRLESTIYDIKLDSVLYEWFSMLIEKAKDFYCAFSDGWLSCFKLRHGIRPGEQKSQIYNADETCLFPNSTLAQKDRLTVLTCANAAGLKIKLLHPRAFKMNIFYDWFAILLIDNCRAHPTSLIQPMDQGIIRYNIKDAIEWVVI
>Plme_Testudines
TLKQKIDICTRLESTIYDIKLDSVLYEWFSMLIEKAKDFYCAFSDGWLSCFKLRHGIRSGEQKSQIYNADETCLFPNSTLAQKDRLTVLTCANAAGSKIKLLHPRAFKMNIFYDWFAILLLDNCRAHPTSLIQPMDQGIIRYNIKDAIEWVVI
>Chmy_2_Testudines
TLKQKIDICTRLESTIYDIKLDSVLYEWFLMLIEKAKDFYCAFSDGWLSCFKLRHGIRSGEQKSQIYNADETCLFPNSTIAQKDRITVLTCANAAGLKIKLLHPRAFKMNIFYDWFAILLLDNCRAHPASLIQPMDQGIIRYNIKDAVEWVVT
>Almi_2_Crocodilia
TLTQKIDICRRLESTIYDIKLDSLLYEWFSMLTEKAKDFYCAFSAGWLSCFKLRHGIRPAEIKSQIYNADKTGLFPNSALAQKDRITVLTCANAGGTKVKLLRPRAFKMNIFYDWFAILLLDHCQAHPTSLIQPMGQGIIRYNIKDAVEWVFN
>Alsi_1_Crocodilia
TLTQKIDICRRLESTIYDIKLDSLLYEWFSMLTEKAKDFYCAFSAGWLSCFKLRHGIRPAEIKSQIYNADKTGLFPNSALAQKDRITVLTCANAGGTKVKLLRPRAFKMNIFYDWFAILLLDHCQAHPTSLIQPMGQGIIRYNIKDAVEWVFN
>Tigger10-Mariner/Tc1-Mammalia
-----MDICTRLESXLYDIKPDHVLYEWFSVXIEKAXDFYCVFSEGWLWHFKXRHGIRAGEKQSQFYNADETGLFPNSTLAQKDRLTVLACANAAGSKIKPLHPRAFKMDIFSDWFAILLLDNCRAHPTSLIQPMDQGVIRYNIKDAIEWXVS
>Leer_Chondrichthyes
TIHQKLEIIKRLESTIYDIKLDSALYKWFLMLIEKAKDFHCAFSEGWLRNFKDRHGIRSGEPKSQVYNADETGLLPNSMLDRKDRIAVLVCGNASGRKLKLFKSRAFNMTLFKEWFAILLIDNCKAHHTSLIQPMDQGVIKFNLKDAIEWFVT
>Boim_Arthropoda
SIADRLDILEKLERTIRRYRLESKLYRWFQILINKAKEIEFKASRGWLQNWKKKYDIGK-NTTDDVYNMDETSLLPWKTLVRTDIVTVAFCANTSGTKLPLLNPRALKVNIFREWYVILLVDNFKAHKSSLIQPMDRGVIRTSFKIIF-----
>Bobi_Arthropoda
SIADRLDILEKLERTIRRYRLESKLYRWFQILINKAKEIEFKASRGWLQNWKKKYDIGK-NTTDDVYNMDETSLLPWKTLVRTDIVTVAFCANTSGTKLPLLNPRALKVNIFREWYVILLVDNFKAHKSSLIQPMDRGVIRTSFKIIF-----
>Bova_Arthropoda
SIADRLDILEKLERTIRRYRLESKLYRWFQILINKAKEIEFKASRGWLQNWKKKYDIGK-NTTDDVYNMDETSLLPWKTLVRTDIVTVAFCANTSGTKLPLLNPRALKVNIFREWYVILLVDNFKAHKSSLIQPMDRGVIRTSFKIIF-----
>Bovo_Arthropoda
SIADRLDILEKLERTIRRYRLESKLYRWFQILINKAKEIEFKASRGWLQNWKKKYDIGK-NTTDDVYNMDETSLLPWKTLVRTDIVTVAFCANTSGTKLPLLNPRALKVNIFREWYVILLVDNFKAHKSSLIQPMDRGVIRTSFKIIF-----
>Bote_Arthropoda
SIADRLDILEKLERTIRRYRLESKLYRWFQILINKAKEIEFKASRGWLQNWKKKYDIGK-NTTDDVYNMDETTLLPWKTLVRTDIVTVAFCANTSGTKLPLLNPRALKVNIFREWYVILLVDNFKAHKSSLIQPMDRGVIRTSFKIIF-----
>Mequ_Arthropoda
SIADRLEILAKLERTIRRYRMESKLYNWFLILIKKAIEMEFKGSRGWLWNWKKKYDIDK-KTTDDVYNMDETGLLPWKTLAGTDMVTVAFCANTSGTKLPLLNPRALKINIFREWYVILLVDNFKAHKSSMIQPMDRGVIRFTFNILLTILIA
>Tecl_4_Arthropoda
SIADRLEILAKLERTIRRYRMETKLYNWFLILIKKAKEMEFKGSRGWLWNWKKKYDIDK-KTTNDVYNIDETSLLPWKTLAGTDIVTVAFCANTSGTKLPLLNPRALKINIFREWYVILLVDNFKAHKSSMIQPMDRGVIRFTFNTSLTILIV
>Teda_1_Arthropoda
SIADRLEILAKLERTIRRYRMETKLYNWFLMLIKKAKEMEFKGSRGWLWNWKKKYDIDK-KTTNDVYNIDETSLLPWKTLAGTDIVTVAFCANTSGTKLPLLNPRALKINMFREWYVILLVDNFKAHKSSMIQPMDRGVIRFTFKNLL-----
>Teho_2_Arthropoda
SIADRLEILAKLERTIRRYRMETKLYNWFLMLIKKAKEMEFKGSRGWLWNWKKKYDIDK-KTTNDVYNIDETSLLPWKTLAGTDIVTVAFCANTSGTKLPLLNPRALKINMFREWYVILLVDNFKAHKSSMIQPMDRGVIRFTFKNLL-----
>Teme_3_Arthropoda
SIADRLEILAKLERTIRRYRMETKLYNWFLMLIKKAKEMEFKGSRGWLWNWKKKYDIDK-KTTNDVYNIDETSLLPWKTLAGTDIVTVAFCANTSGTKLPLLNPRALKINMFREWYVILLVDNFKAHKSSMIQPMDRGVIRFTFKNLL-----
>Laal_3_Arthropoda
NVEKRVELVKKLERTVRRYKLEIRLYEWVLLIREKAKALIFTASQRWVTRFKARYRIQPNKVGNNIYNMDETSLLPWRTLVSKEVVTVALCANATGTKLPLLKPRAFKVNVFADWYVLLLVDKFRGHVTSLIQPLELGIIRYDIKDCIEWMFV
>Hala_1_Arthropoda
SIEKRLEILNKLERSIRRIRFENQLYSWFLILLEKAKELQFTPNRGWLWRFKKNYNLRYGESATDLYNMDETSLFPNKTLV-PDRITLGLCTNASGNKLPPINPRALKMNIFLSWYVLLILDNFSGHISSLIQPMEQGIIRYDIKDCIEWIIR
>Cogi_Arthropoda
NIEQRLRALEDLKQTVRRIKLEEQLFTWFGLIREKAVELQFKVSMSWVTNFKRRHNIRCGEKASNIYNMDESGLFPTKSM--KDRITIGLCANVTGTKIKPLKPRALKVDMFQDWFVILLVDNRTAHRTSLLQPMDQGVIRYNIKDCVIFLDA
>Osli_4_Arthropoda
SLEERLQVLEDLKTTIWRIKLEQNLLAWFIVMMDKATELKFKVSRGWLDGFKKRHNIRYGESASNIYNMDETGLLPSKTLASKERITVALCANASGTKLMPLNPRALKITLFYEWFVILLLDNCGGHKTSVIQPMDQGIIRFTLKDCIQFMFI
>Osbi_Arthropoda
TIQERMTIAEQLQDVIYRIRLENRLYAWFLLLQEKAIELCFAGSRGWLRNFKNRYGIRHGEKASHVYNMDETALLPSKSLIFKDRVSIGLCSNADGTKLQPINPRALKMNIFKEWYTILVLDNCSSH-TSLIQPMDQGVIRHNIKECIAILDE
>Apgo_Arthropoda
SLNDKLCVIEKLEQTVSDIRLDDAVYKWICEIQAAADRLAFKASSGWLFRFRRRHNITCGKSLSQLYNYGETALYPDSTQVIKDRVSVLLCANADGNMLKPVKPHAIKFTITIDWFALVLLDNCPAHPTSPIQPMNQGVIKHNIKSMIFWLLT
>Scme_6_Platyhelminthes
SINQKLEIINKLAQTVSDIKLEEALMKWYIELKTAVIKLGIKASDGWLWRFRKRHGISYGDAMSQIYNADETGLLPENTQASKDRISALLCANADGSRLTPVKPRVLKFTIFKNWFGILLLDNCPAHPTALIQPMDQGIIRYNIKSAIEWLMT
>Euan_Arthropoda
--------------------------------------------------------------------MDESGLNPNRIFVKLERVTIGTCCNADGSKFPVINPVCLKMNIFEEWFAVLLVDNCKAHKTSLIQPMDQGIIGVNLYKVIDLLIL
>Froc_Arthropoda
-----------------------------------------------------------------VYNFDESGLFPTRTYVVKDRVTIGVCANATGSKLPLLHPRALKITIYTDWIILLLVDNCAAHKTSLIQPMDQGIIQYNLNDCVEWVER
>Cuso_Arthropoda
----------------------------------------FIGSLGFVRKFRRRHGIRTGEKLSNLYNADESGLLISKTLVKKDRLTFTACSNVTGSRVSLQNPRCFLQTTFKKYFAILILDNASSH-TSLVQPMDQSVIRINVLMAIKIQQE
>Acfu-FotA-fungi
------------------------------------------------------------IQPANRYNMDETGILANGLVLSRAWTSILECISAKGSLLPPLQQQWFPDSTAIYWLRLLILDGHGSHESHVLQPLDQSVFKRNFLSCYQNIRS
>Biso-FotB-fungi
--------------------------------------------------------------DEDVYNFDEAGFMTTQLVIGREWVTFIAGINAAGWAIPPFLSAWYENELGVAWIRLLILDGHESHQSHLLQPLDVGCFKLEFLPTFANICS
>Hith-FotC-fungi
------------------------------------------------------------IPPDDIWNMDETGFRKDQLIVNRESATDIEAISAGGACIPPFMSSWYHDEISLEWLRLLILDGHGSHHTHVLQPLDVVLFKIEFLSCIKTIRS
>Pyte-FotD-fungi
--------------------------------------------------------------ARDIYNIDEKGFLGRSKRISREFLTVMACCCADGSSLPPAQSSWVEDNVGLAWLRLLILDGHGSHVTHTLQPLDVVLFKGDFFPLFSLILK
>Orbo-Fot-like-arthropoda
-------------------------------------------------------------PASNIWNYDETCLVISKVLVSKSNTSIMICGSAGG-ELAPVAEKLWEFQCFEDWFKILFGDNLSSHITHLLQPLDVAFFVLN-----EMVRN
>Xetr-Passer-2-amphibians
------------------------------------------------------------FELSQIGNMDEVPLTSNITVDEKTHYTLVLSCCADGTKLPPMKRKTFPEKGMRLWISLLVLDQFRAHITSQLQPLDVSINRPTITQVCEIIVH
>Hiar-Passer-bats
------------------------------------------------------------FELSQIANMDEVPLTSNRTVGEKIHFTVVLACCADGTKLPPMKRKTFLEEGMKIWFALLVFDHFKAHVASQLQPLDVSVNKASIAQVCEVVVK
>Hala-Passer-arthropoda
------------------------------------------------------------FELNQIANMGEVPLTSNRTVDEKIHYTVVLACCADGRKLMPMKRKTLPDTGMKFWIAMLVWDQFR----------------------------
>Chcr-Mover-10-red algae
--------------------------------------------------------------EDDVANVDETHFVNHRTLGGSEGMTIIVHISGGRDKLEPLRIYPIQRVVMPQWLRVIYMDNCSGHATDLLQPADSFVIKLKDAWRAHNMER
>Chcr-Mover-14-red algae
--------------------------------------------------------------EEDVSNADETHFVNHRTLGGAEGMTMIVRISGGRDRIEAPRSYPIQREVMPQWLRVLYMDNCSGHGTDLLQPADSFVIKLKDAWRCQKMER
>Phra-Mover-SAR
--------------------------------------------------------------EDTIENIDETHFVTRKTLGGGEGMTMVVRLTGGASRVMSPANYPIRKRVFRQFLKAIFLDNCGGHLTDLCQPADSFVIKLKSIWARKKLE-
>Phfr-Mover-1-SAR
--------------------------------------------------------------EDTVENIDETHFVNGKTLGGGEGMTMVVRISGGPGRILPPSSYPIRKRVFREFLKTIFLDNCSSHLTDLCQPADSFVIKIKDVWARKKIDL
>Pssp1-Lemi-fungi
------------------------------------------------------------FQEEDIYNMDETGLFPSRGLLEKARISLCFCVNATGSRLPVWTPRALRTTIMCEWLVLLTMDNLSAHYTSRYQPLDQGIIAIDIRVAITTIYN
>Pssp7-Lemi-fungi
------------------------------------------------------------FQEEDIYNMDETGLFPSRGLLEKARISLCFCVNATGSRLPVWTPRALRTTIMCEWLVLLTMDNFSAHYTSRYQPLDQGIIAIDIRMAITTIYN
>Pssp9-Lemi-fungi
------------------------------------------------------------FQEEDIYNMDETGLFPSRGLLEKARISLCFCVNATGSRLPVWTPRALRTTIMCEWLVLLTMDNLSAHYTSRYQPLDQGIIAIDIRIAITTIYN
>Psde-Lemi-fungi
------------------------------------------------------------FQEEDIYNMDETGLFPSRGLADKRRISLVFCTNATGNRLPVWNARAFRTVIMSEWLILLTMDNFSAHYTSRFQPLDQGIISMNLHLAVTTIYN
>Occo-Lemi-fungi
------------------------------------------------------------YPEDDIYNMDETGLYVNRGLLDKSRITIALCTNATGSRLPLCQPRALKTGIMAKWLVILTMDNLKAHITSVFQPLDQGIITVTLYQTINTIYR
>Drme-pogoR-arthropoda
------------------------------------------------------------YNPEDIFNADETAAMPNATFFQRVRLTLLFICNATGTYKKTFSPRCFKYANKKAWMILLFIDNATSHTTALLQPLDQGIISLSLLDALYFVNQ
>Zecu-pogoR-arthropoda
------------------------------------------------------------YEPCNIFNADESGALPNGTLCQKDHLTLLFLCNADGTFKKVFNSRCFNYSQNKAWMVLLFVDNASCHTTSVLQPLEQGVISISILNVLTYIKR
>Voem-pogoR-arthropoda
------------------------------------------------------------FAPRDIFNMDETGLYPDRTLSSKQRITAVFVCNSDGSEKLPAQPRCFKAVAFRKWLILLTLDNCTAHTTSRLQPLDQGIIQWNILNAIRAIIL
>Acpi-pogoR-arthropoda
--------------------------------------------------YDPK----------NVFNADETGLFPDRTLTSKERVTLLFAVNMDGSKLRPLKPRCFKTKLWNEWLIIIFVDNCTAHNTSKLQPLDQGIIKVTVLTAIQTIQN
>Miye-pogoR-mollusca
--------------------------------------------------FQPR----------DIFNADETGIFPDKTLDSKDRLTALVCANMTGTKLPLFKPRCFKSEIFTNWVIAMIIDNCPAHPTSKTQPMDQGVIAISVLDAMTTIRN
>Pami-pogoR-echinodermata
--------------------------------------------------FAPR----------DIFNADETGLFPDKTMASKERITVMLCANMDGTKLKPLKPHCFKSDLFTEWVVLLFVDNCAAHPTSQLQPMDQGVIPINVLQAIDCIAN
