# Supplementary material for: Revisiting the Tigger Transposon Evolution Revealing Extensive Involvement in the Shaping of Mammal Genomes
Source: Biology (Basel). 2022 Jun 16;11(6):921. doi: 10.3390/biology11060921 (PMC9219625; doi:10.3390/biology11060921)
Supplement: Supplementary file 1 [file biology-11-00921-s001.zip › biology-1735978-supplementary/supplementary/Supplementary_Data_S2.fasta]

>Actinopterygii_Asca_CDS
------------------------------------------------------------
------------------------------------------------------------
------------------------------------------------------------
-------------------------------ATGTCCAAAAGGAGGAGCCACATACACGA
TGAGATGGAAAGGTTTCTCCTTGTTTGGATTAAAGACAAGGGAAAGGCTGGCGATACACT
CACCGAGACGATCATTTGCGAGAAGGCGTCCTCAATTTATAATGATTTAGTAAGCAAGGC
ACCTTCCA-ATGAGCAGCCAACGGCTTTAGGGCGTCGCATGGGTGGTTTGATCGGTTCAA
GAAGAGGACTGGCATCCACTCTGTTGTGCGTCACGGCGAGGCAGCAAGTTCCGATCACAA
GGCTGCCGAAGAATTTGTTAGAAAATTTGAGGAACTCATAAACCAAGAAGGCTACACCCC
CCAGCAGGTACT-AACTGTGATGAGACCGGCCTCTTCTGGAATAAAATGCCGCAGCGTAT
GCACATCACCGCGGAGGAACAAAAGATGCCAGGCCACAAGCCCATGACAGACCGTCTTAC
CCTCGCCCTGTGTGCTAATGCCAGTGGGGACTGTAAGGTCAAGCCACTCCTAGTGTACCA
CTCAGAAAACCCGCGTGCCTTCAAGAAAATTTTAAAGGAGAGGCTTGAGGTTATGTGGAG
GTCCAACCCCAAGGCCTGGGTGACCCGACAGTTCTTTGTCGAATGGGTCAACTTGGTCTT
TGGCCCTGCTGTCAAGAAGTTCCTTGAGGAGAACGATCTCCCCATGAAGTGCCTGCTGAG
CATCGATAACGCCCCCGTCCACCCCTCTGGCCTGGACGACATCCTGGAGGACATTAAGGT
TCTCTTCCTCCCTCCCTACACAACCCCTCTCCCCCAGCCCATGGATCAGCAAGTCATCTC
TAATTTTAAGAAACTGTACACGAAACACATGTTCGAA-----------------------
------------------------------------------------------------
------------------------------------------------------------
------------------------------------------------------------
------------------------------------------------------------
------------------------------------------------------------
------------------------------------------------------------
------------------------------------------------------------
------------------------------------------------------------
------------------------------------------------------------
------------------------------------
>Actinopterygii_Maze_CDS
------------------------------------------------------------
------------------------------------------------------------
------------------------------------------------------------
-------------------------------ATGTCCAAAAGGAGGAGCCACATACACGA
TGAGATGGAAAGGTTTCTCCTTGTTTGGATTAAAGACAAGGGAAAGGCTGGCGATACACT
CACCGAGACGATCATTTGCGAGAAGGCGTCCTCAATTTATAATGATTTAGTAAGCAAGGC
ACCTTCCA-ATGAGCAGCCAACGGCTTTAGGGCGTCGCATGGGTGGTTTGATCGGTTCAA
GAAGAGGACTGGCATCCACTCTGTTGTGCGTCACGGCGAGGCAGCAAGTTCCGATCACAA
GGCTGCCGAAGAATTTGTTAGAAAATTTGAGGAACTCATAAACCAAGAAGGCTACACCCC
CCAGCAGGTACT-AACTGTGATGAGACCGGCCTCTTCTGGAATAAAATGCCGCAGCGTAT
GCACATCACCGCGGAGGAACAAAAGATGCCAGGCCACAAGCCCATGACAGACCGTCTTAC
CCTCGCCCTGTGTGCTAATGCCAGTGGGGACTGTAAGGTCAAGCCACTCCTAGTGTACCA
CTCAGAAAACCCGCGTGCCTTCAAGAAAATTTTAAAGGAGAGGCTTGAGGTTATGTGGAG
GTCCAACCCCAAGGCCTGGGTGACCCGACAGTTCTTTATCGAATGGGTCAACTTGGTCTT
TGGCCCTGCTGTCAAGACGTTCCTTGAGGAGAACGATCTCCCCATGAAGTGCCTGCTGAG
CATCGATAACGCCCCCGCCCACCCCTCTGGCCTGGACGACATCCTGGAGGACATTAAGGT
TCTCTTCCTCCCTCCCTACACAACCCCTCTCCCCCAGCCCATGGATCAGCAAGTCATCTC
TAATTTTAAGAAACTGTACACGAAACACATGTTCGAACGGTGTTCCGACATAACAGAGAG
TACGCAGC---TCACCCTCAGGGAGTTTTGGAAAAATTTCGACATCGTTGCA--------
------------------------------------------------------------
------------------------------------------------------------
------------------------------------------------------------
------------------------------------------------------------
------------------------------------------------------------
------------------------------------------------------------
------------------------------------------------------------
------------------------------------------------------------
------------------------------------
>Actinopterygii_Orsp_CDS
ATGAGGCCT-------AGTGAAAAGAGGAAGCGTAAAGTGCTCTCGATGACAACAAAGAG
AGAAATTATTGATAAATATGAGCGAGGTGTGAAACTTAGTGCTATTGCACGTGAGTATGG
CCAAAATCCTTCGACCATAGGAACAATTCTAAAACAAAAAGAAGTCATCAAAGCAGG---
------TAAGCCTTCACCGGGCACCACCATCATGTCCAAAAGGAGGAGCCACATACACGA
CGAGATGGAAAGGCTTCTCCTTGTTTGGATTAAAGACAAGGGAAAGACTGGCGATACACT
CACTGAGACGATCATTTGCGAGAAGGCGTCCTCAATTTATAATGATTTAGTAAGCAAGGC
ACCTTCCG-ATGAGCAGCCAACGGCTTCGGGGCGTTGCATGGGTGGTTTGATCGGTTCAA
GAAGAGGACTGGCATCCACTCCGTTGTGCGTCACAGCGAGGCAGCAAGTTCTGATCACAA
GGCTGCCGAAGAATTTGTTAAAAAATTCGAGGAACTCATAAATCACGAAGGCTACACCCC
CCAGCAGGTATTCAACTGTGATGAGACCGGCCTCTTCAGGAAAAAAATGCCGCGGCGTAC
GTACATCACCGCGGAGGAACTAAAGATGCCAGGCCACAAGCCCATGAAGGACCGTCTTAC
CCTCGCCCTGTGTGCTAATGCCAGTGGGGACTGTAAGGTCAAGCCACTCCTAGTGTACCA
CTCAGAAAACCCGCGTGCCTTCAAGAAAATTTTAAAGGAGAGGCTCGAGGTTATGGGGAG
GTCCAACCCCAAGGCCTGGGTGACCCGACAGTTCTTTGTCGAATGGGTCAACTTGGCCTT
TGGCCCTGCTGTCAAGAAGTTCCTCGAGGAGAAC-------------------------C
CA----------------------------------------------------------
------------------------------------------------------------
------------------------------------------------------------
------------------------------------------------------------
------------------------------------------------------------
------------------------------------------------------------
------------------------------------------------------------
------------------------------------------------------------
------------------------------------------------------------
------------------------------------------------------------
------------------------------------------------------------
------------------------------------------------------------
------------------------------------
>Actinopterygii_Puny_CDS
------------------------------------------------------------
------------------------------------------------------------
------------------------------------------------------------
-------------------------------ATGTCCAAAAGGAGGAGCCACATACACGA
TGAGATGGAAAGGTTTCTCCTTGTTTGGATTAAAGACAAGGGAAAGGCTGGCGATACACT
CACCGAGACGATCATTTGCGAGAAGGCGTCCTCAATTTATAATGATTTAGTAAGCAAGGC
ACCTTCCA-ATGAGCAGCCAATGGCTTTAGGGCGTCGCATGGGTGGTTTGATCGGTTCAA
GAAGAGGACTGGCATCCACTCTGTTGTGCGTCACGGCGAGGCAGCAAGTTCCGATCACAA
GGCTGCCGAAGAATTTGTTAGAAAATTTGAGGAACTCATAAACCAAGAAGGCTACACCCC
CCAGCAGGTACT-AACTGTGATGAGACCGGCCTCTTCTGGAATAAAATGCCGCAGCGTAT
GCACATCACCGCGGAGGAACAAAAGATGCCAGGCCACAAGCCCATGACAGACCGTCTTAC
CCTCGCCCTGTGTGCTAATGCCAGTGGGGACTGTAAGGTCAAGCCACTCCTAGTGTACCA
CTCAGAAAACCCGCGTGCCTTCAAGAAAATTTTAAAGGAGAGGCTTGAGGTTATGTGGAG
GTCCAACCCCAAGGCCTGGGTGACCCGACAGTTCTTTGTCGAATGGGTCAACTTGGTCTT
TGGCCCTGCTGTCAAGAAGTTCCTTGAGGAGAACGATCTCCCCATGAAGTGCCTGCTGAT
CATCGATAACGCCCCCGCCCACCCCTCTGGCCTGGACGACATCCTGGAGGACATTAAGGT
TCTCTTCCTCCCTCCCTACACAACCCCTCTCCTCCAGCCCATGGATCAGCAAGTCATCTC
TAATTTTAAGAAACTGTACACGAAACACATGTTCAAACGGTGTTCCGACATAACAGAGAG
TACGCAGC---TCACCCTCAGGGAGTTTTGGAAAAATTTCGACATCGTTGCA--------
------------------------------------------------------------
------------------------------------------------------------
------------------------------------------------------------
------------------------------------------------------------
------------------------------------------------------------
------------------------------------------------------------
------------------------------------------------------------
------------------------------------------------------------
------------------------------------
>Actinopterygii_Tafl_CDS
ATGGACCCCAAAAGTGGAAAAGAAGAAGAAGAGAGGTTTTTTGTCAATACAAATGAAGCA
AGAAATAATAGAAAAGCATGAAAAAGTGATGCGTTTGGTTGATCTCGCCAAAGAATATGG
CCGTAATATGTCGATGATCGCCACAGTATTTAAACAAAAGGAAGCCCTAAAAGCTGC---
------GACTCCTTCCAAAGGACTCTCTGTCCTTTCAATGAGGAGGTCGGCAGTGAATGA
TGAGATGGAAAGGTTGTTACTCGTGTGGATAAAGGAGAAAGAGATCGCTGGTGACACAGT
GACCGGGGCTATAATTTGTGAAAAGGCAACCGCCATCTATAATGACCTGGTGACGGAGGA
TGCAGGTGGGGGAAC----------TTTAAAGCATCGCGTGGGTGGTTTGAGAAGTACAG
GAGGAGGACTGGAATTCACTCTGTTCTTCGCCATGGTGAGGCATGTAGCGCAGACGACAA
AGTGGCTGAAGAATTTGTGCAAAAATTCAAACAGTTGGTGATTGATGAAGGCTATGTTGC
ACAGCAAGTTTTTAATTGTGATGAGATGGGCCTTTTTTGGAAAAAGATGCCTCGCCGTAC
CTTCATCACAGAAGAGGAGAAGAAAATGCCAGGC---------ATGAAGGATCGCTTTAC
GCTTGCTCTGTGTGCCAATGCCAGTGGGGATTGCAAAATCAAGCCCCTGCTGGTGTACCA
CTCCAAAAATCCCAGAGCAATCAAGAAAATAATAAAAGAAAACCTTCAGGTGCTATGGAG
GGCCAATGCCAAGGCCTGGGTCACCCGACAATTTTTTGTTGAGTGGGTGAATTTGGTTTT
TGGCCCTGGTGTTAAGAGGTACCTAGAGGAGAACAATCTCCCCTTCAAGTGCCTCCTCAT
TCTTGATAATGCTCCTGCCCACCCACCTGGCCTAGATGATATCCTGGAGGATATTAAGGT
GCTGTACCTCCCACCTAACACCACCTCTATCTTCCAGCCCATGGACCAACAAGTCAATTC
AAACTTCAAGAAACTCTACACAAAACCCATGTTCAAAAGGTGTTTCGACATCACTGAAAA
CACGCAGC---TTACCCTTCGTGAGTTTTGGAAGCACTTTGATATTGTTGTTTGCCTCAA
GATGATTGACATGGCTTGGCAGGAGGTGACCAGACGTAACCTTAATGCAGCTTGGCGAAA
GCTGTGGCCCGAT-----------------------------------------------
------------GTTGTTGCCCTACGAGATGTTGAGGGGTTCGAGGTG---GAGGGTGAA
GTTGA--------------------GCCTGAAGTTGAT----------------------
------------------------------------------------------------
------------------------------------------------------------
------------------------------------------------------------
------------------------------------------------------------
------------------------------------
>Actinopterygii_Taru_CDS
ATGGACCCCAAAAGTGGAAAAGAAGAAGAAGAGAGGTTTTTTGTCAATACAAATGAAGCA
AGAAATAATAGAAAAGCATGAAAAAGTGATGCGTTTGGTTGATCTCGCCAAAGAATATGG
CCGTAATATGTCGATGATCGCCACAGTATTTAAACAAAAGGAAGCCCTAAAAGCTGC---
------GACTCCTTCCAAAGGACTCTCTGTCCTTTCAATGAGGAGGTCGGCAGTGAATGA
TGAGATGGAAAGGTTGTTACTCGTGTGGATAAAGGAGAAAGAGATCGCTGGTGACACAGT
GACCGGTGCTATAATTTGTGAAAAGGCAACCGCCATCTATAATGACCTGGTGACGGAGGA
TGCAGGTGGGGGAAC----------TTTAAAGCATTGCGTGGGTGGTTTGAGAAGTACAG
GAGGAGGACTGGAATTCACTCTGTTCTTCGCCATGGTGAGGCATGTAGCACAGACGACAA
AGTGGCTGAAGAATTTGTGCAAAAATTCAAACAATTGGTGATTGATGAAGGCTATGTTGC
ACAGCAAGTTTTTAATTGTGATGAGATGGGCCTTTTTTGGAAAAAGATGCCTCGCCGTAC
CTTCATCACAGAAGAGGAGAAGAAAATGCCAGGC---------ATGAAGGATCGCTTTAC
GCTTGCTCTTTGTGCCAATGCCAGTGGGGATTGCAAAATCAAGCCCCTGCTGGTGTACCA
CTCCAAAAATCCCAGAGCAATCAAGAAAATAATAAAAGAAAACCTTCAGGTGCTATGGAG
GGCCAATGCCAAGGCCTGGGTCACCCGACAATTTTTTGTTGAGTGGGTGAATTTGGTTTT
TGGCCCTGGTGTTAAGAGGTACCTAGAGGAGAACAATCTCCCCTTCAAGTGCCTCCTCAT
TCTTGATAATGCTCCTGCCCACCCACCTGGCCTAGATGATATCCTGGAGGATATTAAGGT
GCTGTACCCCCCACCTAACACCACCTCTATCTTCCAGCCCATGGACCAACAAGTCAATTC
GAACTTCAAGAAACTCTACACAAAACCCATGTTCAAAAGGTGTTTCGACATCACTGAAAA
CACGCAGC---TTACCCTTCGTGAGTTTTGGAAGCACTTTGATATTGTTGTTTGCCTCAA
GATGAGTGACATGGCTTGGCAGGAGGTGACCAGACGTAACCTTAATGCAGCTTGGCGAAA
GCTGTGGCCCGAT-----------------------------------------------
------------GTTGTTGCCCCACGAGATGTTGAGGGGTTCGAGGTG---GAGGGTGAA
GTTGA--------------------GCCTGAAGTTGAT----------------------
------------------------------------------------------------
------------------------------------------------------------
------------------------------------------------------------
------------------------------------------------------------
------------------------------------
>Actinopterygii_Trmo_CDS
ATGAGGCCT-------AGTGAAAAGAAGAAGCGTAAAGTGCTCTCGATGACAACAAAGAG
AGAAATTATTCATAAACATGAGCAAGGTGTGAAACTTAGTGCGATTGCACGTGAGAATAG
CCGAAATCCTTCGACCATAGGAACAATTCTAAAACAAAAAGAAGTCATCAAAGCAGG---
------TAAACCTTCAACGGGCACCACCGTCATGTCCAAAAGGAGGAGCCACATACACGA
CAAGATGGAAAGGCTTCTCCTTGTTTGGATTAAAGACAAGGGAAAGGCTGGCGATACACT
CACCGAGACGATCATTTGCGAGAAGGTGTCCTCAATTTATAATGATTTAGTAAGCAAGGC
ACCTTCCA-ATGAGCAGCCAACGGCTTTAGGGCGTCGCATGGGTGGTTTGATTGGTTCAA
GAAGAGGACTGGCATCCACTCTGTTGTGCGTCACGGCGAGGCAGCAAGTTCCGATCACAA
GGCTGCCGAAGAATTTGTTAAAAAATTTGAGGAACTCATAAACCAAGAAGGCTTCACCCC
CCAGCAGGTACT-AACTGTGATGAGACCGGCCTCTCCTGGAAAAAAATGCCGCAGCGTAT
GCACATCACTGCAGAGGAACAAAAGATGCCAGGCCACAAGCCCATGAAGGACCGTCTTAC
CCTCGCCCTGTGCGCTAATGCCAGTGGGGACTGTAAGGTCAAGCCACTCCTAGTGTACCA
CTCAGAAAACCTGCGTGCCTTCAAGAAAATTTTAAAGGAGAGGCTTGAGGTTATGTGGAG
GTCCAACCCCAAGGCCTGGGTGACCCCACAGTTCTTTGTCGAATGGGTCAACTTGGTCTT
TGGCCCTGCTGTCAAGAAGTTCCTCGAGGAGAACGATCTCCCCATGAAGTGCCTGCTGAT
CATCGA------------------------------------------------------
------------------------------------------------------------
------------------------------------------------------------
------------------------------------------------------------
------------------------------------------------------------
------------------------------------------------------------
------------------------------------------------------------
------------------------------------------------------------
------------------------------------------------------------
------------------------------------------------------------
------------------------------------------------------------
------------------------------------------------------------
------------------------------------
>Agnatha_Leca_CDS
ATGGCCCCCAAAGGTTGAAGGCGGTAAGAAAAAGGAGATGATTACGGTGGAAGTTAAGAA
AGAAATCATCGAGAAGCACGAACGAGGTATGCGAGTGGCCGACATCGCAAGATTTTATAA
CAAGTCTACGTCGACGATTTGCACAGTATTAAAGAAGAAAGAAGAAATAAGGGAGTT---
------AGATGCAGCAAAAGGAGTCACAAGAGTATCAAAGCAACGGCCACGTGTTCTAGA
AGATGTAGAAAAGTTGCTTCTCGTGTGGATAAACGAGAAGCAACTAGTAGGTGATACTGT
GACCGAGAACTTTATCTGCGAGAAGGCAAAGGCCTTGTATGCTGACCTCGTAAGTAAACT
GCCAGGTACGTCGACAGAAAACGAATTCAAGGCGAGCAGGGGATGGTTTGATAACTTTAA
GAGGAGAAGTGACATCCATAGTGTTGTGAGGCACGGAGAGGCTGCGAGTTCGGACGCTAA
GGCAGCTGAGGCGTTCACTGCCGAGTTCCAGAAGCTCATCGTTTCCGAGTGTTACCTGCC
GCAGCAAGTTTTTAACTGCGATGAGACGGGGCTTTTTTGGAAAAAGATGCCAAAGAGGAC
CTACATTACAGCAGAAGAGAATGCAATGCCCGGTCACAAGCCCATGAAAGACCGTCTCAC
CCTCTTGTTGTGTGCTAATGCAAGCGGTGATTTCAAAGTCAAGCCCCTGCTCGTGTATCA
TTCCGAGAATCCACGAGCCTTCAAGAAGGTGCAGAAGAGCCAGTTAAATGTTATGTGGAG
GTCCAACAGCAAGGCTTGGGTCACTCGTATCTTGTTCATTGAGTGGATCAACGAGGTCTT
CGGTCCCGCAGTGAAGAAATACCTTTTAGAAAATAATTTTCCACTTAAAGTCTTGCTGGT
TATGGATAATGCTCCTGCTCATCCTCCAGGCCTGGACGACTTACTGGAGGACATTAAGGT
CAAGTTCCTTCCACCCAATACCACTCCATTACTCCAGCCCATGGATCAGCAGGTCATTTC
TAACTTTAAAAAGCTTTACATCAAAGCACTATTTCAGCGATGCTTCGAGGTGACCGAAGG
AACAAACC---TTACCCTCCGAGAGTTTTGGAAAAATTTCCACATCGTAAACTGCCTCAA
GATCATCGATAATGCCTGGGATGGGGTCACCAAGAGAACCCTCAATTCTGCTTGGAGAAA
ACTGTGGTCTGATTGCGTT---------------------GGGTTTGACAGGAGCCGCCA
GTTGTCGATGAAATTGTGTACTTGGGGAAGACCATGGGACTGGAGGTGAATGAGGACGAC
ATTCAAGAGCTGGTGGAGGAACATGGCCAGGAGCTGACCACCGACGAACTGATGGATTTG
CATCGCGAGCAACAGCAAAAGGTTATGGAGGAGATCTCGTCTGAGGAAGAGGAGAAAAAG
ACGGAGGAATCCCTCACTTCAAATGAGATTAGGGAGATCTGTAAAATGTGGGAAACAGTG
CAAAATTTTGTAGAAAAGCACCCCGAATAAGGCTGTAGCAGGGCGAGTGATGAATCTGTT
TAAAATGCAATGTCACATTTCCGCGAAATCCTCAAAAGGAAGCAAAAGCAAGT-------
--GTCATTTGATAGGTTCCTTGTTAAAGTCGCACAA
>Arthropoda_Acec_CDS
ATGGCCCCG-------------AAACGCAAGAAAGTCTGTATTCCACTTGAAACAAAGCT
TCGAGCTCTTAAACGCATTGATAGAGGGGAGTGTCATAAAAAGGTTGCTGCCAAATTTGG
TGTTGGGCGAGTTACCGTTGGTGACTGGATACGCAATCGTGCGAAATTGATGGCGTGGAA
GGAGAAAACAAAATCATCTA-------ATGAACGTAAAGCAATGAAGTTTACAGAACAAC
GAAAGTGGAAGAAGCATTATTTTTATGGTTTGTGCAACAAAGAGAAAAAGGTGCTCCAAT
TTCAGGATCAATATTACAGGCAAAAGCTTTGTCACTATATTCGCATTTCGAAGCTGAGAA
AGAGGAA------------------TTTGTAGCCAGCAATGGTTGGCTTGATAGATGGAA
AAAGAGATATGGTATACGACTTATTAATACTCGTGGAGAAAAATTCTTTGAAGACGATGA
CGTTGTGAACGTTTTCAAAGAAAAGTTTAAAAAAACGATTAAACGGGGAGGTTATTCTTT
GGAACAGATTTATAATTGTGACGAAATAAATTTGAATTACAAAATGTTACCTAATAAAAT
CTTGGCATGGCATGAAGAATCATTAGTTCCGAGTAACAATCGAAACAAGGAAAAAGTAAC
AATATTAGCATGTAATAATGCTTCTGGGAATCATAAGTTGCGTCTTACGGTCATTGGAAA
ATATGCAAATCCTCGGGCATTAAAAAATCTAACAACCTCAACAATGCCGGTTTACTATAA
GAACCAGAAAAATGTATGGATGGACACTACGATCTTCAAATGGTGGTTCCATAAACAATT
TGTACCTAAGGTTGAGAAACATTTGACGAAGATGAAACTTCCGAGAAAGGCTATTTTGTT
TATTGATAATGCACCTGCACATCAAACGCAGCTATGCTATATGATGGAGA-TATCATTGT
GAAATTCTTTCCAACTAACGTAGCATCATTGATCCAGCCCATGGAGCAAGGTGTTTTTGA
ACATTTAAAGCGGCTATACCGATTTCATCTCTTAACATTTCTTTTAGAGGCAA------G
TGAAAGCGGTCAAAAATTGACCGATAGTCTAGAGAAAGTCAATTTAAAGAAAGTGGTGTT
TTGGATAGCTCAATCATGGAAGGAGATAAAACCGGAAATTTTGAAAAAATCATGGAATAA
GCTTTTCAATTTTTCTGAGAAAGA------AGACTTGGAGAATATTGACAAAAAGAAGAA
TTACGAAATAAATTATTTGAAATGGCAAAGTCCCTTGGACCGCAAGTTATGGAAACAAAC
ATTGAAGAATGGATAACAGGCGATGACAGAGAATTAACGGATGCAGAGATAGTGGCCCTT
GTCGAACAAAAGTCAGAAGAGTCGTCGTCAGAATCTGATGAAGAGGTAGTTGAGCCGATT
GAGGAAAATTTCTCACTCAGAT-----------GCTGTGTCCGCTCTTAAAATTGTACTA
GCATACGTAGAACAAGAAGAA-GCAACATCACCCGACGTGTGTACGTTGAAAAAATGGCG
AGA------------------------------------AAAAACAGATCAGCAGCACTC
CGAGAAACTAAAAGATCT-------AAA--------
>Arthropoda_Anco_CDS
ATGGCATCTAAAAATCGCATTCAAACGCAAGAAAAGTTCCATCAGCTTCAGTGAAAAACT
TAAAATTATCAAAATGCACGAAGGGGGAAAATGTTACGCCCACATCGCCAGAGACACCAA
TCGACCGGAATCAACCATTAGAACGATAATTAGATCAAAGGATCGGTTGCAAGATACAAT
TAAAAATGCAACATTAG---AATCTACTATAATGACAAGAGCTCGGGAGGATAGCATAGT
TGAAGTTGAGAATCTATTGTTGATATGGATAAATGATTTATCACAAAAACGCATACCCTT
AAGCCTTAAAAACATTCAAGAAAAAGCATTATCTTTGTATAATGATATAAAAGGAGAAGA
ATCAAATGATCGCGAGGAA------TTTAAGGCTAGTAAAGGCTGGTTTGCAAGGTTTAA
GAAGCGTGCAAATTTACACAATGTTAAAATTTATGGTGAAGTTTCGAGTGCAGATGAAGA
AGCCGCATACCGCTTCCCAGATAATTTTACAAATCTTATATCTCAAAAAGGGTATCTGCC
GGAACAAATATTTAATGTAGATGAAACTTCATTGTTTTGGAAGAAAATGCCAGTGCGCAG
CTACATTAGTAAGCAGACGGAAGTAATGCCGGGATTCAAAGTGGCCAAAGATAGACTTAC
TATTATGTTAGGAGGAAATTTAGCTGGAGACATGAAATTAAAGCCTCTCGTAGTCTATCG
TTGTCGCAAACCACGAGCATTCAAAAACATAAATTTGGATAGCCTTCCAGTAGTTTGGAA
GTGGAATTCCAAAGCATGGGTGACGCGTTCAATTTTTACCGAATGGTTTAGTGAATATTT
TATACCGGAAGTAAAAGCATATTGTACAGAAAAAGACATTCCATTCAAAGTGGTGCTATT
ACTGGATAACGCCCCTGGGCATCCAGTTGAACTAGATGACATGGACCCAAACGTAGAGGT
AATTTTTCTACCACCAAGAACAACAGCCTTAATACAACCAATGGACCAAGGAATCATTTA
TACGTTCAAATCATATTACCTGCGTCTCGTGTTTAAGCATGCAATACAAAGCATGGAAGA
TCAGACAAACTTGTCTTTAATTGAATTTTGGAAACAATTTAACATATTAAATGCTGTAGA
GCATATAGCAGAGGCGTGGCAGGAAGTAAAAACAGAGACAATGAGTTCTTGCTGGAAAAA
AATTATCCCTGTTTATTTTGATGACACATTGAAACACAAAGTAAT------------GAT
ATGGTCGAGGAATGTGTTGAGTTGGCCAACCAATTAGAAATAGAAGTTAATTTAGATGAA
ATGAAGCAGCTTATCATAGAAGCGGCTGAGCCGTTGTCAAACGATGAGCTAATTAAATTA
GAAACTTTAGAAGAAGAGTATTTAGAGAATGACGAAGAAAGTAGTGATGAGGAGACAGAT
AAAAAATCCTTTAAGACTAATAAGCTGGCAGAAGCTTTCAGCTATATGGAGAAAGCCCTA
GCTGAAATCGAAAAAATGGACGAAAACGAAGAGAGGTTCTCAAAAGTAAGTCGTAATATA
CGCAATGAGATGGCTGTTTATAAACAAATTTATAAAGACAAAATAAGCTCGACAAAACAA
CTTACTATGGACAGTTTCATTAAGAAAAATATTCAT
>Arthropoda_Anme_CDS
ATGGCATCTAAAAATCGCATTCAAACGCAAGAAAAGTTCCATCAGCTTCAGTGAAAAACT
CAAAATTATCAAAATGCACGAAGGGGGAAAATGTTACGCCCACATCGCCAGAGACACCAA
TCGACCGGAATCAACCATTAGAACGATAATAAGATCAAAGGATCGGTTGCAAGATACAAT
TAAAAATGCAACATTAG---AATCTACTATAATGACAAGAGCTCGGGAGGATAGCATAGT
TGAAGTTGAGAAACTATTGTTGATATGGATAAATGATTTAACACAAAAACGCATACACTT
AAGCCTAAAAAACATTCAAGAAAAAGCATTATCTTTGTATAATGATATAAAAGGAGAAGA
AACAAATGATCGCGAGGAA------TTTAAGGCTAGTAAAGGCTGGTTTGCAAGGTTTAA
GAAACGTGCAAATTTACACAATGTTAAAATTTATGGTGAAGTTTCGAGTGCAGATGAAGA
AGCCGCATACCGCTTCCCAGATAATTTTACAAATATTATATCTGAAAAAGGGTATCTGCC
GGAACAAATATTTAATGTAGATGAAACTTCATTGTTTTGGAAGAAAATGCCAGTGCGCAG
CTACATTAGTAAGCTGACGGAAGTAATGCCGGGATTCAAAGTGGCCAAAGATAGACTTAC
TATTATGTTAGGAGGAAATTTAGCTGGAGACATGAAATTAAAGCCTCTCGTAGTCTATCG
TTGTCGCAAACCACGAGCATTCAAAAACATAAATTTGGATAGCCTTCCAGTAGTTTGGAA
GTGGAATTCCAAAGCATGGGTGACGCGTTCAATTTTTACCGAATGGTTTAGTGAATATTT
TATACCGGAAGTAAAAGCATATTGTACAGAAAAAGACATTCCATTCAAAGTGGTGCTATC
ACTGGATAACGCCCTTGGGCATCCAGTTGAACTAGATGACATGGACCCAAACGTAGAGGT
AATTTTTCTACCACCAAGAACAACAGCCTTAATACAACCAATGGACCAAGGAATCATTTA
TACGTTCAAATCATATTACCTGCGTCGCGTGTTTAAGCATGCAATACAAAGCATGGAAGT
ACAGACAAACTTGTCTTTAATTGAATTTTGGAAACAATTTAACATATTAAATGCTGTAGA
GCATATAGCAGAGGCGTGGCAGGAAGTAAAAACAGAGACAATGAGTTCTTGCTGGAAAAA
AATTATCCCTGTTTATTTTGATGACACATTGAAACACAAAGTAAT------------GAT
ATGGTCGAGGAATGTGTTGAGTTGGCCAACCAATTAGAAATAGAAGTTAATTTAGATGAA
ATGAAGCAGCTTATCATAGAAGCGGCTGAGCCGTTGTCTAACGATGAGCTAATTAAATTA
GAAACTTTAGAAGAAGAGTATTTAGAGAATGACGAAGAAAGTAGTGATGAGGAGACAGAT
AAAAAATCCTTTAAGACTAACAAGCTGGCAGAAGCTTTCAGCTATATGGAGAAAGCCCTA
GCTGAAATCGAAAAAATGGACGAAAACGAAGAGAGGTTCTCAAAAGTAAGTCGTAATATA
CGCAATGAGATGGCTGTTTATAAACAAATTTATAAAGACAAAATAAGCTCGACAAAACAA
CTTACTATGGACAGTTTCATTAAGAAAAATATTCAT
>Arthropoda_Atce_CDS
ATGGCTCCA-------------AAACGCAAGAAAGTCTGTATTCCACTTGAAACAAAGCT
TCGAGCTCTTAAACGCATTGATAGAGGGGAGTGTCATAAAAAGGTTGCTGCCAAGTTTGG
TGTTGGGCGAGTCACCGTTGGTGATTGGATACGCAATCGTGCGAAATTGATGGCATGGAA
GGAGAAAACGAAATCATCTA-------ATGAACGTAAAGCAATGAAGTTTACAGAACAAC
AAAAGTGGAAGAAGCATTATTTTTATGGTTTGTGCAACAAAGAGAAAAAGGTGCTCCAAT
TTCAGGATCAATATTACAGGCAAAAGCTTTGTCATTATATTCGCATTTCGAAGCTGAGAA
AGAAGAA------------------TTTGTAGCCAGCAATGGCTGGCTTGATAGATGGAA
AAAGAGATATGGTATACGACTTATTAATACTCGTGGAGAAAAATTCTTTGAAGACGATGA
CGTTGTGAACGTTTTCAAAGAAAAGTTCAAAAAAACGATCAAACGAGGAGGTTATTCTTT
GGAACAGATTTATAATTGTGACGAAATAAGTTTGAATTACAAAATGTTACCTAATAAAAT
CTTGGCATGGCATGAAGAATCATTAGTTCCGAGTAACAATCGAAACAAAGAAAAAATAAC
CATATTAGCATGTAGTAATGTGTCTGGGAATCATAAGTTACGTCTTACGGTCATTGGAAA
ATATGCAAATCCTCGGGCATTAAAAAATCTAACAACCTCAACAATGCCGGTTTACTATAA
GAATCAGAAAAATGTATGGATGGACACTACGATCTTCAAATGGTGGTTCCATAAACAATT
TGTACCCAAGGTTGAGAAACATTTGAAGAAGATGAAACTTCCAAGAAAGGCCATTTTGTT
TATCGATAATGCACCTGCACATCAAACGCAGCTATGCTATATGATGGCGA-TATCATTGT
AAAATTCTTTCCAACTAATGTGGCATCATTGATCCAGCCCATGGAACAAGGTGTTTTCGA
ACATTTAAAACGGCTATACCGATTTCATCTCTTAACATTTCTTTTAGAGGCAA------G
TGAAAGCGGTCAAAAATTGACCGATAGTCTAGAGAAAGTCAATTTAAAGAAAGTGGTGTT
TTGGGTAGCTCAATCATGGAAGGAGATAAAATCAGAAATTTTGAAAAAGTCATGGAATAA
GCTTTTCAATTTTTCTGAGAAAGA------AGATTTGGAAAATATTGACAAAAAGAGGAA
TTACGAAATAAATTATTTGAAATGGCAAAGTCCCTTGGACCGCAAGTTATGGAAACAAAT
ATTGAAGAATGGATAACAGGTGATGACAGAGAATTAACGGATGCAGAGATAGTGGCCCTT
GTCGAACAAAAGTCAGAAGAATCATCGTCAGAATCTGATGAAGAAGTAGTTGAGCCGATT
GAGGAAAATTTCTCACTCAGAT-----------GCTGTGTCCGCTCTTAAAATTGTACTG
GCATACGTAGAACAAGAAGAG-GCCACATCACCCGACGTGTGTACGTTGAAAAAATGGCG
AGA------------------------------------AAAAACAGATCAGCAGCACTC
CGAGAAACTAAAAGATCT-------AAA--------
>Arthropoda_Atco_CDS
ATGGCTCCA-------------AAACGCAAGAAAGTCTGTATTCCACTTGAAACAAAGCT
TCGAGCTCTTAAACGCATTGATAGAGGGGAGTGTCATAAAAAGGTTGCTGCCAAGTTTGG
TGTTGGGCGAGTCACCGTTGGTGATTGGATACGCAATCGTGCGAAATTGATGGCGTGGAA
GGAGAAAACAAAATCATCTA-------ATGAACGTAAAGCAATGAAGTTTACAGAACAAC
AAAAGTGGAAGAAGCATTATTTTTATGGTTTGTGCAACAAAGAGAAAAAGGTGCTCCAAT
TTCAGGATCAATATTACAGGCAAAAGCTTTGTCATTATATTCGCATTTCGAAGCTGAGAA
AGAAGAA------------------TTTGTAGCCAGCAATGGCTGGCTTGATAGATGGAA
AAAGAGATATGGTATACGACTTATTAATACTCGTGGAGAAAAATTCTTTGAAGACGATGA
CGTTGTGAACGTTTTCAAAGAAAAGTTCAAAAAAACAATCAAACGAGGAGGTTATTCTTT
GGAACAGATTTATAATTGTGACGAAATAAGTTTGAATTACAAAATGTTACCTAATAAAAT
CTTGGCATGGCATGAAGAATCATTAGTTCCGAGTAACAATCGAAACAAAGAAAAAATAAC
CATATTAGCATGTAGTAATGTCTCTGGGAATCATAAGTTACGTCTTACGGTCATTGGAAA
ATATGCAAATCCTCGGGCATTAAAAAATCTAACAACTTCAACAATGCCGGTTTACTATAA
GAATCAGAAAAATGTATGGATGGACACTACGATCTTCAAATGGTGGTTCCATAAACAATT
TGTACCCAAGGTTGAGAAACATTTGAAGAAGATGAAACTTCCAAGAAAGGCCATTTTGTT
TATCGATAATGCACCTGCACATCAAACGCAGCTATGCTATATGATGGCGA-TATCATTGT
AAAATTCTTTCCAACTAATGTGGCATCATTGATCCAGCCCATGGAACAAGGTGTTTTCGA
ACATTTAAAACGGCTATACCGATTTCATCTCTTAACATTTCTTTTAGAGGCAA------G
TGAAAGCGGTCAAAAATTGACCGATAGTCTAGAGAAAGTCAATTTAAAGAAAGTGGTGTT
TTGGGTAGCTCAATCATGGAAGGAGATAAAATCAGAAATTTTGAAAAAGTCATGGAATAA
GCTTTTCAATTTTTCTGAGAAAGA------AGATTTGGAAAATATTGACAAAAAGAGGAA
TTACGAAATAAATTATTTGAAATGGCAAAGTCCCTTGGACCGCAAGTTATGGAAACAAAT
ATTGAAGAATGGATAACAGGTGATGACAGAGAATTAACGGATGCAGAGATAGTGGCCCTT
GTCGAACAAAAGTCAGAAGAATCATCGTCAGAATCTGATGAAGAAGTAGTTGAGCCGATT
GAGGAAAATTTCTCACTCAGAT-----------GCTGTGTCCGCTCTTAAAATTGTACTG
GCATACGTAGAACAAGAAGAG-GCCACATCACCCGATGTGTGTACGTTGAAAAAATGGCG
AGA------------------------------------AAAAACAGATCAGCAGCACTC
CGAGAAACTAAAAGATCT-------AAA--------
>Arthropoda_Bobi_CDS
ATGACATCC-------GGTAATAACA---------------CAAGCATAGCAGATCGGCT
AGATATCCTAGAAAAATTAGAAGATGGCATGACTGTGAGTAGTATTGCCTGTGAATATGG
ACTCAGTAACAGAACAATACGACGATACCGGCAGCACTCGAAGGCGATTCGCAACTTCGC
GGCGAATCCA----------AAGTACCGGGAAATGAAGAGACAACGGATACCTATATAAC
CGATTTGGAGTCCAAATTGTATCGTTGGTTTCAGCAAAGAAAGTTGTTAGGAGACTGTTT
AACAGATAATATTTTAATAAATAAAGCTAAAGAAATAGAGACAGAGTTTCCCAGTACCT-
--CGAAT------------------TTTAAAGCAAGTCGGGGTTGGCTCCAGAACTGGAA
GAAAAAATAT---------------GATATTGGCAAGAACACGACAGATCCGAATGAAAT
CGCCGCGAATAATTTTATACGTGAATTTTTACAAATACTAGTAAAAGAAGATATAAACGA
AGAAGATGTGTATAACATGGACGAGACTAGTTTACTTTGGAAAGCACTTCCGTGGAAGAC
ATTAGTTCACGAGGAAAAATAGATCATAAAAGGAGAAAACAGAAAAACAGACATAGTGAC
TGTGGCATTTTGTGCAAACACTAGCGGTACACACAAATTGCCATTACTCTTTGTAAATAA
ATTCGCAAATCCCCGAGCATTGAAACATT---GTAAGGATACGTTACCGGTGGTATATAA
AAGTCATTGTAATGCTTGGGTTAACGAAGATATTTTTCGAGAATGGTATACTAATCATTT
TAAGCAAAGTGTGAAAGAGCGCCAATTACAGGAACAACGTAAAGGAAAAGTAATATTGCT
CGTTGACAATTTCAAGGCACACAAACTTGAAAAAAAGGAACTGGATGATGGCTTTATGTT
AATATTTTTACCACCGAATACGTCCTCGTTGATCCAACCTATGGACCGTGGCGTAATTAC
TCAATGTAAAAAGATATTTCGGCTTGAACTACTTCGTCGGGT------------------
------ATGTTGTACGTTT----------------AATACTTCGTTTAAAATAATATTTA
TAAT--------------------AATGCAATTTTCTCATATACATTTCTTCTTCA----
---------------------------------------------------------TAG
GTACTCCAGTA-------------------------------------------------
------------------------------------------------------------
------------------------------------------------------------
------------------------------------------------------------
------------------------------------------------------------
------------------------------------------------------------
------------------------------------
>Arthropoda_Boim_CDS
ATGACATCT-------GGTAATAATA---------------CAAGCATAGCAGATCGGCT
AGATATCCTAGAAAAATTAGAAGATGGCATGACTGTGAGTAGTATTGCCTGTGAATATGG
ACTCAGTAACAGAACAATACGACGATACCGGCAGCACTCGAAGGCGATTCGCAACTTCGC
GGCGAATCCA----------AAGTACCGGGAAATGAAGAGACAACGGATACCTATATAAC
CGATTTGGAGTCCAAATTGTATCGTTGGTTTCAGCAAAGAAAGTTGTTAGGAGACTGTTT
AACAGATAATATTTTAATAAATAAAGCTAAAGAAATAGAGACAGAGTTTCCCAGTACCT-
--CGAAT------------------TTTAAAGCAAGTCGGGGTTGGCTACAGAACTGGAA
GAAAAAATAT---------------GATATTGGCAAGAACACGACAGATCCGAATGAAAT
CGCCGCGAATAATTTTATACGTGAATTTTTACAAATACTAGTAAAAGAAGATATAAACGA
AGAAGATGTGTATAACATGGACGAGACTAGTTTACTTTGGAAAGCACTTCCGTGGAAGAC
ATTAGTTCACGAGGAAAAATAGATCATAAAAGGAGAAAACAGAAAAACAGACATAGTAAC
TGTGGCATTTTGTGCAAACACTAGCGGTACACACAAATTGCCATTACTCTTTGTAAATAA
ATTCGCAAATCCCCGAGCATTGAAACATT---GTAAGGATAAGTTACCGGTGGTATATAA
AAGTCATTGTAATGCTTGGGTTAACGAAGATATTTTTCGAGAATGGTATACTAATCATTT
TAAGCAAAGTGTGAAAGAGCGCCAATTACAGGAACAACGTAAAGGAAAAGTAATATTGCT
CGTTGACAATTTCAAGGCACACAAACTTGAAAAAAAGGAACTGGATGATGGCTTTATGTT
AATATTTTTACCACCGAATACGTCCTCGTTGATCCAACCTATGGACCGAGGCGTAATTAC
TCAATGTAAAAAGATATTTCGGCTTGAACTACTTCGTCGGGT------------------
------ATGTTGTACGTTT----------------AATACTTCGTTTAAAATAATATTTA
TAAT--------------------AATGCAATTTTCTCATATATATTTCTTCTTCA----
---------------------------------------------------------TAG
GTACTCCAGTA-------------------------------------------------
------------------------------------------------------------
------------------------------------------------------------
------------------------------------------------------------
------------------------------------------------------------
------------------------------------------------------------
------------------------------------
>Arthropoda_Bote_CDS
ATGACATCC-------GGTAATAACA---------------CAAGCATAGCAGATCGGTT
AGATATTCTAGAAAAATTAGAAGATGGCATGACTGTGAGTAGTATTGCCTGTGAATATGG
ACTCAGTAACAGGACAATACGACGATACCGGCAGCACTCGAAGGCGATTCGCAACTTCGC
GGCGAATCCA----------AAGTACCGGGAAATGAAGAGGCAACGGATACCAATATAAC
CGATTTGGAGTCCAAATTGTATCGTTGGTTTCAGCAAAGGAAGTTGTTAGGAGACTGTTT
AACAGATAATATTTTAATAAATAAAGCTAAAGAAATAGAAACAGAGTTTCCCAGTACGT-
--CGAAT------------------TTTAAAGCAAGTCGAGGTTGGCTCCAGAACTGGAA
GAAAAAATAT---------------GATATTGGCAAGAACACGACAGATCCGAATGAAAT
CGCTGCGAATAATTTTATACGTGAATTTTTACAAATACTAGTAAAAGAAGATATAAACGA
AGAAGATGTGTACAACATGGACGAGACTACTTTACTTTGGAAAGCACTTCCGTGGAAAAC
ATTAGTTCACGAGGAAAAATAGATCATAAAAGGAGAAAACAGAAAAACAGACATAGTGAC
TGTGGCATTTTGTGCAAACACTAGTGGCACACACAAATTGCCGTTACTCTTTGTAAATAA
ATTCGCAAATCCCCGAGCATTGAAACATT---GTAAGGGTACATTACCAGTGGTATATAA
AAGTCATTGTAATGCCTGGGTTAACGAAGATATTTTTCGGGAATGGTATACTAATCATTT
TAAGCAAAGTGTGAAAGAGCGCCAATTACAGGAACAACGTAAAGGAAAAGTAATATTGCT
CGTTGACAATTTCAAGGCACACAAACTTGAAAAAAAGGAACTGGATGATGGCTTTATGTT
AATATTTTTACCACCGAATACGTCCTCGTTGATCCAACCTATGGACCGAGGCGTAATTAC
TCAATGTAAAAAGATATTTCGGCTTAAACTACTTCATCGGGT------------------
------ATGTTGTACGTTT----------------AATACTTCGTTTAAAATAATATTTA
TAAT--------------------AATGCAATTTTCTCATATACATTTCTTCTTCA----
---------------------------------------------------------TAG
GTACTCCAGTA-------------------------------------------------
------------------------------------------------------------
------------------------------------------------------------
------------------------------------------------------------
------------------------------------------------------------
------------------------------------------------------------
------------------------------------
>Arthropoda_Bova_CDS
ATGACATCC-------GGTAATAACA---------------CAAGCATAGCAGATCGGCT
AGATATCCTAGAAAAATTAGAAGATGGCATGACTGTGAGTAGTATTGCCTGTGAATATGG
ACTCAGTAACAGAACAATACGACGATACCGGCAGCACTCGAAGGCGATTCGCAACTTCGC
GGCGAATCCA----------AAGTACCGGGAAATGAAGAGACAACGGATACCTATATAAC
CGATTTGGAGTCCAAATTGTATCGTTGGTTTCAGCAAAGAAAGTTGTTAGGAGACTGTTT
AACAGATAATATTTTAATAAATAAAGCTAAAGAAATAGAGACAGAGTTTCCCAGTACCT-
--CGAAT------------------TTTAAAGCAAGTCGGGGTTGGCTCCAGAACTGGAA
GAAAAAATAT---------------GATATTGGCAAGAACACGACAGATCCGAATGAAAT
CGCCGCGAATAATTTTATACGTGAATTTTTACAAATACTAGTAAAAGAAGATATAAACGA
AGAAGATGTGTATAACATGGACGAGACTAGTTTACTTTGGAAAGCACTTCCGTGGAAGAC
ATTAGTTCACGAGGAAAAATAGATCATAAAAGGAGAAAACAGAAAAACAGACATAGTGAC
TGTGGCATTTTGTGCAAACACTAGCGGTACACACAAATTGCCATTACTCTTTGTAAATAA
ATTCGCAAATCCCCGAGCATTGAAACATT---GTAAGGATACGTTACCGGTGGTATATAA
AAGTCATTGTAATGCTTGGGTTAACGAAGATATTTTTCGAGAATGGTATACTAATCATTT
TAAGCAAAGTGTGAAAGAGCGCCAATTACAGGAACAACGTAAAGGAAAAGTAATATTGCT
CGTTGACAATTTCAAGGCACACAAACTTGAAAAAAAGGAACTGGATGATGGCTTTATGTT
AATATTTTTACCACCGAATACGTCCTCGTTGATCCAACCTATGGACCGAGGCGTAATTAC
TCAATGTAAAAAGATATTTCGGCTTGAACTACTTCGTCGGGT------------------
------ATGTTGTACGTTT----------------AATACTTCGTTTAAAATAATATTTA
TAAT--------------------AATGCAATTTTCTCATATACATTTCTTCTTCA----
---------------------------------------------------------TAG
GTACTCCAGTA-------------------------------------------------
------------------------------------------------------------
------------------------------------------------------------
------------------------------------------------------------
------------------------------------------------------------
------------------------------------------------------------
------------------------------------
>Arthropoda_Bovo_CDS
ATGACATCC-------GGTAATAACA---------------CAAGCATAGCAGATCGGCT
AGATATCCTAGAAAAATTAGAAGATGGCATGACTGTGAGTAGTATTGCCTGTGAATATGG
ACTCAGTAACAGAACAATACGACGATACCGGCAGCACTCGAAGGCGATTCGCAACTTCGC
GGCGAATCCA----------AAGTACCGGGAAATGAAGAGACAACGGATACCTATATAAC
CGATTTGGAGTCCAAATTGTATCGTTGGTTTCAGCAAAGAAAGTTGTTAGGAGACTGTTT
AACAGATAATATTTTAATAAATAAAGCTAAAGAAATAGAGACAGAGTTTCCCAGTACCT-
--CGAAT------------------TTTAAAGCAAGTCGGGGTTGGCTCCAGAACTGGAA
GAAAAAATAT---------------GATATTGGCAAGAACACGACAGATCCGAATGAAAT
CGCCGCGAATAATTTTATACGTGAATTTTTACAAATACTAGTAAAAGAAGATATAAACGA
AGAAGATGTGTATAACATGGACGAGACTAGTTTACTTTGGAAAGCACTTCCGTGGAAGAC
ATTAGTTCACGAGGAAAAATAGATCATAAAAGGAGAAAACAGAAAAACAGACATAGTGAC
TGTGGCATTTTGTGCAAACACTAGCGGTACACACAAATTGCCATTACTCTTTGTAAATAA
ATTCGCAAATCCCCGAGCATTGAAACATT---GTAAGGATACGTTACCGGTGGTATATAA
AAGTCATTGTAATGCTTGGGTTAACGAAGATATTTTTCGAGAATGGTATACTAATCATTT
TAAGCAAAGTGTGAAAGAGCGCCAATTACAGGAACAACGTAAAGGAAAAGTAATATTGCT
CGTTGACAATTTCAAGGCACACAAACTTGAAAAAAAGGAACTGGATGATGGCTTTATGTT
AATATTTTTACCACCGAATACGTCCTCGTTGATCCAACCTATGGACCGAGGCGTAATTAC
TCAATGTAAAAAGATATTTCGGCTTGAACTACTTCGTCGGGT------------------
------ATGTTGTACGTTT----------------AATACTTCGTTTAAAATAATATTTA
TAAT--------------------AATGCAATTTTCTCATATACATTTCTTCTTCA----
---------------------------------------------------------TAG
GTACTCCAGTA-------------------------------------------------
------------------------------------------------------------
------------------------------------------------------------
------------------------------------------------------------
------------------------------------------------------------
------------------------------------------------------------
------------------------------------
>Arthropoda_Cani_CDS
ATGTCAAAC-------AGGAAAGGGTTAAAAAGAAAGTTTATATCTCTTGAAGATAAAAT
CGAAATTCTAAATCGTTTAGAAGGTGGGGAAAATCTATCGTCGGTTGCAAAATCAACCAA
GTTGAATGAATCTACAATTCGAACCCTAAAGAAAAATGCAGACAATATAAGGAAAACTGT
GGCAGATGGCTGTCCGTTAGGTGCGAAACGTGTCACTCGCACACGAAATTATAATATGGT
TAAAATGGAACGGGCGTTAATGATCTGGTTGGAAGACTGTATAGCCAAAAAGATTCCTAT
CAGTGGAAATCTTATCAAGCAGAAAGCACTTAAAATCTATGAACATTTAAGGAATATTGG
GCATTCTTCTGCAGAGCTAGAAAATTTTGTCGCGAGTAAAGGGTGGTTCGAAAAACTAAA
AAAAAGGTACTCATTACACAATATTAAGTTTCAAGGAGAACAGGCCTCAGCAGATGCTGA
GGCTGCTCAGAATTATAAGCTGGAATTAGCTAGAATTATCAATGAAGGAGGCTATTCACC
TCATCAGATTTTTAACGCCGATGAGACGGCATTATATTGGAAAAAACTACCATCCAGGAC
CTTTATTTTGAAAAATCAAAGGCGTGCTCAGGGGTTTAAACCTTCAAAAGAACGTGTCAC
CCTTCATATGTGCAGCAATCTATCAGGGAGCCTGATGATAAAACCTATGATAATAAATCG
TTCTTCAACTCCCCGTGTTATGAAAAACATTAATAAGACCGAATTGCCTGTATTCTGGCG
ATCTAATAAAAAAGCTTGGATGACCCAAGATTTATTTAAGAATTGGTTTTATAATTGTTT
TATCCCGGCAGTGGAAACCCATACGATGGAAAAAAATTTGTATTTCAAAGTTTTATTGGT
TCTTGATAACGCTGGTTGCCACAACATACAACTGGATCATCCAAA------TGTAAAAAT
TGTCTTCCTTCCTCCTAACTGCACGTCATTAATACAACCTTTGGACCAAGGAGTCATTCA
AACTTTAAAAATGTATTACACACGCCAAGTTTTCCAAACCATTTTCGACAGATTAGAAAG
TAGTGAAAATAAAAATCTTACTCAAGTTTGGATGGAATTTTCTATTTTAGATTGTATTAG
AACCGTGTCATCGGCTTGCGCGGAAATTAAACCATCAACGCTTAATGCGTGTTGGAAACC
CCTTTTACCTGAAATGGTTCAAACAATACAATGATTCTACAATTTCA------AGTTACA
GAAATAGTAAACATTGCTTCTCGTTTAGGCGATGAAGAATTTACAACAAACCATCAGGAT
GTAAGAGAACTCGTAC---TCGGGGAAGAAACTTTAGATGAGAATGAACTGATGGATTTA
ATTGATGCACCCACAAATCCATTGGTAAACGAAAATAAGGAAAACGAATGGG--------
---GCCAAATGTCGATTTACAAATGTGAAAAAAGGGCTAAATTTGGCTAAAGAATTAGAA
CTCCATTTCATTCAAACTGATCATTCAACGGTGCGTAGCGCAAAGTTTAAAAGAGAGTTA
AGAAATTGCTTAGCTCCCTATAGAGAGGTTTTAGTGGAGAGAAAAAAAAGCTACAATCGA
AAACCAATGTGAAGATGAGCCAAGTAAAAGAAGACG
>Arthropoda_Cogi_CDS
ATGTCGACT-------------------AAGAAAGTGACGTTGAATATTGAACAGCGCCT
TCGAGCGCTGGAGGATTTGAAAACTTTT---CCTGTACGGATCGTTGCTGCCAAGTATCA
AATACATCCGCAAACAGTACGGAGGATAAAAAAGAACGAAATTCGCATACAACAATTTGC
CGCGACGGGTAAA-------AGGCAGCAAAAACGACAACGAATAAAGGAAGCAATGTACC
TGAACTCGAAGAACAATTGTTCACGTGGTTCGGTGAAAGAACAGCTATTGGCGAACGAAT
AAGCGATACGCTTATACGGGAGAAAGCTGTAGAATTACAGCAGAATAGCGTCCTCCAAC-
-------------------------TTTAAAGTGAGCATGTCGTGGGTGACAAATTTTAA
ACGACGCCATAACATACGGTTAGCGAGTGCGTGTGGTGAAAAAGCCAGTGCTGATAGAAA
TGCGGCAGAAATTTTTAAACAACAGTTTCGGCAGTTTATAGAAGAGCAGGGCATCAGCAT
CGAAAATATTTATAACATGGACGAGAGCGGGCTGTTTTGGAAAGCGCTTCCAACAAA---
---------------------AAGTGTAGCTGGCTTAAAAATGAAGAAAGACCGAATTAC
CATCGGTTTGTGTGCCAATGTCACTGGAACTAATAAAATTAAGCCATTGGTGGTGCATAA
ATATAAAAAACCAAGAGCGTTGAAGCACT---CGCTGCACAGACTTCCGGTCTGTTACAA
GTCGCAAAAAAATGCTTGGGTAGACCGTACAATGTTCCAAGATTGGTTTGAAAATCATTT
TAAGCCCAGCGTCCGCGAATTCCAACTGAGGAGAGACATCGCTGGGAAAGTGATACTATT
GGTTGACAATCGCACAGCTCATCGACTCTCATCGTCCGAGCACGACGGAGACTTTCTGTT
AAAATATCTTCCACCGAACACCACGTCCCTCCTGCAACCAATGGATCAAGGAGTGATATC
GAAAACGAAACGAATGTTTCGGAAAGAAATGTGCCGCTCGATTTTAACATACG-------
-----------GCGGGGTTAATGAATTTTATGCCCGTTATAACATAAAAGACTGCGTAGA
TATTTTGGTGCACGCATGGGCGGAAGTTACGCCGGAAAATATACGGCATAGCTGGAAATA
ATTCCATCTCCTTCCCACGTACGGAACTATCGAGAGCGAAGAAGACGAGATGTACTGTCT
GTGATCGGCGATGGGCAAATTTCGCAAGAGGAATCTGAATAGCGTGCAGAAGAGGAAAAA
GTTACAGAAAGTGACGCGGACAGTGACAACGATAGCAGCAGCACAGTGACAATGAAAGTG
AGAACGATGATAG----------TGAAAACGAACACAACGTACCCGAAAGAACAAATAAA
ATATAAGTTACTGCGTTTAAAA--------------------------------------
------------------------------------------------------------
--------TACCATCTATTGAGAGCTAACCGTTTAACAG---------------------
----CGGAAATAGAACATCTTTCGT-----------
>Arthropoda_Cogi_4_CDS
ATGTCGACT-------------------AAGAAAGTGACGTTGAATATTGAACAGCGCCT
TCGAGCGCTGGAGGATTTGAAAACTTTT---CCTGTACGGATCGTTGCTGCCAAGTATCA
AATACATCCGCAAACAGTACGGAGGATAAAAAAGAACGAAATTCGCATACAACAATTTGC
CGCGACGGGTAAA-------AGGCAGCAAAAACGACAACGAATAAAGGAAGCAATGTACC
TGAACTCGAAGAACAATTGTTCACGTGGTTCGGTGAAAGAACAGCTATTGGCGAACGAAT
AAGCGATACGCTTATACGGGAGAAAGCTGTAGAATTACAGCAGAATAGCGTCCTCCAAC-
-------------------------TTTAAAGTGAGCATGTCGTGGGTGACAAATTTTAA
ACGACGCCATAACATACGGTTAGCGAGTGCGTGTGGTGAAAAAGCCAGTGCTGATAGAAA
TGCGGCAGAAATTTTTAAACAACAGTTTCGGCAGTTTATAGAAGAGCAGGGCATCAGCAT
CGAAAATATTTATAACATGGACGAGAGCGGGCTGTTTTGGAAAGCGCTTCCAACAAA---
---------------------AAGTGTAGCTGGCTTAAAAATGAAGAAAGACCGAATTAC
CATCGGTTTGTGTGCCAATGTCACTGGAACTAATAAAATTAAGCCATTGGTGGTGCATAA
ATATAAAAAACCAAGAGCGTTGAAGCACT---CGCTGCACAGACTTCCGGTCTGTTACAA
GTCGCAAAAAAATGCTTGGGTAGACCGTACAATGTTCCAAGATTGGTTTGAAAATCATTT
TAAGCCCAGCGTCCGCGAATTCCAACTGAGGAGAGACATCGCTGGGAAAGTGATACTATT
GGTTGACAATCGCACAGCTCATCGACTCTCATCGTCCGAGCACGACGGAGACTTTCTGTT
AAAATATCTTCCACCGAACACCACGTCCCTCCTGCAACCAATGGATCAAGGAGTGATATC
GAAAACGAAACGAATGTTTCGGAAAGAAATGTGCCGCTCGATTTTAACATACG-------
-----------GCGGGGTTAATGAATTTTATGCCCGTTATAACATAAAAGACTGCGTAGA
TATTTTGGTGCACGCATGGGCGGAAGTTACGCCGGAAAATATACGGCATAGCTGGAAATA
ATTCCATCTCCTTCCCACGTACGGAACTATCGAGAGCGAAGAAGACGAGATGTACTGTCT
GTGATCGGCGATGGGCAAATTTCGCAAGAGGAATCTGAATAGCGTGCAGAAGAGGAAAAA
GTTACAGAAAGTGACGCGGACAGTGACAACGATAGCAGCAGCACAGTGACAATGAAAGTG
AGAACGATGATAG----------TGAAAACGAACACAACGTACCCGAAAGAACAAATAAA
ATATAAGTTACTGCGTTTAAAA--------------------------------------
------------------------------------------------------------
--------TACCATCTATTGAGAGCTAACCGTTTAACAG---------------------
----CGGAAATAGAACATCTTTCGT-----------
>Arthropoda_Depa_CDS
ATGAAAGGA-------GTTGAAAAAAAAAGAAAAAGCACCGTCAGTTTAGAGACAAAACT
TGATATTCTTAGAAGATTTGACAATGGAGATAAGCCAAAGGATATAGCAAGGGAGTTGGG
GTTGAATGTTTCAACAATTAAATCAATTAAAAATCGTGAGAATAAAATTAAAGAGGCAGC
TAAATCTGGATCATTATTAAACTCTAAAATTACAACACGTTCTAGAAGCGCTATCATGGT
TAAAATGGAATCGCTTCTTATAATTTGGATAGAACATCAAATCGCAAACCATGTTCCATT
AAGCAAACATGTTATCCAGTTTAAAGCAAAAAGTTTATTTGATGATATTAATATAGAAAT
TTCAAATAACAATTTTATTAACAATTTTGATGCTAGTAACGGCTGGTTCGAGAGATTTAA
GGCAAGAGCAGATATCCACAACATTTCACTTAAAGGTGAAGCAGCAAGCGCTGATACAGC
TGCCGCAGAAAGCTACCCGGCTGTGTTAAGATCTTTAATTAATGAAGGAGGTTACGATTC
AAGGCAAGTATTTAATGTGGACGAGACTGGATTATTTTGGAAACGCTTGCCTAATAGAAC
TTATATTTCTAGAACAGAAAGTTCTGTTCCTGGTTTTAAGTCTAATAAGGACAGACTGAC
TCTTCTCCTTGGTGGAAATGCCAGTGGAGATTTTAAGTTTAAACCGTTTTTAATTTATCA
ATCGGAAAATCCAAGAGCTTTAAAGGCGGTTTCAAAGAATCAACTTCCTATCCATTGGAG
ATCTAACAAAAAAGCTTGGATGACAGCATCTATGTTTCAAAATTGGATTGTAACGTGTGC
TATTCCAGAGATAAGAGCATATTGTAGTAAAGAAAATTTAAGTTTTAAAGCTTTAATTGT
ATTAGACAATGCTCCTGGCCATCCAATGCATCTTAATGAAATGTATGAAAATATAAAATT
CGCGTTTCTGCCGCCTAACACAACATCTTTAATCCAGCCTATGGATCAGGGAGTTATATC
AGCATTTAAAAGCTACTATCTTAGACAAACATTGAAGCTTCTTATAAATGAACTTGATGG
AAATGATAAATCAACAATGGTTGAGTTTTGGAAAACCTTCAACATTAAAAAAGCAATAGA
TATAATTTCTGATTCATGGAAAGAGGTTAAATCCACATGTATGAATAAAGTTTGGCGTAA
AATTTGGCCTGAATGTGTTCCAGA------AAAGAGCGATACAATGATGATACGCAATCT
ATTTGTCGTGATATGGTGAAACTAGCTAAAGAGTCAAATTTTGGAATGGAACAGAGTGAC
ATTATGACTTTGATTTCTTCTCACAACCAAGAACTATCTAATGAAGAATTATTAGAAATT
TCTAACCAAGAAG-AT--------------GAATGTAATACAGAAACAAAATTATCAGAA
GAAAAAAAATTAACTTCTAAAACAATCTCTAAAGCTTTGTCTTTGATTGATGAAGCCATG
GAAATCTTTTTACAAAACGATCCCGATAGTGCAAGAAGCGATAAAGTTTCTAGAGCGATG
GCTTCAAATATTAACTGCTATAAAGAAATTTACAATTCGAGGAAAAAAGCGGCTCAGCAA
A---CATTAGATCAATATTTTATTAAAAAAATTCAA
>Arthropoda_Drat_CDS
ATGGCAGAA-------AGAGCTACTTTAAAACGAAAAGTCATTTCTATAGAATCAAAAAT
ACAAATTCTAAACCGGTTAGACAATGGGCAAACTGCCACGGAAATTGCAAGAAGCCTTGA
TTTAAATGAGGCAACAGTTCGCACTATCAAAAAGAATGAAACTGAAATACGACG---TGC
AGGAAGCATTGGGTCATCCATATCTACAAAATTTACCAGTAGAGCACGTGCACCAATTGA
AAAAATGGAAAGAGCACTTAGCATTTGGATTGACGATAGGTACGAAAAAAAGATCCCTTT
AAGCCAGCGGATCATTCAGGAAAAGGCACTCAGGATTTATGGACTGCTCCAAAATGGAGA
GCCCTCTTCCAGCATAGAT------TTCGTTGCCAGTAATGGATGGTTCGAGAAATTTAA
GAAAAGGTTCTCCATTCATAGCCTCAAATTTAAGGGCGAAGCGGCATCGGCCGATGATGG
AGCTGCTACCACATACCCAGAAGAGATTCAGGGGTTCATTAAAGAAGAGGAATTCCTGCC
CGACCAAGTTTTCAATGCGGATGAAACTGGACTTTGCTGGAAAAAAATGCCAAATCGAAC
TTTTTTATCAAAGAATGAAAAAGTAGCTCCCGGCTTTAAGGCACAAAAAGATCGTTTTAC
ACTTTTGCTGTGTAGTAATGCATCGGGCGACTTTCAAGCAAAACCAATGCTTGTTTATAA
GTCTTTCAATCCCCGTGCGTTTAAAGGAATAGACAAGAGCAAATTACCCGTTTACTGGAA
AGCAAATTCCAAAGCTTGGGTAACTGCAGAATTATTTAAAGACTGGTTCTTGAATTGCTT
TGTACCTGAGGTTGAAAAATATTTAAAAAAAAAGAATTTACACTTTAAAGCACTATTATT
ATTGGACAATGCCCCAGGACATCCAAAAGATTTAACCCATCCGAA------TGTCAAAAT
AAAATTTCTTCCACCTAATACAACATCGCTTCTGCAGCCAATGGATCAGGGTATAATTTA
CACTTTCAAGACATATTACATCAGACGCTCTATACGCTGGATTTTGGATACAACTGAAAC
TGACTCCA---TCGATGTAACCAGTGCTTGGAAGAAATTTTCTATTAAAGATAGCCTTGA
GTTGGTAAACTTATCTTTAAAAGAGATTAAGGTGTCAACATTAAATAGATGCTGGAGGAA
ATTATGGCCAGAGGTTGTTAAAAGCCATGAGAAGTGCCAAAACGTGG----------CAG
GATATATTGGACCTTGCTCACTTGATTGAAGGCGAAGGTTTCGACATGGCAAATGATGAT
TTGCAAGAGTTGTTTG------AAGATGAAGGAATTAATGACGAATCATTGCTTGAGATT
GCTGTGAATGAAGCAAACAATTCGAAATCAGATGACAGCAGCTCTGAAGAAACCGACCCG
---ATTAGTTTAACGATAGAAAAGCTCCAAGAAGGATTCGCATATGCTAGCAGCTTGGAA
TCGTGCTTCTTAAATTCAGATCCGGTCATCGAACGACGACTTAAGTTTAAGAGAGAGTTG
GAAAAAATACTTTTGCCTTATAAGGAGTGCTATAAAGAAGCTTTAAAAGCCACCAAACAA
TCGAAAATGACTGATTTTTTTGATAAAAAAAGAAAA
>Arthropoda_Draz_CDS
ATGGCAGAA-------AGAGCTACTTTAAAACGAAAAGTCATTTCTATAGAATCAAAAAT
ACAAATTCTAAACCGGTTAGACAATGGGCAAACTGCCACGGAAATTGCAAGAAGCCTTGA
TTTAAATGAGGCAACAGTTCGCACTATCAAAAAGAATGAAACTGAAATACGACG---TGC
AGGAAGCATTGGGTCATCCATATCTACAAAATTTACCAGTAGAGCACGTGTACCAATTGA
AAAAATGGAAAGAGCACTTAGCATTTGGATTGACGATAGCTACGAAAAAAAGATCCCTTT
AAGCCAGCGGATCATTCAGGAAAAGGCACTCAGGATTTATGGACTGCTCCAAAATGGAGA
GCCCTCTTCCAGCATAGAT------TTCGTTGCCAGTAATGGATGGTTCGAGAAATTTAA
GAAAAGGTTCTCCATTCATAGTCTCAAATTTAAGGGCGAAGCGGCATCGGCCGATGATGG
AGCTGCTACCACATACCCAGAAGAGATTCAGGGGTTCATTAAAGAAGAGGAATTCCTGCC
CGACCAAGTTTTCAATGCGGATGAAACTGGACTTTGCTGGAAAAAAATGCCAAATCGAAC
TTTTTTATCAAAGAATGAAAAAGTAGCTCCCGGCTTTAAGGCACAAAAAGATCGTTTTAC
ACTTTTGCTGTGTAGTAATGCATCGGGCGACTTTCAAGCAAAACCAATGCTTGTTTATAA
GTCTTTCAATCCCCGTGCGTTTAAAGGAATAGACAAGAGCAAATTACCCGTTTACTGGAA
AGCAAATTCCAAAGCTTGGGTAACTGCAGAATTATTTAAAGACTGGTTCTTGAATTGCTT
TGTACCTGAGGTTGAAAAATATTTAAAAAAAAAGAATTTACACTTTAAAGCACTATTATT
ATTGGACAATGCCCCAGGACATCCAAAAGATTTAACCCATCCGAA------TGTCAAAAT
AAAATTTCTTCCACCTAATACAACATCGCTTCTGCAGCCAATGGATCAGGGTATAATTTA
CACTTTCAAGACATATTACATCAGATGCTCTATACGCTGGATTTTGGATACAACTGAAAC
TGACTCCA---TCGATGTAACCAGTGCTTGGAAGAAATTTTCTATTAAAGATAGCCTTGA
GTTGGTAAACTTATCTTTAAAAGAGATTAAGGTGTCAACATTAAATACATGCTGGAGGAA
ATTATGGCCAGAGGTTGTTAAAAGCCATGAGAAGTGCCAAAACGTGG----------CAG
GATATATTGGACCTTGCTCACTTGATTGAAGGCGAAGGTTTTGACATGGCAAATGATGAT
TTGCAAGAGTTGTTTG------AAGATGAAGGAATTAATGACGAATCATTGCTTGAGATT
GCTGTGAATGAAGCAAACAATTCGAAATCAGATGACAGCAGCTCTGAAGAAACCGACCCG
---ATTAGTTTAACGATAGAAAAGCTCCAAGAAGGATTCGCATATGCTAGCAGCTTGGAA
TCGTGCTTCTTAAATTCAGATCCGGTCATCGAACGACGACTTAAGTTTAAGAGAGAGTTG
GAAAAAATACTTTTGCCTTATAAGGAGTGCTATAAAGAAGCTTTAAAAGCCACCAAACAA
TCGAAAATGACTGATTTTTTTGATAAAAAAAGAAAA
>Arthropoda_Drtr_CDS
ATGGCAGAA-------AGGGCTCCTTTAAAACGAAAAGTCATTTCTATAGGAACAAAAAT
ACAAATTCTAAACCGTTTAGACAATGGGCAAACTGCCACGGATATTGCAAGAAGCCTTGA
TTTAAATGAGGCAACAGTTCGCACTATCAAAAGGAATGAAACTGAAATACGACG---TGC
AGGGAGCCTTGGGTTATCTATCTCTACAAAATTTACCAGTAGAACACGTGCACCAATTGA
GAAAATGGAAAGAGCACTTAGCATTTGGATTGACGACAGCTACGAAAAAAAGATCCCTTT
AAGTCAGCGGATCATTCAAGAAAAGGCACTCAGGATTTATGGACTGCTCCGAAATGGAGA
GCCGTCTTCCAGCATAGAT------TTTGTTGCTAGTAATGGATGGTTCGACAAATTTAA
AAAAAGGTTCTCCATTCATAGCCTCAAATTTAAGGGCGAAGCGGCATCGGCCGATGATGG
AGCTGCTACCACATACCCAGAAGAAATTCAGGGGTTCATTAAAGAAGAGGAATTCCTGCC
CGACCAAGTTTTTAATGCGGATGAAACTGGACTTTGCTGGAAAAAAATTCCAAGTCGAAC
TTTTTTATCAAAGAATGAAAAAGTAGCTCCCGGCTTTAAGGCACAAAAAGATCGTTTTAC
ACTTTTGCTGTGTAGTAATGCATCAGGTGACTTTCAAGTCAAGCCAATGCTTGTTTATAA
GTCTTTCAATCCCCGTGCGTTTAAAGGGATAGACAAGAGCAAATTACCTGTTTACTGGAA
AGCAAACTCCAAAGCTTGGGTAACTGCAGAATTATTTAAAGACTGGTTCTTGAATTGTTT
TGTACCTGAGGTTGAAAAATATTTAAAAAAAAAGAATTTACATTTTAAAGCACTATTATT
ATTGGACAATGCCCCAGGACATCCAAAAGATTTAACCCATCCAAA------TGTCAAAAT
AAAATTTCTTCCACCTAATACAACATCACTTCTGCAGCCAATGGATCAGGGTATAATTTA
CACTTTCAAGACATACTACATCAGGCGCTCTATACGCTGGATTTTGGATACAACTAAAAT
TGACTCCA---TCGATGTAACCAGTGCTTGGAAGAAATTTTCTATTAAAGATAGCCTTGA
GTTGGTAAACTTATCTTTAAAAGAGATAAAGGTGTCAACATTAAATAGATGCTGGAGGAA
ATTATGGCCAGAGGTTGTTAGAAGCAATGAGAAGTGCAAAAACGTGG----------CAG
GATATATTGGACCTTGCTCACTTGATTGAAGGTGAAGGTTTCGACATGGCAAATGATGAT
TTGCAAGAGTTGTTTG------TAGATAATGAAATCGATGACGAATCATTGCTTGAGATT
GCTGTGAATGAAGCAAACAATTCGAAATCAGATGACAGCAGCTCTGAAGAAACCGTTCC-
-----TAGTTTAACAATAGAAAAGCTCCAAGAAGGATTCGCATATGCTAGCAACTTAGAA
TCGTGCTTTATAAATGCAGATCCGGTCATCGAACGACGACTTAAGTTTAAGAACGATTTG
GAAAAAATACTTATGCCTTATAAGGAGTGCTATAAAGAAGCATTAAAGGTTACAAAACAG
TCGAAAATGACTGATTTTTTTTATAAAAAAAGAAAA
>Arthropoda_Duno_CDS
------------------------------------------------------------
------------------------------------------------------------
------------------------------------------------------------
------------------------------------------------------------
------------------------------------------------------------
------------------------------------------------------------
------------------------------------------------------------
------------------------------------------------------------
------------------------------------------------------------
----------------------------------------------ATGCCTAATCGTAC
ATTTTTATCGAAGGGAGAATCAGTTGCTCCTGGACATAAGCCTTCCAAAAACCGATTGAC
ATTACTTCTTGGTGGAAACTTAGCTGGTGATTTAAAATTGAAGCCATTGTTAGTTTACCA
AGCAGAAAATCCCAGAGCATTGAAAGGGAAAAATAAAGAATTGCTTCCGGTCATTTGGAA
ATCAAATAAAAATGCCTGGATTACTGCGTTAATATTTAAAGATTGGTTCACTCAGCATTT
CGTGCTGACAGTTAAACAATATTGTAAAAATAATAATTTACAATTTAAAGCATTATTAAT
CTTAGACAATGCTCCAGGACACACAAAATCTCTGCAGAATTTATACCCGGAAATCAATGT
TGTGTTTCTTCCTCCCAATACTACCTGCCTCATACAGCCCATGGACCAAACAGTGATAGC
TACGTCTAAACGATATTATATGAGGACAATAATGACTAAAGCCATCAAGGCAACCGACAG
GCAAGATGGGCCAACATTAACAGATTTTTGGAAAAATTATAATATATGGAACGCAATAAA
TAATATTGGAGACTCGTGGGCTGAAATAAAAGAGTCGACAATGAAAGGTTCCTGGAAACA
ATTATGCCCAGAAATGATGAGCAATTTTATAAATTTTGAAGAAACAC----------ACT
CTCACAGATGAAATAGTTACCTTAATGAATGAACTAAACTTGGACGTCAACAAAGAAGAT
GTTAATGAGTTGATTGAATCTCACTCAGCACCGCTGTCAAATGAATACTTAATTGAGCAA
CAATTGAGTAACA---GTGAAATACACAATGAAAGTGAGGAAGAGGAAGCTGATAAAAAC
GTCAAGACTTTGACAATTAAAAATATGAATGAAGCCTTCACGCATCTTGACAAATTTTTT
ACTATCATGGAAGAATGTGATCCCAATGAAGAACATATATCTCAAGTACGTAGGGCAATT
GAGAAAGACACAGCATGTTATAGAAATCTTTATCAAGAAAAAAAAATGGGTGGTATTCAA
CTAACTCTTGACAACTTTATAAAGGAAACACCCGAA
>Arthropoda_Duno_1_CDS
ATGTCAAAC-------AGGAAAGGGTTAAAAAGAAAGTTTATATCTCTTGAAGATAAAAT
CGAAATTCTAAATCGTTTAGAAGGTGGGGAAAATCTATCGTCGGTTGCAAAATCAACCAA
GTTGAATGAATCTACAATTCGAACCCTAAAGAAAAATGCAGACAATATAAGGAAAACTGT
GGCAGATGGCTGTCCGTTAGGTGCGAAACGTGTCACTCGCACACGAAATTCTAATATGGT
TAAAATGGAACGGGCGTTAATGATCTGGTTGGAAGACTGTATAGCCAAAAAGATTCCTAT
CAGTGGAAATCTTATCAAGCAGAAAGCACTTAAAATCTATGAACATTTAAGGAATATTGG
GCATTCTTCTGCAGAGCTAGAAAATTTTGTCGCGAGTAAAGGGTGGTTTGAAAAACTAAA
AAAAAGGTACTCATTACACAATATTAAGTTTCAAGGAGAACAGGCCTCAGCAGATGCTGA
GGCTGCCGAGAATTATAAGCTGGAATTAGCTAGAATTATCAATGAAGGAGGCTATTCACC
TCATCAGATTTTTAACGCCGATGAGACGGCATTATATTGGAAAAAACTACCATCTAGGAC
CTTCATTTTGAAAAATCAAAGGCGTGCTCAGGGGTTTAAACCTTCAAAAGAACGTGTCAC
CCTTCATATGTGCAGCAATCTATCAGGGAGCCTGATGATAAAACCTATGATAATAAATCG
TTCTTCAACTCCCCGTGTTATGAAAAACATTAATAAGACCGAATTGCCTGTATTCTGGCG
ATCTAATAAGAAAGCTTGGATGACCCAAGATTTATTTAAGGATTGGTTTTATAATTGTTT
TATCCCGGCAGTGGAAACCCATACGATGGAAAAAAATTTGTATTTCAAAGTTTTATTGGT
TCTTGATAACGCTGGTTGCCACAACATACAACTGGATCATCCAAA------TGTAAAAAT
TGTCTTCCTTCCTCCTAACTGCACGTCATTAATACAACCTTTGGACCAAGGAGTCATTCA
AACTTTAAAAATGTATTACACACGCCAAGTTTTCCAAACCATTTTCGACAGATTAGAAAG
TAGTGAAAATAAAACCCTTACTCAAGTTTGGATGGAATTTTCTATTTTAGATTGTATTAG
AACCGTGTCATCGGCTTGCGCGGAAATTAAACCATCAACGCTTAATGCGTGTTGGAAACC
CCTTTTACCTGAAATGGTTCAAACAATACAATGATTCTACAATTTCA------AGTTACA
GAAATAGTAAACATTGCTTCTCGTTTAGGCGATGAAGAATTTACAACAAACCATCAGGAT
GTAAGAGAACTCGTAC---TCGGGGAAGAAACTTTAGATGAGGATGAACTGATGGATTTA
ATTGATGCACCCACAAATCCATTGGTAAACGAAAATAAGGAAAACGAATGGG--------
---GCCAAATGTCGATTTACAAATGTGAAAAAAGGGCTAAATTTGGCTAAAGAATTAGAA
CTCCATTTCATTCAAACTGATCATTCAACGGTGCGTAGCGCAAAGTTTAAAAGAGAGTTA
AGAAATTGCTTAGCTCCCTATAGAGAGGTTTTAGTGGAGAGAAAAAAAAGCTACAATCGA
AAACCAATGTGAAGATGAGCCAAGTAAAAGAAGACG
>Arthropoda_Eume_CDS
ATGTCAAAC-------AGGAAAGGATTAAAAAGAAAGTTTATATCGCTTGAAGATAAAAT
CCAAATCTTAAATCGTTTAGAAGGCGGGGAAAAAATATCGTCTGTTGCAAAATCAACAAA
TTTGAATGAATCTACAATTCGAACCTTAAAGAAAAATGCAGATAATATAAGGAAAACTGT
GGCAGATGGCTGTCCGTTAGGTGCGAAACGTGTTACTCGCACACGAAATTCTAATATGGT
TAAAATGGAACGGGCGTTAATGATCTGGTTGGAAGACTGTATAGCCAAAAAGATTCCTAT
CAGTGGAAATCTTATCAAGCAGAAAGCACTTAAAATCTACGAACATTTAAGGAATATTGG
GCATTCTTATGCAGGGCTAGAAAATTTTGTCGCGAGTAAAGGATGGTTTGAAAAACTAAA
AAAAAGGTACACATTGCACAATATTAAGTTTCAAGGAGAACAGGCCTCAGCAGATGTTGA
GGCTGCCGAAAATTATAAGCTGGAACTAGCTAGAATTATCAATGAAGGAGGTTATTCACC
TGATCAGATTTTTAACGCCGATGAGACGGCATTATATTGGAAAAAACTACCATCTAGGAC
CTTCATTTCGAAAAATCAAAGGCGTGCTCAGGGGTTTAAACCTTCAAAAGAACGTATCAC
CCTTCATGTGTGCAGCAATCTATCAGGGAGCCTGATGATAAAACCCATGATAATAAATCG
TTCTTCAACTCCCCGTGTAATGAAAAACATTAATAAGAGCCAATTGCCTGTATTCTGGCG
ATCTAATAAGAAAGCTTGGATGACTCAAGATTTATTTAAGGATTGGTTTTATAATTGTTT
TATCCCGGCAGTGGAAACCTATACGATGGAAAAAAATTTGTATTTCAAAGTTTTATTGGT
TATTGATAACGCTGGTTGCCACAACATAGAACTGGACCACCCAAA------TGTGAAAAT
TGTCTTTCTTCCTCCTAACTGCACGTCATTAATACAACCTTTGGACCAAGGAGTCATTCA
AACTTTAAAAATGTACTATGCACGCCAACTTTTCCAAACCATTTTCGACAGATTAGAAAA
TAGTGAAAATAAAACTCTTACTCAAGTGTGGATGGAATTTTCTATTTTAGATTGTATTAG
AACCGTGTCATCGGCTTGCGCGGAAATTAAACCATCAACGCTTAATGCGTGTTGGAAACC
TCTTTTACCTCAAATGGTTCAAGCAATACAATGATTCTACAATTTCA------AGTTACA
GAAATAGTAAACATTGCTTCTCGTTTAAACGATGAAGAATTTGCAGTAAACCATCAGGAT
GTAAGAGAACTAGTAC---TCGGGGAAGAAACTTTAGATGAGGAAGAACTGATGGAATTA
ATTGATGCACACACAAATGCATTGGTAAACGAAAATAAGGAAAACGAATGGG--------
---GCCAAATCTCGATTTACAAATGTGAAAAAAGGGCTAAATTTGGCTAAAGAATTAGAA
CTTTATTTCATTGAAACTGATCATTCAACGGTGCGCAGCGCAAAGTTTAAAAGAGAGTTA
AGAAATTGCTTAGCTCCCTATAGAGAGATTTTAGTGGAGAGAAAAAAAAGCTACAATCGA
AAACCAATGTGAAGATCAACCAAGTAAAAGAAGGCG
>Arthropoda_Game_CDS
ATGTCGTCA-------ACCCAGAAGCGAAAGCACAAAACGTTGACAATTAAAGAAAAATG
TGATATTTTAGATCGCTTAAATCGCAATGAAACTTTCAGTAGTTTAGCAAGTGAATACGG
CGTAGGCCGATCTACAATTTATGACATTAAAAAAAACCACGAGAAGATTAAGAAGTTCGT
GTCAACTACTGACTGC----GGGCCAGGCAAGAGACAGACACTCAAGAAAGCTGAACACC
AGAAGTGGAAGAAGCTTTGTACATGTGGTTTCTTCAGGAAAGAAACAGGCATGCACCAAT
TTCGGGACCCATGTTGGCGATGAAAGCTAAGTTTTTTTATAAGGAAATAACAAAAAAAG-
--ATGAT------------------TTTATGGCCAGCAAAGGATGGCTAGAACGTTTTAA
AAGTCGTCATGGCATACGTTTAATGACTATTACAGGAGAGAAACTTTCTAACGATGCCAC
CTGCATAGAGCCCTTTAAATTAAGATTTTTGCAAAAGGTGAACGATTTTAATCTTGACCC
GTCACAGGTGTATAATGCAGACGAATCAGGGCTTTTTTGGCGTGTGATGCCTAACAAAAC
TTTCGTTTCTTGTAACGAAAAAGACGTACCTGGACGAAAAGTGAGTAAAGAGCGTGTAAC
CATACTACCATGTGCTAATGCTGCAGGTACACACGCGCTTAAGATGGTGGTCATTGGGAA
ATCTAATAAACCAAGGGCATTCAAA---------AACATTGATTTACCTGTACACTATTA
CGGACAAAAAAGTGCATGGATGACAAAAGACCTTTTCAAAAAGTGGTTTGATGAATGCTT
CGTACCTGAAGTTAGAAAATGGTTAAAAGATCATAATTTTCCTCAAAAAGCGTTGTTGCT
TCTTGATAACGCTCCCGGTCATC----------AGAAGAACTGACAACTGACATCACTGC
GATGTTTCTTCCGCCAAATTGCACTGCACTGATTCAACCAATGGACCAGAACATCATTCA
GTTTGTTAAGCAAGACTATAAAAAAAACCTACTTTTGAGAGCCGTATCAAAAG-------
-----------AACCAATAGAAAAAACTTTAAAAGAATTTAATATGAAAGACTTGGTTTT
TGCTCTTAGTCAGTCGTGGAGTGCGTTACCGTCATCAACTATTAAATCGTCTTGGAAAAA
GTTATGGCCAGATATAATCACCACTCCTAGCGATCCACAAATCAGTG-------TCGGAA
GTTATAGAACAAGTCTCTACTGAAACACAGATA---------------AGTCCGGAAGAT
TTGGAAGTCTGGTACCGAATGGATAAAGAAGAAAATTCTGACAAAGATATTATAAAAGAG
GTTTCTAATAATA------------CAACAAACGATCAGGAAGATAACGACGACGTGATT
GCAACTGCTCCACAAGTCACAG------AAGACGCAGTTAACGCTTTTGAGCTAGGTTTA
CAATGGGCTGAAGAGAATGGT-ACATCCTACAACGAACTTTTACTTTTGAGAAGACTGAG
GGAAAAGCTCTGATCTCGCGTTATAACAACCTTAAACAAAAAAAAA--------------
----TGATGAATATGTATTTCAAAGATAATT-----
>Arthropoda_Glco_CDS
------------------------------------------------------------
------------------------------------------------------------
------------------------------------------------------------
------------------------------------------------------------
------------------------------------------------------------
------------------------------------------------------------
------------------------------------------------------------
------------------------------------------------------------
------------------------------------------------------------
----------------------------------------------ATGCCTAATCGTAC
ATTCTTATCAAAGGACGAATCAGTTGCCCCTGGTCATAAACCTTCTAAAAACCGATTGAC
ATTGCTTCTTAGTGGAAATTTAGCTGGTGATTTAAAATTGAAGACAATGTTAGTTTATCA
AGCAGAAAATCCTAGAGCACTGAAAGGGAAAGATAAAAAATTGCTTCCAGTCATTTGGAA
ATCCAATAAAAAAGTCTGGGTTACTGCTTTAATATTTAAAGATTGGTTCACTTCACATTT
CGCACCAGCAGTAAAACATTATTGTGAAGTAAATAATTTACCATTTACAGCATTATTAAT
CTTAGATAATGCTCCAGGACACCCAAAATCTTTACAAAATTTATACCCAGAAATCAATGT
TGTGTTTCTTCCACCCAATACTACGTGTCTCATACAACCCATGGACCAAACGGTGATAGC
TACGCTTAAAAGATATTATATGCGATCGATAATGTATCAGGCCATCAAGGCAACTGACAT
GGAAGATGGGCCCACATTAAAAGTTTTCTGGAAGAATTATAACATATGGAACGCAATAAA
CAATATTGGAGACGCATGGGCTGAAATAAAAGAGTCAACAATGAAAGGTTCATGGAAGAA
ACTATGCCCACAAATGGTGAGTGATTTCATAAATTTTGATGAAACTC----------ACC
ATCACACTTGAAATAGTTCACCTAATGAACAAACTAAACCTAGATGTTAATATTGAAGAT
GTTAATGAGATGATTGAATCTCATTCTGAACCCTTGACTAATGAATTTCTAATGGACCGA
CAAGAGAACGAAA---ATAGTATACAAATTGAAAGTGAGGAAGAAGAACCAGAAAAAATC
ATCAATACCTTAACAATAAAAAACATGAACGAAGCTTTTACGCATCTCGAGACATTTTTG
GATATTATGGAAAAATGTGATCCCAATGGAGAACGCATATCTCAAGTGCGTAGGGCGATC
CATAATAGTACTGCATGTTACAGAACTCTCTATGAAGAAAAGAAAAAAGTAGTAAAATA-
----CAAT----------------------------
>Arthropoda_Hehe_CDS
ATGTCAAAC-------AGGAAAGGATTAAAAAGAAAGTTTATATCGCTTGAAGATAAAAT
ACAAATTTTAAATCGTTTAGAAGGCGGGGAAAAAATATCGTCTGTTGCAAAATCAACAAA
TTTGAATGAATCTACAATTCGAACCTTAAAGAAAAATGCAGCCAATATAAGGAAAACTGT
GGCAGATAGCTGTCCGTTAGGTGCGAAACGTGTTACTCGCACACGAACTTCGAATATGGT
TAAAATGGAAAAGGCGTTAATGATTCGGTTGGAAGACTGTATAGCCAAAAAGATTCCTAT
CAGTGGAAACCTTATCAAACAGAAAGCACTTAAAATCTACGAACATTTAAGAAACATTAG
TCATTCTAATGCAGAACCAGAAAATTTTGTTGCGAGTAAGGGTTGGTTTGAGAAACTAAA
AAAAAGGTACACATTGCACAATATTAAATTTCAAGGAGAACAAGCCTCAGCAGATACTGA
GGCTGCGGAAAATTATAAGCCCGAATTGGCTAGAATTATTAATGAAGGAGGTTATTCACC
TGATCAAATTTTTAACGCCGATGAGACGGCATTATATTGGAAAAAACTACCATTTAGGAC
CTTCACATCGAAAAATCAAAGGCGTGCTCATGGATTTAAACCTTCAAAAGAACGTGTCAC
CCTTCACGTGTGCAGTAATGTATCAGGGAGCCTGATGATAAAACCAATGATAATAAATCG
CTCGTCAACTCCCCGTGCAATGAAAAACATTGATAAAACCCAATTGCCTGTATTCTGGCG
ATCTAATAAGAAAACTTGGATGACTCAAGATTTATTTAAGGATTGGTTTTATAATTGTTT
TATCCCGGCAGTGGAAACCCATACGATAGAAAAAAAAATGTATTTCAAAGTTTTATTGAT
TCTTGATAACGCTGGTTGCCACAACATAGAACTGGATCATCCAA-------TGTGGAAAT
TGTCTTCCTTCCTCCTAACTGCACGTCATTAATACAACCTTTGGACCAAGGAGTCATTCA
TACTTTAAACATGTACTACACACGCCAAGTTTTCCAAACCATTTTCGACAGATTAGAACG
TAGTGAAAATAAAACTCTTACTCAAGTGTGGATGGAATTTTCAATTTTAGATTGTATTAG
AACCGTGTCATCGGCTTGCGCGGAAATTAAACCAACAACGCTTAATGCGTGTTGGAAACC
TCTTTTACCTCAAATGGTTGAAACAATACAATGATATTACAATTTCA------AGTTACA
GAAATAGTAAACATCGCTTCTCGTTTAAGCGATGAAGAATTTGCATTAAACAATCAGGAT
GTAAGAGAACTTATAC---TCCGTGAAGAAACTTTAGATGAAGAAGAACTGATGGAATTA
ATTGATGCACCCACAAATGCATTGGTAAATGAAACTAAGGAAAACGAACGGG--------
---GCCAAATCTCGATTTACAAATGTTAAAAAAGGGCTATATTTAGCTAAAGAATTAGAA
CTACATTTCATTAAAACTGATCATTCAACGGTGCGCAGCGCAAAGTTTAAAAGAGAATTA
AGAAATTGCTTAGCTCCCTATAGAGAGGTTTTAGTGGAGAGAAAAAAAAGTTACAATCGA
AAACCAATGTGAAGATGAATTAAGTAAAAGAAGACA
>Arthropoda_Hyha_CDS
ATGGGTGAT-------GAAAATAAAGCGACAAGAAAAAGCATTTCGCTAGAAACTAAAAT
GCAAGTGCTTAGAAGATTAGATAGTGGTGAACGTCAATGTCAAATTGGTGTTGCATTGAA
CTTGTCAACTTCTACAATAAGGACTATTCTTAAAAATAAAGAAAAAATAATGTCATCAGC
AACTACGACTACAAAAACGTCTGCAACTAGAATTACCCGTTCTAGAAACAATACAATAGA
AGAAATGGAGAAACGACTTTCCATATGGATTGACGACGAAATTGACCGCAATATGCCATT
AAGCCAAGCTATTATAATGGAAAAAGCGAGAAGAATTTTTAATCACATTCAGGTTGAAAC
AGGTGACACAACTGAAACT------TTTGTTGCAAGTCGAGGATGGTTTAATAAATTTAA
ACATCGAAGTAATCTTCATAACATACAGATTACAGGAGAGGCAGCAAGTGGTGATATAAA
AGCGGCAGCTGAATTCCCAGCGACGTTAAAAACAATAATTGAACGAGGAAACTATCCTGC
AGAATTAGTTTTTAATGTCGATGAAACAGGCCTATTTTGGAAGAGAATGCCAAAACGTAC
ATTTCTATCCCGTGAAGAAAAACGTGCACCAGGATTTAAAGCTGCGAAAGATCGCCTAAC
AGTTCTCCTGGGTGCTAACGCCAATGGAGACTTCAAATTAAAGCCACTTCTTGTTTATCA
TTCCAAAAACCCGAGAGCGATGAAAGGAATATCGAAATCAACTTTACCTGTAATTTGGGA
GTCCAATAAAAAATCATGGATAACCATGAAAATTTTTCAAAATTGGTTCACTAAACATTT
TTGCCCGTCTGTTAAACGCTATTGCGAAATCAAAAAACTGGAACCAAAAGCTCTAATTTT
AATGGATAATGCTCCAAGCCACCCAACGAATTTATCTGACTTAATAACATGAGTCGAAGT
GGTTTTCTTGCCACCTAACACAACGGCATTGATCCAACCGATGGATCAAGGTGTTATATC
AAATTTTAAGGCCTACTACCTGCGACGAACATTTAGACAAATGTTCGAAAAAACAGACGG
AGATGATAAACAATCAATAAGAGATTTTTGGAAGAACTATAACATTATGGATGCTATAGA
AAACATAAATCTTTCTTGGAATGAGGTAACGGAAAAATGTTTGAAAGGAGTGTGGAAAAA
CATTTGGCCAGATCTAAATAAGGACGATGAACCCTTT---------G----------ATT
GATATGAACGAAATAGTGGAATTAGCAAATCAAACAGGTTTAGAAGTAAATGCGGAGGAT
CTCAAAGAAATTTTACAAGAAACAGCAGAAAGTCTTTCTAATGATGAGCTCAAGGAATTA
GCGGATCAAGGAG------------AACAGGAAAATATTGAAAGTGATTCTGAAGAAGAG
CAAAAAGAACTTTCAACGGCATTTTTAACAACTAGTTTAGCCACTGTATCGGAAATTATG
GACCAATTCATTGAAAATGACCCAGATTTTGATAGAAGTTCAAAAGCAAGACGGGGTGTC
ATGGATGTCTTGTCCACTTATCGACAACTTCTTACAGAGCGC---AAAAGAAAAATGCAA
ATGACATTAGATACATTCTTGGTAAAGAAAATT---
>Arthropoda_Hyka_CDS
ATGTCGTCA-------ACCCAGAAGCGAAAGCACAAAACGTTGACAATTAAAGAAAAATG
TGATATTTTAGATCGCTTAAATCGCAATGAAACTTTCAGTAGTTTAGCAAGTGAATACGG
CGTAGGCCGATCTACAATTTATGACATTAAAAAAAACCACGAGAAGATTAAGAAGTTCGT
GTCAACTACTGACTGC----GGGCCAGGCAAGAGACAGACACTCAAGAAAGCTGAAAACC
AGAAGTGGAAGAAGCTTTGTACATGTGGTTTCTTCAGGAAAAAAACAGGCATGCACCAAT
TTCGGGACCCTTGTTGGCGATGAAAGCTAAGTTTTTTTATAAGGAAATAACAAAGAAAG-
--ATGAT------------------TTTGTGGCCAGCAAAGGATGGCTAGAACGTTTTAA
AAGTCGTCATGGCATACGTTTAATGACTATTACAGGAGAGAAACTTTCTAACGATGCCAC
CTGCATAGAGCCCTTTAAATTAAGATTTTTGCAAAAGGTGAACGATTTAAATCTTGACCC
GTCACAGGTGTATAATGCAGACGAATCAGGGCTTTTTTGGCGTGTGATGCCTAACAAAAC
TTTCGTTTCTTGTCACGAAAAAGACGTACCTGGACGAAAAGTGAGTAAAGAGCGTGTAAC
CATACTACCATGTGCTAATGCTGCAGGTAATCACGCGCTTAAGATGGTGGTCATTGGGAA
ATCTAATAAACCAAGGGCATTCAAA---------AACATTGATTTACCTGTACACTATTA
CGGACAAAAAAGTGCATGGATGACAAAAGACCTTTTCAAAAAGTGGTTTGATGAATGCTT
CGTACCTGAAGTTAGAAAATGGTTAAAAGATCATAATTTTCCTCAAAAAGCGTTGTTGCT
TCTTGATAACGCTCCCGGTCATC----------AGAAGAACTGACAACTGACATCACTGC
GATGTTTCTTCCGCCAAATTGCACTGCACTGATTCAACCAATGGACCAGAACATCATTCA
GTTTGTTAAGCAAGACTATAAAAAAAACCTACTTTTGAGAGCCGTATCAAAAG-------
-----------AACCAATAGAAAAAACTTTAAAAGAATTTAATATGAAAGACTTGGTTTT
TGCTCTTAGTCAGTCGTGGAGTGCGTTACCGTCATCAACTATTAAATCGTCTTGGAAAAA
GTTATGGCCAGATATAATCACCACTCCTAGCGATCCACAAATCAGTG-------TCGGAA
GTTATAGAACAAGTCTCTACTGAAACACAGATA---------------AGTCCGGAAGAT
TTGGAAGTCTGGTGCCGAACGGATAAAGAAGAAAATTCTGACGAAGATATTATAAAAGAG
GTTTCTAATAATA------------CAACAAACGATCAGGAAGATAACGACGACGTGATT
GCAACTGCTCCACAAGTCACAG------AAGACGCAGTTAACGCGTTTGAGCTAGGTTTA
CAATGGGCTGAAGAGAATGGT-ACAACCTACAACGAACTTTTACTTTTGAGAAGACTGAG
GGAAAAGCTCTGATCTCGCGTTATAACAACCTTAAAC-AAAAAAAA--------------
----TGATGAA----TATTTCAAAGATAATTTGATA
>Arthropoda_Lahe_CDS
ATGGGTGAT-------GAAAAGAAAGCAACCAGAAAAAGCATTTCACTCAAAACTAAAAT
GGAAGTGATTAGAAGATTAGATTCTGGTGAACGTCAAACTCTAATTAGTGCTTCATTGAA
TTTGCCAACTTCAACAATAAGGACCATCATGAAGAATAAAGAAAAAATACTGTCATCGGC
AACTACAACTACGTCAAGCTCTGCAACTAGAATTACCCGTTCTAGAAATAATATCATAGA
GGAAATGGAAAAACGACTGTCTATATGGATTGACGACGAAATTGACCGCAATATGCCATT
AAGCCAATCTATCATAATGGAAAAAGCTAGAAGAATTTTTAATTACATTCAGGCTGAGAC
AATTGACACAAGTGAAACT------TTCGTTGCTAGTCGAGGATGGTTTAATAGATTTAA
ACATCGAAATAACCTTCACAACATAAAGATTACAGGAGAAGCAGCAAGTGGTGATACAAA
AGCGGCGGCTGAATTTCCAGCGATATTAAAAAAAATAATTGAAGAAGGAAACTATCCTCC
AGAATTGGTTTTTAATGTTGATGAAACAGGCTTGTTTTGGAAAAGAATGCCGAAACGAAC
ATTTCTATCCCGTGAAGAGAAACGGGCACCAGGATTTAAAGCTGCAAAAGATCGCTTAAC
CCTTCTACTAGGTGTTAACGCAAGCGGAGATTTTAAATTAAAACCATTACTAATTTACCA
TTCCAAAAACCCAAGAGCGATGAAAGGCATATCTAAATCAACTTTACCTGTAATTTGGGA
GTCTAATAAAAAATCATGGATAACTGCGAAAATTTTCCAGGATTGGTTCACTGAACATTT
CTGCCCGTCTGTTAAACGTTATTGCGAAATTAAAAAACTTGAACAAAAAGCACTTCTGTT
AATTGATAATGCTCCAAGCCACCCAACAAATTTATCAGACTTAACAACATGAGTCGAAGT
GGTTTTCTTGCCGCCTAACACAACTGCCTTAATTCAACCAATGGACCAAGGCGTTATATC
AAATTTTAAGGCTTATTACTTGCGGCGAACCTTTAAGCAAATGTTTGAAAAAACAGACGG
AGAAGAGAACCAGTCCATAAGAGAATTTTGGAAAAACTACAACATCGTGGATGCTGTAGA
AAACATAGGCCTTTCTTGGAATGAGGTAACAGAAAGATCTTTGAAAGGAGTATGGAAGAA
TATTTGGCCGGATTTAAGTAAGAGCGATGAACACTCTGTCGATGTGG----------GAA
ATAGTGGAAGAGATAGTGAAATTAACGAAGCAAACCGGTTTTGGGGTAAATGTGGAAGAT
GTCGAAGAAATAATTCAAGAAGCAGCGGCTAGTCTTTCTAATGATGAGCTCAAGGAATTA
ACTGAACAAGAAG------------AAAACAAAAATGTTGACAGTGATTCAGAAGAAGAG
CAAAAAGAACTTTCGATGGCGTTTGTAAAAAGGAGTTTGTCTACCATAACTGAAATAATG
GATCAATTCATTGAAAATGATCCGAATTTTGACAGGAGCTCAAAAGTAAGGCGTGGTGTT
AGAGATGCTCTATCCGTTTATGAAGAACTTTTAAGAGAACAACGCAAAAGAAAAAGGCAA
ACAACATTAGATGCTTTTGTCACAAAGAACACTGAA
>Arthropoda_Mabo_CDS
ATGGGTGACAATAGTGTGTGCGAAAAAAGCACGAAAGAGCATCTCTCTGGAGACAAAAAT
GAACGTAATTAAACGGATAGAGGACGGTCAAACCCGACCGTTTGTCTGCAGAGCTCTAAA
TTTACCTCCGTCCACTGTGACAACAATTATGAAAAACGCCGAGAAAATAAAACATTCCGC
TCAACAGACAACGGCTGTAAGTGTAAAGCACGTAACTTACAGCCGGAGCAAAAATGTTGA
GAAAATGGAAATAATGTTAGCATTATGGGTTGATGACGCCAATCAAAAAAATATTCCTCT
AACACAAGCAGTCATATGTGAAAAAGCAAGGTTGATTTTTTCTGATTTGAAGGCCCAAGA
AAACACTGGCGAAACA---------TTTTTGGCAAGCAATGGGTGGTTCGCGAGATTCAA
ATCTCGAACTAATATCCGCAACATTAAATTAAGCGGTGAAGCAGCGAGCGCTGATTTAGC
AGCAGCGGCAGCTTATCCTAAAAAATTTCAAAAAATTGTGGAACAAGGCAATTACCCTGC
AGATCTCATCTTCAATGTTGATGAAACAGGCCTCTATTGGAAAAAGTTGCCATCGAGAAC
GTTTATATTTCGAGAAGAACGTAGCGCCCCTGGATTTAAAGCGGCCAAGGATAGACTGAC
TGTTCTCTTGGGATCAAATGTTTCCGGTTCCTTAAAATTAAAGCCAATGGTAGTGTACCA
TTCCCAAAGTCCACGGGCTTTCAAAGGTCTGGACAAAAGCTCCCTGCCAGTTTTCTGGAG
GTGGAATAAAAAAGGTTGGGTCACTCAGGAGATTTTCTCAGATTGGTACAAAAATTATTT
CTGCCCTACAGTCGTTAAATTTTGTGACAGAAATAACCTTCCAAAGAAAGCAGTCCTTCT
ATTAGATAATGCCCCAGGACATCCGCAAAATCTAGAAATGATAAACACGGATGTCAAGGT
AATTCACATGCCCCCTAACACAACCTCCATGTTACAACCCATGGATCAGGGGGTAATTTC
CACCTTCAAAGCATACTATTTGCGTATAACATTGAAACAAATGATTAAGGCGATAGATAC
TAATTCCAGTCAGACCGTTAAAGATTACTGGCGGTCATACGACATTTTAAAAGGAATCGA
AAACCTTAAAACTGCTTGGGACGAAGTAACAACGAATTGTCTAAACGGCGTTTGGCGTAA
ACTTCTGCCGGGATTTGTATCAAGTTCAAG-----------------TGAAGAAGAGAAC
ATAAAAGAAGATATTATCAGGCTTTCACGTGAATGCGGATTCGAAGTTACAACCGAAGAT
GTGACCGAACTGTTAGACGTGCATGACCAACCACTCTCAAATCAAGAATTGGAAGAGTTG
ATGGAGGAATTAGCAGAAAATCTCGAAGAAGAAGAGAAGGAAGATGAGAAAGAAAATGAT
GGGAAAACTTTAAAAACGGCTGATTTAACTCGCATCCTTTCTTCTATAGAAACGTTGACA
GATGAACTCTGCGAGATAGACGGGGATTTCAATCGAAGCGCAAACGTTAAAAGAAGCATC
ACAGCTGCAGTTCGACCTTATGCTATGATTCTACAAGAAAGGAAGCAACAATCAAAGCAA
ATG-AAACTGGACGACTTTTTTCAAAAAATG-----
>Arthropoda_Mase_CDS
ATG-------------TCAAATAAACGCAAACACAAGACACTAGATTTGAATAATAAAAT
GGAGATTTTAAGGAAGTTAGATAGTGGAGAAAACATGAGCAAATTGGCAAAAGAATATGG
TGTTGGGCGTGCTACTATATATGATCTTAAGAAAAAAAGGCAAAAGATAGTAGACCACGT
CAAGACAATGGAATCT----GGACCAGGAAAGCGTAAAACACTAAAAGTTGGCGACTGCC
AAAGATGGAAAACGCTCTCTACATGTGGTTCATACAACGGCGTTATAAACACACTCCCAT
ATCTGGAGAAATTCTGAAAGCCAAAGCAATCGAATTTTATAAAAAAATTACCCACAAAG-
--ATGAT------------------TTTCGTGCCAGCGATGGATGGCTGGATAAATTTAA
AAAGCGATTTGGTATCCGTTTACTAACCATATCGGGTGAGAAATTATCAAGCGACGAATC
TGCAGTACAGCCATTTATCCAGCGTTTTAAAAACAAAGTAGAAGAACTGGGTCTTCTTCC
TGACCAAATCTATAACGCAGACGAGAGTGGCCTGTTCTGGAGACTGTTGCCCAATAAAAC
ATTCGTATCTTCTAAAGAAGCTAGTGCACCAGGTCGTAAAGTGAGTAAAGATAGAATCAC
ATTTATGCCATGTTCAAATGCTACTGGAACGCACAAATTGGATTTGTTAGTGATTGGTAA
AGCAAAAAATCCCAGAGCTTTCAAG---------AACATTTGTCTTCCAGTCTGCTACAA
GAACCAAGTTAGAAGTTGGGTCACGAGAGAGGTCTTTAGAGAATGGTTTCATAAAGACTT
TGTCCCAGAAGTCAAGAAGTTTATGAAAAGATCCAACTTGCCCATAAAAGCTTTACTCGT
ACTTGACAATGCTCCAGGCCATCCAAATGAACAACTTAAATCAAGTGATGGTATCCAAAC
CATCTTCCTACCACCAAACTGCACACCTTTACTTCAGCCGATGGATCAAAATGTTATCCA
AAAAGTAAAGTCTTTGTATAAAAATAAATTGCTGATCCATATTATA-------AAGATGG
TGATATAACACAGAGCCTTAAAG------------GATTGAATTTGAAGGATGTTGTATT
CTCTCTCGCTCATGCTTGGAATTCTGTTTCATCTAACTTAATCCAATCTTCATGGAAAAA
ATTATGGCTTACAATGAATGATGTATTA---GAAACAGAAGATACAGATAAT--CTGCCT
ATTACTGATTGCTTACAAAATCTATCAGAAAAG---GGTTTGGAGACAAGTGAAGAAAAT
TTAAATTCTTGGTTTGAAGGAATCGAAGAAACAGAGACAGATGAAGATATTGTAAATGAA
GCAGTACAAGAAG------------------AAAGCTTTGTAGAAACATTGGAGCCACCA
AATACTTCAACTGTAAGAGTTAAACCAGATGATGCATTGATTTGCTTTAATACCTGCATA
ACATGGGCAGAAGAAAACGGC-ATATCTGCTAAAGATATTATAATTCTTCACAACATGCG
AGA--------------------AAAGGTTGTTAAGCAAGGACTACAAATTGCACAAAAG
CAGACAATTAAGGAATATTTTAAAAAAG--------
>Arthropoda_Mege_1_CDS
------------------------------------------------------------
------------------------------------------------------------
------------------------------------------------------------
------------------------------------------------------------
------------------------------------------------------------
------------------------------------------------------------
------------------------------------------------------------
------------------------------------------------------------
------------------------------------------------------------
----------------------------------------------ATGCCCAGTAGAAC
CTTTATATCGAAAAAAGAAAACACAGCACCCGGTTTTAAGGTGTCTAAAGATCGTCTAAT
GCTCCTTTTGTGCAGTAATGCATCGGGGGTCTTCATGACAAAACCCTTGTTAGTTTATAG
ATCTTTAAATTCTCGTGCACTTAAAGGCGTAAATAGAAACACCTTACCAGTATATTGGAA
AGCAAATCCAAGAGCTTGGGTAACTGGAAATTTATTTAAAGATTGGTTTTTAAATTGTTT
TGTGCCAAACGTCGAACGTTATTTAAGACAGAAAAATTTGAGCTTCAAGGCGCTATTACT
ATTAGATAATGCTCCATGTCACCCACAAGATATGAATAATCCAAA------CGTCAAAAT
ACTGTTCCTACCACCTAACACTACTTCGTTGCTCCAACCATTGGATCAAGGCATTATTTA
TACCTCTAAAACGTATTACATAAGAAGAGGATTACGGTGGATTTTAGACGTAACCGATTC
AAAATCAA---TTAATGTAATGGAAGCTTGGAAGAAATTTTCAATCAAGCACTGTATCGA
CATCATACCTTTGTCGCTGAAAGAACTGAAAACATCAACGTTAAATGTGTGTTGGAAGAA
GATATGGCCCTCTTCAGTTGAAATAGAAAAGACTCGTCAGAAAATGA----------GGT
GGCATATTAGAACTTTCTAAATCAATCGGAGGCGAAGGTTTTGATATAGCTATTGAAGAC
GTTCAAGATTTATTAG--------GAAGAAGAAGTTGACGAAGCGGATTTGATAGAAATG
GCACCCGAAGCTGTAAATCAAATCGATTCTGAGGACACTAGCACTGATGAAGATTGTGCA
GTTAATAATTTAACATTAAAAAAATTACAAGAAGGCCTAAGCTTAGCTGAAAATCTCGAG
ACATTTTTCTTGGATGCAGACTCTTCTACTGAAAAAAGCCGAAAATTCAAAAGGGAGCTG
CAAAACTGTCTAGCTCCATACCGAGAAATTTACAATGACCTGGTAAGAACCAGTAACCAA
AGTACAATTACAGATTTTTTTAAGAAATGAAGAAAA
>Arthropoda_Mege_4_CDS
------------------------------------------------------------
------------------------------------------------------------
------------------------------------------------------------
------------------------------------------------------------
------------------------------------------------------------
------------------------------------------------------------
------------------------------------------------------------
------------------------------------------------------------
------------------------------------------------------------
----------------------------------------------ATGCCCAGTAGAAC
CTTTATATCGAAAAAAGAAAACACAGCACCCGGTTTTAAGGTGTCTAAAGATCGTCTAAT
GCTCCTTTTGTGCAGTAATGCATCGGGGGTCTTCATGACAAAACCCTTGTTAGTTTATAG
ATCTTTAAATTCTCGTGCACTTAAAGGCGTAAATAGAAACACCTTACCAGTATATTGGAA
AGCAAATCCAAGAGCTTGGGTAACTGGAAATTTATTTAAAGATTGGTTTTTAAATTGTTT
TGTGCCAAACGTCGAACGTTATTTAAGACAGAAAAATTTGAGCTTCAAGGCGCTATTACT
ATTAGATAATGCTCCATGTCACCCACAAGATATGAATAATCCAAA------CGTCAAAAT
ACTGTTCCTACCACCTAACACTACTTCGTTGCTCCAACCATTGGATCAAGGCATTATTTA
TACCTCTAAAACGTATTACATAAGAAGAGGATTACGGTGGATTTTAGACGTAACCGATTC
AAAATCAA---TTAATGTAATGGAAGCTTGGAAGAAATTTTCAATCAAGCACTGTATCGA
CATCATACCTTTGTCGCTGAAAGAACTGAAAACATCAACGTTAAATGTGTGTTGGAAGAA
GATATGGCCCTCTTCAGTTGAAATAGAAAAGACTCGTCAGAAAATGA----------GGT
GGCATATTAGAACTTTCTAAATCAATCGGAGGCGAAGGTTTTGATATAGCTATTGAAGAC
GTTCAAGATTTATTAG--------GAAGAAGAAGTTGACGAAGCGGATTTGATAGAAATG
GCACCCGAAGCTGTAAATCAAATCGATTCTGAGGACACTAGCACTGATGAAGATTGTGCA
GTTAATAATTTAACATTAAAAAAATTACAAGAAGGCCTAAGCTTAGCTGAAAATCTCGAG
ACATTTTTCTTGGATGCAGACTCTTCTACTGAAAAAAGCCGAAAATTCAAAAGGGAGCTG
CAAAACTGTCTAGCTCCATACCGAGAAATTTACAATGACCTGGTAAGAACCAGTAACCAA
AGTACAATTACAGATTTTTTTAAGAAATGAAGAAAA
>Arthropoda_Mequ_CDS
ATGTCAGCC-------GGCGCTAACA---------------TAAGCATAGCGGATCGGTT
AGAAATTTTAGCAAAATTAGAAGATGGCATGACAGTGAGTGGCATCGCCTGTGAATACGG
GCTGAGTAAAAGGACTATACGACGATACCGGCAGAATTCAAAAGAAATTCGCAACTTCGC
GGCAAATCCA----------AAGCATCGAGAGATGAAGAGGCAACGGAAATCAACGTAAC
AGATATGGAGTCCAAATTGTATAATTGGTTTCTGCAAAGGAAGTTATTAGGAGACTGTTT
AACGGATAATATCTTAATTAAAAAAGCCATAGAGATGGAGACAGAGTTTGCTAGCACGT-
--CAAAT------------------TTCAAAGGGAGCCGGGGTTGGCTCTGGAATTGGAA
GAAGAAGTAT---------------GATATTGATAAAAAAACAACGGATCCAAACGAAAT
CGCTGCGAATAATTTTATACGTGAATTTTTGCAAACGTTAGCAAAGGAAAACATAAACGA
AGAAGATGTGTATAATATGGACGAGACTGGTTTACTTTGGAGAGCACTCCCGTGGAAGAC
TTTAGCCCACGAAGAGAAATGAATTATAAAAGGAGAAAACGGAAAGACAGACATGGTGAC
TGTTGCATTTTGCGCAAATACCAGTGGTACACATAAATTGCCGTTACTTTTTGTAAATAA
ATTCGCTAATCCTCGAGCATTGAAACATT---GCAAGGATACACTACCGGTGGTATATAA
AAGTCACCCTAACGCTTGGATTAACGAAGATATATTTCGAGAATGGTACAATAATCATTT
TAAACAATGTGTAAAAGAGCGCCAATTACAGGAACAACGTGAAGGAAAAGTAATATTGCT
CGTTGATAATTTCAAGGCCCATAAACTTGGAAAAGACGAACTGGACGATGGTTTCGTGTT
AATGTTTTTACCACCGAATACTTCTTCGATGATCCAACCTATGGATCGAGGTGTAATTGC
CGAATGTAAAAAACTATTTCGGCATAAACTGTTTCATGAGGT------------------
------ATATTTTACGTTTAA----------------TATTTTGCTTAAAAC--------
------------------------AATTAAATTTTTTTATATGCATACTATATACG----
-----------------------------------------------ACAGGTACTTCAA
GTACTGCAATATGACGACGGTCTTACACAATTT--------------TGCTGATTACGAT
ATTAAAGATTGCATCA--------------------ATTAGTGAAGCATGGAATGATGTT
ACATTGCAAAGCA-----------------------------------------------
---ACGTAATTCATGGGCGAAA--------------------------------------
------------------------------------------------------------
------ATTCTTAACCGCCAGATTGAACTTAATAATGTTAAACAGAGAATTCCA------
------------------------------------
>Arthropoda_Orbo_CDS
ATGGGTGACAATAGTGTGTGCGAAAAAAGCACGAAAGAGCATCTCTCTGGAGACAAAAAT
GAACGTAATTAAACGGATAGAGGACGGTCAAACCCGACCGTTTGTCTGCAGAGCTCTAAA
TTTACCTCCGTCCACTGTGACAACAATTATGAAAAACGCCGAGAAAATAAAACATTCCGC
TCAACAGACAACGGCTGTAAGTGTAAAGCACGTAACTTACAGCCGGAGCAAAAATGTTGA
GAAAATGGAAATAATGTTAGCATTATGGGTTGATGACGCCAATCAAAAAAATATTCCTCT
AACACAAGCAGTCATATGTGAAAAAGCAAGGTTGATTTTTTCTGATTTGAAGGCCCAAGA
AAACACTGGCGAAACA---------TTTTTGGCAAGCAATGGGTGGTTCGCGAGATTCAA
ATCTCGAACTAATATCCGCAGCATTAAATTAAGCGGTGAAGCAGCGAGCGCTGATTTAGC
AGCAGCGGCAGCTTATCCTAAAAAATTTCAAAAAATTGTGGAACAAGGCAATTACCCTGC
AGATCTCATCTTCAATGTTGATGAAACAGGCCTCTATTGGAAAAAGTTGCCATCGAGAAC
GTTTATATTTCGAGAAGAACGTAGCGCCCCTGGATTTAAAGCGGCCAAGGATAGACTGAC
TGTTCTCTTGGGATCAAATGTTTCCGGTTCCTTAAAATTAAAGCCAATGGTAGTGTACCA
TTCCCAAAGTCCACGGGCTTTCAAAGGTCTGGACAAAAGCTCCCTGCCAGTTTTCTGGAG
GTGGAATAAAAAAGGTTGGGTCACTCAGGAGATTTTCTCAGATTGGTACAAAAATTATTT
CTGCCCTACAGTCGTTAAATTTTGTGACAGAAATAACCTTCCAAAGAAAGCAGTCCTTCT
ATTAGATAATGCCCCAGGACATCCGCAAAATCTAGAAATGATAAACACGGATGTCAAGGT
AATTCACATGCCCCCTAACACAACCTCCATGTTACAACCCATGGATCAGGGGGTAATTTC
CACCTTCAAAGCATACTATTTGCGTATAACATTGAAACAAATGATTAAGGCGATAGATAC
TAATTCCAGTCAGACCGTTAAAGATTACTGGCGGTCATACGACATTTTAAAAGGAATCGA
AAACCTTAAAACTGCTTGGGACGAAGTAACAACGAATTGTCTAAACGGCGTTTGGCGTAA
ACTTCTGCCGGGATTTGTATCAAGTTCAAG-----------------TGAAGAAGAGAAC
ATAAAAGAAGATATTATCAGGCTTTCACGTGAATGCGGATTCGAAGTTACAACCGAAGAT
GTGACCGAACTGTTAGACGTGCATGACCAACCACTCTCAAATCAAGAATTGGAAGAGTTG
ATGGAGGAATTAGCAGAAAATCTCGAAGAAGAAGAGAAGGAAGATGAGAAAGAAAATGAT
GGGAAAACTTTAAAAACGGCTGATTTAACTCGCATCCTTTCTTCTATAGAAACGTTGACA
GATGAACTCTGCGAGATAGACGGGGATTTCAATCGAAGCGCAAACGTTAAAAGAAGCATC
ACAGCTGCAGTTCGACCTTATGCTATGATTCTACAAGAAAGGAAGCAACAATCAAAGCAA
ACGAAAACTGGACGACTTTTTTCAAAAAATGTGAAA
>Arthropoda_Osbi_CDS
ATGTCTGCC-------GGAAAGAGAATAAA---------TTTATCCTTAGAGGATCGTTT
GAAAGTGTTGGAGGATTTAAAACATTTT---AGTATTTCGCTCGTTGCGAAAAAATATAA
AGTTAACTGGTCAACGATTTGGAGGATCAAAAATAACGCACCAAAAGTGATGGAGTTTGT
GAACAAAGGGAAG-------ATCCAGCGAAAACGAAGAAGAGTGAAACCATCGTTATAGA
TGCATTGGAGCAAAGTTTGCTGGCATGGTTTATTGAAAGAAGAACTGTTGGTGATTTTGT
GC------------------AAAAAGCAAGGGAATTGAAGGGCAGTATGGCCGTTGGAT-
-------------------------TTTAAAGTTAGTAGGGGCTGGTTAGATGGATTCAA
AAAAAGACATAATATAGCTTTAGTGAAAGTGTACGGGGAAAGTGCAAGTGCTGATGAAGA
TGCCGCGATAAGATTTTGTAATAATTTTACAAAATTACTGGAAGAAGATGATAGTATTAT
AGATAATATCTATAACATGGATGAAGCTGGTCTTTTATGGAAAGCCTTACCATCGAAGAC
CTTGATAGAAAGAAAAGAAAAGGTCGTAAAGGGGTATAAAAGCCGCAAAGAGCGAATCAC
GGTAGCGCTATGTGCAAATGCATCTGGGACGCACAAGTTGATGCCCCTAGTTATTAATAA
ATTTGAAAATCCGAGAGCTCAGAAGCATT---GTAAAAGTAATCTTCCCGTAATCTTCAA
ATCTCAAAAGAATGCGTGGATGACACAAGTATTGTTTCGTGATTGGTTTGAAAATTATTT
TAAGCCCAGTGTACGGGCATACCAGCTAAACAAAGGAGTGACTGGAAAAGTTATTTTGTT
ATTGGACAATTGCGCAGGACATATAGTGCCGCCTGAATTATTGGATGCAGATTTCAAAAT
TATGTACCTCCCGCCAAATACCACCAGCTTAATTCAACTCATGGACCAGGGCATAATAGC
TAAACTCAAATGTCTGTATCGCCATAAAACATTAA-------------------------
------------------------------------------------------------
-------------------------------------------------------GGAAA
ACTATTACTTACCAA---------------------------------------------
------------------------------------------------------------
------------------------------------------------------------
------------------------------------------------------------
------------------------------------------------------------
------------------------------------------------------------
------------------------------------------------------------
------------------------------------
>Arthropoda_Osbi_3_CDS
ATGTCTGCC-------GGAAAGAGAATAAA---------TTTATCCTTAGAGGATCGTTT
GAAAGTGTTGGAGGATTTAAAACATTTT---AGTATTTCGCTCGTTGCGAAAAAATATAA
AGTTAACTGGTCAACGATTTGGAGGATCAAAAATAACGCACCAAAAGTGATGGAGTTTGT
GAACAAAGGGAAG-------ATCCAGCGAAAACGAAGAAGAGTGAAACCATCGTTATAGA
TGCATTGGAGCAAAGTTTGCTGGCATGGTTTATTGAAAGAAGAACTGTTGGTGATTTTGT
GC------------------AAAAAGCAAGGGAATTGAAGGGCAGTATGGCCGTTGGAT-
-------------------------TTTAAAGTTAGTAGGGGCTGGTTAGATGGATTCAA
AAAAAGACATAATATAGCTTTAGTGAAAGTGTACGGGGAAAGTGCAAGTGCTGATGAAGA
TGCCGCGATAAGATTTTGTAATAATTTTACAAAATTACTGGAAGAAGATGATAGTATTAT
AGATAATATCTATAACATGGATGAAGCTGGTCTTTTATGGAAAGCCTTACCATCGAAGAC
CTTGATAGAAAGAAAAGAAAAGGTCGTAAAGGGGTATAAAAGCCGCAAAGAGCGAATCAC
GGTAGCGCTATGTGCAAATGCATCTGGGACGCACAAGTTGATGCCCCTAGTTATTAATAA
ATTTGAAAATCCGAGAGCTCAGAAGCATT---GTAAAAGTAATCTTCCCGTAATCTTCAA
ATCTCAAAAGAATGCGTGGATGACACAAGTATTGTTTCGTGATTGGTTTGAAAATTATTT
TAAGCCCAGTGTACGGGCATACCAGCTAAACAAAGGAGTGACTGGAAAAGTTATTTTGTT
ATTGGACAATTGCGCAGGACATATAGTGCCGCCTGAATTATTGGATGCAGATTTCAAAAT
TATGTACCTCCCGCCAAATACCACCAGCTTAATTCAACTCATGGACCAGGGCATAATAGC
TAAACTCAAATGTCTGTATCGCCATAAAACATTAA-------------------------
------------------------------------------------------------
-------------------------------------------------------GGAAA
ACTATTACTTACCAA---------------------------------------------
------------------------------------------------------------
------------------------------------------------------------
------------------------------------------------------------
------------------------------------------------------------
------------------------------------------------------------
------------------------------------------------------------
------------------------------------
>Arthropoda_Osli_6_CDS
ATGTCAAAC-------AGGAAAGGGTTAAAAAGAAAGTTTATATCTCTTGAAGATAAAAT
CGAAATTCTAAATCGTTTAGAAGGTGGGGAAAATCTATCGTCAGTTGCAAAATCAACCAA
GTTGAATGAATCTACAATTCGAACCCTAAAGAAAAATGCAGACAATATAAGGAAAACTGT
GGCAGATGGCTGTCCGTTAGGTGCGAAACGTGTCACTCGCACACGAAATTCTAATATGGT
TAAAATGGAACGGGCGTTAATGATCTGGTTGGAAGACTGTATAGCCAAAAAGATTCCTAT
CAGTGGAAATCTTATCAAGCAGAAAGCACTTAAAATCTATGAACATTTAAGGAATATTGG
GCATTCTTCTGCAGAGCTAGAAAATTTTGTCGCGAGTAAAGGGTGGTTTGAAAAACTAAA
AAAAAGGTACTCATTACACAATATTAAGTTTCAAGGAGAACAGGCCTCAGCAGATGCTGA
GGCTGCCGAGAATTATAAGCTGGAATTAGCTAGAATTATCAATGAAGGAGGCTATTCACC
TCATCAGATTTTTAACGCCGATGAGACGGCATTATATTGGAAAAAACTACCATCTAGGAC
CTTCATTTTCAAAAATCAAAGGCGTGCTCAGGGGTTTAAACCTTCAAAAGAACGTGTCAC
CCTTCATATGTGCAGCAATCTATCAGGGAGCCTGATGATAAAACCTATGATAATAAATCG
TTCTTCAACTCCCCGTGTTATGAAAAACATTAATAAGACCGAATTGCCTGTATTCTGGCG
ATCTAATAAGAAAGCTTGGATGACCCAAGATTTATTTAAGGATTGGTTTTATAATTGTTT
TATCCCGGCAGTGGAAACCCATACGATGGAAAAAAATTTGTATTTCAAAGTTTTATTGGT
TCTTGATAACGCTGGTTGCCACAACATACAACTGGATCATCCAAA------TGTAAAAAT
TGTCTTCCTTCCTCCTAACTGCACGTCATTAATACAACCTTTGGACCAAGGAGTCATTCA
AACTTTAAAAATGTATTACACACGCCAAGTTTTCCAAACCATTTTCGACAGATTAGAAAG
TAGTGAAAATAAAACCCTTACTCAAGTTTGGATGGAATTTTCTATTTTAGATTGTATTAG
AACCGTGTCATCGGCTTGCGCGGAAATTAAACCATCAACGCTTAATGCGTGTTGGAAACC
CCTTTTACCTGAAATGGTTCAAACAATACAATGATTCTACAATTTCA------AGTTACA
GAAATAGTAAACATTGCTTCTCGTTTAGGCGATGAAGAATTTACAACAAACCATCAGGAT
GTAAGAGAACTCGTAC---TCGGGGAAGAAACTTTAGATGAGGATGAACTGATGGATTTA
ATTGATGCACCCACAAATCCATTGGTAAACGAAAATAAAGAAAACGAATGGG--------
---GCCAAATGTCGATTTACAAATGTGAAAAAAGGGCTAAATTTGGCTAAAGAATTAGAA
CTCCATTTCATTCAAACTGATCATTCAACGGTGCGTAGCGCAAAGTTTAAAAGAGAGTTA
AGAAATTGCTTAGCTCCCTATAGAGAGGTTTTAGTGGAGAGAAAAAAAAGCTACAATCGA
AAACCAATATGAAGATGCGCCAAGTAAAAGAAGACG
>Arthropoda_Pama_CDS
ATG-------------ACAAATAAACGCAAACACAAAACACTAGATTTAAATAATAAAAT
GGAGATTTTAAAAAAGTTAGATAGCGGACAAAACATGTGTAAATTGGCAAAAGAATATGG
TGTTGGGCGTGCTACTATACATGATCTTAAGAAGAAAAGGCAAAAGATAGTAGACCACGT
CAAGACAATGGAGTCA----GGGCCAGGAAATCGTAAAACACTAAAAGTTGGCAATTGCC
AAAGATGGAAAACGCTCTTTACTTGTGGTTCATACAGCAGCGTTCTAAACACACTCCTAT
ATCTGGAGAAAATCTGAAAGCCAAAGCAATTGAATTTTATAAAAAAATTACCCACAAAG-
--ATGAT------------------TTTCGTGCCAGCGATGGATGGCTAGATAAATTTAA
AAAACGATTTGGTATCCGTCTATTAACCATATCGGGTGAGAAATTATCAAGCAACGAATC
TGCAGTGAAGCCATTTATCGAGCTGTTTAAAAACAAAGTAGAAGAACTGGGTCTTCTTCC
TGACCAAATCTATAACGCAGACGAGAGTGGTCTGTTCTGGAGACTGTTGCCCAATAAAAC
ATTTGTCTCTTCTCAAGAAGCAAGTGCTCCAGGTCGTAATGTGAGTAAAGATAGGATCAT
ATTCATGCCGTGTTCAAATGCTACTGGAACCCACAAATTGGATTTGTTAGTGATTGGCAA
AGCGAAAAACCCCAGAGCTTTCAAG---------AACATTTGTCTGCCAGTCTGCTACAA
GAATCAAATGAAAAGTTGGGTCACGAGAGAGGTATTTAGTGAATGGTTTCATAAAGACTT
TGTCCCAGAAGTCAAGAAGTTTATGAAAAGATCAAACTTGCCCATAAAAGCTTTACTCGT
ACTTGACAATGCTCCAGGCCACTCAAATGAAGACCTTAAATCAAGTGATGGTATCCAAAC
CATCTTCCTACCACCAAACTGCACACCTTTACTGCAGCCAATGGATCAAAATGTAATTCA
AAAAATAAAGTATTTGTATAAAAATAAATTACTGATCCATATTATA-------AGAATGG
TGATATAACGCAGAGCCTTAAAG------------GATTGAATTTGAAGGATGTTGTATT
CTCTCTCGCTCATGCTTGGAGGTCTGTTTCTCCTTACCTAATCCAATCTTCATGGAAAAA
GTTGTGGCCTACAATGAATGATGTTTCA---GAAACAGAAGAAACAGATAAT--GTGTCT
ATTGCCGATTGGTTACAAAATCTATCAGAAAAA---GGGTTGGAGACAAGTGAAGAAAAT
TTGATTTCTTGGTTTGAAGGAATCGAAGAAACAGAGACTGATGAAGAAATTATATGTGAA
GCAGTACAAGAAG------------------AAAGCTCTGTAGAAATATTGGAACCACCA
ACTACAACTGCTGTAAGGGTTAAACCAGATGATGCATTGATTTGTTTCAATACCTGCATA
ACATGGGCAGAAGAAAACGGC-ATGTCTGCCAAAGATATTATAATTCTTCGCAATATGCG
AGA--------------------AAAGGTTTTTAAGCAAGCACTACAAGTTGCACAAAAG
CAGACAATTAAGGATTATTTCAAAAAGT--------
>Arthropoda_Podo_CDS
ATG-------------TCAAATAAACGGAAACACAAGACACTAGATTTGAAAGATAAAAT
GGACATTTTAAAGAAGTTAGATAGCGGAGAAAACATGTGCAAATTGGCAAAAGAATATGG
TGTTGGGCGTGCTACTATACACGATCTTAAGAAAAAAAAGCAAAAGATAGTAGACCACGT
GAAAACGATGGAATCT----GGACCAGGAAAGCGTAAAACATTAAGAGTTGGCGATTGCC
AATGATGGAAAACGCTCTCTACATGTGGTTCATGCAACGACGTTCTAAACACACTCCTAT
ATCTGGAGAAATTCTTAAAGCAAAAGCAATCGAATTTTATACAAAAATTACCAATAAAG-
--ATGAT------------------TTTCGTGCCAGCGATGGATGGTTGGATAAATTTAA
AAAGCGATTTGGTATCCGTCTGTTAACCATATCGAGTGAAAAATTATCAAACGACGAATC
TGCAGTACAACTATTTATCCAGCATTTTAAAGACAAAGTAGAGGAACTGGGTCTTCTTCC
TGACCAAATCTATAATGCAGATGAGAGTGGTCTGTTCTGGAGACTATTGCCCAATAAAAC
ATTCGTATTCTCTAAAGAAGCGAGCACACCAGGTCGTAAAGTGATTAAAGATAGAATCAC
ATTCATGCCGTGTTCAAATGCTACTGGAACGCACAAATTGGATTTGTTAGTGATTGGTAA
AGTTAAAAATCCCAGAGCTTTCAAG---------AACATTTGTCTGCCAGTCTGCTACAA
AAATCAATTTACAAGTTGGGTCACGAGAGAGGTATTTAACGAATGGTTTCATAAAGACTT
TGTTCCAGAAGTCAAGAAGTTTATGAAAAGATCCAACTTGCCTATAAAAGCTTTACTCGT
ACTTGACAATGCTCCAGCCCACCCAAATGAACAACTTAAATCAAGTGATGGTATCCAAAC
CATCTTCCTACCACCAAACTGCACACCTTTAATCCAGCCGATGGATCAAAATGTTATCCA
AAAAGTAGAGTCCTTGTATAAAAATAAATTGCTGATCCATATTATA-------AGGATGG
TGACATAACGCAGAGTCTTAAAG------------AATTGAATTTGAAGGATGTTGTATT
CTCTCTCGCTCATGCTTGGAAGTCTGTTTCATCTGACTTAATCCAATCTTCATGGAAAAA
GTTATGGCCTACAATGAATGTTGTATCA---GAAACAGAAGAAACAGATAAT--CTACCT
ATTACCGATTGGTTGCAAACTTTATCAGAAAGA---GGATTGGAGACAAGTGAAGAAAAT
TTAAATTCTTGGTTTGAAGGGATCGAAGAAACAGAAACAGATGAAGAA---ATATGTGAA
GCAGTACAAGAAG---AAGAAGAAGAAGAAGAAAGCCTTGTAGAAATATTGGAGGCACCA
ACTGCTACAACTGTAAAAGTTAAACCAGATAAAGCATTTAATTGTTTCAATACTTGCATA
ACATGGGCAGAAGAAAATGGC-ATATCTGCCAAAGATATTATAATTCTTCGAAACATGCG
AGA--------------------AAAGGTTTTTAAGCAAAGACTACAAGTTGCACAAAAG
CAGACAATTAAGGATTATTTTCAAAACG--------
>Arthropoda_Scgr_CDS
ATGGCTTCT-------TCAATAAAAAGGAGAAGAAATGTTTTATCACTCGTTCAAAAAAT
TGAAATTTTGGACAAATTAAAAAGTGGTGATACTGTAGCGTCAATTGCTAAAACGTACAA
AATGAATGAGTCTAGTGTTCGAGAAATACGTAAAAATGAAGAAACAATACGACGCAGTGT
TATGGAAAGTGCTCCTA---TTTCCAATAAAACGTGTTTTATCACGCGTGATGTTATGGA
GAAAACTGAAAAAGCCTTAAATATTTGGATTGAAGACCAAACCCAAAAAAAAATTCCTCT
CAGTTCTATAATTATACGTGAAAAAGCTAAACAAATTCATCAGCATTTTACAAGTTCATC
GCAGGAAGACGGCAAAAAC------TTTCTTGCAAGCAAAGGTTGGTTTGAAAAATTCAA
AAATCGGTGTAACCTTCACAATGTCAAGCTAGTCGGCGAATCTGCCTCTGCAGACCATTT
AGCAGCTAAGAATTTTCCGTTAGAGTTGAAAAATGTTATTGAACAGGGAGGTTACACACC
TGAACAGGTATTCAATGCAGACGAAACTGGTCTTTTTTGGAAAAGAATGCCATCAAGAAC
TTTTTTATCAAAAAATGAAAAAACAGCACCCGGATTTAAGGCTGCCAAAGATAGACTAAC
CTTATTGCTTTGTGCCAATGCTT---GTGGTTTTATGATAAAGCCAATGGTCGTTTATAA
GTCTCTTAATCCAAGAGCCTTCAAAGGTAAAGATATGAATCACTTGCCTGTGTTTTGGAG
AGCAAACAATAAAGCTTGGGTCACAGCACAGATTTTTAGTGATTGGTTTAAGAACTGTTT
TATTCCTCAAGTGGAGACGTACCTAAAATTAAAAAATCTCCCTTTTAAAGCTTTATTGCT
GATTGACAATGCCCCGGGCCATCCATTAGAACTTCAGCATTCTAA------CATTAAAGT
CATGTTTTTGCCTCCAAATACCACCTCAATTCTTCAACCATTAGATCAAGGGGTGATCGC
AGCTTTTAAAGCTTATTACGTAAGAAGAACTTTCCAACGTTTATTAAAAAACATGGAAGA
AGATCCAGAACTCACTGTCACACAAGGATGGAAAAATTATAACATCGCTGAATGTCTTGT
CAACATCAAAGAATCACTTGACGAAGTTCAACCTTCCACTATAAATGCTTGTTGGCGAAA
GTTATGGCCGGAAGTTGTGTT---TGTCGATAAAATTGACGATCTGA----------ATC
ACTGTGAATCAAATCGTAGGAATTGCTCGGGACGAAGGTTTTGAGATAAATAGAGAAGAC
ATAGAAGAAATGATGAATAACTATGATAAAGAGCTTACATTGGAGGAGCTGGAAGAAATA
ACCGCAACCCAAAACGAACCAAAACAATCTAACCAGGAAGAAGAGGAAAAAGAGCCTGTG
AAGCTGGATTTTTCCTCTAAATCAATCAATGAGATTTTTTCATTGGCAAACCAACTGACT
GAACGAGTTTTTGAGACAGATCCACTCACTGAAAGAGCATTAAAGTTCAAAAGAGGAATC
CAAGAATTGTTGGTGCCATACGAAGAAGTTCGCAAAGACGTAGAAAATAAAAGGAAGCAA
ACATCTATTACTAATTTTTTCCATC-----------
>Arthropoda_Sifl_CDS
ATGGCTTCT-------TCAATGAAAAGGAGAAGAAAAGTTTTGACACTTGTGCAAAAAAT
TGAAATTTTGGATAAAATAAAAAGTGGTGATACCGTAGCGTCACTTGCTAGGAAGTACGA
AATGAACGAGTCTAGTGTTCGAGAAATAAGAAAAAATGAAGTGGCAATACGACGCAGTGT
TATGGAAAGTGCCCCTA---TTTCCAGTAAAACGTGTTTTATCACGCGTGATGTTATGGA
GAAGACCGAAAAAGCCTTAAATATTTGGATTGAAGACCAGACCCAAAAAAAAGTTCCTCT
CAGTTCTATAATTATACGAGAAAAGGCTAAACAACTTCATCAACATTTTACAAGTTCATC
AAAGGGGGATAGCGAAAAT------TTCCTCGCAAGCAAAGGCTGGTTTGAAAAATTCAA
AAATCGGTGTAACCTTCACAACGTCAAACTAGTTGGCGAGTCTGCCTCGGCAGACCATTT
AGCAGCTAAAAATTTTCCTATAGAGTTAAAAAATGTCATTGAACAGGGTGGTTACACCCC
CGAACAGGTATTCAATGCAGACGAAACAGGTCTTTTTTGGAAAAGAATGCCATCAAGAAC
TTTTTTATCAAAAAATGAAAAAACAGCACCGGGATTCAAGGCAGCTAAAGACAGACTCAC
CTTATTGCTTTGTGCTAATGCTT---GTGGTTTCATGATAAAGTCAATGGTCGTTTATAA
ATCACTTAAACCACGAGCCTTCAAATCTAAAGACATGAATCACTTGCCAGTGTTTTGGAG
AGCAAATAATAAAGCTTGGGTCACTGCACAAATTTTTAGTGATTGGTTTACAAACTGTTT
TATTCCTCAAGTGGAGATGTACCTAAAATTAAAAAATCTCCCTTTTAAAGCTTTATTGCT
AATTGACAATGCCCCTGGCCATCCATTAAAATTTCAACATTCTGA------CATTGAAGT
CATGTTTATGCCTCCAAACACTACCTCACTTTTTCAACCATTAGACCAAGGGGTGATTGC
AGCGTTTAAGGCCTATTACGTACGAAGAACTTTTCAACGTCTATTAAAAAACTTAGAAGA
AGATCCAGAACTTACAGTTACACAAGGATGGAAAAATTATGACATCGCTAAATGTCTCGT
CAATATCAAAGAATCACTGGATGAAGTTCAGCCCTCGACTATAAATGCTTGTTGGCGAAA
ATTATGGCCAGAAGTTGTGTTGAAAAGCGATAAAATTGACAATCTGA----------ACC
ACGGTGAATCAAATCGTAGAAATTGCTCGGAACAAAGGTTTTGAGGTAAATAGAGACGAC
ATAGAAGAAATGATGTTTAACTATGATCAGGAACTTACATTGGAGGATCTAGAAGAAATT
ACCGAAACCCCGAACGAACCAAAACAATCGGAGGATGATGAAGAGGAAGAAGAACCTGTG
AAGCCGGATTTCTCCTCTAAATCAATCAAAGAGATTTTTTCATTAGCAAACCAACTAACT
GAACAAGTTCTTATGACGGATCCACTCACTGAAAGAGCATTAAAGTTCAAAAGAGGAATC
CAAGAATTGCTGGTGCCTTACGAAGAAGTTCGCAAAGACATAGAAAACAAAAGGAAACAA
ACATCAATTACAAATTTTTTTCATC-----------
>Arthropoda_Teca_3_CDS
ATGGCTGAT-------AGCAAAGAAG---------------TGAACATCGCGGATCGTTT
GGACATTTTAAATAAATTGGAGGCTGGTGAAAATATAAATACTCTTGCACGTGAATACAA
TGTATCGAATCGAACGATAAGACGTATTCGGCAGAGAGCTTCGTCGATACGACAATACGC
GGAAGAAGAT----------TTTAAACTGCAGAAAAAAAGGATGCGTACATCCGCGTCGC
CGATTTAGACAAAGAATTGTATTCGTGGTTCTTGCAACGTCGTTTGGTAGGAGATCGAAT
AACAGATTGTATCTTAATAGAAAAGGCAAGAGCACTGCAAGAAGAGAGGGGCGGCCCAT-
--CCAAC------------------TTCACGCCATGCAAAGGCTGGCTTTGGCGTTTCAA
AAGAAATTATAATCTAAGGCTTGCAAATATCAACGGTGAAAGTGACAACGCGGACAAATC
TGCCGCGAAGGAATTTGTACAACAATTTTCGCAAATGCTGGAGGACAACGCGATCGGTGA
TAATAATCTATACAACGTGGACGAAACAAGCCTGTTTTGGAAAATGCTTCCCACGAGAAC
GTTAATAAGTAAGAATGAGAAGAGAGTGTCGGGGAGAAAAATCAAAAAGGACAGAATAAC
GTTGGCCTTGTGCGCGAACGCAAGCGGAAGCCATAAATTACCAATACTTTTAATTAACAA
CTGCGAAGATCCTAGAGCATTGAAACACT---GTAAGAATAATTTACCGGTGATATACAC
TTCTAGTAAAAATGCATGGATGAATGCTGCAATTTTTCAATGTTGGTACCACAATGAATT
TAAACCTCGTGTTAGACGGCGACAATTGGAGGAAAACTCTAGTGGTAAGGTTCTACTGGT
AATAGACAATTTTATTGGCCATAAATTACCAGAGGAAGAAATGGACGACGGTTTCAAAAT
CATACTTTTACCGCCAAATACCAGTTCCCTGATCCAACCTATCGAGCAGGGCATAATTTC
GAAATTGAAAAGAAAATTCCGTCATAGGTTGCTACAACGCGTCCTACGCTACG-------
-----------ATGGAATATCAGAATTTTACGCCGACTATGACATAAAAGATTGCATAGA
CTTAATAAGTGAAACATGGGCCGTCATAACCTCTGCGAATATATTCAATTCCTGGAAAAA
TCCTCGATCGAGAAACA----------------------------------------GGA
ATACCTGAAAAAATACCTGCTCCGTGCGATGTA---------ACAATTTCTAACGAAGAA
GCGACAGAGTGGATCA--------------------ACGAATGTGGCGAGGCCGAAAGAA
TCAGAGAAGATAA------------------------------CCGAAGAGACAGACGCT
GCAAGAATCTGTTCATTCGCAG--------------------------------------
----------------------GCGAATCCAATAGAGGCAGAAGAAGTTGAGAGATTGTT
GTA-----------TTATTTACAAAAGATTATCGCAACAGAACCAGAAATTCCAAATCAC
GCAACTATAATAGATTATTACAATT-----------
>Arthropoda_Teda_1_CDS
ATGTCATCC-------GGTGCTAACA---------------TAAGCATAGCGGATCGGTT
AGAAATTTTAGCAAAGTTAGAAGACGGCATGACAGTGAGTGGCATCGCCTGTGAATACGG
GCTGAGCAAAAGGACCATACGACGATACCGGCAGAATTCAAAAGAAATTCGCAACTTCGC
GGCAAATCCA----------AAGCATCGGGAGATGAAGAGGCAACGGAAATCAACATAAC
GGATATGGAGACCAAATTGTATAATTGGTTTCTGCAAAGGAAGTTATTAGGAGACTGTTT
AACAGATAATATGTTAATTAAAAAGGCCAAAGAAATGGAGACAGAGTTTGCTGGTACGT-
--CGAAT------------------TTCAAAGGTAGCCGGGGCTGGCTCTGGAACTGGAA
AAAGAAGTAT---------------GATATCGATAAGAAAACGACGAATCCAAACGAAAT
CGCCGCGAATAATTTTATACGTGAATTTTTGCAAACGTTAGTAAAGGAAAATATAAACGA
AGAAGATGTGTATAATATAGACGAGACTAGTTTACTTTGGAGGGCACTTCCGTGGAAGAC
TTTAGCCCACGAAGAAAAATGGATTATAAAAGGGGAAAACGGAAAGACAGACATAGTGAC
TGTCGCATTTTGCGCAAATACCAGCGGCACACATAAATTGCCGTTACTCTTTGTAAATAA
ATTCGCTAATCCTCGAGCATTGAAACATT---GCAGGGATACGCTACCGGTGATATATAA
AAGTCAGCCTAATGCTTGGATTAACGAAGATATGTTTCGAGAATGGTACAACAATCATTT
TAAACAATGTGTAAAAGAGCGCCAGTTACAGGAACAACGTGAAGGAAAAGTAATATTGCT
CGTTGATAATTTCAAGGCCCATAAACTTGAAAAAGACGAACTGGACGATGGTTTCGTATT
AATGTTTTTACCACCGAATACTTCTTCGATGATCCAACCTATGGATCGAGGTGTAATTGC
CGAATGTAAAAAACTATTTAGGCATAAACTGTTTCATCAAGT------------------
------ATGTTTTACGTTTAAAAA-----------CTTACTTCGCATAAAAC--------
------------------------AATTCAATTTTTTTCTATGCATACTATATACG----
-----------------------------------------------ACAGGTACTTCAA
GTACTGCAATA-------------------------------------------------
------------------------------------------------------------
------------------------------------------------------------
------------------------------------------------------------
------------------------------------------------------------
------------------------------------------------------------
------------------------------------
>Arthropoda_Teda_3_CDS
ATGGCTGAT-------AGCAAAGAAG---------------TGAACATCGCGGATCGTTT
GGACATTTTAAATAAATTGGAGGCTGGTGAAAATATAAATACTCTTGCACGTGAATACAA
TGTATCGAATCGAACGATAAGACGTATTCGGCAGAGAGCTTCGTCGATACGACAATACGC
GGAAGAAGAT----------TTTAAACTGCAGAAAAAAAGGATGCGTACATCCGCGTCGC
CGATTTAGACAAAGAATTGTATTCGTGGTTCTTGCAACGTCGTTTGGTAGGAGATCGAAT
AACAGATTGTATCTTAATAGAAAAGGCAAGAGCACTGCAAGAAGAGAGGGGCGGCCCAT-
--CCAAC------------------TTCACGCCATGCAAAGGCTGGCTTTGGCGTTTCAA
AAGAAATTATAATCTAAGGCTTGCAAATATCAACGGTGAAAGTGACAATGCGGACAAATC
TGCTGCGAAGGAATTTGTACAACAATTTTCGCAAATGCTGGAGGACAACGTGATCGGTGA
TAATAATCTATACAACGTGGATGAAACAAGCCTGTTTTGGAAAATGCTTCCCACGAGAAC
GTTAATAAGTAAGAATGAGAAGAGAGTATCGGGGAGAAAAATCAAAAAGGACAGAATAAC
GTTGGCCTTGTGCGCGAACGCAAGCGGAAGCCATAAATTACCAATACTTTTAATTAACAA
CTGCGAAGATCCTAGAGCATTGAAACACT---GTAAGAATAATTTACCTGTGATATACAC
TTCTAGTAAAAATGCATGGATGAATGCTGCAATTTTTCAATGTTGGTACCACAATGAATT
TAAACCTCGTGTTAGACGGCGACAATTGGAGGAAAACTCTAGTGGTAAGGTTCTACTGGT
AATAGACAATTTTATTGGCCATAAATTACCAGAGGAAGAAATGGACGACGGTTTCAAAAT
CATATTTTTACCGCCAAATACCAGTTCCCTGATCCAACCTATCGAGCAGGGCATAATTTC
GAAATTGAAAAGAAAATTCCGTCATAGGTTGCTACAACGCGTCCTACGCTACG-------
-----------ATGGAATATCAGAATTTTACGCCGACTATGACATAAAAGATTGCATAGA
CTTAATAAATGAAACATGGGCCGTCATAACCTCTGCGAATATATTCAATTCCTGGAAAAA
TCCTCGATCGAGAAACA----------------------------------------GGA
ATACCTGAAAAAATACCTGCTCCGTGCGATGTA---------ACAATTTCTAACGAAGAA
GCGACAGAGTGGATCA--------------------ACGAATGTGGCGAGGCCGAAAGAA
TCAGAGAAGATAA------------------------------CCGAAGAGACAGACGCT
GCAAGAATCTGTTCATTCGCAG--------------------------------------
----------------------GCGAATCCAATAGAGGCAGAAGAAGTTGAGAGATTGTT
GTA-----------TTATTTACAAAAGATTATCGCAACAGAACCAGAAATTCCAAATCAT
GCAACTATAATAGATTATTACAATT-----------
>Arthropoda_Teho_2_CDS
ATGTCATCC-------GGTGCTAACA---------------TAAGCATAGCGGATCGGTT
AGAAATTTTAGCAAAGTTAGAAGACGGCATGACAGTGAGTGGCATCGCCTGTGAATACGG
GCTGAGCAAAAGGACCATACGACGATACCGGCAGAATTCAAAAGAAATTCGCAACTTCGC
GGCAAATCCA----------AAGCATCGGGAGATGAAGAGGCAACGGAAATCAACATAAC
GGATATGGAGACCAAATTGTATAATTGGTTTCTGCAAAGGAAGTTATTAGGAGACTGTTT
AACAGATAATATGTTAATTAAAAAGGCCAAAGAAATGGAGACAGAGTTTGCTGGTACGT-
--CGAAT------------------TTCAAAGGTAGCCGGGGCTGGCTCTGGAACTGGAA
GAAGAAGTAT---------------GATATCGATAAGAAAACGACGAATCCAAACGAAAT
CGCCGCGAATAATTTTATACGTGAATTTTTGCAAACGTTAGTAAAGGAAAATATAAACGA
AGAAGATGTGTATAATATAGACGAGACTAGTTTACTTTGGAGGGCACTTCCGTGGAAGAC
TTTAGCCCACGAAGAAAAATGGATTATAAAAGGGGAAAACGGAAAGACAGACATAGTGAC
TGTCGCATTTTGCGCAAATACCAGCGGTACACATAAATTGCCGTTACTCTTTGTAAATAA
ATTCGCTAATCCTCGAGCATTGAAACATT---GCAGGGATACGCTACCGGTGATATATAA
AAGTCAGCCTAATGCTTGGATCAACGAAGATATGTTTCGAGAATGGTACAACAATCATTT
TAAACAATGTGTAAAAGAGCGCCAGTTACAGGAACAACGTGAAGGAAAAGTAATATTGCT
CGTTGATAATTTCAAGGCCCATAAACTTGAAAAAGACGAACTGGACGATGGTTTCGTATT
AATGTTTTTACCACCGAATACTTCTTCGATGATCCAACCTATGGATCGAGGTGTAATTGC
CGAATGTAAAAAACTATTTAGGCATAAACTGTTTCATCAAGT------------------
------ATGTTTTACGTTTAAAAA-----------CTTACTTCGCATAAAAC--------
------------------------AATTCAATTTTTTTCTATGCATACTATATACG----
-----------------------------------------------ACAGGTACTTCAA
GTACTGCAATA-------------------------------------------------
------------------------------------------------------------
------------------------------------------------------------
------------------------------------------------------------
------------------------------------------------------------
------------------------------------------------------------
------------------------------------
>Arthropoda_Teho_3_CDS
ATGGCTGAT-------AGCAAAGAAG---------------TGAACATCGCGGATCGTTT
GGACATTTTAAATAAACTGGAGGCTGGTGAAAATATAAATACTCTTGCACGTGAATACAA
TGTATCGAATCGAACGATAAGACGTATTCGGCAGAGAGCTTCGTCGATACGACAATACGC
GGAAGAAGAT----------TTTAAACTGCAGAAAAAGAGGATGCGTACATCCGCGTCGC
CGATTTAGACAAAGAATTGTATTCGTGGTTCTTGCAACGTCGTTTGGTAGGAGATCGAAT
AACAGATTGTATCTTAATAGAAAAGGCAAGAGCACTGCAAGAAGAGAGGGGCGGCCCAT-
--CCAAC------------------TTCACGCCATGCAAAGGCTGGCTTTGGCGTTTCAA
AAGAAATTATAATCTAAGGCTTGCAAATATCAACGGTGAAAGTGACAACGCGGACAAATC
TGCCGCGAAGGAATTTGTACAACAATTTTCGCAAATGCTGGAGGACAACGCGATCGGTGA
TAATAATCTATACAACGTGGATGAAACAAGCCTGTTTTGGAAAATGCTTCCCACGAGAAC
GTTAATAAGTAAGAATGAGAAGAGAGTATCGGGGAGAAAAATCCAAAAGGACAGAATAAC
GTTGGCCTTGTGCGCGAACGCAAGCGGAAGCCATAAATTACCAATACTTTTAATTAACAA
CTGCGAAGATCCTAGAGCATTGAAACACT---GTAAGAATAATTTACCGGTGATATACAC
TTCTAGTAAAAATGCATGGATGAATGCTGCAATTTTTCAATGTTGGTACCACAATGAATT
TAAACCTCGTGTTAGACGGCGACAATTGGAGGAAAACTCTAGTGGTAAGGTACTACTGGT
AATAGACAATTTTATTGGCCATAAATTACCAGAGGAAGAAATGGACGACGGTTTCAAAAT
CATATTTTTACCGCCAAATACCAGTTCCCTGATCCAACCTATCGAGCAGGGCATAATTTC
GAAATTGAAAAGAAAATTCCGTCATAGGTTGCTACAACGCGTCCTACGCTATG-------
-----------ATGGAATATCAGAATTTTACGCCGACTATGACATAAAAGATTGCATAGA
CTTAATAAGTGAAACATGGGCCGTCATAACCTCTGCGAATATATTCAATTCCTGGAAAAA
TCCTCGATCGAGAAACA----------------------------------------GGA
ATACCTGAAAAAATACCTGCTCCGTGCGATGTA---------ACAATTTCTAACGAAGAA
GCGACAGAGTGGATCA--------------------ACGAATGTGGCGAGGCCGAAAGAA
TCAGAGAAGATAA------------------------------CCGAAGAGACAGACGCC
GCAAGAATCTGTTCATTCGCAG--------------------------------------
----------------------GCGAGTCCAATAGAGGCAGAAGAAGTTGAGAGATTGTT
GTA-----------TTATTTACAAAAGATTATCGCAACAGAACCAGAAATTCCAAATCAC
GCAACTATAATAGATTATTACAATT-----------
>Arthropoda_Teme_3_CDS
ATGTCATCC-------GGTGCTAACA---------------TAAGCATAGCGGATCGGTT
AGAAATTTTAGCAAAGTTAGAAGACGGCATGACAGTGAGTGGCATCGCCTGTGAATACGG
GCTGAGCAAAAGGACCATACGACGATACCGGCAGAATTCAAAAGAAATTCGCAACTTCGC
GGCAAATCCA----------AAGCATCGGGAGATGAAGAGGCAACGGAAATCAACATAAC
GGATATGGAGACCAAATTGTATAATTGGTTTCTGCAAAGGAAGTTATTAGGAGACTGTTT
AACAGATAATATGTTAATTAAAAAGGCCAAAGAAATGGAGACAGAGTTTGCTGGTACGT-
--CGAAT------------------TTCAAAGGTAGCCGGGGCTGGCTCTGGAACTGGAA
GAAGAAGTAT---------------GATATCGATAAGAAAACGACGAATCCAAACGAAAT
CGCCGCGAATAATTTTATACGTGAATTTTTGCAAACGTTAGTAAAGGAAAATATAAACGA
AGAAGATGTGTATAATATAGACGAGACTAGTTTACTTTGGAGGGCACTTCCGTGGAAGAC
TTTAGCCCACGAAGAAAAATGGATTATAAAAGGGGAAAACGGAAAGACAGACATAGTGAC
TGTCGCATTTTGCGCAAATACCAGCGGCACACATAAATTGCCGTTACTCTTTGTAAATAA
ATTCGCTAATCCTCGAGCATTGAAACATT---GCAGGGATACGCTACCGGTGATATATAA
AAGTCAGCCTAATGCTTGGATTAACGAAGATATGTTTCGAGAATGGTACAACAATCATTT
TAAACAATGTGTAAAAGAGCGCCAGTTACAGGAACAACGTGAAGGAAAAGTAATATTGCT
CGTTGATAATTTCAAGGCCCATAAACTTGAAAAAGACGAACTGGACGATGGTTTCGTATT
AATGTTTTTACCACCGAATACTTCTTCGATGATCCAACCTATGGATCGAGGTGTAATTGC
CGAATGTAAAAAACTATTTAGGCATAAACTGTTTCATCAAGT------------------
------ATGTTTTACGTTTAAAAA-----------CTTACTTCGCATAAAAC--------
------------------------AATTCAATTTTTTTCTATGCATACTATATATG----
-----------------------------------------------ACAGGTACTTCAA
GTACTGCAATA-------------------------------------------------
------------------------------------------------------------
------------------------------------------------------------
------------------------------------------------------------
------------------------------------------------------------
------------------------------------------------------------
------------------------------------
>Arthropoda_Teme_4_CDS
ATGGCTGAT-------AGCAAAGAAG---------------TGAACATCGCGGATCGTTT
GGACATTTTAAATAAATTGGAGGCTGGTGAAAATATAAATACTCTTGCACGTGAATACAA
TGTATCGAATCGAACGATAAGACGTATTCGGCAGAGAGCTTCGTCGATACGACAATACGC
GGAAGAAGAT----------TTTAAACTGCAGAAAAAAAGGATGCGTACATCCGCGTCGC
CGATTTAGACAAAGAATTGTATTCGTGGTTCTTGCAACGTCGTTTGGTAGGAGATCGAAT
AACAGATTGTATCTTAATAGAAAAGGCAAGAGCACTGCAAGAAGAGAGGGGCGGCCCAT-
--CCAAC------------------TTCACGCCATGCAAAGGCTGGCTTTGGCGTTTTAA
AAGAAATTATAATCTAAGGCTTGCAAATATCAACGGTGAAAGTGACAATGCGGACAAATC
TGCTGCGAAGGAATTTGTACAACAATTTTCGCAAATACTGGAGGACAACGTGATCGGTGA
TAATAATCTATACAACGTGGATGAAACAGGCCTGTTTTGGAAAATGCTTCCCACGAGAAC
GTTAATAAGTAAGAATGAGAAGAGAGTATCGGGGAGAAAAATTAAAAAGGACAGAATAAC
GTTGGCCTTGTGCGCGAACGCAAGCGGAAGCCATAAATTACCAATACTTTTAATTAACAA
CTGCGAAGATCCTAGAGCATTGAAACACT---GTAAGAATAATTTACCTGTGATATACAC
TTCTAGTAAAAATGCATGGATGAATGCTGCAATTTTTCAATGTTGGTACCACAATGAATT
TAAACCTCGTGTTAGACGGCGACAATTGGAGGAAAACTCTAGTGGTAAGGTTCTACTGGT
AATAGACAATTTTATTGGCCATAAATTACCAGAGGAGGAAATGGACGACGGTTTCAAAAT
CATATTTTTACCGCCAAATACCAGTTCCCTGATCCAACCTATCGAGCAGGGCATAATTTC
GAAATTGAAAAGAAAATTCCGTCATAGGTTGTTACAACGCGTCCTACGCTATG-------
-----------ATGGAATATCAGAATTTTACGCCGACTATGACATAAAAGATTGCATAGA
CTTAATAAATGAAACATGGGCCGTCATAACCTCTGCGAATATATTCAATTCCTGGAAAAA
TCCTCGATCGGGAAACA----------------------------------------GGA
ATACCTGAAAAAATACCTGCTCCGTGCGATGTA---------ACAATTTCTAACGAAGAA
GCGACAGAGTGGATCA--------------------ACGAATGTGGCGAGGCCGAAAGAA
TCAGAGAAGATAA------------------------------CCGAAGAGACGGATGCT
GCAAGAGTCTGTTCATTCGCAG--------------------------------------
----------------------GCGAATCCAATAGAGGCAGAAGAAGTTGAGAGATTGTT
GTA-----------TTATTTACAAAAGATTATTGCAACAGAACCAGAAATTCCAAATCAT
GCAACTATAATAGATTATTACAATT-----------
>Arthropoda_Trse_CDS
ATGGCTCCG-------------AAACGCAAGAAAGTCTGTATTCCGCTTGAAACAAAGCT
TCGAGCTCTTAAACGCATTGATAGAGGAGAGTGTCATAAAAAGGTTGCTGCCAAGTTTGG
TGTTGGGCGAGTCACCGTTGGTGACTGGATACGCAATCGTGCAAAATTGATGGCGTGGAA
GGAGAAAACGAAATCATCTA-------ATGAACGTAAAGCAATGAAGTTTACAGAACAAC
GAAAGTGGAAGAAGCATTATTTTTATGGTTTGTGCAACAAAGAGAAAAAGGTGCTCCGAT
TTCAGGGTCAATATTGCAGGCAAAAGCTTTGTCACTATATTCACATTTCGAAGCTGAGAA
AGAGGAA------------------TTTGTAGCCAGCAATGGCTGGCTTGATAGATGGAA
AAAGAGATATGGTATACGACTTATTAATACTCGTGGAGAAAAATTCTTTGAAGACGATGA
TGTTGTGAACGTTTTCAAAGAAAAGTTCAAAAAAACGATCAAACGAGGAGGTTATTCTTT
GGAACAGATTTATAATTGTGACGAAATAAGTTTGAATTACAAAATGTTACCTAATAAAAT
CTTGGCATGGCATGAAGAATCATTAGTTCCGAGTAACAATCGAAACAAGGAAAAAATAAC
CATATTAGCATGTAGTAATGCCTCTGGGAATCATAAGTTGCGTCTTACGGTCATTGGAAA
ATATGCAAATCCTCGGGCATTAAAAAATCTAACAACCTCAACAATGCCGGTTTACTATAA
AAATCAGAAAAATGTATGGATGGACACTACGATCTTCAAATGGTGGTTCCATAAACAATT
TGTACCCAAAGTTGAGAAACATTTGAAGAAGATGAAACTTCCGAGAAAGGCCATTTTGTT
TATTGATAATGCACCTGCACATCAAACGCAGCTATGCTATATGATGGCGA-TATCATTGT
GAAATTCTTTCCAACTAACGTGGCATCATTGATCCAGCCCATGGAGCAAGGTGTTTTCGA
ACACTTAAAGCGGCTATATCGATTTCATCTCTTAACATTTCTTTTAGAGGCAA------G
TGAAAGTGGCCAAAAATTGACCGATAGTCTAGAGAAAGTCAACTTAAAGAAAGTGGTGTT
TTGGATAGCTCAATCATGGAAGGAGATAAAACCGGAAATTTTGAAAAAGTCATGGAATAA
GCTTTTCAATTTTTCTGAGAAAGA------GGACTTAGAGAATATCGACAAAAAGAGGAA
TTACGAAATAAATTATTCGAAATGGCAAAGTCCCTTGGACCGCAAGTTATGGAAACAAAC
ATTGAAGAATGGATAACAGGCGATGACAGAGAATTAACGGATGCAGAGATAGTGGCCCTT
GTCGAACAAAAGTCAGAAGAGTCATCGTCAGAATCTGATGAAGAGGTAGTTGAGCCGATT
GAGGAAAATTTCTCACTCAGAT-----------GCTGTGTCCGCTCTTAAAATTGTACTA
GCATACGTAGAACAAGAAGAG-GCAACATCACCCGATGTGTGTACGTTGAAAAAATGGCG
AGA------------------------------------AAAAACAGATCAGCAGCACTC
CGAGAAACTAAAAGATCT-------AAA--------
>Arthropoda_Trze_CDS
ATGGCCCCG-------------AAACGCAAGAAAGTCTGTATTCCACTCGAAACAAAGCT
TCGAGCTCTTAAACGCATTGATAGAGGAGAGTGTCATAAAAAGGTTGCTGCGAGGTTTGG
TGTTGGGCGAGTCACCGTCGGTGACTGGATACGCAATCGTGCGAAATTGCTGGCGTGGAA
GGAGAAAACGAAAGCATCTA-------ATGAACGTAAAGCAATGAAGTTTACAGAACAAC
GAAAGTGGAAGAAGCATTATTTTTATGGTTTGTGCAACAAAGAGAAAAAGGTGCTCCGAT
TTCAGGATCAATATTACAGGCAAAAGCTTTGTCACTATATTCGCATTTCGAAGCTGAGAA
AGAGGAA------------------TTTGCAGCCAGCAATGGCTGGCTTGATAGATGGAA
AAAGAGATATAGCATACGACTTATTAATACTCGTGGAGAAAAATTCTTTGAAGACGATGA
CGTTGTGAACGTTTTCAAAGAAAAGTTTAAAAAGACGATCAAAAGAGGAGGTTATTCTTT
GGAACAGATTTATAATTGTGACGAAATAAGTTTGAATTACAAAATGTTACCTAATAAAAT
CTTGGCATGGCATGAAGAATCGTTAGTTCCGAGTAACAACCGAAACAAGGAAAAAATAAC
CATATTAGCATGTAGTAATGCTTCTGGTAATCATAAACTGCATCTTACGGTCATTGGAAA
ATATGCAAATCCTCGGGCATTAAGAAATCTAACAGCTTCAACAATGCCAGTTTACTATAA
GCACCAGAAAAATGTATGGATGGACATTACGATTTTCAAATTGTGGTTCCATAAACAATT
TGTACCCAAGGTTGAGAGACATTTGAAGAAGATGAAACTTCCGAGGAAGGCCATTTTGTT
TATCGATAATGCACCTGCACATCAAATGCAGCTGCGTTATATGATGGCGA-TATCATTGT
GAGATTCTTTCCAACTAACGTGGCATCATTGATCCAGCCCTTGGAGCAAGGTGTTTTGGA
ACACTTAAAGCGGCTATACCGATTTCATCTCTTAACATTTCTTTTAGAGGCAA------G
TGAAAGCGGCCAAAAATTGACCGATACTCTAGAGAAAGTCAACCTAAAGAAAGTGGTGTT
TTGGATAGCTCAAGCATGGAAGGAGATAAAATCAGAAATTTTGAGAAAGTCATGGAATAA
GCTTTTCAACTTTTCTGAGAAAGA------GGACTCAGAAAATACCGACAAAAAGAGGAA
TTACGAAATAAATTGTTTGAAATGGCAAAGTCCCTTGGACCGCAAGTTATGGAAACAAAC
ATTGAAGAATGGATAACAGGCGACGACAGAGAATTAACGGATGCAGAGATAGTGGCCATT
CTCGAACAAAAATCAGAAGAGTCATCGTCAGAATCTGATGATGAGGTAGTTGAGCCGGTT
GAGGAGAATTTCTCACTCAGAT-----------GCTGTGTCCGCTTTTAAAATTGTATTG
GCGTATGTAGAACAAGAAGAG-ACATCATCAGACGACGTGTGTACGTTGAAAAAATGGCG
AGA------------------------------------AAAAACAGATCAGCAGCACTC
CGAGAAACTAAAAGATCTTCTAAATA----------
>Arthropoda_Tuab_CDS
ATGAAAGGA-------GTTGAAAAAAAAAGAAAAAGCACCGTCAGTTTAGAGACAAAACT
TGATATTCTTAGAAGATTTGACAATGGAGATAAGCCAAAGGATATAGCAAGGGAGTTGGG
GTTGAATGTTTCAACAATTAAATCAATTAAAAATCGTGAGAATAAAATTAAAGAGGCAGC
TAAATCTGGATCATTATTAAACTCTAAAATTACAACACGTTCTAGAAGCGCTATCATGGT
TAAAATGGAATCGCTTCTTATAATTTGGATAGAACATCAAATCGCAAACCATGTTCCATT
AAGCAAACATGTTATCCAGTTTAAAGCAAAAAGTTTATTTGATGATATTAATATAGAAAT
TTCAAATAACAATTTTATTAACAATTTTGATGCTAGTAACGGCTGGTTCGAGAGATTTAA
GGCAAGAGCAGATATCCACAACATTTCACTTAAAGGTGAAGCAGCAAGCGCTGATACAGC
TGCCGCAGAAAGCTACCCGGCTGTGTTAAGATCTTTAATTAATGAAGGAGGTTACGATTC
AAGGCAAGTATTTAATGTGGACGAGACTGGATTATTTTGGAAACGCTTGCCTAATAGAAC
TTATATTTCTAGAACAGAAAGTTCTGTTCCTGGTTTTAAGTCTAATAAGGACAGACTGAC
TCTTCTCCTTGGTGGAAATGCCAGTGGAGATTTTAAGTTTAAACCGTTTTTAATTTATCA
ATCGGAAAATCCAAGAGCTTTAAAGGCGGTTTCAAAGAATCAACTTCCTATCCATTGGAG
ATCTAACAAAAAAGCTTGGATGACATCATCTATGTTTCAAAATTGGATTGTAACGTGTGC
TATTCCAGAGATAAGAGCATATTGTAGTAAAGAAAATTTAAGTTTTAAAGCTTTAATTGT
ATTAGACAATGCTCCTGGCCATCCAATGCATCTTAATGAAATGTATGAAAATATAAAATT
CGCGTTTCTGCCGCCTAACACAACATCTTTAATCCAGCCTATGGATCAGGGAGTTATATC
AGCATTTAAAAGCTACTATCTTAGACAAACATTGAAGCTTCTTATAAATGAACTTGATGG
AAATGATAAATCAACAATGGTTGAGTTTTGGAAAACCTTCAACATTAAAAAAGCAATAGA
TATAATTTCTGATTCATGGAAAGAGGTTAAATCCACATGTATGAATAAAGTTTGGCGTAA
AATTTGGCCTGAATGTGTTCCAGA------AAAGAGCGATACAATGATGATACGCAATCT
ATTTGTCGTGATATGGTGAAACTAGCTAAAGAGTCAAATTTTGGAATGGAACAGAGTGAC
ATTATGACTTTGATTTCTTCTCACAACCAAGAACTATCTAATGAAGAATTATTAGAAATT
TCTAACCAAGAAG-AT--------------GAATGTAATACAGAAACAAAATTATCAGAA
GAAAAAAAATTAACTTCTAAAACAATCTCTAAAGCTTTGTCTTTGATTGATGAAGCCATG
GAAATCTTTTTACAAAACGATCCCGATAGTGCAAGAAGCGATAAAGTTTCTAGAGCGATG
GCTTCAAATATTAACTGCTATAAAGAAATTTACAATTCGAGGAAAAAAGCGGCTCAGCAA
A---CATTAGATCAATATTTTATTAAAAAAATTCAA
>Carnivora_Acju_1_CDS
ATGGCCCCCAAATGTTAAAGGTGGTAAGAAGAAGGAGATGATTACAGTGGAAGTTAAGAA
GGAGATCATCAAGAAGTATGAACGAGGTATGCGAGTGGCTGAAATTGCAAGATTTTATAA
GAAGTCTACGTCGACCATTTGTACAATATTAAAGAAGAAAGAAGAAATAAGGGGGCT---
------AGATGCAGCAAAAGGAGTCACGAGAATATCAAAGCAACGGCCACGTGTTCTGGA
AGATGTAGAGAAGTTGCTTCTGGTTTGGATAAACGAGAAGCAACTAGCAGGTGATACTGT
GACTGAGAATTTTATCTGTGAGAAGGCAAAGGCCTTGTATACTGACCTTGTAAGTAAACT
GCCAGGTACGTCAACAGAAAAAGAATTCAAGGCAAGCAGGGGATGGTTTGATAACTTTAA
AAGGAGAAGTGGCATCCGTAGTGTTGCGAAGCACGGAGAAGCTGCAAGTTTGGACGCTAA
GGCAGCTGAGGCATTCGCTACTGAGTTCCAGAAGCTCATGGTTTCTGAGTGTTACCTGCC
AGAACAAGTTTTTAACTGCGATGAGACGAGGCTTTTTTGGAAAAAGATGCCAAAGAGGAC
CTACATTACAGAAGAAGAGAATGCAATGCCTGGTCACAAGCCCATGAAAGACCATCTCAC
CCTCTTGTTTTGTGCTAATGCAAGCGGGGATTTTAAAGTCAAGCCCCTGCTTGTGTATCA
TTCTGAGAATCCACGAGCCTTCAAGAAGGTTCAGAAGAGCCAGTTAAACGTTATGTGGCG
GTCCAACAGCAAGGCTTGGGTCACTCGTATGTTGTTCATTGAGTGGATCAACGAGGTCTT
TGGTCCTGCAGTGAAGAAATACCTTTTAGAAAAGAATCTGCCACTCAAAGCCTTGCTGGT
CATGGATAATGCTCCTGCTCATCCTCCAGGCTTGGACGACTTACTGGAGGACATTAAGGG
CAAGTTCCTTCCTCCCAACACCACTCCAATCCTCCAGCCCATGGATCAGCAGGTCATTTC
AAACTTTAAAAAGCTTTACATCAAAGCACTATTTCAGCAATGCTTTGAGGTGACCGAAGG
AACAAACC---TTACTCTACGAGAGTTTTGGAAAAATTTCCACATCGTGAACTGCCTGAA
GATCATTGATAAAGCCTGGGATGGGGTCACCAAGAGAACCCTCTGTTCTGCTTGGAGAAA
ACTGTGGCCTGATTGTGTTCTTGGACAT---GACCTAGAGGGGCTTGACAGGAGGCGCCA
GTTGTCGATGAAATTGTGTCCTTGGGGAAGACCATGGGCCTAGAGGTGAACGAGGATGAC
ATCCAGGAGCTGGTGGAGGAACATGGTCAGGAGCTGACCACCGATGAACTGATGGATCTG
CATCGCGAGCAACAGCAAAAGGTTATGGAGGAGATCTCGTCTG-----GAGGAGAAAAAG
GCAGAGGAATCCCTCACTTCAGATGAGATTAGGGAGATGTGTAAAATGTGGGAAACAGTG
CAAAATTTTGTAGAAAAGCACCCTGAATAAGGCTGTAGCAGTGCAAGCGATGAATCTATT
TAAAATGCAATGTCACATTTCCGCGAAATCCTCAAAAGGAGGCAAAAG------------
------------------------------------
>Carnivora_Acju_2_CDS
ATGGCCTCTAAGTGCTAGTGAAAGGAAGAGTCGTATGTCTCTCACTTTAAATCAAAAGCT
AGAAATGATTAAGCTTAGTGAGGAAGGCATGTCAAAAGCGGAGATAGGTCGGAAACTAGG
CCTCTTGCGCCAAACTGTTAGCCAGGTTGTAAATGCAAAGGATAAGTTCTTGAAAGAAAT
TAAAAGTGGTACTCCAGTGAACACGCGAATGATAA---GAAAGCGAAACAGCCTTATTGC
GGATATGGAGAAAGTTTTAGTGGTCTGGATAGAAGATCAAACCACCCACAACATTCCCTT
GAGCCAGAGCCTAATCCAGAGCAAGGCCTTAACTCTCTTCAATTCTATGAAGGCTGAGAG
AGGTGAGGAAGCTGCAGAAGAAAAGTTTGAAGCTAGCAGAGGTTGGTTCATGAGGTTTAA
GGAAAGAAGCCGTCTCTGTAACATAAAAGTACAAGGTGAAGTAGCAAATACTGATGTAGA
AACTGCAGCAAGTTATCCAGAAGATCTGTCTAAGATCATTAACGAAGGTGGCTACACTAA
ACAACAGATTTTCAATGTAGATGAAACAGCCTTATATTGGAAGAAGATGCCATCTAGGAC
TTTCATAGCTAGAGAAGAGAAGTCAATGCCTGGCTTCAAAGCTTCAAAGGACAGGCTGAC
TCTCCTGTTAGGGGCTAATGCAGCTGGTGACTTTAAGTTGAAGCCAATGCTCATTTATCA
TTCTGAAAATCCTAGGGCCCTTAAGAATTATGCTAAATCTACCCTGCCTGTCCTCTATAA
ATGGAACAACAGGGCCTGCATGACAGCACATCTGTTTACAACATGGTTTACTGAATATTT
TAAGCCCACAGTTGAGAACTACTGTTCAGAAAAAAAGATTCCTTTCAAAATATTATTGCT
CATTGACAATGCACCTGGTCACCCAAGAGCTCTGATGGAGATGTACAACGAGATTAATGT
TGTTTTCATGCCTGCTAACTCAACATCTATTCTCCAGCCCATGGATCAAGGAGTCATTTC
AACTTTCAAGTCTTATTATTTAAGAAATACATTTCGTAAGGCTATAGCTGCCACTGATGG
ATCTGGGCAAAGTAAATTGAAAACCTTCTGGAAAGGATTCACCATTCTAGATGCCATTAA
GAACATTCGTGATTCATGGGAAGAGGTCAAAATATCAACACTAACAGGAGTTTGGAAGAA
GTTGATTCCATCCCTCATGGATGACTTTGAAGGGTTTAAGAC-----TTCAGTGGATGAA
GTAACTGCAGATGTGGTAAAAATAGCCAAAGAATTAGAATTAGAAGTGGAGCCTGAAGAT
GTGACTGAATTGTTGCAATCTCATGATAAAACTGTGATGGATGAGGAATTACTTCCTATG
GATGAGCAAAGAAAGTGGTTTCTTGAGATGGAATCTACTCCTGGTGAAGATGATGTAAAG
ATTGTTGAAATGACAACGAAGGATTTAGAATATTACATAAACTTAGTTGATAAAGCAGCA
GCAGGGTTTGAGAGAATTGACTCTAATTTTGAAAGAAGTTCTACTGTGGGTAAAATGCTA
TCAAACAGTATCGCATGCTACAGAGAAATTGTTCGTGAAAGGAAGAGTCCATCAATGCGG
CAAATTTCATTATTGTCTTACTTTAAGAAATTGCCA
>Carnivora_Aime_CDS
ATGGCCTCTAAGTGTTAGTGAAAGGAAGAGTCGCATGTCTCTTACTTTAAATCAAAAGCT
AGAAATGATTAAGCTTAGTGAGGAAGGCATGTCAAAAGCAGAGATAGGTCGGAAGCTAGG
CCTCTTGCGCCAAACAGTTAGCCAAATTGTAAATGCAAAGGATAAGTTCTTGAAGGAAAT
TAAAAGTGGTACTCCAGTGAACACACGGATGATAA---GAAAGCGAAACAGCCTTATTGC
AGATATGGAGAAAGTTTTAGTGGTCTGGATAGAAGATCAAACCAGCCACAACATTCCTTT
GAGCCAAAGCCTAATTCAGAGCAAGGCCCTAACTCTCTTCAATTCTCTGAAGGCTGAGAG
AGGTGAGGAAGCTGCAGAAGAAAAGTTTGAAGCTAGCAGAGGTTGGTTCATGAGGTTTAA
GGAAAGAAGCCGTCTCTGTAACATAAAAATGCAAGGTGAAGCAGCAAGTGCTGATATAGA
AGCTGCAGCGAGTTATCCAGAAGATCTAGCCAGGATAATTAATGAAGGTGGCTACACTAA
ACAACAGATTTTCAATGTAGATGAAACAGCCTTATATTGGAAGAAGATGCCATCTAGGAC
TTTCATAGCTAGAGAAGAGAGGTCAGTGCCTGGCTTCAAAGCCTCAAAGGACAGGCTGAC
TCTCTTGTTAGGGGCTAATGCAGCTGGTGACTTTAAGTTGAAGCCAATGCTCATTTACCA
TTCTGAAAATCCTAGAGCTCTTAAGAATTATGCTAAATCTACTCTGCCCGTACTCTATAA
ATGGAACAACAAAGCCTGCATGACAGCACATCTGTTTACAACATGGTTTACTGAATATTT
TAAGCCCACAGTTGAGACCTATTGCTCAGAAAAAAAGATTCCTTTCAAAATATTACTGCT
CATTGACAATGCACCTGGTCACCCAAGAGCTCTGATGGAGATGTACAATGAGATTAATGT
TGTTTTCATGCCTGCTAACTCAACATCTGTTCTGCAACCCATGGACCAAGGAGTCATTTC
AACTTTCAAGTCTTATTATTTAAGAAATACATTTCGTAAAGCTATAGCTGCCACTGATGG
ATCTGGGCAAAGTAAATTGAAGACCTTCTGGAAAGGATTCACCATCCTAGATGCCATTAA
GAACATTCGTGATTCATGGGAAGAAGTCAAAATGTCTACATTAACAGGAGTTTGGAGCAA
GTTGATTCCAGCCCTCATGGATGACTTTGAGGGGTTCAAGAC-----TTCAGTGGAAGAG
GTAACTGCAGATGTCGTAAAAATAGCAAAAGAATTAGAATTGGAAGTGGAGCCCGAAGAT
GTGACTGAATTGCTACAATCTCATGATAAAACCGTAATGGATGAGGAGTTGCTTCCTATG
GATGAGCAAAGAAAGTGGTTTCTGGAAATGGAATCTACTCCTGGTGAAGATGATGTAAAA
ATAGTCGAAATGACAACAAAGGATTTAGAATACTACATAAACTTAGTTGATAAAGCAGCA
GCAGGGTTTGAGAGGATTGACTCTAATTTTGAAAGAAGTTCTACTGTGGGTAAAATGCTA
TCAAACAGTATCTCATGCTATAGAGAAATTGTTCGTGAAAGGAAGAGTCCATCAATGAGG
CAAATATCGTTATTGTCTTATTTTAAGAAATTGCCA
>Carnivora_Calu_CDS
ATGGCCTCTAAGTGTTACTGAACGGAAGAGTCGCATGTCTCTCACTTTAAATCAAAAGCT
AGAAATGATTAAGCTTAGTGAGGAAGGCATGTCGAAAGCAGAGATAGGTCGGAAGCTAGG
CCTCTTGCGCCAAACAGTTAGCCAAGTTGTGAATGCAAAGGATAAGTTCTTGAAGGAAAT
TAAAAGTGGTACTCCAGTGAACACACGAATGATAA---GAAAGCGAAACAGCCTTATTGC
TGATATGGAGAAAGTCTTAGTGGTCTGGATAGAAGATCAAACCAGCCACAACATTCCCTT
GAGCCAAAGCCTAATCCAGAGCAAGGCCCTGACTCTCTTCAATTCTATGAAGGCTGAGAG
AGGTGAGGAGGCTGCAGAAGAGAAGTTTGAAGCTAGCAGAGGTTGGTTCATGAGGTTTAA
GGAAAGAAGCCGTCTCTGTAACATCAAAGTGCAAGGTGAAGCAGCAAGTGCTGATGTAGA
AGCTGCAGCAAGTTATCCAGATGATCTAGCTAGGATCATTAATGAAGGTGGCTACACTAA
ACAGCAGATTTTTAATGTAGATGAAACAGCCTTATATTGGAAGAAGATGCCATCTAGGAC
TTTCATAGCTAGAGAGGAGAAGTCAATGCCTGGCTTCAAAGCTTCAAAGGACAGGCTGAC
ACTCTTGCTAGGGGCTAATGCAGCTGGTGACTTTAAGTTGAAGCCAATGCTCATATACCA
TTCTGAAAATCCTAGGGCCCTTAAGAATTATGCTAAATCTACTCTGCCCGTGCTCTACAA
ATGGAACAACAAAGCCTGCATGACAGCACATCTGTTTACAACGTGGTTTACTGAATATTT
TAAGCCCACGGTTGAGACCTACTGCTCAGAAAAAAAGATTCCTTTCAAAATACTACTGCT
CGTTGACAATGCACCTGGTCACCCACGAGCTCTGATGGAGATGTACAGTGAGATTAATGT
TGTTTTCATGCCTGCTAACTCAACATCCGTTCTACAGCCCATGGACCAAGGAGTCATTTC
CGCTTTCAAGTCTTATTATTTAAGAAATACATTTCGTAAGGCTATAGCTGCCACTGATGG
ATCTGGGCAAAGTAAATTGAAAACCTTCTGGAGAGGATTCACCATTCTAGATGCCATTAA
GAACATTCGTGATTCATGGGAAGAGGTCAAAATGTCAACACTAACAGGAGTTTGGAAGAC
ATTCATTCCAGGCCTCATGGATGACTTTGACGGGTTCAAGAC-----TTCAGTGGAGGAA
GTAACTGCAGATGTGGTAAAAATAGCAAAAGAATTAGAACTAGAAGTAGAGCCTGAAGAT
GTGACTGAATTACTTCAATCTCATGATAAAACTGTAATGGATGAGGAGTTGCTTCCTATG
GATGAGCAAAGGAAGTGGTTTCTTGAGATGGAATCTACTCCTGGTGAGGATGATGTAAAG
ATTGTCGAAATGACAACAAAGGATTTAGAATACTACATAAGCTTAGTTGATAAAGCAGCA
GCGGGGTTTGAGAGGATTGACTCCAATTTTGAAAGAAGTTCCACTGTGGGTAAAATGCTA
TCAAACAGTATCTCGTGCTACAGAGAAATTGTTCGTGAAAGGAAGAGTCCATCAATGCGG
CAGATTTCATTATTGTCTTATTTTAAGAAATTGCCA
>Carnivora_Caur_CDS
ATGGCCTCTAAGTGCTAGTGAAAGGAAGAGTCGCATGTCTCTCACTTTAAATCAAAAGCT
AGAAATGATTAAGCTTAGTGAGGAAGGCCTGTCAAAAGCAGAGATAGGTCGGAAGCTAGG
CCTCTTGCGCCAAACAGTTAGCCAAGTTGTAAATGCAAAGGATAAGTTCTTGAAGGAAAT
TAAAAGTGGTACTCCAGTGAACACACGAATGATAA---GAAAGCGAAACAGCCTTATTGC
TGATATGGAGAAAGTTTTAGTGGTCTGGATAGAAGATCAAACCAGCCACAACATTCCCTT
GAGCCAAAGCCGAATCCAGAGCAAGGCCCTAACTCTCTTCAATTCTCTGAAGGCTGAGAG
AGGTGAGGAGGCTGCAGAAGAAAGGTTTGAAGCTAGCAGAGGCTGGTTCATGAGGTTTAA
GGAAAGAAGCCGTCTCTGTAACATAAAAGTGCAAGGTGAAGTAGCAAGTGCTGATGGAGA
AGCTGTAGCAAGTTATCCAGAAGATCTAACCAGGGTAATTGATGAAGGTGGCTACACTAA
ACAACAGATTTTCAATGTAGATGAAACAGCCTTATATTGGAAGAAGATGCCATCTAGGAC
TTTCATAGCTAGAGAGGAAAGGTCAATGCCTGGCTTCAAAGCTTCAAAAGACAGGCTCAC
TCTCTTGTTAGGGGCTAATGCAGCTGGTGACTTTAAGTTGAAGCCAATGCTCATTTACCA
TTCTGAAAATCCTAGAGCTCTTAAGAATTATGCTAAATCCACTCTGCCCGTACTCTATAA
ATGGAATAACAGAGCCTGCATGACAGCACATCTGTTTACAACATGGTTTACTGAATATTT
TAAGCCCACAGTTGAGACCTACTGCTCAGAAAAAAAGATTCCTTTCAAAATATTACTGCT
CATTGACAATGCACCTGGTCACCCAAGAGCTCTGATGGAGATGTACAATGAGATTAATGT
TGTTTTCATGCCTGCTAACTCCACATCTGTTCTGCAACCCATGGACCAAGGAGTCATTTC
AACTTTCAAGTCTTATTATTTAAGAAATACATTTCGTAAGGCTATAGCTGCCACTGATGG
ATCTGGACAAAGTAAATTGAAAACCTTCTGGAAAGGATTCACCATTCTAGATGCCATTAA
GAACATTCGTGATTCATGGGAAGAGGTCAAAATGTCAACCTTAACAGGAGTTTGGAAGAA
GTTGATTCCAGCCCTCATGGATGACTTCGAGGGGTTCAAGAC-----TTCAGTGGAGGAA
GTAACTGCAGATGTGGTAAAAATAGCTAAAGAATTAGAATTGGAAGTGGAGCCTGAAGAT
GTGACTGAATTGCTGCAATCTCATGATAAAACTGTAATGGATGAGGAGTTGCTTCCTATG
GATGAGCAAAGAAAGTGGTTTCTTGAAATGGAATCGACTCCTGGTGAAGATGATGTAAAG
ATTGTCGAAATGACAACAAAGGATTTAGAATACTACATAAACTTAGTTGATAAAGCAGCA
GCAGGGTTTGAAAGGATTGACTCTAATTTTGAAAGAAGTTCTACTGTGGGTAAAATGCTA
TCAAACAGTATCTCATGCTACAGAGAAATTGTTCATGAAAGGAAGAGTCCATCAATGCGG
CAAATTTCATTATTGTCTTATTTTAAGAAATTGCCG
>Carnivora_Crcr_CDS
ATGGCCCCCAAAGGTTAAAAGCGGTAAGAAGAAGGAAATGATTACAGTGGAAGTTAAGAA
GGAAATCATCAAGAAGTATGAACGAGGTATGCGAGTGGCTGAAATTGCAAGATTTTATAA
GAAGTCTACATCAACCATTTGTACAATATTAAAGAAGAAAGAAGAAATAAGGGGGCT---
------AGATCCAGCAAAAGGAGTCACGAGAATATCAAAGCAACGGCCACGTGTTCTGGA
AGATGTGGAAAAGTTGCTTCTGGTTTGGATAAACGAGAAGCAACTAGCAGGTGACACTGT
GACCGAGAACTTAGTCTGCGAGAAGGCAAAGACCTTGTACACCGATCTCGTAAGTAAACT
GCCAGGTACGTCAACAGAAAAAGAATTCAAGGCAAGCAGGGGATGGTTTGACAACTTTAA
GAGGAGAAGTGGCATCCGTAGTGTGGCAAGGCACGGAGAAGCTGCAAGTTTGGATGCTAA
GGCAGCTGAGGCATTCGCTACTGAGTTCCAGAAGCTCATGGTTTCCGAGTGTTACCTGCC
AGAACAAGTTTTTAACTGCGATGAGACGAGGCTTTTTTGGAAAAAGATGCCAAAGAGGAC
TTACATTACAGAAGAAGAGAACGCAGTGCCTGGTCACAAACCCATGAAAGACCATCTCAC
CCTCTTGTTTTGTGCTAACGCAAGCGGGGATTTTAAAGTCAAGCCCCTGCTTGTGTATCA
TGCTGAGAATCCACGAGCCTTCAAGAAGGTGCAGAAGAGCCAGTTAAACGTCATGTGGAG
GTCCAACAGCAAGGCGTGGGTCACTCGTATCTTGTTCATTGAGTGGATCAATGAGGCCTT
CTGTCCTGAAGTGAAGAGATACCTTTTAGGAAAGAATCTGCCACTCAGAGCCTTGCTGGT
GATGGATAATGCTCCTGCTCATCCTCCAGGCTTGGATGACTTACTGGAGGACATTAAGGT
CAAGTTCCTTCCTCCCAGCACCACTCCGATCCTCCAGCCCATGGATCAGCAGGTCATTTC
AAACTTTAAAAAGCTTTACATCAAAGCACTATTTCAGCAATGCTTTGAGGTGACCAAAGG
AACAAACC---TTACCCTACGAGAATTTTGGAAAAATTTCCACATTGTCAACTGCCTCAA
GATCATTGATAAAGCCTGGGATGGGGTCACCAAGAGAACCCTCAGTTCTGCTTGGAGAAA
ACTGTGGCCTGATTGTGTTCTTGGGCAT---GATTTAGAGGGGCTTGACAAGAGGCGCCA
GTTGTGGATGAAATTGTGTCCTTGGGGAAGACCATGGGACTGGAGGTGAATGAGGATGAC
ATCCAGGAGCTGGTGGAGGATCATGGCCAGGAGCTCACCACCGATGAACTGATGGATCTG
CATCGAGAGCTACAGCAAGAGGTTAT---GGAGACCTCCTCTGAGGGAGAGGAGAAAAAG
GCGGAGGAATCCCTCACTTCAAAGGAGATTAGGGAGATGTGTAAAATGTGGGAAACAGTG
CAAAATTTTGTAGAAAAGCACCCTGAATAAGGCTGTAGCCGTGCAAGCGATGAATCTATT
TAAAATGCAATGTCACATTTCCGCGAAATCCTCAAAAGGAGGCAAAAG------------
------------------------------------
>Carnivora_Euju_CDS
ATGGCCTCTAAGTGTTAGTGAAAGGAAGAGTCGCATGTCTCTCACTTTAAATCAAAAGCT
AGAAATGATTAAGCTTAGTGAGGAAGGCCTGTCAAAAGCAGAGATAGGTCGGAAGCTAGG
CCTCTTGCGCCAAACAGTTAGCCAAGTTGTAAATGCAAAGGATAAGTTCTTGAAGGAAAT
TAAAAGTGGTACTCCAGTGAACACACGAATGATAA---GAAAGCGAAACAGCCTTATTGC
TGATATGGAGAAAGTTTTAGTAGTCTGGATAGAAAATCAAACCAGCCACAACATTCCCTT
GAGCCAAAGCCTAATCCAGAGCAAGGCCCTAACTCTCTTCAATTCTATGAAGGCTGAGAG
AGGTGAGGAGGCTGCAGAAGAAAGGTTTGAAGCTAGCAGAGGTTGGTTCATGAGGTTTAA
GGAAAGAAGCCGTCTCTATAACATAAAAGTGCAAAGTGAAGTAGCAAGTGCTGATGTAGA
AACTGTAGCAAGTTATCCAGAAGATCTAACCAGGGTAATTAATGAAGGTGGCTACACTAA
ACAACAGATTTTCAATGTAGATGAAACAGCCTTATATTGGAAGAAGATGCCATCTAGGAC
TTTCATAGCTAGAGAGGAAAGGTCAATGCCTGGCTTCAAAGCTTCAAAGGACAGGCTGAC
TCTCTTGTTAGGGGCTAATGCAGCTGGTGACTTTAAGTTGAAGCCAATGCTCATTTACCA
TTCTGAAAATCCTAGAGCTCTTAAGAATTATGCTAAATCCACTCTGCCCGTACTCTATAA
ATGGAATAACAGAGCCTGCATGACAGCACATCTGTTTACAACATGGTTTACTGAATATTT
TAAGCCCACAGTTGAGACCTACTGCTCAGAAAAAAAGATTCCTTTCAAAATATTACTGCT
CATTGACAATGCACCTGGTCACCCAAGAGCTCTGATGGAGATGTACAATGAGATTAATGT
TGTTTTCATGCCTGCTAACTCGACATCTGTTCTGCAACCCATGGACCAAGGAGTCATTTC
AACTTTCAAGTCTTATTATTTAAGAAATACATTTCGTAAGGCTATAGCTGCCACTGATGG
ATCTGGACAAAGTAAATTGAAAACCTTCTGGAAAGGATTCACCATTCTAGATGCCATTAA
GAACATTCGTGATTCATGGGAAGAGGTCAAAATGTCAACCTTAACAGGAGTTTGGAAGAA
GTTGATTCCAGCCCTCATGGATGACTTCGAGGGGTTCAAGAC-----TTCAGTGGAGGAA
GTAACTGCAGATGTGGTAAAAATAGCTAAAGAATTAGAATTGGAAGTGGAGCCTGAAGAT
GTGACTGAATTGCTGCAATCTCATGATAAAACTGTAATGGATGAGGAGTTGCTTCCTATG
GATGAGCAAAGAAAGTGGTTTCTTGAAATGGAATCGACTCCTGGTGAAGATGATGTAAAG
ATTGTCGAAATGACAACAAAGGATTTAGAATATTACATAAACTTAGTTGATAAAGCAGCA
GCAGGGTTTGAAAGGATTGACTCTAATTTTGAAAGAAGTTCTACTGTGGGTAAAATGCTA
TCAAACAGTATCTCATGCTACAGAGAAATTGTTCACGAAAGGAAGAGTCCATCAATGCGG
CAAATTTCATTATTGTCTTATTTTAAGAAATTGCCG
>Carnivora_Feca_1_CDS
ATGGCCCCCAAATGTTAAAGGTGGTAAGAAGAAGGAGATGATTACAGTGGAAGTTAAGAA
GGAGATCATCAAGAAGTATGAACGAGGTATGCGAGTGGCTGAAATTGCAAGATTTTATAA
GAAGTCTACGTCGACCATTTGTACAATATTAAAGAAGAAAGAAGAAATAAGGGGGCT---
------AGATGCAGCAAAAGGAGTCACGAGAATATCAAAGCAACGGCCACGTGTTCTGGA
AGATGTAGAGAAGTTGCTTCTGGTTTGGATAAACGAGAAGCAACTAGCAGGTGATACTGT
GACTGAGAATTTTATCTGTGAGAAGGCAAAGGCCTTGTACACTGACCTTGTAAGTAAACT
GCCAGGTACGTCAACAGAAAAAGAATTCAAGGCAAGCAGGGGATGGTTTGATAACTTTAA
GAGGAGAAGTGGCATCCGTAGTGTTGCGAAGCACGGAGAAGCTGCAAGTTTGGACGCTAA
GGCAGCTGAGGCATTCGCTACTGAGTTCCAGAAGCTCATGGTTTCTGAGTGTTACCTGCC
AGAACAAGTTTTTAACTGCGATGAGACGAGGCTTTTTTGGAAAAAGATGCCAAAGAGGAC
CTACATTACAGAAGAAGAGAATGCAATGCCTGGTCACAAGCCCATGAAAGACCATCTCAC
CCTCTTGTTTTGTGCTAATGCAAGCGGGGATTTTAAAGTCAAGCCCCTGCTTGTGTATCA
TTCTGAGAATCCACGAGCCTTCAAGAAGGTTCAGAAGAGCCAGTTAAACGTTATGTGGCG
GTCCAACAGCAAGGCTTGGGTCACTCGTATGTTGTTCATTGAGTGGATCAACGAGGTCTT
TGGTCCTGCAGTGAAGAAATACCTTTTAGAAAAGAATCTGCCACTCAAAGCCTTGCTGGT
CATGGATAATGCTCCTGCTCATCCTCCAGGCTTGGACGACTTACTGGAGGACATTAAGGG
CAAGTTCCTTCCTCCCAACACCACTCCAATCCTCCAGCCCATGGATCAGCAGGTCATTTC
AAACTTTAAAAAGCTTTACATCAAAGCACTATTTCAGCAATGCTTTGAGGTGACCGAAGG
AACAAACC---TTACTCTACGAGAGTTTTGGAAAAATTTCCACATCGTCAACTGCCTCAA
GATCATTGATAAAGCCTGGGATGGGGTCACCAAGAGAACCCTCTGTTCTGCTTGGAGAAA
ACTGTGGCCTGATTGTGTTCTTGGACAT---GACCTAGAGGGGCTTGACAGGAGGCGCCA
GTTGTCGATGAAATTGTGTCCTTGGGGAAGACCATGGGCCTAGAGGTGAACGAGGAAGAC
ATCCAGGAGCTGGTGGAGGAACATGGTCAGGAGCTGACCACCGATGAACTGATGGATCTG
CATCGCGAGCAACAGCAAAAGGTTATGGAGGAGATCTCATCTG-----GAGGAGAAAAAG
GCAGAGGAATCCCTCACTTCAGATGAGATTAGGGAGATGTGTAAAATGTGGGAAACAGTG
CAAAATTTTGTAGAAAAGCACCCTGAATAAGGCTGTAGCAGTGCAAGCGATGAATCTGTT
TAAAATGCAATGTCACATTTCCGCGAAATCCTCAAAAGGAGGCAAAAG------------
------------------------------------
>Carnivora_Feca_2_CDS
ATGGCCTCTAAGTGCTAGTGAAAGGAAGAGTCGCATGTCTCTCACTTTAAATCAAAAGCT
AGAAATGATTAAGCTTAGTGAGGAAGGCATGTCGAAAGCGGAGATAGGTCGGAAACTAGG
CCTCTTGCGCCAAACTGTTAGCCAGGTTGTAAATGCAAAGGATAAGTTCTTGAAAGAAAT
TAAAAGTGGTACTCCAGTGAACACGCGAATGATAA---GAAAGCGAAACAGCCTTATTGC
GGATATGGAGAAAGTTTTAGTGGTCTGGATAGAAGATCAAACCACCCACAACATTCCCTT
GAGCCAGAGCCTAATCCAGAGCAAGGCCTTAACTCTCTTCAATTCTATGAAGGCTGAGAG
AGGTGAGGAAGCTGCAGAAGAAAAGTTTGAAGCTAGCAGAGGTTGGTTCATGAGGTTTAA
GGAAAGAAGCCGTCTCTGTAACATAAAAGTACAAGGTGAAGTGGCAAATACTGATGTAGA
AACTGCAGCAAGTTATCCAGAAGATCTATCTAAGATCATTAACGAAGGTGGCTACACTAA
ACAACAGATTTTCAATGTAGATGAAACAGCCTTATATTGGAAGAAGATGCCATCTAGGAC
TTTCATAGCTAGAGAAGAGAAGTCAATGCCTGGCTTCAAAGCTTCAAAGGACAGGCTGAC
TCTCCTGTTAGGGGCTAATGCAGCTGGTGACTTTAAGTTGAAGCCAATGCTCATTTATCA
TTCTGAAAATCCTAGGGCCCTTAAGAATTATGCTAAATCTACCCTGCCTGTCCTCTATAA
ATGGAACAACAGAGCCTGCATGACAGCACATCTGTTTACCACATGGTTTACTGAATATTT
TAAGCCCACAGTTGAGAACTACTGTTCAGAAAAAAAGATTCCTTTCAAAATATTATTGCT
CATTGACAATGCGCCAGGTCACCCAAGAGCTCTGATGGAGATGTACAACGAGATTAATGT
TGTTTTCATGCCTGCTAACTCAACATCTATTCTCCAGCCCATGGGTCAAGGAGTCATTTC
AACTTTCAAGTCTTATTATTTAAGAAATACATTTCGTAAGGCTATAGCTGCCACTGATGG
ATCTGGGCAAAGTAAATTGAAAACCTTCTGGAAAGGATTCACCATTCTAGATGCCATTAA
GAACATTCGTGATTCATGGGAAGAGGTCAAAATATCAACACTAACAGGAGTTTGGAAGAA
GTTGATTCCATCCCTCATGGATGACTTTGAAGGGTTTAAGAC-----TTCAGTGGATGAA
GTAACTGCAGATGTGGTAAAAATAGCCAAAGAATTAGAATTAGAAGTGGAGCCTGAAGAT
GTGACTGAATTGTTGCAATCTCATGATAAAACTGTAATGGATGAGGAATTACTTCCTATG
GATGAGCAAAGAAAGTGGTTTCTTGAGATGGAATCTACTCCTGGTGAAGATGATGTAAAG
ATTGTTGAAATGACAACGAAGGATTTAGAATATTACATAAACTTAGTTGATAAAGCAGCA
GCAGGGTTTGAGAGAATTGACTCTAATTTTGAAAGAAGTTCTACTGTGGGTAAAATGCTA
TCAAACAGTATCGCATGCTACAGAGAAATTGTTCGTGAAAGGAAGAGTCCATCAATGCGG
CAAATTTCATTATTGTCTTACTTTAAGAAATTGCCA
>Carnivora_Feni_1_CDS
ATGGCCTCTAAGTGCTAGTGAAAGGAAGAGTCGCATGTCTCTCACTTTAAATCAAAAGCT
AGAAATGATTAAGCTTAGTGAGGAAGGCATGTCGAAAGCGGAGATAGGTCGGAAACTAGG
CCTCTTGCGCCAAACTGTTAGCCAGGTTGTAAATGCAAAGGATAAGTTCTTGAAAGAAAT
TAAAAGTGGTACTCCAGTGAACACGCGAATGATAA---GAAAGCGAAACAGCCTTATTGC
GGATATGGAGAAAGTTTTAGTGGTCTGGATAGAAGATCAAACCACCCACAACATTCCCTT
GAGCCAGAGCCTAATCCAGAGCAAGGCCTTAACTCTCTTCAATTCTATGAAGGCTGAGAG
AGGTGAGGAAGCTGCAGAAGAAAAGTTTGAAGCTAGCAGAGGTTGGTTCATGAGGTTTAA
GGAAAGAAGCCGTCTCTGTAACATAAAAGTACAAGGTGAAGTGGCAAATACTGATGTAGA
AACTGCAGCAAGTTATCCAGAAGATCTATCTAAGATCATTAACGAAGGTGGCTACACTAA
ACAACAGATTTTCAATGTAGATGAAACAGCCTTATATTGGAAGAAGATGCCATCTAGGAC
TTTCATAGCTAGAGAAGAGAAGTCAATGCCTGGCTTCAAAGCTTCAAAGGACAGGCTGAC
TCTCCTGTTAGGGGCTAATGCAGCTGGTGACTTTAAGTTGAAGCCAATGCTCATTTATCA
TTCTGAAAATCCTAGGGCCCTTAAGAATTATGCTAAATCTACCCTGCCTGTCCTCTATAA
ATGGAACAACAGAGCCTGCATGACAGCACATCTGTTTACCACATGGTTTACTGAATATTT
TAAGCCCACAGTTGAGAACTACTGTTCAGAAAAAAAGATTCCTTTCAAAATATTATTGCT
CATTGACAATGCGCCTGGTCACCCAAGAGCTCTGATGGAGATGTACAACGAGATTAATGT
TGTTTTCATGCCTGCTAACTCAACATCTATTCTCCAGCCCATGGGTCAAGGAGTCATTTC
AACTTTCAAGTCTTATTATTTAAGAAATACATTTCGTAAGGCTATAGCTGCCACTGATGG
ATCTGGGCAAAGTAAATTGAAAACCTTCTGGAAAGGATTCACCATTCTAGATGCCATTAA
GAACATTCGTGATTCATGGGAAGAGGTCAAAATATCAACACTAACAGGAGTTTGGAAGAA
GTTGATTCCATCCCTCATGGATGACTTTGAAGGGTTTAAGAC-----TTCAGTGGATGAA
GTAACTGCAGATGTGGTAAAAATAGCCAAAGAATTAGAATTAGAAGTGGAGCCTGAAGAT
GTGACTGAATTGTTGCAATCTCATGATAAAACTGTAATGGATGAGGAATTACTTCCTATG
GATGAGCAAAGAAAGTGGTTTCTTGAGATGGAATCTACTCCTGGTGAAGATGATGTAAAG
ATTGTTGAAATGACAACGAAGGATTTAGAATATTACATAAACTTAGTTGATAAAGCAGCA
GCAGGGTTTGAGAGAATTGACTCTAATTTTGAAAGAAGTTCTACTGTGGGTAAAATGCTA
TCAAACAGTATCGCGTGCTACAGAGAAATTGTTCGTGAAAGGAAGAGTCCATCAATGCGG
CAAATTTCATTATTGTCTTACTTTAAGAAATTGCCA
>Carnivora_Feni_2_CDS
ATGGCCCCCAAATGTTAAAGGTGGTAAGAAGAAGGAGATGATTACAGTGGAAGTTAAGAA
GGAGATCATCAAGAAGTATGAACGAGGTATGCGAGTGGCTGAAATTGCAAGATTTTATAA
GAAGTCTACGTCGACCATTTGTACAATATTAAAGAAGAAAGAAGAAATAAGGGGGCT---
------AGATGCAGCAAAAGGAGTCACGAGAATATCAAAGCAACGGCCACGTGTTCTGGA
AGATGTAGAGAAGTTGCTTCTGGTTTGGATAAACGAGAAGCAACTAGCAGGTGATACTGT
GACTGAGAATTTTATCTGTGAGAAGGCAAAGGCCTTGTACACTGACCTTGTAAGTAAACT
GCCAGGTACGTCAACAGAAAAAGAATTCAAGGCAAGCAGGGGATGGTTTGATAACTTTAA
GAGGAGAAGTGGCATCCGTAGTGTTGCGAAGCACGGAGAAGCTGCAAGTTTGGACGCTAA
GGCAGCTGAAGCATTCGCTACTGAGTTCCAGAAGCTCATGGTTTCTGAGTGTTACCTGCC
AGAACAAGTTTTTAACTGCGATGAGACGAGGCTTTTTTGGAAAAAGATGCCAAAGAGGAC
CTACATTACAGAAGAAGAGAATGCAATGCCTGGTCACAAGCCCATGAAAGACCATCTCAC
CCTCTTGTTTTGTGCTAATGCAAGCGGGGATTTTAAAGTCAAGCCCCTGCTTGTGTATCA
TTCTGAGAATCCACGAGCCTTCAAGAAGGTTCAGAAGAGCCAGTTAAACGTTATGTGGCG
GTCCAACAGCAAGGCTTGGGTCACTCGTATGTTGTTCATTGAGTGGATCAACGAGGTCTT
TGGTCCTGCAGTGAAGAAATACCTTTTAGAAAAGAATTTGCCACTCAAAGCCTTGCTGGT
CATGGATAATGCTCCTGCTCATCCTCCAGGCTTGGACGACTTACTGGAGGACATTAAGGG
CAAGTTCCTTCCTCCCAACACCACTCCAATCCTCCAGCCCATGGATCAGCAGGTCATTTC
AAACTTTAAAAAGCTTTACATCAAAGCACTATTTCAGCAATGCTTTGAGGTGACTGAAGG
AACAAACC---TTACTCTACGAGAGTTTTGGAAAAATTTCCACATCGTGAACTGCCTCAA
GATCATTGATAAAGCCTGGGATGGGGTCACCAAGAGAACCCTCTGTTCTGCTTGGAGAAA
ACTGTGGCCTGATTGTGTTCTTGGACAT---GACCTAGAGGGGCTTGACAGGAGGCGCCA
GTTGTCGATGAAATTGTGTCCTTGGGGAAGACCATGGGCCTAGAGGTGAACGAGGATGAC
ATCCAGGAGCTGGTGGAGGAACATGGTCAGGAGCTGACCACCGATGAACTGATGGATCTG
CATCGCGAGCAACAGCAAAAGGTTATGGAGGAGATCTCATCTG-----GAGGAGAAAAAG
GCAGAGGAATCCCTCACTTCAGATGAGATTAGGGAGATGTGTAAAATGTGGGAAACAGTG
CAAAATTTTGTAGAAAAGCACCCTGAATAAGGCTGTAGCAGTGCAAGCGATGAATCTGTT
TAAAATGCAATGTCACATTTCCGCGAAATCCTCAAAAGGAGGCAAAAG------------
------------------------------------
>Carnivora_Gugu_CDS
ATGGCCTCTAAGTGTGAGTGAAAGGAAGAGTCGCATGTCTCTCACTTTAAATCAAAAGCT
AGAAATGATTAAGCTTAGTGAGGAAGGCATGTCAAAAGCAGAGATAGGTCGGAAGCTAGG
CCTCTTGCGTCAAACAGTCAGCCAAGTTGTAAATGCAAAGGATAAGTTCTTGAAGGAAAT
TAAAAGTGGTACTCCAGTGAACACACGAATGATAA---GAAAGCGAAACAGCCTTATTGC
TGATATGGAGAAAGTTTTAGTGGTTTGGATAGAAGATCAAACCAGCCACAACATTCCCTT
GAGCCAAAGCCTAATCCAGAGCAAGGCCCTAACTCTCTTCAATTCTATGAAGGCTGAGAG
AGGTGAGGAGGCTGCAGAAGAAAAGTTTGAAGCTAGCAGAGGTTGGTTCATGAGGTTTAA
GGAAAGAAGTCGTCTCTGTAACATAAAAGTTCAGGGTGAAGTAGCAAGTGCTGATGTAGA
AGCTGCAGCAAGTTATCCGGAAGATCTAGCTAGGATAATTAATGAAGGTGGCTACACTAA
GCAACAGATTTTCAATGTAGATGAAACAGCCTTATATTGGAAAAAGATGCCATCTAGGAC
TTTCATAGCTAGAGAGGAGAGGTCAGTGCCTGGCTTCAAAGCTTCAAAGGACAGGCTGAC
TCTCTTGTTAGGGGCTAATGCAGCTGGTGACTTTAAGTTGAAGCCAATGCTCATTTACCA
TTCTGAAAATCCTAGGGCTCTTAAGAATTATGCTAAATCTACTCTGCCTGTACTCTATAA
ATGGAATAACAGAGCCTGCATGACAGCACATCTGTTTACAACATGGTTTACTGAATATTT
TAAGCCCACAGTTGAGACCTACTGCTCAGAAAAAAAAATTGCGTTCAAAATATTACTGCT
CATTGACAATGCCCCTGGTCACCCAAGAGCTCTGATGGAGATGTACAATGAGATTAATGT
TGTTTTTATACCTGCTAACTCAACGTCTGTTCTGCAACCCATGGACCAAGGAGTCATTTC
AACCTTCAAGTCTTATTATTTAAGAAATACATTTCGTAAGGCTATAGCTGCCGCTGATGG
ATCTGGGCAAAGTAAACTGAAAGCCTTCTGGAAAAGATTCACCATTCTAGATGCCATTAA
GAACATTCGTGATTCATGGGAAGAGGTCAAAATGTCAACATTAACTGGAGTTTGGAAGAA
GTTGATTCCAGCCCTCATGGTTGACTTTGAGGGGTTCAAGAC-----TTCAGTGGAGGAA
GTAACTGCAGATGTGGTAAAAATAGCAAAAGAATTAGAATTGGATGTGGAGCCCGAAGAT
GTGACTGAACTGCTGCAATCTCATGATAAAACTGTAATGGATGAGGAATTGCTTCCCATG
GGTGAGCAGAGAAAGTGGTTTCTTGAAATGGAATCTACTCCTGGTGAAGATGATGTAAAG
ATTGTTGAAATGACAACAAAGGATTTAGAATACTACATAAACTTAGTTGATAAAGCAGCA
GCAGGGTTTGAGAGGATTGACTCTAATTTTGAAAGAAGTTCTTCTGTGGGTAAAATGCTG
TCAAACAGTATCTCATGCTACAGAGACATTGTTCGTGAAAGGAAGAGTCCATCAGTGAGG
CAAATTTCATTATTGTCTTATTTTAAGAAATGGCCA
>Carnivora_Hepa_1_CDS
ATGGCTTCTAAGTGCTAGTGAAAGGAAGAGTCGCATGTCTCTCACTTTAAACCAAAAGCT
AGAAATGATTAAGCTTAGTGAGGAAGGCATGTCGAAAGCAGAGATAGGTCGGAAACTAGG
CCTCTTACGCCAAACCGTTAGCCAGGTTGTAAATGCAAAGGATAAGTTCTTGAAGGAAAT
TAAAAGTGGCACTCCAGTGAACACGCGAATGATAA---GAAAGCGAAACAGCCTTATTGC
GGATATGGAGAAAGTTTTGGTGGTCTGGATAGAAGATCAAACCACCCACAACATTCCCTT
GAGCCAGAGCCTAATCCAGAGCAAGGCCCTAACTCTCTTCAATTCTATGAAGGCTGAGAG
AGGTGAGGAAGCTGCAGAAGAAAGGTTCGAAGCTAGCAGAGGTTGGTTCATGAGGTTTAA
GGAAAGAAGCCGTCTCTGTAATATAAAAGTGCAAGGTGAAGTAGCAAATACTGATGTAGA
AACTGCAGCAAGTTATCCAGAAGATCTAGCTAAGATAATTAACAAAGGTGGCTACACTAA
ACAACAGATTTTCAATGTAGATGAAACAGCTTTATATTGGAAGAAGATGCCATCTAGGAC
GTTCATAGCTAGAGAAGAGAAGTCAGTGCCTGGCTTCAAAGCTTCAAAAGACAGGCTGAC
TCTCTTGTTAGGGGCTAATGCAGCTGGTGACTTTAAGTTGAAGCCAATGCTCATTTATCA
TTCTGAAAATCCTAGAGCCCTTAAGAATTATGCTAAATCTACCCTGCCTGTGCTGTATAA
ATGGAACAACAGAGCCTGCATGACAGCACATCTGTTTACAACATGGTTTACTGAATATTT
TAAGCCCACAGTTGAGACCTACTGTTCAGAAAAAAAGATTCCTTTCAAAATATTATTGCT
CATTGACAATGCACCTGGTCACCCAAGAGCTCTGATGGAGATGTACGACGAGATTAATGT
TGTTTTCATGCCTGCTAACTCAACATCTCTTCTCCAGCCCATGGACCAAGGAGTCATATC
AACTTTCAAGTCTTACTATTTAAGAAATACATTTCGTAAGGCTATAGCTGCCACTGATGG
ATCTGGGCAAAGTAAATTGAAAACCTTTTGGAAAGGATTCACCATTCTAGATGCCATTAA
GAACATTCGTGATTCATGGGAAGAGGTCACAATATCAACACTAATAGGAGTTTGGAAAAA
GTTGATTCCATCCCTCATGGATGACTTTGAAGGGTTTAAGAC-----TTCAGTGGATGAA
GTAACTGCAGATGTGGTAAAAATAGCAAAAGAATTAGAATTAGAAGTGGAGCCTGAAGAT
GTGACTGAATTGTTGCAATCTCATGATAAAACTGTAATGAATGAGGAATTACTTCCTATG
GATGAGCAAAGAAAGTGGTTTCTTGAGATGGAATCTACTCCTGGTGAAGATGACGTAAAG
ATTGTTGAAATGACAACGAAGGATTTAGAATATTACATCAACTTAGTTGATAAAGCAGCA
GCAGGGTTTGAGAGGATTGACTCTAATTTTGAAAGAAGTTCTACTGTGGGTAAAATGCTA
TCAAACAGTATCTCATGCTACAGAGAAATTGTTCGTGAAAGGAAGAGTCCGTCAATGCGG
CAAATTTCATTATTATCTTACTTTAAGAAATTGCCA
>Carnivora_Hepa_2_CDS
ATGGCCCCCAAAGGTTAAAGGCGGTAAGAAGAAGGAGATGATTACAGTGGAAGTTAAGAA
GGAAATCATCAAGAAGTATGAACGAGGTATGCGAGTGGCCGAAATTGCAAGATTCTATAA
GAAGTCTACGTCGACCATTTGTACAATATTAAAGAAGAAAGAAGAAATAAGGGGGCT---
------AGATGCAGCAAAAGGAGTCACGAGAATATCAAAGCAACGGCCACGTGTTCTGGA
AGATGTGGAAAAGTTGCTTCTGGTTTGGATAAATGAGAAGCAACTAGCGGGTGATACTGT
GACCGAGAACTTTATCTGCGAGAAGGCGAAGGCCTTGTACACCGACCTCGTAAGTAGGCT
GCCAGGTACATCAACAGAAAAAGAATTCAAGGCAAGCAGGGGATGGTTTGATAACTTTAA
GAGGAGAAGTGGCATCCATAGTGTTGCGAGGCATGGAGAAGCTGCGAGTTCGGACGCTAA
GGCAGCTGAGGCATTTGCTACCGAGTTCCAGAAGCTCATGGTTTCCGAGTGTTACCTGCC
AGAACAAGTTTTTAACTGCGATGAGACGAGGCTTTTTTGGAAAAAGATGCCAAAGAGGAC
GTACATTACAGAAGAAGAGAATGCAATGCCCGGTCACAAGCCGATGAAAGACCATCTCAC
CCTCCTGTTTTGTGCTAATGCAAGCGGGGATTTTAAAGTCAAACCCCTGCTCGTGTATCA
TTCGGAGAATCCACGAGCCTTCAAGAAGGTTCAGAAGAGCCAGTTAAATGTCATGTGGAG
GTCCAACAGCAAAGCGTGGGTCACTCGTATCTTGTTCATTGAGTGGATCAATGAGGCCTT
CTGTCCTGCAGTGAAGAAATACCTTTTAGGAAAGAATCTGCCACTCAGAGCCTTGCTGGT
GATGGATAATGCTCCTGCTCATCCTCCAGGCTTGGACGACTTACTGGAGGACATTAAGGT
CAAGTTCCTTCCTCCGAACACCACTCCAATCCTACAGCCCATGGATCAGCAGGTCATTTC
AAACTTTAAAAAGCTTTACATCAAAGCGCTATTTCAGCAGTGTTTTGAGGTGACCGAAGG
AACAAACC---TTACCCTCCGAGAGTTTTGGAAAAATTTCCATATCGTGAACTGCCTCAA
TATCATTGATAAAGCCTGGGATGGGGTCACCAAGAGAACCCTCAGTTCTGCTTGGAGAAA
ACTGTGGCCTGATTGTGTTCTTGGACAT---GACTTAGAGGGGCTTGACAGGAGGCGCCA
GTTATGGATGAAATTTTGTCCTTGGGGAAGACCATGGGATTGGAGGTGAGTGAGGACGAC
ATTCAGGAGCTGGTGGAGGAACATGGCCAGGAGCTCACAACCGACGAACTGATGGAGCTG
CATCGAGAGCTACAGCAAGAGGTTATGGAGGAGATCTCGTCTGAGGGGGAGGAGAAAAAG
GCGGAGGAATCCCTCACTTCAAATGAGATTAGGGAGATGTGTAAAATGTGGGAAACGGTG
CAAAATTTTGTAGAAAAGCACCCTGAATAAGGCTGTAGCCGTGCAAGCAATGAATCTGTT
TAAAATGCAATGTCACATTTCCGTGAAATCCTCAAAAGGAGGCAAAAG------------
------------------------------------
>Carnivora_Hyhy_1_CDS
ATGGCTTCTAAGTGCTAGTGAAAGGAAGAGTCGCATGTCACTCACTTTAAATCAAAAGCT
AGAAATGATTAAGCTTAGTGAAGAAGGAATGTCAAAAGCAGAGATAGGTCGGAAACTAGG
CCTCTTGCGCCAAACTGTTAGCCAGGTTGTAAATGCAAAGGATAAGTTCTTGAAGGAAAT
TAAAAGTGGTACTCCAGTGAACACACGAATGATAA---GGAAGCGAAACAGCCTTATTGC
GGATATGGAGAAAGTTTTACTGGTCTGGATAGAAGATCAAACCACCCACAACATTCCCTT
GAGCCAGAGTCTAATCCAGAGCAAGGCCCTAACTCTCTTTAATTCTATGAAGGCTGAGAG
AGGCAAGGAAGCTGCAGAAGAAAAGTTTGAAGCTAGCAGAGGTTGGTTTATGAGGTTTAA
GGAAAGAAGCCGTCTCTGTAACATAAAAGTGCAAGGTGAAGTAGCACATACTGATGTAGA
AACTGCAGCAAGTTATCCAGAAAATCTAGCTAAGATAATTACTGAAGGCAGCTACACTAA
ACAACAGATTTTCAATGTAGATGAAACAGCCTTATATTGGAAGAAGATGCCATCTAGGAC
TTTCATAGCTAGAGAAGAGAAGTTAATGCCTGGCTTCAAAGCTTCAAAGGACAGGCTGAC
TCTCTTGTTAGGGGCTAATGCAGCTGGTGACTTTAAGTTGAAGCCAATGCTCATTTATCA
TTCTGAAAATCCTAGAGCCCTTAAGAATTATGCTAAATCTACTTTGCCTGTACTTTATAA
ATGGAACAACAGAGCCTGCATGACAGCACATCTGTTTACAACATGGTTTACTGAATATTT
TAAGCCCACAGTTGAGACCTACTGTTCAGAAAAAAGGATTCCTTTCAAAATATTATTGCT
CATTGACAATGCACCTGGTCACCCAAGAGCTCTGATGGAGATGTACAATGAGATTAACGT
TGTTTTCATGCCTGCTAACTCAACATCTATTCTCCAGCCCATGGACCACGGAGTCATTTC
AACTTTCAAGTCTTATTATTTAAGAAATACATTTCGTAAGGCTGTAGCTGCCACTGATGG
AACTGGGCAAAGTAAATTGAAAACCTTCTGGAAAGGATTCACCATTCTAGATGCCATTAA
GAACATTCGTGATTCATGGGAAGAGGTCACAATATCAACACTGACAGGAGTTTGGAAGAA
GTTGATTCCAACCCTCATGGATGACTTTGAAGGGTTTAAGAC-----TTCAGTTGACGAA
GTAACTGCAGATGTGGTAAAAATAGCAAAAGAATTAGAATTAGAAGTGGAGCCTGAAGAT
GTGACTGAATTGTTGCACTCTCATGATAAAACTGTAATGGATGAGGAATTACTTCCTATG
GATGAGCAAAGAAAGTGGTTTCTTGAGATGGAATCTACTCCTGGTGAAGATGACGTAAAG
ATTGTTGAAATGACAACGAAGGATTTAGAATATTACATAAACTTAGTTGATAAAGCAGCA
GCAGGGTTTGAGAGAATTGACTCTAATTTTGAAAGAAGTTCTACTGTGGGTAAAATGCTA
TCAAATAGTATCTCATGCTACAGAGAAATTGTTCGTGAAAGGAAGAGTCCGTCAATGCAG
CAAATTTCATTATTATCTTACTTTAAGAAATTGCCA
>Carnivora_Hyhy_2_CDS
ATGGCCCCCAAAGGTTAAAAGCGGTAAGAAGAAGGAAATGATTACAGTGGAAGTTAAGAA
GGAAATCATCAAGAAGTATGAACGAGGTATGCGAGTGGCTGAAATTGCAAGATTTTATAA
GAAGTCTACATCAACCATTTGTACAATATTAAAGAAGAAAGAAGAAATAAGGGGGCT---
------AGATCCAGCAAAAGGAGTCACGAGAATATCAAAGCAACGGCCACGTGTTCTGGA
AGATGTGGAAAAGTTGCTTCTGGTTTGGATAAACGAGAAGCAACTAGCAGGTGATACTGT
GACCGAGAACTTAGTCTGCGAGAAGGCAAAGACCTTGTACACCGATCTCATAAGTAAACT
GCCAGGTACGTCAACAGAAAAAGAATTCAAGGCAAGCAGGGGATGGTTTGACAACTTTAA
GAGGAGAAGTGGCATCCGTAGTGTGGCAAGGCACGGAGAAGCTGCAAGTTTGGATGCTAA
GGCAGCTGAGGCATTCGCTACTGAGTTCCAGAAGCTCATGGTTTCCGAGTGTTACCTGCC
AGAACAAGTTTTTAACTGCGATGAGACGAGGCTTTTTTGGAAAAAGATGCCAAAGAGGAC
TTACATTACAGAAGAAGAGAACGTAGTGCCTGGTCACAAACCCATGAAAGACCATCTCAC
CCTCTTGTTTTGTGCTAACGCAAGCGGGGATTTTAAAGTCAAGCCCCTGCTTGTGTATCA
TGCTGAGAATCCACGAGCCTTCAAGAAGGTGCAGAAGAGCCAGTTAAACGTCATGTGGAG
GTCCAACAGCAAGGCGTGGGTCACTCGTATCTTGTTCATTGAGTGGATCAATGAGGCCTT
CTGTCCTGAAGTGAAGAGATACCTTTTAGGAAAGAATCTGCCACTCAGAGCCTTGCTGGT
GATGGATAATGCTCCTGCTCATCCTCCAGGCTTGGATGACTTACTGGAGGACATTAAGGT
CAAGTTCCTTCCTCCCAGCACCACTCCGATCCTCCAGCCCATGGATCAGCAGGTCATTTC
AAACTTTAAAAAGCTTTACATCAAAGCACTATTTCAGCACTGCTTTGAGGTGACCAAAGG
AACAAACC---TTACCCTACGAGAATTTTGGAAAAATTTCCACATTGTCAGCTGCCTCAA
GATCATTGATAAAGCCTGGGATGGGGTCACCAAGAGAACCCTCAGTTCTGCTTGGAGAAA
ACTGTGGCCTGATTGTGTTCTTGGGCAT---GATTTAGAGGGGCTTGACAAGAGGCGCCA
GTTGTGGATGAAATTGTGTCCTTGGGGAAGACCATGGGACTGGAGGTGAATGAGGATGAC
ATCCAGGAGCTGGTGGAGGATCATGGCCAGGAGCTCACCACCGATGAACTGATGGATCTG
CATCGAGAGCTACAGCAAGAGGTTAT---CGAGACCTCCTCTGAGGGAGAGGAGAAAAAG
GCGGAGGAATCCCTCACTTCAAAGGAGATTAGGGAGATGTGTAAAATGTGGGAAACAGTG
CAAAATTTTGTAGAAAAGCACCCTGAATAAGGCTGTAGCCGTGCAAGCGATGAATCTATT
TAAAATGCAATGTCACATTTCCGCGAAATCCTCAAAAGGAGGCAAAAG------------
------------------------------------
>Carnivora_Lewe_CDS
ATGGCTTCTAAGTGTTAGTGAAAGGAAGAGTCGCATGTCTCTCACTTTAAATCAAAAGCT
AGAAATGATTAAGCTTAGTGAGGAAGGCATGTCAAAAGCAGAGATAGGTCGGAAGCTAGG
CCTCTTGCGCCAAACAGTTAGCCAAGTTGTAAATGCAAAGGATAAGTTCTTGAAGGAAAT
TAAAAGTGGTACTCCAGTGAACACACGAATGATAA---GAAAGCGAAACAGCCTTATTGC
TGATATGGAGAAAGTTTTAGTGGTCTGGATAGAAGATCAAACCAGCCACAACATTCCCTT
GAGCCAAAGCCTAATCCAGAGCAAGGCCCTAACTCTCTTCAATTCTATGAAGGCTGAGAG
AGGTGAGGAGGCTGCAGAAGAAAGGTTTGAAGCTAGCAGAGGTTGGTTCATGAGGTTTAA
GGAAAGAAGCCGTCTCTATAACATAAAAGTGCAAGGTGAAGTAGCAAGTGCTGATGTAGA
AACTGCAGCAAGTTATCCAGAAGATCTAACCAGGATAATTAATGAAGGTGGCTACACTAA
ACAACAGATTTTCAATGTAGATGAAACAGCCTTATATTGGAAGAAGATGCCATCTAGGAC
TTTCATAGCTAGAGAGGAAAGGTCAATGCCTGGCTTCAAAGCTTCAAAGGACAGGCTGAC
TCTCTTGTTAGGGGCTAATGCAGCTGGTGACTTTAAGTTGAAGCCAATGCTCATTTACCA
TTCTGAAAATCCTAGAGCTCTTAAGAATTATGCTAAATCCACTCTGCCCGTACTCTATAA
ATGGAATAACAGAGCCTGCATGACAGCACATCTGTTTACAACATGGTTTACTGAATATTT
TAAGCCCACAGTTGAGACCTACTGCTCAGAAAAAAAGATTCCTTTCAAAATATTACTGCT
CATTGACAATGCACCTGGTCACCCAAGAGCTCTGATGGAGATGTACAATGAGATTAATGT
TGTTTTCATGCCTGCTAACTCGACATCTGTTCTTCAACCCATGGACCAAGGAGTCATTTC
AACTTTCAAGTCTTATTATTTAAGAAATACATTTCGTAAGGCTATAGCTGCCACTGATGG
ATCTGGGCAAAGTAAATGGAAAACCTTCTGGAAAGGATTCACCATTCTAGATGCCATTAA
GAACATTCGTGATTCATGGGAAGAGGTCAAAATGTCAACCTTAACAGGAGTTTGGAAGAA
GTTGATTCCAGCCCTCATGGGTGACTTCGAGGGGTTCAAGAC-----TTCAGTGGAGGAA
GTAACTGCAGATGTGGTGAAAATAGCAAAAGAATTAGAATTGGAAGTGGAGCCTGAAGAT
GTGACTGAATTGCTGCAATCTCATGATAAAACTGTAATGGATGAGGAGTTGCTTCCTATG
GATGAGCAAAGAAAGTGGTTTCTTGAAATGGAATCTACTCCTGGTGAAGATGATGTAAAG
ATTGTCGAAATGACAACAAAGGATTTAGAATATTACATAAACTTAGTTGATAAAGCAGCA
GCAGGGTTTGAAAGGATTGACTCTAATTTTGAAAGAAGTTCTACTGTGGGTAAAATGCTA
TCAAACAGTATCTCATGCTACAGAGAAATTGTTCATGAAAGGAAGAGTCCATCAATGCGG
CAAATTTCATTATTGTCTTATTTTAAGAAATTGCCG
>Carnivora_Lyca_1_CDS
ATGGCCTCTAAGTGCTAGTGAAAGGAAGAGTCGCATGTCTCTCACTTTAAATCAAAAGCT
AGAAATGATTAAGCTTAGTGAGGAAGGCATGTCGAAAGCGGAGATAGGTCGGAAACTAGG
CCTCTTGCGCCAAACTGTTAGCCAGGTTGTAAATGCAAAGGATAAGTTCTTGAAAGAAAT
TAAAAGTGGTACTCCAGTGAACACGCGAATGATAA---GAAAGCGAAACAGCCTTATTGC
GGATATGGAGAAAGTTTTAGTGGTCTGGATAGAAGATCAAACCACCCACAACATTCCCTT
GAGCCAGAGCCTAATCCAGAGCAAGGCCTTAACTCTCTTCAATTCTATGAAGGCTGAGAG
AGGTGAGGAAGCTGCAGAAGAAAAGTTTGAAGCTAGCAGAGGTTGGTTCATGAGGTTTAA
GGAAAGAAGCCGTCTCTGTAACATAAAAGTACAAGGTGAAGTGGCAAATACTGATGTAGA
AACTGCAGCAAGTTATCCAGAAGATCTATCTAAGATCATTAACGAAGGTGGCTACACTAA
ACAACAGATTTTCAATGTAGATGAAACAGCCTTATATTGGAAGAAGATGCCATCTAGGAC
TTTCATAGCTAGAGAAGAGAAGTCAATGCCTGGCTTCAAAGCTTCAAAGGACAGGCTGAC
TCTCCTGTTAGGGGCTAATGCAGCTGGTGACTTTAAGTTGAAGCCAATGCTCATTTATCA
TTCTGAAAATCCTAGGGCCCTTAAGAATTATGCTAAATCTACCCTGCCTGTCCTCTATAA
ATGGAACAACAGAGCCTGCATGACAGCACATCTGTTTACCACATGGTTTACTGAATATTT
TAAGCCCACAGTTGAGAACTACTGTTCAGAAAAAAAGATTCCTTTCAAAATATTATTGCT
CATTGACAATGCGCCTGGTCACCCAAGAGCTCTGATGGAGATGTACAACGAGATTAATGT
TGTTTTCATGCCTGCTAACTCAACATCTATTCTCCAGCCCATGGGTCAAGGAGTCATTTC
AACTTTCAAGTCTTATTATTTAAGAAATACATTTCGTAAGGCTATAGCTGCCACTGATGG
ATCTGGGCAAAGTAAATTGAAAACCTTCTGGAAAGGATTCACCATTCTAGATGCCATTAA
GAACATTCGTGATTCATGGGAAGAGGTCAAAATATCAACACTAACAGGAGTTTGGAAGAA
GTTGATTCCATCCCTCATGGATGACTTTGAAGGGTTTAAGAC-----TTCAGTGGATGAA
GTAACTGCAGATGTGGTAAAAATAGCCAAAGAATTAGAATTAGAAGTGGAGCCTGAAGAT
GTGACTGAATTGTTGCAATCTCATGATAAAACTGTAATGGATGAGGAATTACTTCCTATG
GATGAGCAAAGAAAGTGGTTTCTTGAGATGGAATCTACTCCTGGTGAAGATGATGTAAAG
ATTGTTGAAATGACAACGAAGGATTTAGAATATTACATAAACTTGGTTGATAAAGCAGCA
GCAGGGTTTGAGAGAATTGACTCTAATTTTGAAAGAAGTTCTACTGTGGGTAAAATGCTA
TCAAACAGTATCGCATGCTACAGAGAAATTGTTCGTGAAAGGAAGAGTCCATCAATGCGG
CAAATTTCATTATTGTCTTACTTTAAGAAATTGCCA
>Carnivora_Lyca_2_CDS
ATGGCCCCCAAATGTTAAAGGTGGTAAGAAGAAGGAGATGATTACAGTGGAAGTTAAGAA
GGAGATCATCAAGAAGTATGAACGAGGTATGCGAGTGGCTGAAATTGCAAGATTTTATAA
GAAGTCTACGTCGACCATTTGTACAATATTAAAGAAGAAAGAAGAAATAAGGGGGCT---
------AGATGCAGCAAAAGGAGTCACGAGAATATCAAAGCAACGGCCACGTGTTCTGGA
AGATGTAGAGAAGTTGCTTCTGGTTTGGATAAACGAGAAGCAACTAGCAGGTGATACTGT
GACTGAGAATTTTATCTGTGAGAAGGCAAAGGCCTTGTACACTGACCTTGTAAGTAAACT
GCCAGGTACGTCAACAGAAAAAGAATTCAAGGCAAGCAGGGGATGGTTTGATAACTTTAA
GAGGAGAAGTGGCATCCGTAGTGTTGCGAAGCACGGAGAAGCTGCAAGTTTGGATGCTAA
GGCAGCTGAGGCATTCGCTACTGAGTTCCAGAAGCTCATGGTTTCTGAGTGTTACCTGCC
AGAACAAGTTTTTAACTGCGACGAGACGAGGCTTTTTTGGAAAAAGATGCCAAAGAGGAC
CTACATTACAGAAGAAGAGAATGCAATGCCTGGTCACAAGCCCATGAAAGACCATCTCAC
CCTCTTGTTTTGTGCTAATGCAAGCGGGGATTTTAAAGTCAAGCCCCTGCTTGTGTATCA
TTCTGAGAATCCACGAGCCTTCAAGAAGATTCAGAAGAGCCAGTTAAACGTTATGTGGCG
GTCCAACAGCAAGGCTTGGGTCACTCGTATGTTGTTCATTGAGTGGATCAACGAGGTCTT
TGGTCCTGCAGTGAAGAAATACCTTTTAGAAAAGAATCTGCCACTCAAAGCCTTGCTGGT
CATGGATAATGCTCCTGCTCATCCTCCAGGCTTGGACGACTTACTGGAGGACATTAAGGG
CAAGTTCCTTCCTCCCAACACCACTCCAATCCTCCAGCCCATGGATCAGCAGGTCATTTC
AAACTTTAAAAAGCTTTACATCAAAGCACTATTTCAGCAATGCTTTGAGGTGACCAAAGG
AACAAACC---TTACTCTACGAGAGTTTTGGAAAAATTTCCACATCGTGAACTGCCTCAA
GATCATTGATAAAGCCTGGGATGGGGTCACCAAGAGAACCCTCTGTTCTGCTTGGAGAAA
ACTGTGGCCTGATTGTGTTCTTGGACAT---GACCTAGAGGGGCTTGACAGGAGGCGCCA
GTTGTCGATGAAATTGTGTCCTTGGGGAAGACCATGGGCCTAGAGGTGAACGAGGATGAC
ATCCAGGAGCTGGTGGAGGAACATGGTCAGGAGCTGACCACCGATGAACTGATGGATCTG
CATCGCGAGCAACAGCAAAAGGTTATGGAGGAGATCTCGTCTG-----GAGGAGAAAAAG
GCAGAGGAATCCCTCACTTCAGATGAGATTAGGGAGATGTGTAAAATGTGGGAAACAGTG
CAAAATTTTGTAGAAAAGCACCCTGAATAAGGCTGTAGCAGTGCAAGCGATGAATCTGTT
TAAAATGCAATGTCACATTTCCGCGAAATCCTCAAAAGGAGGCAAAAG------------
------------------------------------
>Carnivora_Lypa_CDS
ATGGCCCCCAAATGTTAAAGGTGGTAAGAAGAAGGAGATGATTACAGTGGAAGTTAAGAA
GGAGATCATCAAGAAGTATGAACGAGGTATGCGAGTGGCTGAAATTGCAAGATTTTATAA
GAAGTCTACGTCGACCATTTGTACAATATTAAAGAAGAAAGAAGAAATAAGGGGGCT---
------AGATGCAGCAAAAGGAGTCACGAGAATATCAAAGCAACGGCCACGTGTTCTGGA
AGATGTAGAGAAGTTGCTTCTGGTTTGGATAAACGAGAAGCAACTAGCAGGTGATACTGT
GACTGAGAATTTTATCTGTGAGAAGGCAAAGGCCTTGTACACTGACCTTGTAAGTAAACT
GCCAGGTACGTCAACAGAAAAAGAATTCAAGGCAAGCAGGGGATGGTTTGATAACTTTAA
GAGGAGAAGTGGCATCCGTAGTGTTGCGAAGCACGGAGAAGCTGCAAGTTTGGACGCTAA
GGCAGCTGAGGCATTCGCTACTGAGTTCCAGAAGCTCATGGTTTCTGAGTGTTACCTGCC
AGAACAAGTTTTTAACTGCGACGAGACGAGGCTTTTTTGGAAAAAGATGCCAAAGAGGAC
CTACATTACAGAAGAAGAGAATGCAATGCCTGGTCACAAGCCCATGAAAGACCATCTCAC
CCTCTTGTTTTGTGCTAATGCAAGCGGGGATTTTAAAGTCAAGCCCCTGCTTGTGTATCA
TTCTGAGAATCCACGAGCCTTCAAGAAGATTCAGAAGAGCCAGTTAAACGTTATGTGGCG
GTCCAACAGCAAGGCTTGGGTCACTCGTATGTTGTTCATTGAGTGGATCAACGAGGTCTT
TGGTCCTGCAGTGAAGAAATACCTTTTAGAAAAGAATCTGCCACTCAAAGCCTTGCTGGT
CATGGATAATGCTCCTGCTCATCCTCCAGGCTTGGACGACTTACTGGAGGACATTAAGGG
CAAGTTCCTTCCTCCCAACACCACTCCAATCCTCCAGCCCATGGATCAGCAGGTCATTTC
AAACTTTAAAAAGCTTTACATCAAAGCACTATTTCAGCAATGCTTTGAGGTGACCAAAGG
AACAAACC---TTACTCTACGAGAGTTTTGGAAAAATTTCCACATCGTGAACTGCCTCAA
GATCATTGATAAAGCCTGGGATGGGGTCACCAAGAGAACCCTCTGTTCTGCTTGGAGAAA
ACTGTGGCCTGATTGTGTTCTTGGACAT---GACCTAGAGGGGCTTGACAGGAGGCGCCA
GTTGTCGATGAAATTGTGTCCTTGGGGAAGACCATGGGCCTAGAGGTGAACGAGGATGAC
ATCCAGGAGCTGGTGGAGGAACATGGTCAGGAGCTGACCACCGATGAACTGATGGATCTG
CATCGCGAGCAACAGCAAAAGGTTATGGAGGAGATCTCGTCTG-----GAGGAGAAAAAG
GCAGAGGAATCCCTCACTTCAGATGAGATTAGGGAGATGTGTAAAATGTGGGAAACAGTG
CAAAATTTTGTAGAAAAGCACCCTGAATAAGGCTGTAGCAGTGCAAGCGATGAATCTGTT
TAAAATGCAATGTCACATTTCCGCGAAATCCTCAAAAGGAGGCAAAAG------------
------------------------------------
>Carnivora_Lypi_CDS
ATGGCCTCTAAGTGTTACTGAACGGAAGAGTCGCATGTCTCTCACTTTAAATCAAAAGCT
AGAAATGATTAAGCTTAGTGAGGAAGGCATGTCGAAAGCAGAGATAGGTCGGAAGCTAGG
CCTCTTGCGCCAAACAGTTAGCCAAGTTGTGAATGCAAAGGATAAGTTCTTGAAGGAAAT
TAAAAGTGGTACTCCAGTGAACACACGAATGATAA---GAAAGCGAAACAGCCTTATTGC
TGATATGGAGAAAGTCTTAGTGGTCTGGATAGAAGATCAAACCAGCCACAACATTCCCTT
GAGCCAAAGCCTAATCCAGAGCAAGGCCCTGACTCTCTTCAATTCTATGAAGGCTGAGAG
AGGTGAGGAGGCTGCAGAAGAGAAGTTTGAAGCTAGCAGAGGTTGGTTCATGAGGTTTAA
GGAAAGAAGCCGTCTCTGTAACATCAAAGTGCAAGGTGAAGCAGCAAGTGCTGATGTAGA
AGCTGCAGCAAGTTACCCAGATGATCTAGCTAGGATCATTAATGAAGGTGGCTACACTAA
ACAGCAGATTTTTAATGTAGATGAAACAGCCTTATATTGGAAGAAGATGCCATCTAGGAC
TTTCATAGCTAGAGAGGAGAAGTCAATGCCTGGCTTCAAAGCTTCAAAGGACAGGCTGAC
ACTCTTGCTAGGGGCTAATGCAGCTGGTGACTTTAAGTTGAAGCCAATGCTCATATACCA
TTCTGAAAATCCTAGGGCCCTTAAGAATTATGCTAAATCTACTCTGCCCGTGCTCTACAA
ATGGAACAACAAAGCCTGCATGACAGCACATCTGTTTACAACGTGGTTTACTGAATATTT
TAAGCCCACGGTTGAGACCTACTGCTCAGAAAAAAAGATTCCTTTCAAAATACTACTGCT
CGTTGACAATGCACCTGGTCACCCACGAGCTCTGATGGAGATGTACAATGAGATTAATGT
TGTTTTCATGCCTGCTAACTCAACATCCGTTCTACAGCCCATGGACCAAGGAGTCATTTC
CGCTTTCAAGTCTTATTATTTAAGAAATACATTTCGTAAGGCTATAGCTGCCACTGATGG
ATCTGGGCAAAGTAAATTGAAAACCTTCTGGAGAGGATTCACCATTCTAGATGCCATTAA
GAACATTCGTGATTCATGGGAAGAGGTCAAAACGTCAACACTAACAGGAGTTTGGAAGAC
ATTCATTCCAGGCCTCATGGATGACTTTGACGGGTTCAAGAC-----TTCAGTGGAGGAA
GTAACTGCAGATGTGGTAAAAATAGCAAAAGAATTAGAACTAGAAGTAGAGCCTGAAGAT
GTGACTGAATTGCTTCAATCTCATGATAAAACTGTAATGGATGAGGAGTTGCTTCCTATA
GATGAGCAAAGGAAGTGGTTTCTTGAGATGGAATCTACTCCTGGTGAGGATGATGTAAAG
ATTGTCGAAATGACAACAAAGGATTTAGAATACTACATAAGCTTAGTTGATAAAGCAGCA
GCGGGGTTTGAGAGGATTGACTCCAATTTTGAAAGAAGTTCCACTGTGGGTAAAATGCTA
TCAAACAGTATCTCGTGCTACAGAGAAATTGTTCGTGAAAGGAAGAGTCCATCAATGCGG
CAGATTTCATTATTGTCTTATTTTAAGAAATTGCCA
>Carnivora_Mian_CDS
ATGGCCTCTAAGTGTTAGTGAAAGGAAGAGTCGCATGTCTCTCACTTTAAATCAAAAGCT
AGAAATGATTAAGCTTAGTGAGGAAGGCATGTCAAAAGCAGAGATAGGTCGGAAGCTAGG
CCTCTTGCGCCAAACAGTTAGCCAAGTTGTAAATGCAAAGGATAAGTTCTTGAAGGAAAT
TAAAAGTGGTACTCCAGTGAACACACGAATGATAA---GAAAGCGAAACAGCCTTATTGC
TGATATGGAGAAAGTTTTAGTGGTCTGGATAGAAGATCAAACCAGCCACAACATTCCCTT
GAGCCAAAGCCTAATCCAGAGCAAGGCCCTAACTCTCTTCAATTCTATGAAGGCTGAGAG
AGGTGAGGAGGCTGCAGAAGAAAGGTTTGAAGCTAGCAGAGGTTGGTTCATGAGGTTTAA
GGAAAGAAGCCGTCTCTATAACATAAAAGTGCAAGGTGAAGTAGCAAGTGCTGATGTAGA
AACTGCAGCAAGTTATCCAGAAGATCTAACCAGGATAATTAATGAAGGTGGCTACACTAA
ACAACAGATTTTCAATGTAGATGAAACAGCCTTATATTGGAAGAAGATGCCATCTAGGAC
TTTCATAGCTAGAGAGGAAAGGTCAATGCCTGGCTTCAAAGCTTCAAAGGACAGGCTGAC
TCTCTTGTTAGGGGCTAATGCAGCTGGTGACTTTAAGTTGAAGCCAATGCTCATTTACCA
TTCTGAAAATCCTAGAGCTCTTAAGAATTATGCTAAATCCACTCTGCCCGTACTCTATAA
ATGGAATAACAGAGCCTGCATGACAGCACATCTGTTTACAACATGGTTTACTGAATATTT
TAAGCCCACAGTTGAGACCTACTGCTCAGAAAAAAAGATTCCTTTCAAAATATTACTGCT
CATTGACAATGCACCTGGTCACCCAAGAGCTCTGATGGAGATGTACAATGAGATTAATGT
TGTTTTCATGCCTGCTAACTCGACATCTGTTCTGCAACCCATGGACCAAGGAGTCATTTC
AACTTTCAAATCTTATTATTTAAGAAATACATTTCGTAAGGCTATAGCTGCCACTGATGG
ATCTGGGCAAAGTAAATGGAAAACCTTCTGGAAAGGATTCACCATTCTAGATGCCATTAA
GAACATTCGTGATTCATGGGAAGAGGTCAAAATGTCAACCTTAACAGGAGTTTGGAAGAA
GTTGATTCCAGCCCTCATGGGTGACTTCGAGGGGTTCAAGAC-----TTCAGTGGAGGAA
GTAACTGCAGATGTGGTGAAAATAGCAAAAGAATTAGAATTGGAAGTGGAGCCTGAAGAT
GTGACTGAATTGCTGCAATCTCATGATAAAACTGTAATGGATGAGGAGTTGCTTCCTATG
GATGAGCAAAGAAAGTGGTTTCTTGAAATGGAATCTACTCCTGGTGAAGATGATGTAAAG
ATTGTCGAAATGACAACAAAGGATTTAGAATATTACATAAACTTAGTTGGTAAAGCAGCA
GCAGGGTTTGAAAGGATTGACTCTAATTTTGAAAGAAGTTCTACTGTGGGTAAAATGCTA
TCAAACAGTATCTCATGCTACAGAGAAATTGTTCGTGAAAGGAAGAGTCCATCAATGCGG
CAAATTTCATTATTGTCTTATTTTAAGAAATTGCCG
>Carnivora_Mumu_2_CDS
ATGGCCCCCAAAGGTTAAAGGCGGTAAGAAGAAGGAGATGATTACAGTGGAAGTTAAGAA
GGAAATCATCAAGAAGTATGAACGAGGTATGCGAGTGGCCGAAATTGCAAGATTCTATAA
GAAGTCTACGTCGACCATTTGTACAATATTAAAGAAGAAAGAAGAAATAAGGGGGCT---
------AGATGCAGCAAAAGGAGTCACGAGAATATCAAAGCAACGGCCACGTGTTCTGGA
AGATGTGGAAAAGTTGCTTCTGGTTTGGATAAATGAGAAGCAACTAGCGGGTGATACTGT
GACCGAGAACTTTATCTGCGAGAAGGCGAAGGCCTTGTACACCGACCTCGTAAGTAGACT
GCCAGGTACGTCAACAGAAAAAGAATTCAAGGCAAGCAGGGGATGGTTTGATAACTTTAA
GAGGAGAAGTGGCATCCATAATGTTGCGAGGCATGGAGAAGCTGCAAGTTCGGACGCTAA
GGCAGCTGAGGCGTTTGCTACCGAGTTCCAGAAGCTCATGGTTTCCGAGTGTTACCTGCC
AGAACAAGTTTTTAACTGCGATGAGACAAGGCTTTTTTGGAAAAAGATGCCAAAGAGGAC
GTACATTACAGAAGAAGAGAATGCAATGCCCGGTCACAAGCCGATGAAAGACCATCTCAC
CCTCCTGTTTTGTGCTAATGCAAGCGGGGATTTTAAAGTCAAACCCCTGCTCGTGTATCA
TTCGGAGAATCCACGAGCCTTCAAGAAGGTTCAGAAGAGCCAGTTAAATGTCATGTGGAG
GTCCAACAGCAAGGCGTGGGTCACTCGTATCTTGTTCATTGAGTGGATCAATGAGGCCTT
CTGTCCTGCAGTGAAGAAATACCTTTTAGGAAAGAATCTGCCGCTCAGAGCCTTGCTGGT
GATGGATAATGCTCCTGCTCATCCTCCAGGCTTGGACGACTTACTGGAGGACATTAAGGT
CAAGTTCCTTCCTCCGAACACCACTCCATTCCTCCAGCCCATGGATCAGCAGGTCATTTC
AAACTTTAAAAAGCTTTACATCAAAGCGCTATTTCAGCAGTGTTTTGAGGTGACCGAAGG
AACAAACC---TTACCCTCCGAGAGTTTTGGAAAAATTTCCACATCGTGAACTGCCTCAA
TATCATTGATAAAGCCTGGGATGGGGTCACCAAGAGAACCCTCAGTTCTGCTTGGAGAAA
ACTGTGGCCTGATTGTGTTCTTGGACAT---GACTTAGAGGGGCTTGACAGGAGGCGCCA
GTTATGGATGAAATTTTGTCCTTGGGGAAGACCATGGGATTGGAGGTGAGTGAGGATGAC
ATTCAGGAGCTGGTGGAGGAACATGGCCAGGAGCTCACAACCGACGAACTGATGGAGCTG
CATCGAGAGCTACAGCAAGAGGTTATGGAGGAGATCTCGTCTGAGGGGGAGGAGAAAAAG
GCGGAGGAATCCCTCACTTCAAATGAGATTAGGGAGATGTGTAAAATGTGGGAAACAGTG
CAAAATTTTGTAGAAAAGCACCCTGAATAAGGCTGTAGCCGTGCAAGCAATGAATCTGTT
TAAAATGCAATGTCACATTTCCGTGAAATCCTCAAAAGGAGGCAAAAG------------
------------------------------------
>Carnivora_Nesc_CDS
ATGGCCTCTAAGTGTTAGTGAAAGGAAGAGTCGCATGTCTCTCACTTTAAATCAAAAGCT
AGAAATGATTAAGCTTAGTGAGGAAGGCATGTCAAAAGCAGAGATAGGTCGGAAGCTAGG
CCTCTTGCGCCAAACAGTTAGCCAAGTTGTAAATGCAAAGGATAAATTTTTGAAGGAAAT
TAAAAGTGGTACTCCAGTGAACACACGAATGATAA---GAAAGCGAAACAGCCTTATTGC
TGATATGGAGAAAGTTTTAGTGGTCTGGATAGAAGATCAAACCAGCCACAACATTCCCTT
GAGCCAAAGCCTAATCCAGAGCAAGGCCCTAACTCTCTTCAATTCTATGAAGGCTGAGAG
AGGTGAGGAGGCTGCAGAAGAAAGGTTTGAAGCTAGCAGAGGTTGGTTCATGAGGTTTAA
GGAAAGAAGCCATCTCTATAACATAAAAGTGCAAGGTGAAGTAGCAAGTGCTGATGTAGA
AACTGCAGCAAGTTATCCAGAAGATCTAACCAGGATAATTAATGAAGGTGGCTACACTAA
ACAACAGATTTTCAATGTAGATGAAACAGCCTTATATTGGAAGAAGATGCCATCTAGGAC
TTCCATAGCTAGAGAGGAAAGGTCAATGCCTGGCTTCAAAGCTTCAAAGGACAGGCTGAC
TCTCTTGTTAGGGGCTAATGCAGCTGGTGACTTTAAGTTGAAGCCAATGCTCATTTACCA
TTCTGAAAATCCTAGAGCTCTTAAGAATTATGCTAAATCCACTCTGCCCGTACTCTATAA
ATGGAATAACAGAGCCTGCATGACAGCACATCTGTTTACAGCATGGTTTACTGAATATTT
TAAGCCCACAGTTAAGACCTACTGCTCAGAAAAAAAGATTCCTTTCAAAATATTACTGCT
CATTGACAATGCACCTGGTCACCCAAGAGCTCTGATGGAGATGTACAATGAGATTAATGT
TGTTTTCATGCCTGCTAACTCGACATCTGTTCTGCAACCCATGGACCAAGGAGTCATTTC
AACTTTCAAGTCTAATTATTTAAGAAATATATTTCGTAAGGCTGTAGCTGCCACTGATGG
ATCTGGGCAAAGTAAATGGAAAACCTTCTGGAAAGGATTCACCATTCTAGATGCCATTAA
GAACATTCGTGATTCATGGGAAGAGGTCAAAATGTCAACCTTAACAGGAGTTTGGAAGAA
GTTGATTCCAGCCCTCATGGGTGACTTCGAGGGGTTCAAGAC-----TTCAGTGGAGGAA
GTAACTGCAGATGTGGTGAAAATAGCAAAAGAATTAGAATTGGAAGTGGAACCTGAAGAT
GTGACTGAATTGCTGCAATCTCATGATAAAACTGTAATGGATGAGGAGTTGCTTCCTATG
GATGACCAAAGAAAGTGGTTTCTTGAAATGGAATCTACTCCTGGTGAAGATGATGTAAAG
ATTGTCGAAATGACAACAAAGGATTTAGAATATTACATAAACTTAGTTGATAAAGCAGCA
GCAGGGTTTGAAAGGATTGACTCTAATTTTGAAAGAAGTTCTACTGTGGGTAAAATGCTA
TCAAACAGTATCTCATGCTACAGAGAAATTGTTCGTGAAAGGAAGAGTCCATCAATGCGG
CAAATTTCATTATTGTCTTATTTTAAGAAATTGCCG
>Carnivora_Nevi_CDS
ATGGCCTCTAAGTGTGAGTGAAAGGAAGAGTCGCATGTCTCTCACTTTAAATCAAAAGCT
AGAAATGATTAAGCTTAGTGAGGAAGGCTTGTCAAAAGCAGAGATAGGTCGGAAGCTAGG
CCTCTTGCGTCAAACAGTCAGCCAAGTTGTAAATGCAAAGGATAAGTTCTTGAAGGAAAT
TAAAAGTGGTACTCCAGTGAACACACGAATGATAA---GAAAGCGAAACAGCCTTATTGC
TGATATGGAGAAAGTTTTAGTGGTTTGGATAGAAGATCAAACCAGCCACAACATTCCCTT
GAGCCAAAGCCTAATCCAGAGCAAGGCCCTAACTCTCTTCAATTCTATGAAGGCTGAGAG
AGGTGAGGAGGCTGCAGAAGAAAAGTTTGAAGCTAGCAGAGGTTGGTTCATGAGGTTTAA
GGAAAGAAGCCGTCTCTATAACATAAAAGTGCAGGGTGAAGTAGCAAGTGCTAATGTAGA
AGCTGCAGCAAGTTATCCAGAAGATCTAGCTAGGATAATTAATGAAGGTGGCTACACTAA
GCAACAGATTTTCAATGTAGATGAAACAGCCTTATATTGGAAAAAGATGCCATCTAGGAC
TTTCATAGCTAGAGAGGAGAGGTCAATGCCTGGCTTCAAAGCTTCAAAGGACAGGCTGAC
TCTCTTGTTAGGAGCTAATGCAGCTGGTGACTTTAAGTTGAAGCCAATGCTCATTTACCA
TTCTGAAAATCCTAGGGCTCTTAAGAATTATGCTAAATCTACTCTGCCTGTGCTCTATAA
ATGGAATAACAGAGCCTGCATGACAGCACATCTGTTTACAACATGGTTTACTGAATATTT
TAAGCCCACAGTTGAGACCTACTGCTCAGAAAAAAAAATTGCTTTCAAAATATTACTGCT
CATTGACAATGCCCCTGGTCACCCAAGAGCTCTGATGGAGATGTACAGTGAGATTAATGT
TGTTTTCATACCTGCTAACTCAACGTCTGTTCTGCAACCCTTGGACCAAGGAGTCATTTC
AACCTTCAAGTCTTATTATTTAAGAAATACATTTCGTAAGGCTATAGCTGCTGCTGATGG
ATCTGGGCAAAGTAAACTGAAAGCCTTCTGGAAAAGATTCACTATTCTGGATGCCATTAA
GAACATTCGTGATTCATGGGAAGAGGTCAAAATGTCAACATTAACTGGAGTTTGGAAGAA
GTTGATTCCAGCCCTCATGGTTGACTTTGAGGGGTTCAAGAC-----TTCAGTGGAGGAT
GTAACTGCAGATGTGGTAAACATAGCAAAAGAATTAGAATTGGATGTGGAGCCTGAAGAT
GTGACTGAATTGCTGCAATCTCATGATAAAACTATAATGGATGAGGAATTGCTTCCCATG
GGTGAGCAGAGAAAGTGGTTTCTTGAAATGGAATCTACTCCTGGTGAAGATGATGTAAAG
ATTGTTCAAATGACAACAAAGGATTTAGAATACTACATAAACTTAGTTGATAAAGCAGCA
GCAGGGTTTGAGAGGATTGACGCTAATTTTGAAAGAAGTTCTTCTGTGGGTAAAATGCTG
TCAAACAGTATCTCATGTTACAGAGACATTGTTCGTGAAAGGAAGAGTCCATCAGTGAGG
CAAATTTCATTATTGTCTTATTTTAAGAAATGGCCA
>Carnivora_Odro_CDS
ATGGCCTCTAAGTGTTAGTGAAAGGAAGAGTCGCATGTCTCTCACTTTAAATCAAAAGCT
AGAAATGATTAAGCTTAGTGAGGAAGGCATGTCAAAAGCAGAGATAGGTCGGAAGCTAGG
CCTCTTGCGCCAAACAGTTAGCCAAGTTGTAAATGCAAAGGACAAGTTCTTGAAGGAAAT
TAAAAGTGGTACTCCAGTGAACACACGAATGATAA---GAAAGCGAAACAGCCTTATTGC
TGATATGGAGAAAGTTTTAGTAGTCTGGATAGAAGATCAAACCAGCCACAACATTCCCTT
GAGCCAAAGCCTAATCCAGAGCAAGGCCCTAACTCTCTTCAATTCTATGAAGGCTGAGAG
AGGTGAGGAGGCTGCAGAAGAAAGGTTTGAAGCTAGCAGAGGTTGGTTCATGAGGTTTAA
GGAAAGAAGCCGTCTCTATAACATAAAAGTACAAGGTGAAGTAGCAAGTGCTGATGTAGA
AACTGTAGCAAGTTATCCAGAAGATCTAACCAGGGTAATTAATGAAGGTGGCTACACTAA
ACAACAGATTTTCAATGTAGATGAAACAGCCTTATATTGGAAGAAGATGCCATCTAGGAC
TTTCATAGCTAGAGAGGAAAGGTCAATGCCTGGCTTCAAAGCTTCAAAGGACAGGCTGAC
TCTCTTGTTAGGGGCTAATGCAGCTGGTGACTTTAAGTTGAAGCCAATGCTCGTTTACCA
TTCTGAAAATCCTAGAGCTCTTAAGAATTATGCTAAATCCACTCTGCCCGTACTCTATAA
ATGGAATAACAGAGCCTGCATGACAGCACATCTGTTTACAACATGGTTTACTGAATATTT
TAAGCCCACAGTTGAGACCTACTGCTCAGAAAAAAAGATTCCTTTCAAAATACTACTGCT
CATTGACAATGCACCTGGTCACCCAAGAGCTCTGATGGAGATGTACAATGAGATTAATGT
TGTTTTCATGCCTGCTAACTCGACATCTGTTCTGCAGCCCATGGACCAAGGAGTCATTTC
AACTTTCAAGTCTTATTATTTAAGAAATACATTTCGTAAGGCTATAGCTGCCACTGATGG
ATCTGGACAAAGTAAATTGAAAACCTTCTGGAAAGGATTCACCATTCTAGATGCCATTAA
GAACATTCGTGATTCATGGGAAGAGGTCAAAATGTCAACCTTAACAGGAGTTTGGAAGAA
GTTGATTCCAGCCCTCATGGATGACTTCGAGGGGTTCAAGAC-----TTCAGTGGAGGAA
GTAACTGCAGATGTGGTAAAAATAGCAAAAGAATTAGAATTGGAAGTGGAGCCTGAAGAT
GTGACTGAATTGCTGCAATCTCATGATAAAACTGTAATGGATGAGGAGTTGCTTCCTATG
GATGAGCAAAGAAAGTGGTTTCTTGAAATGGAATCTACTCCTGGTGAAGATGATGTAAAG
ATTGTCGAAATGACAACAAAGGATTTAGAATATTACATAAACTTAGTTGATAAAGCAGCA
GCAGGGTTTGAAAGGATTGACTCTAATTTTGAAAGAAGTTCTACTGTGGGTAAAATGCTA
TCAAACAGTATCTCATGCTACAGAGAAATTGTTCGTGAAAGGAAGAGTCCATCAATGCGG
CAAATTTCATTATTGTCTTATTTTAAGAAATTGCCG
>Carnivora_Pahe_1_CDS
ATGGCTTCTAAGTGCTAGTGAAAGGAAGAGTCGCATGTCTCTCACTTTAAATCAAAAGCT
AGAAATGATTAAGCTTAGTGAGGAAGGCATGTCGAAAGCGGAGATAGGTCGGAAACTAGG
CCTCTTGCGCCAGACCGTTAGCCAGGTTGTAAATGCAAAGGATAAGTTCTTGAAGGAAAT
TAAAAGTGGTACTCCAGTGAACACGCGAATGATAA---GAAAGAGAAACAGCCTTATTGC
GGATATGGAGAAAGTTTTAGTGGTCTGGATAGAAGATCAAACCACCCACAACATTCCTTT
GAGCCAGAGCCTAATCCAGAGCAAGGCCCTAACTCTCTTCAATTCTATGAAGGCTGAGAG
AGGTGAGGAAGCTGCAGAAGAAAAGTTTGAAGCCAGCAGAGGTTGGTTTATGAGGTTTAA
GGAAAGAAGCCGTCTCTGTAACATAAAAGTGCAAGGTGAAGTAGCAAACACTGATGTGGA
AACTGCAGCAAGTTATCCAGAAGATCTAGCTAAGATAATTCATGAAGGTGGCTATACTAA
ACAACAGATTTTCAATGTAGATGAAACAGCCTTATACTGGAAGAAGATGCCATCTAGGAC
TTTCATAGCTAGAGAGGAGAAGTCAATGCCTGGCTTCAAAGCTTCAAAGGACAGGCTGAC
TCTCTTGTTAGGGGCTAATGCAGCTGGTGACTTTAAGTTGAAGCCAATGCTCATTTATCA
TTCTGAAAATCCTAGGGCCCTTAAGAATTATGCTAAATCTACCTTGCCTGTACTTTATAA
ATGGAACAATAGAGCCTGCATGACAGCACATCTGTTTACAACTTGGTTTACTGAATATTT
TAAGCCCACGGTTGAGACCTACTGTTCAGAAAAAAAGATTCCTTTCAAAATATTATTACT
CATTGACAATGCACCTGGTCACCCAAGAGCTCTAATGGAGATGTGCAATGAGATTAATGT
TGTTTTCATGCCTGCTAACTCAACATCTGGTCTCCAGCCCATGGACCAAGGAGTCATTTC
AACTTTCAAGTCTTATTATTTAAGAAATACATTTCGTAAGGCTATAGCTGCCACTGATGG
ATCTGGGCAAAGTAAATTGAAAACCTTCTGGAAAGGATTCACCATTCTAGATGCCATTAA
GAACATTCGTGATTCATGGGAAGAGGTCAAAATATCAACACTAACAGGAGTTTGGAAGAA
GTTGATTCCAACCCTCATGGATGACTTTGAAGGGTTTAAGAC-----TTCAGTAGACGAA
GTAACTGCAGATGTGGTAAAAATAGCAAAAGAATTGGAATTAGAAGTGGAGCCTGAAGAT
GTGACTGAATTGTTGCAATCTTATGATAAAACTGTAATGGATGAGGAATTACTTCCTATG
GATGAGCAAAGAAAGTGGTTTCTTGAGGTGGAATCTACTCCTGGCGAAGACGATGTAAAA
ATTGTTGAAATGACAACAAAGGATTTAGAATATTACATAAACTTAGTTGATAAAGCAGCA
GCAGGGTTTGAGAGGATTGACTCTAATTTCGAAAGAAGTTCTACTGTGGGTAAAATGCTA
TCAAACAGTATTTCATGCTACAGAGAAATTGTTCGTGAAAGGAAGAGTCCATCAATGCGG
CAAATTTCCTTATTATCTTACTTTAAGAAATTGCCA
>Carnivora_Pale_1_CDS
ATGGCCTCTAAGTGCTAGTGAAAGGAAGAGTCGCATGTCTCTCACTTTAAATCAAAAGCT
AGAAATGATTAAGCTTAGTGAGGAAGGCATGTCGAAAGCGGAGATAGGTCGGAAACTAGG
CCTCTTGCGCCAAACTGTTAGCCAGGTTGTAAATGCAAAGGATAAGTTCTTGAAAGAAAT
TAAAAGTGGTACTCCAGTGAACACGCGAATGATAA---GAAAGCGAAACAGCCTTATTGC
GGATATGGAGAAAGTTTTAGTGGTCTGGATAGAAGATCAAACCACCCACAACATTCCCTT
GAGCCAGAGCCTAATCCAGAGCAAGGCCTTAACTCTCTTCAATTCAATGAAGGCCGAGAG
AGGTGAGGAAGCTGCAGAAGAAAAGTTTGAAGCTAGCAGAGGTTGGTTCATGAGGTTTAA
GGAAAGAAGCCGTCTCTGTAACATAAAAGTACAAGGTGAAATAGCAAATACTAATGTAGA
AACCGCAGCAAGTTATCCAGAAGATCTATCTAAGATCATTAACGAAGGTGGCTACACTAA
ACAACAGATTTTCAATGTAGATGAAACAGCCTTATATTGGAAGAAGATGCCATCTAGGAC
TTTCATAGCTAGAGAAGAGAAGTCAATGCCTGGCTTCAAAGCTTCAAAGGACAGGCTGAC
TCTCCTGTTAGGGGCTAATGCAGCTGGTGACTTTAAGTTGAAGCCAATGCTCATTTATCA
TTCTGAAAATCCTAGGGCCCTTAAGAATTATGCTAAATCTCCCCTGCCTGTCCTCTATAA
ATGGAACAACAGAGCCTGCATGACAGCACATCTGTTTACAACATGGTTTACTGAATATTT
TAAGCCCACAGTTGAGAACTACTGTTCAGAAAAAAAGATTCCTTTCAAAATATTATTGCT
CATTGACAATGCACCTGGTCACCCAAGAGCTCTGATGGAGATGTACAACGAGATTAATGT
TGTTTTCATGCCTGCTAACTCAACATCTATTCTCCAGCCCATGGATCAAGGAGTCATTTC
AACTTTCAAGTCTTATTATTTAAGAAATACATTTCGTAAGGCTATAGCTGCCACTGATGG
ATCTGGGCAAAGTAAATTGAAAACCTTCTGGAAAGGATTCACCATTCTAGATGCCATTAA
GAACATTCGTGATTCATGGGAAGAGGTCAAAATATCAACACTAACAGGAGTTTGGAAGAA
GTTGATTCCATCCCTCATGGATGACTTTGAAGGGTTTAAGAC-----TTCAGTGGATGAA
GTAACTGCAGATGTGGTAAAAATAGCCAAAGAATTAGAATTAGAAGTGGAGCCTGAAGAT
GTGACTGAATTGTTGCAATCTCATGATAAAACTGTAATGGATGAGGAATTACTTCCTATG
GATGAGCCAAGAAAGTGGTTTCTTGAGATGGAATCTACTCCTGGTGAAGATGATGTAAAG
ATTGTTGAAATGACAACGAAGGATTTAGAATATTACATAAACTTAGTTGATAAAGCAGCA
GCAGGGTTTGAGAGAATTGACTCTAATTTTGAAAGAAGTTCTACTGTGAGTAAAATGCTA
TCAAACAGTATCGCATGCTACAGAGAAATTGTTCGTGAAAGGAAGAGTCCATCAATGCGG
CAAATTTCATTATTGTCTTACTTTAAGAAATTGCCA
>Carnivora_Pale_2_CDS
ATGGCCCCCAAATGTTAAAGGTGGTAAGAAGAAGGAGATGATTACAGTGGAAGTTAAGAA
GGAAATCATCAAGAAGTATGAACGAGGTATGCGTGTGGCTGAAATTGCAAGATTTTATAA
GAAGTCTACATCGACCATTTGTACAATATTAAAGAAGAAAGAAGAAATAAGGGGGCT---
------AGATGCAGCAAAAGGAGTCACGAGAATATCAAAGCAACGGCCACGTGTCCTGGA
AGATGTAGAGAAGTTGCTTCTGGTTTGGATAAACGAGAAGCAACTAGCAGGTGATACTGT
GACTGAGAATTTTATCTGTGAGAAGGCAAAGGCCTTGTACACTGACCTTGTAAGTAAACT
GCCAGGTACGTCAACAGAAAAAGAATTCAAGGCAAGCAGGGGATGGTTTGATAACTTTAA
GAGGAGAAGTGGCATCCGTAGTGTTGCAAAGCACGGAGAAGCTGCAAGTTTGGACGCTAA
GGCAGCTGAGGCATTCGCTACTGAGTTCCAGAAGCTCATGGTTTCCGAGTGTTATCTGCC
AGAACAAGTTTTTAACTGCGATGAGACGAGGCTTTTTTGGAAAAAGATGCCAAAGAGGAC
CTACATTACAGAAGAAGAGAATGCAATGCCTGGTCACAAGCCCATGAAAGACCATCTCAC
CCTCTTGTTTTGTGCTAATGCAAGCGGGGATTTTAAAGTCAAGCCCCTGCTTGTGTATCA
TTCTGAGAATCCACGAGCCTTCAAGAAGGTTCAGAAGAGCCAGTTAAACGTTATGTGGAG
GTCCAACAGCAAGGCCTGGGTCACTCGTATGTTGTTCATTGAGTGGATCAACGAGGTCTT
TGGTCCTGCAGTGAAGAAATACCTTTTAGAAAAGAATCTGCCACTCAAAGCCTTGCTGGT
CATGGATAATGCTCCTGCTCATCCTCCAGGCTTGGACGACTTACTGGAGGACATTAAGGG
CAAGTTCCTTCCTCCCAACACCACTCCAATCCTCCAGCCCATGGATCAGCAGGTCATTTC
AAACTTTAAAAAGCTTTACATCAAAGCACTATTTCAGCAATGCTTTGAGGTGACCGAAGG
AACAAACC---TTACTCTACGAGAATTTTGGAAAAATTTCCACATCGTGAACTGCCTTAA
GATCATTGATAAAGCCTGGGATGGGGTCACCAAGAGAACCCTCTGTTCTGCTTGGAGAAA
ACTGTGGCCTGATTGTGTTCTTGGACAT---GACATAGAGGGGCTTGACAGGAGGCGCCA
GTTGTCGATGAAATTGTGTCCTTGGGGAAGACCATGGGCCTAGAGGTGAACGAGGATGAC
ATCCAGGAGCTGGTGGAGGAACATGGTCAGGAGCTGACCACCGATGAACTGATGGATCTG
CATCACGAGCAACAGCAAAAGGTTATGGAGGAGATCTCGTCTG-----GAGGAGAAGAAG
GCAGAGGAATCCCTCACTTCAGATGAGATTAGGGAGATGTGTAAAATGTGGGAAACAGTG
CAAAATTTTGTAGAAAAGCACCCTGAATAAGGCTGTAGCAGTGCAAGCGATGAATCTGTT
TAAAATGCAATGTCACATTTCCGCGAAATCCTCAAAAGGAGGCAAAAG------------
------------------------------------
>Carnivora_Paon_1_CDS
ATGGCCTCTAAGTGCTAGTGAAAGGAAGAGTCGCATGTCTCTCACTTTAAATCAAAAGCT
AGAAATGATTAAGCTTAGTGAGGAAGGCATGTCGAAAGCGGAGATAGGTCGGAAACTAGG
CCTCTTGCGCCAAACTGTTAGCCAGGTTGTAAATGCAAAGGATAAGTTCTTGAAAGAAAT
TAAAAGTGGTACTCCAGTGAACACGCGAATGATAA---GAAAGCGAAACAGCCTTATTGC
GGATATGGAGAAAGTTTTAGTGGTCTGGATAGAAGATCAAACCACCCACAACATTCCCTT
GAGCCAGAGCCTAATCCAGAGCAAGGCCTTAACTCTCTTCAATTCTATGAAGGCTGAGAG
AGGTGAGGAAGCTGCAGAAGAAAAGTTTGAAGCTAGCAGAGGTTGGTTCATGAGGTTTAA
GGAAAGAAGCCGTCTCTGTAACATAAAAGTACAAGGTGAAATAGCAAATACTGATGTAGA
AACCGCAGCAAGTTATCCAGAAGATCTATCTAAGATCATTAACGAAGGTGGCTACACTAA
ACAACAGATTTTCAATGTAGATGAAACAGCCTTATATTGGAAGAAGATGCCATCTAGGAC
TTTCATAGCTAGAGAAGAGAAGTCAATGCCTGGCTTCAAAGCTTCAAAGGACAGGCTGAC
TCTCCTGTTAGGGGCTAATGCAGCTGGTGACTTTAAGTTGAAGCCAATGCTCATTTATCA
TTCTGAAAATCCTAGGGCCCTTAAGAATTATGCTAAATCTACCCTGCCTGTCCTCTATAA
ATGGAACAACAGAGCCTGCATGACAGCACATCTGTTTACAACATGGTTTACTGAATATTT
TAAGCCCACAGTTGAGAACTACTGCTCAGAAAAAAAGATTCCTTTCAAAATATTATTGCT
CATTGACAATGCACCTGGTCACCCAAGAGCTCTGATGGAGATGTACAACGAGATTAATGT
TGTTTTCATGCCTGCTAACTCAACATCTATTCTCCAGCCCATGGATCAAGGAGTCATTTC
AACTTTCAAGTCTTATTATTTAAGAAATACATTTCGTAAGGCTATAGCTGCCACTGATGG
ATCTGGGCAAAGTAAATTGAAAACCTTCTGGAAAGGATTCACCATTCTAGATGCCATTAA
GAACATTCGTGATTCATGGGAAGAGGTCAAAATATCAACACTAACAGGAGTTTGGAAGAA
GTTGATTCCATCCCTCATGGATGACTTTGAAGGGTTTAAGAC-----TTCAGTGGATGAA
GTAACTGCAGATGTGGTAAAAATAGCCAAAGAATTAGAATTAGAAGTGGAGCCTGAAGAT
GTGACTGAATTGTTGCAATCTCATGATAAAACTGTAATGGATGAGGAATTACTTCCTATG
GATGAGCCAAGAAAGTGGTTTCTTGAGATGGAATCTACTCCTGGTGAAGATGATGTAAAG
ATTGTTGAAATGACAACGAAGGATTTAGAATATTACATAAACTTAGTTGATAAAGCAGCA
GCAGGGTTTGAGAGAATTGACTCTAATTTTGAAAGAAGTTCTACTGTGGGTAAAATGCTG
TCAAACAGTATTGCATGCTACAGAGAAATTGTTCGTGAAAGGAAGAGTCCATCAATGCGG
CAAATTTCATTATTGTCTTACTTTAAGAAATTGCCA
>Carnivora_Paon_2_CDS
ATGGCCCCCAAATGTTAAAGGTGGTAAGAAGAAGGAGATGATTACAGTGGAAGTTAAGAA
GGAAATCATCAAGAAGTATGAACGAGGTATGCGAGTGGCTGAAATTGCAAGATTTTATAA
GAAGTCTACATCGACCATTTGTACAATATTAAAGAAGAAAGAAGAAATAAGGGGGCT---
------AGATGCAGCAAAAGGAGTCACGAGAATATCAAAGCAACGGCCACGTGTCCTGGA
AGATGTAGAGAAGTTGCTTCTGGTTTGGATAAACGAGAAGCAACTAGCAGGTGATACTGT
GACTGAGAATTTTATCTGTGAGAAGGCAAAGGCCTTGTACACTGACCTTGTAAGTAAACT
GCCAGGTACGTCAACAGAAAAAGAATTCAAGGCAAGCAGGGGATGGTTTGATAACTTTAA
GAGGAGAAGTGGCATCCGTAGTGTTGCAAAGCACGGAGAAGCTGCAAGTTTGGACGCTAA
GGCAGCTGAGGCATTCGCTACTGAGTTCCAGAAGCTCATGGTTTCCGAGTGTTATCTGCC
AGAACAAGTTTTTAACTGCGATGAGACGAGGCTTTTTTGGAAAAAGATGCCAAAGAGGAC
CTACATTACAGAAGAAGAGAATGCAATGCCTGGTCACAAGCCCATGAAAGACCATCTCAC
CCTCTTGTTTTGTGCTAATGCAAGCGGGGATTTTAAAGTCAAGCCCCTGCTTGTGTATCA
TTCTGAGAATCCACGAGCCTTCAAGAAGGTTCAGAAGAGCCAGTTAAACGTTATGTGGAG
GTCCAACAGCAAGGCCTGGGTCACTCGTATGTTGTTCATTGAGTGGATCAACGAGGTCTT
TGGTCCTGCAGTGAAGAAATACCTTTTAGAAAAGAATCTGCCACTCAAAGCCTTGCTGGT
CATGGATAATGCTCCTGCTCATCCTCCAGGCTTGGACGACTTACTGGAGGACATTAAGGG
CAAGTTCCTTCCTCCCAACACCACTCCAATCCTCCAGCCCATGGATCAGCAGGTCATTTC
AAACTTTAAAAAGCTTTACATCAAAGCACTATTTCAGCAATGCTTTGAGGTGACCGAAGG
AACAAACC---TTACTCTACGAGAATTTTGGAAAAATTTCCACATCGTGAACTGCCTTAA
GATCATTGATAAAGCCTGGGATGGGGTCACCAAGAGAACCCTCTGTTCTGCTTGGAGAAA
ACTGTGGCCTGATTGTGTTCTTGGACAT---GACATAGAGGGGCTTGACAGGAGGCGCCA
GTTGTCGATGAAATTGTGTCCTTGGGGAAGACCATGGGCCTAGAGGTGAACGAGGATGAC
ATCCAGGAGCTGGTGGAGGAACATGGTCAGGAGCTGACCACCGATGAACTGATGGATCTG
CATCACGAGCAACAGCAAAAGGTTATGGAGGAGATCTCGTCTG-----GAGGAGAAGAAG
GCAGAGGAATCCCTCACTTCAGATGAGATTAGGGAGATGTGTAAAATGTGGGAAACAGTG
CAAAATTTTGTAGAAAAGCACCCTGAATAAGGCTGTAGCAGTGCAAGCGATGAATCTGTT
TAAAATGCAATGTCACATTTCCGCGAAATCCTCAAAAGGAGGCAAAAG------------
------------------------------------
>Carnivora_Papa_1_CDS
ATGGCCTCTAAGTGCTAGTGAAAGGAAGAGTCGCATGTCTCTCACTTTAAATCAAAAGCT
AGAAATGATTAAGCTTAGTGAGGAAGGCATGTCGAAAGCGGAGATAGGTCGGAAACTAGG
CCTCTTGCGCCAAACTGTTAGCCAGGTTGTAAATGCAAAGGATAAGTTCTTGAAAGAAAT
TAAAAGTGGTACTCCAGTGAACACGCGAATGATAA---GAAAGCGAAACAGCCTTATTGC
GGATATGGAGAAAGTTTTAGTGGTCTGGATAGAAGATCAAACCACCCACAACATTCCCTT
GAGCCAGAGCCTAATCCAGAGCAAGGCCTTAACTCTCTTCAATTCTATGAAGGCTGAGAG
AGGTGAGGAAGCTGCAGAAGAAAAGTTTGAAGCTAGCAGAGGTTGGTTCATGAGGTTTAA
GGAAAGAAGCCGTCTCTGTAACATAAAAGTACAAGGTGAAATAGCAAATACTGATGTAGA
AACCGCAGCAAGTTATCCAGAAGATCTATCTAAGATCATTAACGAAGGTGGCTACACTAA
ACAACAGATTTTCAATGTAGATGAAACAGCCTTATATTGGAAGAAGATGCCATCTAGGAC
TTTCATAGCTAGAGAAGAGAAGTCAATGCCTGGCTTCAAAGCTTCAAAGGACAGGCTGAC
TCTCCTGTTAGGGGCTAATGCAGCTGGTGATTTTAAGTTGAAGCCAATGCTCATTTATCA
TTCTGAAAATCCTAGGGCCCTTAAGAATTATGCTAAATCTACCCTGCCTGTCCTCTATAA
ATGGAACAACAGAGCCTGCATGACAGCACATCTGTTTACAACATGGTTTACTGAATATTT
TAAGCCCACAGTTGAGAACTACTGTTCAGAAAAAAAGATTCCTTTCAAAATATTATTGCT
CATTGACAATGCACCTGGTCACCCAAGAGCTCTGATGGAGATGTACAACGAGATTAATGT
TGTTTTCATGCCTGCTAACTCAACATCTATTCTCCAGCCCATGGATCAAGGAGTCATTTC
AACTTTCAAGTCTTATTATTTAAGAAATACATTTCGTAAGGCTATAGCTGCCACTGATGG
ATCTGGGCAAAGTAAATTGAAAACCTTCTGGAAAGGATTCACCATTCTAGATGCCATTAA
GAACATTCGTGATTCATGGGAAGAGGTCAAAATATCAACACTAACAGGAGTTTGGAAGAA
GTTGATTCCATCCCTCATGGATGACTTTGAAGGGTTTAAGAC-----TTCAGTGGATGAA
GTAACTGCAGATGTGGTAAAAATAGCCAAAGAATTAGAATTAGAAGTGGAGCCTGAAGAT
GTGACTGAATTGTTGCAATCTCATGATAAAACTGTAATGGATGAGGAATTACTTCCTATG
GATGAGCCAAGAAAGTGGTTTCTTGAGATGGAATCTACTCCTGGTGAAGATGATGTAAAG
ATTGTTGAAATGACAACGAAGGATTTAGAATATTACATAAACTTAGTTGATAAAGCAGCA
GCAGGGTTTGAGAGAATTGACTCTAATTTTGAAAGAAGTTCTACTGTGGGTAAAATGCTG
TCAAACAGTATTGCATGCTACAGAGAAATTGTTCGTGAAAGGAAGAGTCCATCAATGCGG
CAAATTTCATTATTGTCTTACTTTAAGAAATTGCCA
>Carnivora_Papa_2_CDS
ATGGCCCCCAAATGTTAAAGGTGGTAAGAAGAAGGAGATGATTACAGTGGAAGTTAAGAA
GGAAATCATCAAGAAGTATGAACGAGGTATGCGAGTGGCTGAAATTGCAAGATTTTATAA
GAAGTCTACATCGACCATTTGTACAATATTAAAGAAGAAAGAAGAAATAAGGGGGCT---
------AGATGCAGCAAAAGGAGTCACGAGAATATCAAAGCAACGGCCACGTGTCCTGGA
AGATGTAGAGAAGTTGCTTCTGGTTTGGATAAACGAGAAGCAACTAGCAGGTGATACTGT
GACTGAGAATTTTATCTGTGAGAAGGCAAAGGCCTTGTACACTGACCTTGTAAGTAAACT
GCCAGGTACGTCAACAGAAAAAGAATTCAAGGCAAGCAGGGGATGGTTTGATAACTTTAA
GAGGAGAAGTGGCATCCGTAGTGTTGCAAAGCACGGAGAAGCTGCAAGTTTGGACGCTAA
GGCAGCTGAGGCATTCGCTACTGAGTTCCAGAAGCTCATGGTTTCCGAGTGTTATCTGCC
AGAACAAGTTTTTAACTGCGATGAGACGAGGCTTTTTTGGAAAAAGATGCCAAAGAGGAC
CTACATTACAGAAGAAGAGAATGCAATGCCTGGTCACAAGCCCATGAAAGACCATCTCAC
CCTCTTGTTTTGTGCTAATGCAAGCGGGGATTTTAAAGTCAAGCCCCTGCTTGTGTATCA
TTCTGAGAATCCACGAGCCTTCAAGAAGGTTCAGAAGAGCCAGTTAAACGTTATGTGGAG
GTCCAACAGCAAGGCCTGGGTCACTCGTATGTTGTTCATTGAGTGGATCAACGAGGTCTT
TGGTCCTGCAGTGAAGAAATACCTTTTAGAAAAGAATCTGCCACTCAAAGCCTTGCTGGT
CATGGATAATGCTCCTGCTCATCCTCCAGGCTTGGACGACTTACTGGAGGACATTAAGGG
CAAGTTCCTTCCTCCCAACACCACTCCAATCCTCCAGCCCATGGATCAGCAGGTCATTTC
AAACTTTAAAAAGCTTTACATCAAAGCACTATTTCAGCAATGCTTTGAGGTGACCGAAGG
AACAAACC---TTACTCTACGAGAATTTTGGAAAAATTTCCACATCGTGAACTGCCTTAA
GATCATTGATAAAGCCTGGGATGGGGTCACCAAGAGAACCCTCTGTTCTGCTTGGAGAAA
ACTGTGGCCTGATTGTGTTCTTGGACAT---GACATAGAGGGGCTTGACAGGAGGCGCCA
GTTGTCGATGAAATTGTGTCCTTGGGGAAGACCATGGGCCTAGAGGTGAACGAGGATGAC
ATCCAGGAGCTGGTGGAGGAACATGGTCAGGAGCTGACCACCGATGAACTGATGGATCTG
CATCACGAGCAACAGCAAAAGGTTATGGAGGAGATCTCGTCTG-----GAGGAGAAGAAG
GCAGAGGAATCCCTCACTTCAGATGAGATTAGGGAGATGTGTAAAATGTGGGAAACAGTG
CAAAATTTTGTAGAAAAGCACCCTGAATAAGGCTGTAGCAGTGCAAGCGATGAATCTGTT
TAAAATGCAATGTCACATTTCCGCGAAATCCTCAAAAGGAGGCAAAAG------------
------------------------------------
>Carnivora_Pati_1_CDS
ATGGCCTCTAAGTGCTAGTGAAAGGAAGAGTCGCATGTCTCTCACTTTAAATCAAAAGCT
AGAAATGATTAAGCTTAGTGAGGAAGGCATGTCGAAAGCGGAGATAGGTCGGAAACTAGG
CCTCTTGCGCCAAACTGTTAGCCAGGTTGTAAATGCAAAGGATAAGTTCTTGAAAGAAAT
TAAAAGTGGTACTCCAGTGAACACGCGAATGATAA---GAAAGCGAAACAGCCTTATTGC
GGATATGGAGAAAGTTTTAGTGGTCTGGATAGAAGATCAAACCACCCACAACATTCCCTT
GAGCCAGAGCCTAATCCAGAGCAAGGCCTTAACTCTCTTCAATTCTATGAAGGCCGAGAG
AGGTGAGGAAGCTGCAGAAGAAAAGTTTGAAGCTAGCAGAGGTTGGTTCATGAGGTTTAA
GGAAAGAAGCCGTCTCTGTAACATAAAAGTACAAGGTGAAATAGCAAATACTAATGTAGA
AACCGCAGCAAGTTATCCAGAAGATCTATCTAAGATCATTAACGAAGGTGGCTACACTAA
ACAACAGATTTTCAATGTAGATGAAACAGCCTTATATTGGAAGAAGATGCCATCTAGGAC
TTTCATAGCTAGAGAAGAGAAGTCAATGCCTGGCTTCAAAGCTTCAAAGGACAGGCTGAC
TCTCCTGTTAGGGGCTAATGCAGCTGGTGACTTTAAGTTGAAGCCAATGCTCATTTATCA
TTCTGAAAATCCTAGGGCCCTTAAGAATTATGCTAAATCTACCCTGCCTGTCCTCTATAA
ATGGAACAACAGAGCCTGCATGACAGCACATCTGTTTACAACATGGTTTACTGAATATTT
TAAGCCCACAGTTGAGAACTACTGTTCAGAAAAAAAGATTCCTTTCAAAATATTATTGCT
CATTGACAATGCACCTGGTCACCCAAGAGCTCTGATGGAGATGTACAACGAGATTAATGT
TGTTTTCATGCCTGCTAACTCAACATCTATTCTCCAGCCCATGGATCAAGGAGTCATTTC
AACTTTCAAGTCTTATTATTTAAGAAATACATTTCGTAAGGCTATAGCTGCCACTGATGG
ATCTGGGCAAAGTAAATTGAAAACCTTCTGGAAAGGATTCACCATTCTAGATGCCATTAA
GAACATTCGTGATTCATGGGAAGAGGTCAAAATATCAACACTAACAGGAGTTTGGAAGAA
GTTGATTCCATCCCTCATGGATGACTTTGAAGGGTTTAAGAC-----TTCAGTGGATGAA
GTAACTGCAGATGTGGTAAAAATAGCCAAAGAATTAGAATTAGAAGTGGAGCCTGAAGAT
GTGACTGAATTGTTGCAATCTCATGATAAAACTGTAATGGATGAGGAATTACTTCCTATG
GATGAGCCAAGAAAGTGGTTTCTTGAGATGGAATCTACTCCTGGTGAAGATGATGTAAAG
ATTGTTGAAATGACAACGAAGGATTTAGAATATTACATAAACTTAGTTGATAAAGCAGCA
GCAGGGTTTGAGAGAATTGACTCTAATTTTGAAAGAAGTTCTACTGTGGGTAAAATGCTA
TCAAACAGTATCGCATGCTACAGAGAAATTGTTCGTGAAAGGAAGAGTCCATCAATGCGG
CAAATTTCATTATTGTCTTACTTTAAGAAATTGCCA
>Carnivora_Pati_2_CDS
ATGGCCCCCAAATGTTAAAGGTGGTAAGAAGAAGGAGATGATTACAGTGGAAGTTAAGAA
GGAAATCATCAAGAAGTATGAACGAGGTATGCGAGTGGCTGAAATTGCAAGATTTTATAA
GAAGTCTACATCGACCATTTGTACAATATTAAAGAAGAAAGAAGAAATAAGGGGGCT---
------AGATGCAGCAAAAGGAGTCACGAGAATATCAAAGCAACGGCCACGTGTCCTGGA
AGATGTAGAGAAGTTGCTTCTGGTTTGGATAAACGAGAAGCAACTAGCAGGTGATACTGT
GACTGAGAATTTTATCTGTGAGAAGGCAAAGGCCTTGTACACTGACCTTGTAAGTAAACT
GCCAGGTACGTCAACAGAAAAAGAATTCAAGGCAAGCAGGGGATGGTTTGATAACTTTAA
GAGGAGAAGTGGCATCCGTAGTGTTGCGAAGCACGGAGAAGCTGCAAGTTTGGACGCTAA
GGCAGCTGAGGCATTCGCTACTGAGTTCCAGAAGCTCATGGTTTCCGAGTGTTATCTGCC
AGAACAAGTTTTTAACTGCGATGAGACGAGGCTTTTTTGGAAAAAGATGCCAAAGAGGAC
CTACATTACAGAAGAAGAGAATGCAATGCCTGGTCACAAGCCCATGAAAGACCATCTCAC
CCTCTTGTTTTGTGCTAATGCAAGCGGGGATTTTAAAGTCAAGCCCCTGCTTGTGTATCA
TTCTGAGAATCCACGAGCCTTCAAGAAGGTTCAGAAGAGCCAGTTAAACGTTATGTGGAG
GTCCAACAGCAAGGCCTGGGTCACTCGTATGTTGTTCATTGAGTGGATCAACGAGGTCTT
TGGTCCTGCAGTGAAGAAATACCTTTTAGAAAAGAATCTGCCACTCAAAGCCTTGCTGGT
CATGGATAATGCTCCTGCTCATCCTCCAGGCTTGGACGACTTACTGGAGGACATTAAGGG
CAAGTTCCTTCCTCCCAACACCACTCCAATCCTCCAGCCCATGGATCAGCAGGTCATTTC
AAACTTTAAAAAGCTTTACATCAAAGCACTATTTCAGCAATGCTTTGAGGTGACCGAAGG
AACAAACC---TTACTCTACGAGAATTTTGGAAAAATTTCCACATCGTGAACTGCCTTAA
GATCATTGATAAAGCCTGGGATGGGGTCACCAAGAGAACCCTCTGTTCTGCTTGGAGAAA
ACTGTGGCCTGATTGTGTTCTTGGACAT---GACATAGAGGGGCTTGACAGGAGGCGCCA
GTTGTAGATGAAATTGTGTCCTTGGGGAAGACCATGGGCCTAGAGGTGAACGAGGATGAC
ATCCAGGAGCTGGTGGAGGAACATGGTCAGGAGCTGACCACCGATGAACTGATGGATCTG
CATCACGAGCAACAGCAAAAGGTTATGGAGGAGATCTCGTCTG-----GAGGAGAAGAAG
GCAGAGGAATCCCTCACTTCAGATGAGATTAGGGAGATGTGTAAAATGTGGGAAACAGTG
CAAAATTTTGTAGAAAAGCACCCTGAATAAGGCTGTAGCAGTGCAAGCGATGAATCTGTT
TAAAATGCAATGTCACATTTCCGCGAAATCCTCAAAAGGAGGCAAAAG------------
------------------------------------
>Carnivora_Phvi_CDS
ATGGCCTCTAAGTGTTAGTGAAAGGAAGAGTCGCATGTCTCTCACTTTAAATCAAAAGCT
AGAAATGATTAAGCTTAGTGAGGAAGGCATGTCAAAGGCAGAGATAGGTCGGAAGCTAGG
CCTCTTGCGCCAAACAGTTAGCCAAGTTGTAAATGCAAAGGATAAGTTCTTGAAGGAAAT
TAAAAGTGGTACTCCAGTGAACACACGAATGATAA---GAAAGCGAAACAGCCTTATTGC
TGATATGGAGAAAGTTTTAGTGGTCTGGATAGAAGATCAAACCAGCCACAACATTCCCTT
GAGCCAAAGCCTAATCCAGAGCAAGGCCCTAACTCTCTTCAATTCTATGAAGGCTGAGAG
AGGTGAGGAGGCTGCAGAAGAAAGGTTTGAAGCTAGCAGAGGTTGGTTCATGAGGTTTAA
GGAAAGAAGCCGTCTCTATAACATAAAAGTGCAAGGTGAAGTAGCAAGTGCTGATGTAGA
AACTGCAGCAAGTTATCCAGAAGATCTAACCAGGATAATTAATGAAGGTGGCTACACTAA
ACAACAGATTTTCAATGTAGATGAAACAGCCTTATATTGGAAGAAGATGCCATCGAGGAC
TTTCATAGCTAGAGAGGAAAGGTCAATGCCTGGCTTCAAAGCTTCAAAGGACAGGCTGAC
TCTCTTGTTAGGGGCTAATGCAGCTGGTGACTTTAAGTTGAAGCCAATGCTCATTTACCA
TTCTGAAAATCCTAGAGCTCTTAAGAATTATGCTAAATCCGCTCTGCCCGTACTCTATAA
ATGGAATAACAGAGCCTGCATGACAGCACATCTGTTTACAACATGGTTTACTGAATATTT
TAAGCCCACAGTTGAGACCTACTGCTCAGAAAAAAAGATTCCTTTCAAAATATTACTGCT
CATTGACAATGCACCTGGTCACCCAAGAGCTCTGATGGAGATGTACAATGAGATTAATGT
TGTTTTCATGCCTGCTAACTTGACATCTGTTCTGCAACCCATGGACCAAGGAGTCATTTC
AACTTTCAAGTCTTATTATTTAAGAAATACATTTCGTAAGGCTATAGCTGCCACTGATGG
ATCTGGGCAAAGTAAATTGAAAACCTTCTGGAAAGGATTCACCATTCTAGATGCCATTAA
GAACATTCGTGATTCATGGGAAGAGGTCAAAATGTCAACCTTAACAGGAGTTTGGAAGAA
GTTGATTCCAGCCCTCATGGATGACTTCGAGGGGTTCAAGAC-----TTCAGTGGAGGAA
GTAACTGCAGATGTGGTGAAAATAGCAAAAGAATTAGAATTGGAAGTGGAGCCTGAAGAT
GTGACTGAATTGCTGCAATCTCATGATAAAACTGTAATGGATGAGGAGTTGCTTCCTATG
GATGAGCAAAGAA-GTGGTTTCTTGAAATGGAATCTACTCCTGGTGAAGATGATG-----
------------------------------------------------------------
------------------------------------------------------------
------------------------------------------------------------
------------------------------------
>Carnivora_Prbe_1_CDS
ATGGCCTCTAAGTGCTAGTGAAAGGAAGAGTCGCATGTCTCTCACTTTAAATCAAAAGCT
AGAAATGATTAAGCTTAGTGAGGAAGGCATGTCGAAAGCGGAGATAGGTCGGAAACTAGG
CCTCTTGCGCCAAACTGTTAGCCAGGTTGTAAATGCAAAGGATAAGTTCTTGAAAGAAAT
TAAAAGTGGTACTCCAGTGAACACGCGAATGATAA---GAAAGCGAAACAGCCTTATTGC
GGATATGGAGAAAGTTTTAGTGGTCTGGATAGAAGATCAAACCACCCACAACATTCCCTT
GAGCCAGAGCCTAATCCAGAGCAAGGCCTTAACTCTCTTCAATTCTATGAAGGCTGAGAG
AGGTGAGGAAGCTGCAGAAGAAAAGTTTGAAGCTAGCAGAGGTTGGTTCATGAGGTTTAA
GGAAAGAAGCCGTCTCTGTAACATAAAAGTACAAGGTGAAGTAGCAAATACTGATGTAGA
AACTGCAGCAAGTTATCCAGAAGATCTATCTAAGATCATTAACGAAGGTGGCTACACTAA
ACAACAGATTTTCAATGTAGATGAAACAGCCTTATATTGGAAGAAGATGCCATCTAGGAC
TTTCATAGCTAGAGAAGAGAAGTCAATGCCTGGCTTCAAAGCTTCAAAGGACAGGCTGAC
TCTCCTGTTAGGGGCTAATGCAGCTGGTGACTTTAAGTTGAAGCCAATGCTCATTTATCA
TTCTGAAAATCCTAGGGCCCTTAAGAATTATGCTAAATCTACCCTGCCTGTCCTCTATAA
ATGGAACAACAGAGCCTGCATGACAGCACATCTGTTTACCACATGGTTTACTGAATATTT
TAAGCCCACAGTTGAGAACTACTGTTCAGAAAAAAAGATTCCTTTCAAAATATTATTGCT
CATTGACAATGCACCTGGTCACCCAAGAGCTCTGATGGAGATGTACAACGAGATTAATGT
TGTTTTCATGCCTGCTAACTCAACATCTATTCTCCAGCCCATGGGTCAAGGAGTCATTTC
AACTTTTAAGTCTTATTATTTAAGAAATACATTTCGTAAGGCTATAGCTGCCACTGATGG
ATCTGGGCAAAGCAAATTGAAAACCTTCTGGAAAGGATTCACCATTCTAGATGCCATTAA
GAACATTCGTGATTCATGGGAAGAGGTCAAAATATCAACACTAACAGGAGTTTGGAAGAA
GTTGATTCCATCCCTCATGGATGACTTTGAAGGGTTTAAGAC-----TTCAGTGGATGAA
GTAACTGCAGATGTGGTAAAAATAGCCAAAGAATTAGAATTAGAAGTGGAGCCTGAAGAT
GTGACTGAATTGTTGCAATCTCATGATAAAACTGTAATGGATGAGGAATTACTTCCTATG
GATGAGCAAAGAAAGTGGTTTCTTGAGATGGAATCTACTCCTGGTGAAGACGATGTTAAG
ATTGTTGAAATGACAACGAAGGATTTAGAATATTACATAAACTTAGTTGATAAAGCAGCA
GCAGGGTTTGAGAGAATTGACTCTAATTTTGAAAGAAGTTCTACTGTGGGTAAAATGCTA
TCAAACAGCATCGCATGCTACAGAGAAATTGTTCGTGAAAGGAAGAGTCCATCAATGAGG
CAAATTTCATTATTGTCTTACTTTAAGAAATTGCCA
>Carnivora_Prbe_2_CDS
ATGGCCCCCAAATGTTAAAGGTGGTAAGAAGAAGGAGATGATTACAGTGGAAGTTAAGAA
GGAGATCATCAAGAAGTATGAACGAGGTATGCGAGTGGCTGAAATTGCAAGATTTTATAA
GAAGTCTACATCGACCATTTGTACAATATTAAAGAAGAAAGAAGAAATAAGGGGGCT---
------AGATGCAGCAAAAGGAGTCACGAGAATATCAAAGCAACGGCCACGTGTTCTGGA
AGATGTAGAGAAGTTGCTTCTGGTTTGGATAAACGAGAAGCAACTAGCAGGTGATACTGT
GACTGAGAATTTTATCTGTGAGAAGGCAAAGGCCTTGTACACTGACCTTGTAAGTAAACT
GCCAGGTACGTCAACAGAAAAAGAATTCAAGGCAAGCAGGGGATGGTTTGATAACTTTAA
GAGGAGAAGTGGCATCCGTAGTGTTGCGAAGCACGGAGAAGCTGCAAGTTTGGACGCTAA
GGCAGCTGAGGCATTCGCTACTGAGTTCCAGAAGCTCATGGTTTCTGAGTGTTACCTGCC
AGAACAAGTTTTTAACTGCGATGAGACGAGGCTTTTTTGGAAAAAGATGCCAAAGAGGAC
CTACATTACAGAAGAAGAGAATGCAATGCCTGGTCACAAGCCCATGAAAGACCATCTCAC
CCTCTTGTTTTGTGCTAACGCAAGCGGGGATTTTAAAGTCAAGCCCCTGCTTGTGTATCA
TTCTGAGAATCCACGCGCCTTCAAGAAGGTTCAGAAGAGCCAGTTAAACGTTATGTGGCG
GTCCAACAGCAAGGCTTGGGTCACTCGTATGTTGTTCATTGAGTGGATCAACGAGGTCTT
TGGTCCTGCAGTGAAGAAATACCTTTTAGAAAAGAATCTGCCACTCAAAGCCTTGCTGGT
CATGGATAATGCTCCTGCTCATCCTCCAGGCTTGGACGACTTGCTGGAGGACATTAAGGG
CAAGTTCCTTCCTCCCAACACCACTCCAATCCTCCAGCCCATGGATCAGCAGGTCATTTC
AAACTTTAAAAAGCTTTACATCAAAGCACTGTTTCAGCAATGCTTTGAGGTGACCGAAGG
AACAAACC---TTACTCTACGAGAGTTTTGGAAAAATTTCCACATCGTGAACTGCCTCAA
GATCATTGATAAAGCCTGGGATGGGGTCACCAAGAGAACCCTCTGTTCTGCTTGGAGAAA
ACTGTGGCCTGATTGTGTTCTTGGACAT---GACCTAGAGGGGCTTGACAGGAGGCGCCA
GTTGTCGATGAAATTGTGTCCTTGGGGAAGACCATGGGCCTAGAGGTGAACGAGGATGAC
ATCCAGGAGCTGGTGGAGGAACATGGTCAGGAGCTGACCACCGATGAACTGATGGATCTG
CATCGCGAGCAACAGCAAAAGGTTATGGAGGAGATCTCATCTG-----GAGGAGAAAAAG
GCAGAGGAATCCCTCACTTCAGATGAGATTAGGGAGATGTGTAAAATGTGGGAAACAGTG
CAAAATTTTGTAGAAAAACACCCTGAATAAGGCTGTAGCAGTGCAAGCGATGAATCTGTT
TAAAATGCAATGTCACATTTCCGCGAAATCCTCAAAAGGAGGCAAAAG------------
------------------------------------
>Carnivora_Ptbr_CDS
ATGGCCTCTAAGTGTGAGTGAAAGGAAGAGTCGCATGTCTCTCACTTTAAATCAAAAGCT
AGAAATGATCAAGCTTAGTGAGGAAGGCATGTCAAAAGCAGAGATAGGTCGGAAGCTAGG
CCTCTTGCGTCAAACAGTCAGCCAAGTTGTAAATGCAAAGGATAAGTTCTTGAGGGAAAT
TAAAAGTGGTACTCCAGTGAACACACGAATGATAA---GAAAGCGAAACAGCCTTATTGC
TGATATGGAGAAAGTTTTAGTGGTTTGGATAGAAGATCAAACCAGCCACAACATTCCCTT
GAGCCAAAGCCTAATCCAGAGCAAGGCCCTAACTCTCTTCAATTCTATGAAGGCTGAGAG
AGGTGAGGAGGCTGCAGAAGAAAAGTTTGAAGCTAGCAGAGGTTGGTTCATGAGGTTTAA
GGAAAGAAGCCGTCTCTATAACATAAAAGTGCAGGGTGAAGCAGCCAGTGCTGACGTAGA
AGCTGCAGCAAGTTCTCCGGAAGATCTCGCTAGGGTCATTCATGAAGGCGGCTACACGAA
GCAACAGATTTTCAATGTAGATGAAACAGCCTTATATTGGAAAAAGATGCCATCTAGGAC
TTTCATAGCTAGAGAGGAGAGGTCAATGCCTGGCTTCAAAGCTTCAAAGGACAGGCTGAC
TCTCTTGTTAGGGGCGAATGCAGCTGGTGACTTTAAGTTGAAGCCAATGCTCATTTACCA
TTCTGAAAATCCTAGGGCTCTTAAGAATTATGCTAAATCTACTCTGCCTGTGCTCTATAA
ATGGAATAACAGAGCCTGCATGACAGCACATCTGTTTACAACATGGTTTACTGAATATTT
TAAGCCCACAGTTGAGACCTACTGCTCAGAAAAAAAAATTGCTTTCAAAATATTACTGCT
CATTGACAATGCCCCTGGTCACCCAGGAGCTCTGATGGAGATGTACAATGAGATTAATGT
TGTTTTCATACCTGCTAACTCAACGTCTGTTCTGCAACCCATGGACCAAGGAGTCATTTC
AACCTTCAAGTCTTATTATTTAAGAAATACATTTCGCAAGGCTATAGCTGCCGCTGATGG
ATCTGGGCAAAGTAAACTGAAAGCCTTCTGGAAAAGATTCACTATTTTAGATGCCATTAA
GAACATTCGTGATTCATGGGAAGAGGTCAAAATGTCAACATTAACTGGAGTTTGGAAGAA
GTTGATTCCAGCCCTCATAGTTGACTTTGAGGGGTTCAAGAC-----TTCAGTGGAGGAA
GTAACTGCAGATGTGGTAAACATAGCAAAAGAATTAGAATTGGATGTGGAGCCCGAAGAT
GTGACTGAATTGCTGCAATCTCATGATAAAACTACAATGGAGGAGGAATTGCTTCCCATG
GGTGAGCAGAGAAAGTGGTTTCTTGAAATGGAATCTACTCCTGGTGAAGATGATGTAAAG
ATTGTTGAAATGACAACAAAGGATTTAGAATACTACATAAACTTAGTTGATAAAGCAGCA
GCAGGGTTTGAAAGGATTGACTCTAATTTTGAAAGAAGTTCTTCTGTCGGTAAAATGCTG
TCAAACAGTATTTCATGCTACAGAGACATTGTTCGTGAAAGGAAGAGTCCATCAGTGAGG
CAAATTTCATTATTGTCTTATTTTAAGAAATGGCCA
>Carnivora_Puco_2_CDS
ATGGCCCCCAAATGTTAAAGGTGGTAAGAAGAAGGAGATGATTACAGTGGAAGTTAAGAA
GGAGATCATCAAGAAGTATGAACGAGGTATGCGAGTGGCTGAAATTGCAAGATTTTATAA
GAAGTCTACGTCGACCATTTGTACAATATTAAAGAAGAAAGAAGAAATAAGGGGGCT---
------AGATGCAGCAAAAGGAGTCACGAGAATATCAAAGCAACGGCCACGTGTTCTGGA
AGATGTAGAGAAGTTGCTTCTGGTTTGGATAAACGAGAAGCAACTAGCAGGTGATACTGT
GACTGAGAATTTTATCTGTGAGAAGGCAAAGGCCTTGTACACTGACCTTGTAAGTAAACT
GCCAGGTACGTCAACAGAAAAAGAATTCAAGGCAAGCAGGGGATGGTTTGATAACTTTAA
AAGGAGAAGTGGCATCCGTAGTGTTGCGAAGCACGGAGAAGCTGCAAGTTTGGACGCTAA
GGCAGCTGAGGCATTCGCTACTGAGTTCCAGAAGCTCATGGTTTCTGAGTGTTACCTGCC
AGAACAAGTTTTTAACTGTGATGAGACGAGGCTTTTTTGGAAAAAGATGCCAAAGAGGAC
CTACATTACAGAAGAAGAGAATGCAATGCCTGGTCACAAGCCCATGAAAGACCATCTCAC
CCTCTTGTTTTGTGCTAATGCAAGCGGGGATTTTAAAGTCAAGCCCCTGCTTGTGTATCA
TTCTGAGAATCCACGAGCCTTCAAGAAGGTTCAGAAGAGCCAGTTAAACGTTATGTGGCG
GTCCAACAGCAAGGCTTGGGTCACTCGTATGTTGTTCATTGAGTGGATCAACGAGGTCTT
TGGTCCTGCAGTGAAGAAATACCTTTTAGAAAAGAATCTGCCACTCAAAGCCTTGCTGGT
CATGGATAATGCTCCTGCTCATCCTCCAGGCTTGGACGACTTACTGGAGGACATTAAGGG
CAAGTTCCTTCCTCCCAACACCACTCCAATCCTCCAGCCCATGGATCAGCAGGTCATTTC
AAACTTTAAAAAGCTTTACATCAAAGCACTATTTCAGCAATGCTTTGAGGTGACCAAAGG
AACAAACC---TTACTCTACGAGAGTTTTGGAAAAATTTCCACATCGTGAACTGCCTGAA
GATCATTGATAAAGCCTGGGATGGGGTCACCAAGAGAACCCTCTGTTCTGCTTGGAGAAA
ACTGTGGCCTGATTGTGTTCTTGGACAT---GACCTAGAGGGGCTTGACAGGAGGCGCCA
GTTGTCAATGAAATTGTGTCCTTGGGGAAGACCATGGGCCTAGAGGTAAGCGAGGATGAC
ATCCAGGAGCTGGTGGAGGAACATGGTCAGGAGCTGACCACCGATGAACTGATGGATCTG
CATCGCGAGCAACAGCAAAAGGTTATGGAGGAGATCTCGTCTG-----GAGGAGAAAAAG
GCAGAGGAATCCCTCACTTCAGATGAGATTAGGGAGATGTGTAAAATGTGGGAAACAGTG
CAAAATTTTGTAGAAAAGCACCCTGAATAAGGCTGTAGCAGTGCAAGCGATGAATCTGTT
TAAAATGCAATGTCACATTTCCGCGAAATCCTCAAAAGGAGGCAAAAG------------
------------------------------------
>Carnivora_Susu_2_CDS
ATGGCCCCCAAAGGTTAAAGGCGGTAAGAAGAAGGAGATGATTACAGTGGAAGTTAAGAA
AGAAATCATCAAGAAGTATGAACGAGGTATGCGAGTGGCTGAAATTGCAAGATTCTATAA
GAAGTCTACGTCGACCATTTGTACAATATTAAAGAAGAAAGAAGAAATAAGGGGACT---
------AGATGCAGCAAAAGGAGTCACGAGAATATCGAAGCAACGGCCACGTGTTCTGGA
AGATGTGGAAAAGTTGCTTCTGGTTTGGATAAATGAGAAGCAACTATCGGGTGATACTGT
GACTGAGAACTTTATCTGCGAGAAGGCGAAGGCCTTGTACACCGACCTCGTAAGTAGACT
GCCAGGTACATCAACAGAAAAAGAATTCAAGGCAAGCAGGGGATGGTTTGATAACTTTAA
GAGGAGAAGTGGCATCCATAGTGTTGCGAGGCACGGAGAAGCTGTGAGTTTGGACGCTAA
GGCAGCTGAGGCATTTGCTACTGAGTTCCAGAAGCTCATGGTTTCCGAGTGTTACCTGCC
AGAACAAGTTTTTAACTGCGATGAGACGAGGCTTTTTTGGAAAAAGATGCCAAAGAGGAC
GTACATTACAGAAGAAGAGAATGCAATGCCTGCTCACAAGCCGATGAAAGACCATCTCAC
CCTCCTGTTTTGTGCTAATGCAAGCGGGGATTTTAAAGTCAAACCCCTGCTCGTGTATCA
TTTGGAGAATCCACGAGCCTTCAAGAAGGTTCAAAAGAGCCAGTTAAATGTCATGTGGAG
GTCCAACAGCAAGGCATGGGTCACTCGTGTCTTGTTCATTGAGTGGATCAATGAGGCCTT
CTGTCCTGCAGTGAAGAAATACCTTTTAGGAAAGAATCTGCCCCTCAAAGCCTTGCTGGT
GATGGATAATGCTCCTGCTCATCCTCCAGGCTTGGACGACTTACTGGAGGACATTAAGGT
CAAGTTCCTTCCTCCGAACACCACTCCAATCCTCCAGCCCATGGATCAGCAGGTCATTTC
AAACTTTAAAAAGCTTTACATCAAAGCGCTATTTCAGCAGTGTTTTGAGGTGACTGAAGG
AACAAACC---TTACCCTCCGAGAGTTTTGGAAGAATTTCCACATCGTGAACTGCCTCAA
TATCATTGATAAAGCCTGGGATGGGGTCACCAAGAGAACCCTCAGTTCTGCTTGGAGAAA
ACTGTGGCCCGATTGTGTTCTTGGACAT---GACTTAGAGGGGCTTGACAGGAGGCGCCA
GTTATGGATGAAATTTTGTCCTTGGGGAAGACCATGGGATTGGAGGTGAGTGAGGATGAC
ATTCAGGAGCTGGTGGAGGAACATGGCCAGGAGCTCACAACCGACGAACTGATGGAGCTG
CATCGAGAGCTACAGCAAGAGGTTATGGAGGAGATCTCGTCTGAGGGGGAGGAGAAAAAG
GCGGAGGAATCCCTCACTTCAGATGAGATTAGGGAGATGTGTAAAATGTGGGAAACAGTG
CAAAATTTTGTAGAAAAGCACCCTGAATAAGGCTGTAGCCGTGCAAGCAATGAATCTGTT
TAAAATGCAATGTCACATTTCCGTGAAATCCTCAAAAGGAGGCAAAAG------------
------------------------------------
>Carnivora_Tata_CDS
ATGGCCTCTAAGTGTGAGTGAAAGGAAGAGTCGCATGTCTCTCACTTTAAATCAAAAGCT
AGAAATGATTAAGCTTAGTGAGGAAGGCATGTCAAAAGCAGAGATAGGTCGGAAGCTAGG
CCTCTTGCGTCAAACAGTCAGCCAAGTTGTAAATGCAAAAGATAAGTTCTTGAAGGAAAT
TAAAAGTGGTACTCCAGTGAACACACGAATGATAA---GAAAGCGAAACAGCCTTATTGC
TGATATGGAGAAAGTTTTAGTGGTTTGGATAGAAGATCAAACCAGCCACAACATTCCCTT
GAGCCAAAGCCTAATCCAGAGCAAGGCTCTAACTCTCTTCAATTCTATGAAGGCTGAGAG
AGGTGAGGAGGCTGCAGAAGAAAAGTTTGAAGCTAGCAGAGGTTGGTTCATGAGGTTTAA
GGAAAGAAGCCGTCTCTATAACATAAAAGTGCAGGGTGAAGTAGCAAGTGTTGATGTAGA
AGCTGCAGCAGGTTATCCAGAAGATGTAGCTAGGATAATTAATGAAGGTGGCTACACTAA
GCAACAGATTTTCAATGTAGATGAAACAGCCTTATATTGGAAAAAGATGCCATCTAGGAC
TTTCATGGCTAGAGAGGAGAGGTCAATGCCTGGCTTCAAAGCTTCAAAGGACAGGCTGAC
TCTCTTGTTAGGGGCCAATGCAGCTGGTGACTTTAAGTTGAAGCCAATGCTCATTTACCA
TTCTGAAAATCCTAGGGCTCTTAAGAATTATGCTAAATCTACTCTGCCTGTGCTCTATAA
ATGGAATAACAGAGCCTGCATGACAGCACATCTGTTTACAACATGGTTTACTGAATATTT
TAAGCCCACAGTTGAGACCTACTGCTCAGAAAAAAAAATTCCTTTCAAAATATTACTGCT
CATTGACAATGCACCTGGTCACCCAAGAGCTCTGATGGAGATGTACAATGAGATTAATGT
TGTTTTCATACCTGCTAACTCAATGTCTGTTCTGCAACCCATGGACCAAGGAGTCATTTC
CACCTTCAAGTCTTATTATTTAAGAAATACATTTCGTAAGGCTATAGCTACCACTGATGG
ATCTGGGCAAAGTAAACTGAAAGCCTTCTGGAAAAGATTCACCATTCTAGATGCCATTAA
GAACATTGGTGATTCATGGGAAGAGGTCAAAATGTCAACATTAACTGGAGTTTGGAAGAA
GTTGATTCCAGCCCTCATGGTTGACTTAGAGGGGTTCAAGCC-----TTCAGTGGAGGAA
GTAACTGCAGATGTGGTAAAAATAGCAAAAGAATTAGAATTGGAAGTGGAGCCCGAAGAT
GTAACTGAATTGCTGCAATCTCATGATAAAACTGTAATGGATGAAGAATTGCTTCCCATG
GGTGAGCAGAGAAAGTGGTTTCTTGAAATGGAATCTACTCCTGGTGATGATGATGTAAAG
ATTGTTGAA------ACAAAGGATTTAGAATACTACATAAACTTAGTTGATAAAGCAGCA
GCAGGGTTTGGGAGGATTGACTCTAATTTTGAAAGAAGTTCTACTGTGGGTAAAATGCTA
TCAAACAGTATCTCATGCTACAGAGAAATTGTTCGTGAAAGGAAGAGTCCATCAGTGAGG
CAAATTTCATTATTGTCTTATTTTAAGAAGTGGCCA
>Carnivora_Urar_CDS
ATGGCCTCTAAGTGTTAGTGAAAGGAAGAGTCGCATGTCTCTCACTTTAAATCAAAAGCT
AGAAATGATTAAGCTTAGTGAGGAAGGCATGTCAAAAGCAGAGATAGGTCGGAAGCTAGG
CCTCTTGCGCCAAACAGTTAGCCAAGTTGTAAATGCAAAGGATAAGTTCTTGAAGGAAAT
TAAAAGTGGTACTCCAGTGAACACACGAATGATAA---GAAAGCGAAACAGCCTTATTGC
AGATATGGAGAAAGTTTTAGTGGTCTGGATAGAAGATCAAACCAGCCACAACATTCCCTT
GAGCCAAAGCCTAATTCAGAGCAAGGCCCTAACTCTCTTCAATTCTCTGAAGGCTGAGAG
AGGTGAGGAAGCTGCAGAAGAAAAGTTTGAAGCTAGCAGAGGTTGGTTCATGAGGTTTAA
GGAAAGAAGCCGTCTCTGTAACGTAAAAGTGCAAGGGGAAGCAGCAAGAGCTGATGTAGA
AGCTGCAGCGAGTTCTCCAGAAGACCTAGCCAGGATCATTAATGCAGGTGGCTACACTAA
ACAACAGATTTTCAATGTAGATGAAACAGCCTTATATTGGAAGAAGATGCCATCTAGGAC
TTTCATAGCTAGAGAAGAGAGGTCAATGCCTGGCTTCAAAGCTTCAAAGGACAGGCTGAC
TCTCTTGTTAGGGGCTAATGCAGCCGGTGACGTTAAGTTGAAGCCAATGCTCATTTACCA
TTCTGAAAATCCTAGAGCGCTTAAGAATTATGCTAAATCTACTCTGCCCGTACTCTATAA
ATGGAACAACAGAGCCTGCATGACAGCACATCTGTTTACAACATGGTTTACTGAATATTT
TAAGCCCACAGTTGAGACCTATTGCTCAGAAAAAAAGATTCCTTTCAAAATATTACTGCT
CATTGACAATGCACCTGGTCACCCAAGAGCTCTGATGGAGATGTACAATGAGATTAATGT
TGTTTTCATGCCTGCTAACTCAACATCTGTTCTGCAGCCCATGGACCAAGGAGTCATTTC
AACTTTCAAGTCTTATTATTTAAGAAATACATTTCGTAAAGCTATAGCTGCCACTGATGG
ATCTGGGCAAAGTAAATTGAAGACCTTCTGGAAAGGATTCACCATCCTAGATGCCATTAA
GAACATTCGTGATTCATGGGAAGAAGTCAAAATGTCTACATTAACAGGAGTTTGGAACAA
GTTGATTCCAGCCCTCGTGGATGACTTTGAGGGGTTCAAGAC-----TTCAGTGGACGAG
GTAACTGCAGATGTCGTAAAAATAGCAAAAGAATTAGAATTGGAAGTGGAGCCCGAAGAT
GTGACTGAATTGCTGCAATCTCATGATAAAACCGTAATGGATGAGGAGTTGCTTCCTATG
GATGAGCAAAGAAAGTGGTTTCTGGAAATGGAATCTACTCCTGGTGAAGATGATGTAAAG
ATAGTCGAAATGACAACAAAGGATTTAGAATACTACATAAACTTAGTTGATAAAGCAGCA
GCAGGGTTTGAGAGGATTGACTCTAATTTTGAAAGAAGTTCTACTGTGGGTAAAATGCTA
TCAAACAGTATCTCATGCTATAGAGAAATTGTTCGTGAAAGGAAGAGTCCATCAATGAGG
CAAATATCATTATTGTCTTATTTTAAGAAATTGCCA
>Carnivora_Urma_CDS
ATGGCCTCTAAGTGTTAGTGAAAGGAAGAGTCGCATGTCTCTCACTTTAAATCAAAAGCT
AGAAATGATTAAGCTTAGTGAGGAAGGCATGTCAAAAGCAGAGATAGGTCGGAAGCTAGG
CCTCTTGCGCCAAACAGTTAGCCAAGTTGTAAATGCAAAGGATAAGTTCTTGAAGGAAAT
TAAAAGTGGTACTCCAGTGAACACACGAATGATAA---GAAAGCGAAACAGCCTTATTGC
AGATATGGAGAAAGTTTTAGTGGTCTGGATAGAAGATCAAACCAGCCACAACATTCCCTT
GAGCCAAAGCCTAATTCAGAGCAAGGCCCTAACTCTCTTCAATTCTCTGAAGGCTGAGAG
AGGTGAGGAAGCTGCAGAAGAAAAGTTTGAAGCTAGCAGAGGTTGGTTCATGAGGTTTAA
GGAAAGAAGCCGTCTCTGTAACGTAAAAGTGCAAGGGGAAGCAGCAAGAGCTGATGTAGA
AGCTGCAGCGAGTTCTCCAGAAGACCTAGCCAGGATCATTAATGCAGGTGGCTACACTAA
ACAACAGATTTTCAATGTAGATGAAACAGCCTTATATTGGAAGAAGATGCCATCTAGGAC
TTTCATAGCTAGAGAAGAGAGGTCAATGCCTGGCTTCAAAGCTTCAAAGGACAGGCTGAC
TCTCTTGTTAGGGGCTAATGCAGCCGGTGACGTTAAGTTGAAGCCAATGCTCATTTACCA
TTCTGAAAATCCTAGAGCGCTTAAGAATTATGCTAAATCTACTCTGCCCGTACTCTATAA
ATGGAACAACAGAGCCTGCATGACAGCACATCTGTTTACAACATGGTTTACTGAATATTT
TAAGCCCACAGTTGAGACCTATTGCTCAGAAAAAAAGATTCCTTTCAAAATATTACTGCT
CATTGACAATGCACCTGGTCACCCAAGAGCTCTGATGGAGATGTACAATGAGATTAATGT
TGTTTTCATGCCTGCTAACTCAACATCTGTTCTGCAGCCCATGGACCAAGGAGTCATTTC
AACTTTCAAGTCTTATTATTTAAGAAATACATTTCGTAAAGCTATAGCTGCCACTGATGG
ATCTGGGCAAAGTAAATTGAAGACCTTCTGGAAAGGATTCACCATCCTAGATGCCATTAA
GAACATTCGTGATTCATGGGAAGAAGTCAAAATGTCTACATTAACAGGAGTTTGGAACAA
GTTGATTCCAGCCCTCGTGGATGACTTTGAGGGGTTCAAGAC-----TTCAGTGGACGAG
GTAACTGCAGATGTCGTAAAAATAGCAAAAGAATTAGAATTGGAAGTGGAGCCCGAAGAT
GTGACTGAATTGCTGCAATCTCATGATAAAACCGTAATGGATGAGGAGTTGCTTCCTATG
GATGAGCAAAGAAAGTGGTTTCTGGAAATGGAATCTACTCCTGGTGAAGATGATGTAAAG
ATAGTCGAAATGACAACAAAGGATTTAGAATACTACATAAACTTAGTTGATAAAGCAGCA
GCAGGGTTTGAGAGGATTGACTCTAATTTTGAAAGAAGTTCTACTGTGGGTAAAATGCTA
TCAAACAGTATCTCATGCTATAGAGAAATTGTTCGTGAAAGGAAGAGTCCATCAATGAGG
CAAATATCATTATTGTCTTATTTTAAGAAATTGCCA
>Carnivora_Vula_CDS
ATGGCCTCTAAGTGTTACTGAACGGAAGAGTCGCATGTCTCTCACTTTAAATCAAAAGCT
AGAAATGATTAAGCTTAGTGAGGAAGGCATGTCGAAAGCAGAGATAGGTCGGAAGCTAGG
CCTCTTGCGCCAAACAGTTAGCCAAGTTGTGAATGCAAAGGATAAGTTCTTGAAGGAAAT
TAAAAGTGGTACTCCAGTGAACACACGAATGATAA---GAAAGCGAAACAGCCTTATTGC
TGATATGGAGAAAGTCTTAGTGGTCTGGATAGAAGATCAAACCAGCCACAACATTCCCTT
GAGCCAAAGCCTAATCCAGAGCAAGGCCCTGACTCTCTTCAATTCTATGAAGGCTGAGAG
AGGTGAGGAGGCTGCAGAAGAGAAGTTTGAAGCTAGCAGAGGTTGGTTCATGAGGTTTAA
GGAAAGAAGCCGTCTCTGTAACATCAAAGTGCAAGGTGAAGCAGCAAGTGCTGATGTAGA
AGCTGCAGCAAGTTACCCAGACGATCTAGCTAGGATCATTAATGAAGGTGGCTACACTAA
ACAGCAGATTTTTAATGTAGATGAAACAGCCTTATATTGGAAGAAGATGCCATCTAGGAC
TTTCATAGCTAGAGAGGAGAAGTCAATGCCCGGCTTCAAAGCTTCAAAGGACAGGCTGAC
ACTCTTGCTAGGGGCTAATGCAGCTGGTGACTTTAAGTTGAAGCCAATGCTCATATACCA
TTCTGAAAATCCTAGGGCCCTTAAGAATTATGCTAAATCTACTCTGCCCGTGCTCTACAA
ATGGAACAACAAAGCTTGCATGACAGCACATCTGTTTACAACGTGGTTTACTGAATATTT
TAAGCCCACGGTTGAGACCTACTGCTCAGAAAAAAAGATTCCTTTCAAAATACTACTGCT
CATTGACAATGCACCTGGTCACCCACAAGCTCTGATGGAGATGTACAATGAGATTAATGT
TGTTTTCATGCCTGCTAACTCAACATCCGTTCTACAGCCCATGGACCAAGGAGTCATTTC
CGCTTTCAAGTCTTATTATTTAAGAAATACATTTCGTAAGGCTATAGCTGCCACTGATGG
ATCTGGGCAAAGTAAATTGAAAACCTTCTGGAAAGGATTCACCATTCTAGATGCCATTAA
GAACATTCGTGATTCATGGGAAGAGGTCAAAATGTCAACACTAACAGGAGTTTGGAAGAC
ATTCATTCCAGGCCTCAGGGATGACTTTGACGGGTTCAAGAC-----TTCAGTGGAGGAA
GTAACTGCAGATGTGGTAAAAATAGCAAAAGAATTAGAACTAGAAGTAGAGCCTGAAGAT
GTGACTGAATTGCTTCAATCTCACGATAAAACTGTAATGGATGAAGAGTTGCTTCCTATG
GATGAGCAAAGGAAGTGGTTTCTTGAGATGGAATCTATTCCCGGTGAGGATGATGTAAAG
ATTGTCGAAATGACAACAAAGGATTTAGAATACTACATAAGCTTAGTTGATAAAGCAGCA
GCGGGGTTTGAGAGGATTGACTCCAATTTTGAAAGAAGTTCCAGAGTGGGTAAAATGCTA
TCAAACAGTATCTCGTGCTACAGAGAAATTGTTCGTGAAAGGAAGAGTCCATCAATGCGG
CAGATTTCATTATTGTCTTATTTTAAGAAATTGCCA
>Carnivora_Vuvu_CDS
ATGGCCTCTAAGTGTTACTGAACGGAAGAGTCGCATGTCTCTCACTTTAAATCAAAAGCT
AGAAATGATTAAGCTTAGTGAGGAAGGCATGTCGAAAGCAGAGATAGGTCGGAAGCTAGG
CCTCTTGCGCCAAACAGTTAGCCAAGTTGTGAATGCAAAGGATAAGTTCTTGAAGGAAAT
TAAAAGTGGTACTCCAGTGAACACACGAATGATAA---GAAAGCGAAACAGCCTTATTGC
TGATATGGAGAAAGTCTTAGTGGTCTGGATAGAAGATCAAACCAGCCACAACATTCCCTT
GAGCCAAAGCCTAATCCAGAGCAAGGCCCTGACTCTCTTCAATTCTATGAAGGCTGAGAG
AGGTGAGGAGGCTGCAGAAGAGAAGTTTGAAGCTAGCAGAGGTTGGTTCATGAGGTTTAA
GGAAAGAAGCCGTCTCTGTAACATCAAAGTGCAAGGTGAAGCAGCAAGTGCTGATGTAGA
AGCTGCAGCAAGTTACCCAGACGATCTAGCTAGGATCATTAATGAAGGTGGCTACACTAA
ACAGCAGATTTTTAATGTAGATGAAACAGCCTTATATTGGAAGAAGATGCCATCTAGGAC
TTTCATAGCTAGAGAGGAGAAGTCCATGCCCGGCTTCAAAGCTTCAAAGGACAGGCTGAC
ACTCTTGCTAGGGGCTAATGCAGCTGGTGACTTTAAGTTGAAGCCAATGCTCATATACCA
TTCTGAAAATCCTAGGGCCCTTAAGAATTATGCTAAATCTACTCTGCCCGTGCTCTACAA
ATGGAACAACAAAGCTTGCATGACAGCACATCTGTTTACAACGTGGTTTACTGAATATTT
TAAGCCCACGGTTGAGACATACTGCTCAGAAAAAAAGATTCCTTTCAAAATACTACTGCT
CATTGACAATGCACCTGGTCACCCACAAGCTCTGATGGAGATGTACAATGAGATTAATGT
TGTTTTCATGCCTGCTAACTCAACATCCGTTCTACAGCCCATGGACCAAGGAGTCATTTC
CGCTTTCAAGTCTTATTATTTAAGAAATACATTTCGTAAGGCTATAGCTGCCACTGATGG
ATCTGGGCAAAGTAAATTGAAAACCTTCTGGAAAGGATTCACCATTCTAGATGCCATTAA
GAACATTCGTGATTCATGGGAAGAGGTCAAAATGTCAACACTAACAGGAGTTTGGAAGAC
ATTCATTCCAGGCCTCAGGGATGACTTTGACGGGTTCAAGAC-----TTCAGTGGAGGAA
GTAACTGCAGATGTGGTAAAAATAGCAAAAGAATTAGAACTAGAAGTAGAGCCTGAAGAT
GTGACTGAATTGCTTCAGTCTCACGATAAAACTGTAATGGATGAAGAGTTGCTTCCTATG
GATGAGCAAAGGAAGTGGTTTCTTGAGATGGAATCTACTCCCGGTGAGGATGATGTAAAG
ATTGTCGAAATGACAACAAAGGATTTAGAATACTACATAAGCTTAGTTGATAAAGCAGCA
GCGGGGTTTGAGAGGATTGACTCCAATTTTGAAAGAAGTTCCAGAGTGGGTAAAATGCTA
TCAAACAGTATCTCGTGCTACAGAGAAATTGTTCGTGAAAGGAAGAGTCCATCAATGCGG
CAGATTTCATTATTGTCTTATTTTAAGAAATTGCCA
>Carnivora_Zaca_CDS
ATGGCCTCTAAGTGTTAGTGAAAGGAAGAGTCGCATGTCTCTCACTTTAAATCAAAAGCT
AGAAATGATTAAGCTTAGTGAGGAAGGCCTGTCAAAAGCAGAGATAGGTCGGAAGCTAGG
CCTCTTGCGCCAAACAGTTAGCCAAGTTGTAAATGCAAAGGATAAGTTCTTGAAGGAAAT
TAAAAGTGGTACTCCAGTGAACACACGAATGATAA---GAAAGCGAAACAGCCTTATTGC
TGATATGGAGAAAGTTTTAGTAGTCTGGATAGAAAATCAAACCAGCCACAACATTCCCTT
GAGCCAAAGCCTAATCCAGAGCAAGGCCCTAACTCTCTTCAATTCTATGAAGGCTGAGAG
AGGTGAGGAGGCTGCAGAAGAAAGGTTTGAAGCTAGCAGAGGTTGGTTCATGAGGTTTAA
GGAAAGAAGCCGTCTCTATAACATAAAAGTGCAAAGTGAAGTAGCAAGTGCTGATGTAGA
AACTGTAGCAAGTTATCCAGAAGATCTAACCAGGGTAATTAATGAAGGTGGCTACACTAA
ACAACAGATTTTCAATGTAGATGAAACAGCCTTATATTGGAAGAAGATGCCATCTAGGAC
TTTCATAGCTAGAGAGGAAAGGTCAATGCCTGGCTTCAAAGCTTCAAAGGACAGGCTGAC
TCTCTTGTTAGGGGCTAATGCAGCTGGTGACTTTAAGTTGAAGCCAATGCTCATTTACCA
TTCTGAAAATCCTAGAGCTCTTAAGAATTATGCTAAATCCACTCTGCCCGTACTCTATAA
ATGGAATAACAGAGCCTGCATGACAGCACATCTGTTTACAACATGGTTTACTGAATATTT
TAAGCCCACAGTTGAGACCTACTGCTCAGAAAAAAAGATTCCTTTCAAAATATTACTGCT
CATTGACAATGCACCTGGTCACCCAAGAGCTCTGATGGAGATGTACAATGAGATTAATGT
TGTTTTCATGCCTGCTAACTCGACATCTGTTCTGCAACCCATGGACCAAGGAGTCATTTC
AACTTTCAAGTCTTATTATTTAAGAAATACATTTCGTAAGGCTATAGCTGCCACTGATGG
ATCTGGACAAAGTAAATTGAAAACCTTCTGGAAAGGATTCACCATTCTAGATGCCATTAA
GAACATTCGTGATTCATGGGAAGAGGTCAAAATGTCAACCTTAACAGGAGTTTGGAAGAA
GTTGATTCCAGCCCTCATGGATGACTTCGAGGGGTTCAAGAC-----TTCAGTGGAGGAA
GTAACTGCAGATGTGGTAAAAATAGCTAAAGAATTAGAATTGGAAGTGGAGCCTGAAGAT
GTGACTGAATTGCTGCAATCTCATGATAAAACTGTAATGGATGAGGAGTTGCTTCCTATG
GATGAGCAAAGAAAGTGGTTTCTTGAAATGGAATCGACTCCTGGTGAAGATGATGTAAAG
ATTGTCGAAATGACAACAAAGGATTTAGAATATTACATAAACTTAGTTGATAAAGCAGCA
GCAGGGTTTGAAAGGATTGACTCTAATTTTGAAAGAAGTTCTACTGTGGGTAAAATGCTA
TCAAACAGTATCTCATGCTACAGAGAAATTGTTCACGAAAGGAAGAGTCCATCAATGCGG
CAAATTTCATTATTGTCTTATTTTAAGAAATTGCCG
>Cetartiodactyla_Bamu_CDS
ATGTCCGGAAAGCGTAGGTACTGCTAAGAAGCGCCACGCAATAACGATGGAAACAAAAGT
GAAAATAATTGAGAGAGTGGAGCGAGGCGAAAAGATGGTAGACGTCGCTCATTCTTATAA
CCTGAATCGTTCAACCATCGGCTCAATCGTAAAGAACAAGGACAAGATCATGGAACATGT
GAAGTCTGCTATGCCGATGACGTCGACAATAATAACGAAGAAGCGTGGAAAAGTGATGGA
GGAGATGGAGAAGCTTCTCAGTGTGTGGATGCAGGATCAGCGTCAGCGTCGAGTCCCACT
CAGCTTAATGCTGATTCAAGAGAAAGCTAAGAGCCTTTACGAAGACTTGAAGAAGAAACA
CGGCGAAGAATCAGAGGGCAAATCTTTTAACGCCAGCCGTAGCTGGGTTCACCGGTTCAA
GGCTAGAGCCAAACTTCACAACGTAAAAGTAAGTGACAAGGCAGTGAGTGCAGATACAGT
AGCTGCCCGGGAATTTCCTGAAACGCTTCGAGAAATTATTGATGAAGGCGCGTATTTACC
CGAGCAGGTGTTTAATGTGGACGAGACAGGACTGTACTGGAAGAGGATGCCAGACCGAAG
TTACATCAGTAAGGAGGAAAAGTTGATGCCAGGCTATAAAGCATCAAAGGATAGGCTCAC
GCTGTTGTTTGGTGGCAATGCTTCCGGGGATATGAAGCTGAAGCCTCTCTTAGTTTATCA
CTCAGAGAACCCAAGAGCCCTTAAAAACATAGCCAAGGGCTCTCTTCCTGTTGTGTGGAA
GAGTAACCCCAAAGCCTGGGTCACACAGGCCATTTTCCAGGACTGGTTTTTCCACCACTT
TATCCCGGAGGTAGAGAAATATTGTTTGGAGAAGGAGGTCCCATTCAACATTCTTTTGCT
GCTTGACAATGCTCCGGGCCACCCCCCATTCATGGATGACTTTCATCCCAACGTCAAAGT
AGTGCATCTGCCACTGAATACTACGGCGCTCATCCAACCTATGGACCAGGGAGTTATAGC
GACTTTCAAGAAATATTACTTACGTCACACTTTTCGTCAGGCAGTTAAGGCGAGTGACGA
ATCAGGAA---CAACCTTGCGACAATTTTGGAAGGACTATAACATCTACAAGGCCATAAA
GAACATTGACTTTGCCTGGAGTGAGGTTACGGCCGTCACCATGAATGGGGTTTGGAGGAA
CCTTTGCCCGAAGTTTGTTCACGATTTTCGTGGATTTGAGAAGGTGGGGAGTCCAAAGAG
GTCTTCAGCAACTTAGTGACCCTCAGCGAGAAGCTGGAGCTAGATCTGCAAGAGGACGAC
TTCATTGAACTCCTTGCTGTGCAACACGAGGAGCTGACTAATGAAGACCTGATGGAATTG
GAGGCCCAGAGAAAGGA------CGAAGAGGGGCAGGAGGAAGAAGAAGTAACTGAAGAA
CCGAAGAGATTCACGACGCAGGAAATGGCACGGGGGTTTTCTTTATTTGAGGAGGCACTG
GTAGTTTTTGAGGCACAGGACCCGAATGTAGAACGGTACACGAAGGTGGCAGCAGCCGTT
CAGAATGCAATCCAGTGCTACCGTGTCATCTACGACGAGAAAAAAAGAGCTACCACCCAG
ACATCACTGGATCGTTTTTAC---AAGAGGGTAGAT
>Cetartiodactyla_Glme_CDS
ATGTCCGGAAAGCGTAGGTACTGCTAAGAAGCGCCACGCGATAACGATGGAAACAAAAGT
GAAAATAATTGAGAGAGTGGAGCGAGGCGAAAAGATGGTAGACGTCGCTCATTCTTATAA
CCTGAATCGTTCAACCATCGGCTCAATCGTAAAGAACAAGGACAAGATCATGGAACATGT
GAAGTCTGCTATGCCGATGACGTCCACAATAATAACAAAGAAGCGTGGAAAAGTGATGGA
GGAGATGGAGAAACTTCTCAGTGTGTGGATGCAGGATCAGCGTCAGCGTCGAGTCCCACT
CAGCTTAATGCTGATTCAAGAGAAAGCCAAGAGCCTTTATGAAGACTTGAAGAAGAAACA
CGGCGAAGAATCAGAGGGCAAATCTTTTAATGCCAGCCGTAGCTGGGTCCACCGGTTCAA
GGCTAGAGCCAAACTTCACAATGTAAAAGTGAGTGACAAGGCAGCGAGTACAGATACAAT
AGCTGCCCGGGAATTTCCTGAAACGCTTCGAGAAATTATCGATGAAGGCGCGTATTTACC
CGAGCAGGTGTTTAATGTGGACGAGACAGGACTGTACTGGAAGAGGATGCCGGACCGAAG
TTACATCAGTAAGGAGGAAAAGTTGATGCCGGGCTATAAAGCATCAAAGGATAGGCTCAC
GCTGTTGTTTGGTGGCAATGCTTCCGGTGATATGAAGCTGAAGCCTCTGTTAGTTTATCA
CTCAGAGAACCCAAGAGCCCTTAAAAACATAGCCAAGGGCTCTCTTCCTGTTGTGTGGAA
GAGTAACCCCAAAGCCTGGGTTACACAGGCCATTTTCCAGGACTGGTTTTTCCACCACTT
TATCCCGGAGGTAGAGAAATACTGCTTGGAGAAGGACGTCCCATTCAACATTCTTTTGCT
GCTCGACAGTGCTCCGGGCCACCCCCCATTCATGGACGACTTTCATCCCAACGTCAAAGT
AGTGCATCTGCCACTGAATACTACGGCGCTCATCCAACCTATGGACCAGGGAGTTATAGC
GACTTTCAAGAAATATTACTTACGTCACACTTTTCGTCAGGCAGTAAAGGCGAGTGACGA
ATCAGGAA---CAACCTTGCGACAATTTTGGAAGGACTATAACATCTACAAGGCCATAAA
AAACATTGACTTTGCCTGGAGTGAGGTTACGGCCGTCACCATGAATGGGGTTTGGAAGAA
CCTTTGCCCGAAGTTTGTTCACGATTTTCGTGGATTTGAGAAGGTGGGGAGTCCAAAGAG
GTCTTCAGCAACTTAGTGACCCTCAGCGAGAAGCTGGAGCTAGATCTGCAAGAGGACGAC
TTCATTGAACTCCTTGCTGTGCAACATGAGGAGCTCACTAATGAAGACCTGATGGAATTG
GAGGCCCAGAGAAAGGA------TGAAGAGGGACAGGAGGAAGAAGAAGTAACTGAAGAA
CCGAAGAGATTCACGACGCAGGAAATGGCAAGGGGGTTTTCTTTATTTGAGGAGGCGCTG
TTGGTGTTTGAGGCACAGGACCCGAATGTAGAACGGTACACGAAGGTTGCAGCAGCCGTT
CAGAATGCAATCCAGTGCTACCGTGTCATCTATGACGAGAAAAAAAGAGCTACTACGCAG
ACATCACTGGATCGTTTTTAC---AAGAGGGTGGAT
>Chiroptera_Eihe_CDS
ATGGCCTCTAAGTGTTAATGAAAGGAAGAGTCGGACTTCTCTCACGTTAAATCAGAAGCT
GGAAATGATTAAGCTTAGTGAGGAAGGAATGTCGAAAGCCGAGATAGGCCGAAAGCTAGG
CCTCTTGCGACAAACAGTTAGCCAAGTTGTGAATGCCAAGGAAAAGTTCTTGAAGGAAAT
TCAAAGTGCAACTCCAGTGAACACACGAATGATAA---GAAAGCAAAACAGTCTTATTGC
TGATATGGAGAAAGTTTTAGTGGTCTGGATAGAAGATCAAACCAGCCACAACATTCCTTT
AAGCCAAAGCCTAATCCAGAGCAAGGCCCTAACGCTCTTTAATTCTATGAAGGCCGAGAG
GGGTGAGGGAGCTGCAGAAGAAAAGTTTGAAGCCAGCAGGGGTTGGTTTGTGAGATTTAA
GGAAAGATGTTGTCTCTATAACATCAGAGTGCAAGGTGAAGCAGCGGGTGCTGATGTAGA
AGCTGCAGCAAGTTACCCAGAAGGTCTAGCTAAGATCATTAATGTAGGCGGCTACACTAA
ACAACAGATTTTCAATGTAGATGAAACAGCCTTATACTGGAAGAAGATGCCATCTCGGAC
TTTCATAGCTAGAGAGGAGAAGTCGATGCCCGGCTTCAAAGCTTCAAAGGACAGGCTGAC
TCTCTTGTTAGGGGCTAATGCAGCCGGTGACTTTAAGTTGAAGCCAATGCTCATTTACCA
TTCCAAAAATCCTCGGGCCCTTAGGAATTATGCTAAGGCCACTCTGCCTGTGCTCTATAA
ATGCAACAACAAAGCCTGGATGACAGCACCCCCGTTTACAACATGGTTTACTGAATACTT
TAAGCCCACTGTTGAGACCTACTGCTCAGAAAAAAAGATTCCTTTTAAAATATTACTGCT
CATTGACAATGCCCCTGTTCACCCAAGGGCTCTGAAGGAGATGTACAATGAGATTGATGT
TGTCTTCATGCCTGCTAGCACAGCATCCATTCTGCAGCCCATGTGCCAGGGAGTAATTTT
GACTTTCAAGTCTTATTATTTAAGAAATACATTTCGTAAAGCCGTCATTGCCACTGATGG
ATCTGGGCAAAGTAAATTGAAAACCTTCTGGAAGAGATTCACCATTTTAGATGCCATTAA
AAACATTCGTGACTCATGGGAAGAGGTCAGAAAAGCAACATTAACAGGAGTTTGGAAGAA
ACTGATTCCAACCCTCATGAATGACTTTGAGGGGTTCAAGACTTCAGTTCAGTGGAAGAA
GTCACTGCAGATGTGGTGCAAGCAG-----------------------------------
------------------------------------------------------------
------------------------------------------------------------
------------------------------------------------------------
------------------------------------------------------------
------------ATGTGGTGCAAA------------------------------------
------------------------------------
>Chiroptera_Hiar_1_CDS
ATGGCCTCTAGGTGTTAGTGAAAGGAAGAGTCGCACATCTCTCACTTTAAATCAAAAGTT
AGAAATGATTAAGCTTAGTGAAGAAGGCATGTCAAAAGCTGAGATTGGCCGAAAGCTAGG
CCTCTTGCGACAAACTGTTAGCCAAGTTGTGAATGCAAAGGAGAAGTTCTTGAAGGAAAT
TGAAAGTGCTACTCCAGTGAACACAAGAATGATAA---GAAAACAAAACAGCCTTATTGC
TGATATGGAGAAAGTTTTAGTGGTCTGGATAGAAGATCAGATCAGCCACAACATTCCCTT
AAGTCAAAGCCTCATCCAGAGCAAGGCCCTGACTCTCTTCAATTCTATGAAGGCTGAGCG
AGGGGAGGAGGCTGCAGAAGAAAAGTTTGAAGCTAGCAGAGGTTGGTTCGTGAGGTTTAG
AGAAAGATGTCGTCTCTATAACATAAAAGGACAAGGTGAAACAGCAAGTGCTGATGTAAA
AGCTGCAGCAAGCTATCCAGA---TCTAGCTAAGATAATCAGTGAAGGTGGCTACACTAA
ACAACAGATTTTCAGTGTAGATGAAACAGCCTTATATTGGAAGACGATGCCATCCAGGAC
TTTCATAGCTAGAGAGGAGAAGTCAATGCCTGGTTTCAAAGCTTCAAAGGACAGACTGAC
TCTCTTGTTAGGGGCTAATGCAGCTGATGACTTTAAGTTGAAGCCAATGCTCATTTACCA
TTCTGAAAATCCCAGGGCCCTTAGGAATTATGCCAAATCTACTCTGCCTGTGCTCTATAG
ATGGAACAGCAAAGCCTGGATGACAGCACATCTGTTTACGACATGGTTTACTGAATATTT
TAAGCCCACTGTTGAGACCTACTGCTCAGAAAAAAAGATTCCTTTCAAAATATTACTGCT
CATTGACAACGCACCTGGTCACCCACGCGCTCTGAAGGAGATGTACAACGAGATTAATAT
TGTTTTCCTGCCTACAAACACAACGTCCATTCTGCAGCCCATGGCTCAGGGAGTCATTTC
GACTTTCAAGTCTTATTATTTAAGAAATACATTTCGTAAGGCTGTAGCTGCTGCTGATGG
GTCTGGGCAAAGTAAATTGAGAACCTTCTGGAAAGGATTCACCATTCTAGATGCTATTAA
GAACATTCGTGATTCATGGGAAGAGGTCAAAATAGCAACATTAACAGGAGCTTGGAAGAA
GTTGATTCCAACCCTCACGGGTGACTTTGAGGGTTCCAAGAC-----TTCAGTGGAGGAA
GTCACTGCAGATGTGGTGGAAATAGCAAGAAAGCTAGAATTAGAAGTGGAACCTGAAGAT
GTGACTGAATTGCTGCAATCGCATGATAAATCTTTAACAGACGAGGAGTTGCTTCTTATG
GATGAGCAAAGAAAGTGGTTTCTTGAGATGGAATCTACTCTTGGTGAAGATGATGTGAAG
ATCGTTGAAATGACAACCAAGGATTTAGAATATTACATAAACTTAGTTGATGAAGCAGCG
GCAGGGTTTGAGAAGATTGACTCCAATTTTGAGAGAAGTTCTACTGTGGGTAAAATGCTA
TCAAACAGTATTGCATGCTACAGAGAAATCATTCATGAAAGAAAGAGTCAGTCGATGTGG
CAAACTTCATTGTTATCTTATTTTAAGAAATTGCCA
>Chiroptera_Hiar_2_CDS
ATGGCGCCCAGAGGTTAAAGGCGGTAAGAAGAAGGAAATGATTATGGTGGAAGTTAAGAA
GGAAATCATCGAAAAGTACGAACGAGGTATGCGAGTGGCTGAAATTGCAAGATTTTATAA
GAAGCCTACGTCGACCATTTGCACAATATTAAAGAAGAAAGAAGAAATAAGGGGGCT---
------AGATGCAGCAAAAGGAGTCATGAGAATATCAAAGCAACGGCCACGTGTTCTGGA
AGATGTAGAAAAGTTGCTTCTGGTTTGGATAAATGAGAAGCAACTAGCAGGTGATACTGT
GACTGAGAACTTGATCTGTGAGAAGGCAAAGGCCTTGTACACCGACCTTGTAAGTAAACT
GCCAGGTACGTCAACAGAAAAGGAATTCAAGGCAAGCAGGGGATGGTTTGATAACTTTAA
AAGGAGAAGTGGCATCCATAGTGT---ACGGCATGGAGAGGCTGTGAGTTCAGATGCTAA
GGCAGCTGAGGCGTTCGCTATCGAGTTCCAGAAGCTCATGGTTTCTGAGTGTTACCTGCC
GGAGCAAGTTTTTAACTGCAATGAGACGGGGCTTTTTTGGAAAAAGGTGCCAAAGAGGAC
CTACAGTACAGAAGAAGAGAATGCAGTGCCCGGCCACAAGCCCATGAATGACCGTCTCAC
CCTCTTGTTTTGTGCTAATGCAAGCGGGGATTTCAAAGTCAAGCCCCTGCTTGTGTATCA
TTCCGAGAATCCACGAGCCTTCAAGAAGGTGCAGAAGAGCCAGTTAAACGTTATGTGGAG
GTCCAACAGCAAGGCTTGGGTCACTCGTATCTTGTTCGTTGAGTGGATCAACGAGGTCTT
CGGTCCTGCAGTGAAGAAATACCTTTTAGAAAAGAATCTGCCACTGAAAGCCTTGCTGGT
TATGGATAATGCTCCTGCTCATCCTCCAGGCTTGGACGACTTACTGGAGGACATTCAGGT
CAAGTTCCTTCCCCCCAACACCACTCCAATCCTGCAGCCCATGGATCAGCAGGTCATTTC
GAACTTTAAAAAGCTTTACACCAAAGCACTATTTCAGCGATGCTTTGAGGTGAGCGAAGG
AACAAACC---TTACCCTCCGAGAGTTTTGGAAAAATTTCCACATTGTGAACTGCCTCAA
GATCATTGATAAAGCCTGGGATGGGGTCACCAAGAGAACCCTCAATTCTGCTTGGAGCAA
ACTGTGGCCTGATTGCGTTCTTGGACAT---GACTTGGAGGGGCTTGACAGGAGCCGCTA
GTTGTTGATGAAATTGTGTCCTTGGGGAAGACCATGGGGCTGGAGGTGAATGAGGACGAC
ATTCAAGAGCTGGTGGAGGAACATGGCCAGGAGCCGACCACCGACCAACTGATGGATCTG
CCTCACGAGCAACAGCAAGAGGTTAT---GGAGATCTCGTCTGAGGAGGAGGAGGAGAAG
GTGGAGGAATCCCTCACTTCATATAAGATTAGGGAGGTGTGTAAAATGTGGGAAACAGTG
CAAAATTTTGTAGAAAAGCATCCCGAATAAGGCTGCAGCAGTGCGAGCGATGAATCTGTT
TAAAATGCAATGTCACATTTCCGCGAAATCCTTAAAAGGAGGGAAAAGCAAGC-------
--ATCATTGGATAGGATCCTTGTGAAAGTAGCACGA
>Chiroptera_Mely_CDS
ATGGCCTCTAGGTGTTAGTGAAAGGAAGAGTCGCACATCTCTCACTTTAAATCAAAAGCT
AGAAATGATTAAGCTTAGTGAGGAAGGCATGTCAAAAGCTGAAATAGGCCGAAAGCTAGG
CCTCTTGAGACAAACAGTTAGCCAAGTTGTAAACGCAAAGGAAAAGTTCTTGAAGGAAAT
TAAAAGTGCTACTCCAGTGAACACAAGAGTAATAA---GAAAGCAAAAGAGCCTCATTGC
TGATATGGAGAAAGTTCTAGTGGTCTGGATAGAAGATCAGACCAACCACAACATTCCCTT
AAGCCAAAGCCTAATCCAGAGCAAGGCCCTGACTCTCTTCAATTCTCTGAAGGCTGAGAG
AGGTGAGGAAGGTGCAGAAGAAAAGTTTGAAGCTAGCAGAGGTTGGTTTGTAAGGTTTAA
GGAAAGATGTCGTCTCTATAATATAAGAGTACAAGGTGAAGTAGCAAGTGCTGATGTAAA
AGCTGCAGCAAGTTATCCAGAAGATCTAGCTAAGGTCATTCATGAGGGTGGCTACACTAA
ACAACAGATTTTCAGTGTAGATGAAACAGCCTTCTATTGGAAGAAGATGCCATCTAGGAC
TTTCATAGCCAGAGAGGAGAAGTCAGTGCCTGGCTTCAAAGCTTCAAAGGACAGACTGAC
TCTCTTGTTAGGGGCTAATGCAGCTGGTGACTTTAAGTTGAAGCCAATGCTCATTTACCA
TTCTGAAAATCCTAGGGCCCTTAGGAATTATGCTAAGTCGACTCTGCCTGTGCTCTACAA
ATGGAACAACAAAGCTGAGATGACAGCACATCTGTTTACAACGTGGTTTACAGAATATTT
TAAGCCCACTGTGGAGACCTACTGTTCAGAAAAAAAGATTCCTTTCAAAATATTACTGCT
TGTTGACAATGTACCTGTTCACCCAAGAGCTCTGAAGGAGATGTACAACGAGATTCATGT
AGTTTTCACGCCTG---ACACAACATCCATTCTGCAACCCATGGCTCAAGGAGTAATTTT
GACTTTCAAGTCTTATTACTTAAGAAACACATTTCGTAAGGCTATTGTTGCCTCTGATGG
GTCTGTGCAAAGTAAACTGAAAACATTCTGGAAAGGATTCACCATTCTAGATGCCATTAA
GAACATTCGTGACTCATGGGAAGAGGTCAAAATAGCAACATTAGCAGGAGTTTGGAAGAG
GTTGATTCCAGCCCTCATGGATGACTTTGAAGTGTTCAAAAC-----TTCAGAGGAAGAA
ATCACCGCAGATGTGGTAAAAATGGCAAGGGAACTAGAATTAGAAGTGGGACCTGAAGAT
GTGACTGAATTGCTGCAATCTCATGATAAATCTTTAACAGATGAGGAGTTGCTTCTTATG
GATGAGCAAAGACAGTGGTTTCTTGAAATGGAGTCTACT---GGTGAAGATGATGTGAAG
ATTGTTGAAATGACAACAAGGGATTTAGAATATTACATAAACTTAGTTGATAAAGCAGCA
GCAGGGTTTGAGAAAATCGACTCCAATTTTGAAAGAAGTTCTACTGTGGCTCAAAGGCTA
TCCAACAGCATTGCTTGCTACAGAGAAATCATTCGTCAAAGAAAGAGGCAATCGATGAGG
CAGACTTCATTGTTGTCTTCTTTTAAGAAATTGCCC
>Chiroptera_Mybr_1_CDS
ATGGCCTTTAGGTGTTAGTGAAAGGAAGAGTCGTACGTCTCTCACTTTAAATCAAAAGCT
AGAAATGATTAAACTTAGTGAGGAAGGCATGTCAAAAGCTGAGATAGGCCGAAAGCTAGG
CCTCTTGCGACAAACAGTTAGCCAAGTTGTGAATGCAAAGGAAAAGTTCTTGAAGGAAAT
GAAAAGTGCTACTCCAATGAACACACGAGTGATAA---GAAAGCAAAACAGCCTGATTGC
TGACATGGAGAAAGTGTTAGTGGTCTGGATAAAAGATCAAACCAGCCACAACATTCCCTT
AAGCCAGAGTCTAATCCAGGCCAAGGCCTTAATGCTTTTCAATTCTATAAAGGCCGAGAG
AGGTGAGGAAGCTGCAGAAGAAAAGTTTGAGGCCAGCAGAGGTTGGTTCATGAGGTTTAA
GGAAAGATGCCGACTCTGTGACATAAAAGTGCAAGGTGAAGCCGCAGGTGCCGACGTGGA
AGCTGCAGCAAGTGACCCAGAAGATCTGGCCAAAATAATTAATGAAGGTGGCTACACCAC
ACAACAGATTTTCAATGTAGAGGAAACAGCCTTATATTGGAAGAAGATGCCATCTAGAAC
TTTCATAGCCAGAGAGGAGAAGGCAATGCCTGGCTTCAAAGCTTCAAAGGACAGGCTGAC
CCTCTTGTTAGGGGCTAATGCAGCTGGTGACTTTAAGTTGAAGCCAATGCTCGTGTATTA
TTCTGAAAATCCTACCGCCCTTAAGAATTATGCTAAAGCTACTCTGCCTGTGCTCTATAA
ATGGAACAACAAAGCCTGGATGACAGCACATTTGTTTACATCATGGTTTACTGAATATTT
TAAGCCCGCTGTCGAGACCTACTGCTCAGAAAAAAAGATCCCTTTCAAAATATTACTGCT
TATTGACAATACACCTGTTCACCCAAGAGCTCTGAAGGAGTTGTACAATGAGATTAATGT
TATTTTCATACCTGCTAACACAGCATCCACTCTGCAGCCCCTGGGTCAAGGAGTAATTTC
AACTTTCAAGTCTTATTATTTAAGAAACATATTTTGTAAGGCTATAGCTGCCACTGATGG
ATCTGGGCAAAGTAAATTGAAAACCTTCTGGAAAAGGTTCACCATTCTAGATGCCATTAA
GAACATCCGCGATTCGTGGGATGAGGTCAAAACATCAACCATAACAGGAGTTTGGAAGAA
GTTGATTCCAACCCTCACGGATGAGTTTGAGGAGTTCAAGGT-----TTCATTGGAGGAA
GTGACTGCAGATGTGGTGGAAATAGCAAGAGAACTGGAATTAGAAGTGGGGCCTGAAGAT
GTGACCGAATGGCTGCAGTCTCACGATAGCTCTTTAACGGATGAGGAGCTGCTGCTTATG
GATGAGCAGAGGAAGTGGTTTCTTGAGATGGAGTCTGCTCCTGGCGAAGATGACGTGAAG
ATCGTTGAAATGACCACAAGGGATTTAGAATATTACATAAACTTAGTGGATGAGGCAGCA
GCAGGGTTTGAGAGGATCGACTCCAATTTTGAAAGAAGTTATACTGTGGGTGGAATGCTA
TCAGACAGCATTGCGTGCTACAGAAAAATCATCCACGAAAGGAAGAGTCAGTCGATGAGG
CAGAGTTC---ATTGTCTTATTTTAAGAAATTCCCA
>Chiroptera_Myda_1_CDS
ATGGCCTTTAGGTGTTAGTGAAAGGAAGAGTCGCACATCTCTCACTTTAAATCAAAAGCT
AGAAATGATTAAACTTAGTGAGGAAGGCATGTCAAAAGCTGAGATAGGCCGGAAGCTAGG
CCTCTTGCGACAAACAGTTAGCCAAGTTGTGAATGCAAAGGAAAAGTTCTTGAAGGAAAT
GAAAAGTGCTACTCCAATGAACACACGCGTGATAA---GAAAGCAGAACAGCCTGATTGC
TGATATGGAGAAAGTGTTAGTGGTCTGGATAAAAGATCAAACCAGCCACAACATTCCCTT
AAGCCAGAGTCTAATCCAGGCCAAGGCCTTAATGCTTTTTAATTCTATAAAAGCTGAGAG
AGGTGAGGAAGCTGCAGAAGAAAAGTTTGAGGCCAGTCGAGGTTGGTTCATGCGGTTTAA
GGAAAGATGCCGACTCTGTGACATAGAAGTGCAAGGTGAAGCCGCAGGTGCCGACGTGGA
AGCTGCAGCACATGACCCAGAAGATCTGGCTAAAATAATTAATGACGGTGGCTACACTAC
ACAACAGATTTTCAATGTAGGTGAAACAGCCTTATATTGGAAGAAGATGCCATCTAGAAC
TTTCATAGCCAGAGAGGAGATGGCAATGCCTGGCTTCAAAGCTTCAAAGGACAGGCTGAC
TCTCTTGTTAGGGGCTAATGCAGCTGGGGATTTTAAGTTGAAGCCAATGCTCGTTTATTA
TTCTGAAAATCCTACCGCCCTTAAGAATTATGCTAAAGCTACTCTGCCTGTGCTCTATAA
ATGGAACAACAAAGCCTGGATGACAGCACATTTGTTTACATCATGGTTTACTGAATATTT
TAAGCCCGCTGTCGAGACCTACTGCTCAGAAAAAAAGATTCCTTTCAAAATATTACTGCT
TATTGACAATACACCTGTTCACCCAAGAGCTCTGAAGGAGTTGTACAATGAGATTAATGT
TATTTTCATACCTGCTAACACAGCATCCACTCTGCAGCCCCTGGGTCAAGGAGTAATTTC
AACTTTCAAGTCTTATTATTTAAGAAACATATTTTGTAAGGCTGTAGCTGCCACTGATGG
ATCTGGGCAAAGTAAATTGAAAACCTTCTGGAAAGGATTCACCATTCTAGATGCCATTAA
GAACATCCGTGATTCGTGGGATGAGGTCAAAACATCAACCATAACAGGAGTTTGGAAGAA
GTTGATTCCAACCCTCACGGATGAGTTTGAGGAGTTCAAGGT-----TTCATTGGAGGAA
GTGACTGCAGATATGGTGGAAATAGCAAGAGAACTGGAATTAGAAGTGGGGCCTGAAGAT
GTGACCGAATGGCTGCAATCTCATGATAGCTCTTTAACGGACGAGGAGCTGCTGCTTATG
GATGAGCAGAGGAAGTGGTTTCTTGAGACGGAGTCTGCTCCTGGTGAAGATGATGTGCAG
ATTGTTGAAATGACCACGAGGGATTTAGAATATTACATAAACTTAGTTGATGAGGCAACA
GCAGGGTTTGAGAGGATCGACTCCAATTTTGAAAGAAGTTATACTGTGGGTAGAATGCTA
TCAAACAGCATCGCGTGCTACCGAAAAATCATCCACGCAAGGAAGAGTCCGTCGATGAGG
CAAAGTTC---GGTGCCTTATTTTAAGAAATTCCCA
>Chiroptera_Mylu_CDS
ATGGATCTGAAGTGCGAGTGCTGAGAAGAAGAAGCGGATGATGTGCATTGAATTAAAGAA
AGAAATTATCGCAAAACATGACCAAGGTGTGCGTGTAATCGACTTGGCGAAGCAGTACGA
GCGTAGCACTTCTACGATCTGCACCATACTGAAGCAGAAGGAGTCGATACAGGCTAC---
------AGCTCCAGCCAAGGGCATTAAAATAATTTCTAAACAGCGGACATCTATCCATGA
AAATATGGAGAAGCTGCTAATGGTGTGGTTAACGGAGAAGCAGCTCGCAGGAGATACCGT
GACGAAGGCTATAATCTGCGAGAAGGCACGAGCTATTTACGCCGATTTGCTGCAGCAGAC
CCCAGGCACTTCAATGGACGAGGCATTTAAAGCCAGTCGGGGCTGGTTCGAAAATTTTAA
AAAGAGGACCGGCATTCACTCCGTTGTCAGACATGGTGAGGCAGCGAGCGCGGATATAAA
GGCAGGTGAGGATCACCTCAGAACGTTTGCTGAAATTATAGCAGCAGAAGGATACATCCC
CCAGCAAGTCTTCAACTGTGACGAGACAGGACTCTTCTGGAAGAGGATGCCAAGGAGAAC
TTATATAACAGCAGAAGAGAACAGGATGCCAGGCCACAAACCCATGAAGGATAGGCTAAC
CCTCGCACTGTGTGCCAACGCCAGCGGCGACTGCAAGATTAAGCCGCTGCTCGTTTATCA
TTCGGAAAACCCCAGAGCCTTTAAGAAGATTCTGAAAGAAAAACTGCAGGTTATGTGGAG
GGCAAACCCGAGGGCGTGGGTCACCAGGCAGATCTTTGTGGAGTGGGTGAATTTGGTCTT
TGGTCCTGACGTTAAGAAATATCTCCAGGAAAATAACCTACCCCTGCAAGCTCTTCTTGT
CCTGGATAGTGCACCTGCTCACCCACCTAACCTAGATGACATCCTCGAAGATATAAAGGT
TCTCTACCTTCCACCTAACACCGCCCCTATCCTGCAGCCAATGGAACAGCAGGTGATTTC
TAATTTCAAGAAGCTCTTCACCAAGCACCTGTTCCGCCACTGCTTTGAGGTGACGGAGAG
CACAAACC---TCACCCTTCGAGAGTTCTGGAAGGACTATAACATCGTGATGTGCCTCAG
AATTATCGATATGGCCTGGCAGGGTGTTACAAAGAGGACCTTGACTTCTGCGTGGAAGAA
GCTGTGGCCTGAGGTCGTGTCTGAAACG---GATTTTGAAAGACTCGACCCGAAGCGGCA
GTGGTGGAGGAGATTGTGTCCCTCGGCAAGTCCATGGGCCTGGACGTGGATGAAGGTGAC
ATCAACGAGCTCACCCAGGAGCACTCCGAGGAGCTGACAACGCAGGAGCTAAAGGAGCTA
CAGGCGCAGCAGCACACGGAGGTTTTGCAGGAAA---------TAGATGACACGGAGGAG
GAGGAGGAGGTTATCTCTGTAAGTGAGATAAAGGAAATGTTGGGAGTGTGGGAGAAACTT
TCAGACTTTATTCAAAAGAAACCTAGAAAAAATTGCAACTGGGCGTGCGATGGAGCTATT
TAAACTTGCCTAACTCATTTCAGAAATATTCTGAAAGGGAGGATGAAACAGAT-------
--CTCATTGGACAGGTTTTTATCGAAAACTCCTGTA
>Chiroptera_Mylu_1_CDS
ATGGCCTTTAGGTGTTAGTGAAAGGAAGAGTCGGACGTCTCTCACTTTAAATCAAAAGCT
AGAAATGATTAAACTTAGTGAGGAAGGCATGTCAAAAGCTGAGATAGGCCGAAAGCTAGG
CCTCTTGCGACAAACAGTTAGCCAAGTTGTGAATGCAAAGGAAAAGTTCTTGAAGGAAAT
GAAAAGTGCTACTCCAATGAACACACGAGTGATAA---GAAAGCAAAACAGCCTGATTGC
TGATATGGAGAAAGTGTTAGTGGTCTGGATAAAAGATCAAACCAGCCACAACATTCCCTT
AAGCCAGAGTCTAATCCAGGCCAAGGCCTTAATGCTTTTCAATTCTATAAAGGCCGAGAG
AGGTGAGGAAGCTGCAGAAGAAAAGTTTGAGGCCAGCAGAGGTTGGTTCATGCGGTTTAA
GGAAAGATGCCGACTCTGTGACATAAAAGTGCAAGGTGAAGCCGCAGGTGCCGACGTGGA
AGCTGCAGCAAGTGACCCAGAAGATCTGGCCAAAATAATTAATGAAGGTGGCTACACCAC
ACAACAGATTTTCAATGTAGAGGAAACAGCCTTATATTGGAAGAAGATGCCATCTAGGAC
TTTCATAGCCAGAGAGGAGAGGGCAATGCCTGGCTTCAAAGCTTCCAAGGACAGGCTGAC
CCTCTTGTTAGGGGCTAATGCAGCTGGTGACTTTAAGTTGAAGCCAATGCTCGTGTATTA
TTCTGAAAATCCTACCGCCCTTAAGAATTATGCTAAAGCTACTCTGCCTGTGCTCTATAA
ATGGAACAACAAAGCCTGGATGACAGCACATTTGTTTACATCATGGTTTACTGAATATTT
TAAGCCCGCTGTCGAGACCTACTGCTCAGAAAAAAAGATTCCTTTCAAAATATTACTGCT
TATTGACAATACACCTGTTCACCCAAGAGCTCTGAAGGAGTTGTACAATGAGATTAATGT
TATTTTCATACCTGCTAACACAGCATCCACTCTGCAGCCCCTGGGTCAAGGAGTAATTTC
AACTTTCAAGTCTTATTATTTAAGAAACATATTTTGTAAGGCTGTAGCTGCCACTGATGG
ATCGGGGCAAAGTAAATTGAAAACCTTCTGGAAAGGGTTCACCATTCTAGATGCCATTAA
GAACATCCGCGATTCGTGGGATGAGGTCAAAACACCAACCATAACAGGAGTTTGGAAGAA
GTTGATTCCAACCCTCGCGGATGAGTTTGAGGAGTTCAAGGT-----TTCGTTGGAGGAA
GTGACTGCAGATGTGGTGGAAATAGCAAGGGAACTGGGATTAGAAGTGGGGCCTGAAGAT
GTGACCGAGTGGCTGCAGTCTCACGACAGCTCTTTAACGGATGAGGAGCTGCTGCTTATG
GATGAGCAGAGGAAGTGGTTTCTCGAGATGGAGTCCGCTCTTGGCGAAGATGACGTGAAG
ATCGTTGAAATGACCACAAGGGATTTAGAATATTACATAAACTTAGTGGATGAGGCAGCA
GCAGGGTTTGAGAGGATCGACTCCAATTTTGAAAGAAGTTACACTGTGGGTGGAATGCTA
TCAAACAGCATCGCGTGCTACAGAAAAATCATCCACGAAAGGAAGAGTCAGTCGATGAGG
CAGAGTTC---ATTGTCTTATTTTAAGAAATTCCCA
>Chiroptera_Ptal_CDS
ATGGCCTCTAGGTGTTAGTGAAAGGAAGAGTCGGACTTCTCTCACGTTAAATCAGAAGCT
GGAAATGATTAAGCTTAGTGAGGAAGGAATGTCGAAAGCCGAGATAGGCCGAAAGCTAGG
CCTCTTGCGACAAACAGTTAGCCAAGTTGTGAATGCCAAGGAAAAGTTCTTGAAGGAAAT
TCAAAGTGCGACTCCAGTGAACACACGAATGATAA---GAAAGCAAAACAGTCTTATTGC
TGATATGGAGAAAGTTTTAGTGGTCTGGATTGAAGATCAAACCAGCCACAACATTCCTTT
AAGCCAAAGCCTAATACAGAGCAAGGCCCTAACGCTCTTTAATTCTATGAAGGCCGAGAG
GGGCGAGGGAGCTGCAGAAGAAAAGTTTGAAGCCAGCAGGGGTTGGTTTGTGAGATTTAA
GGAAAGATGCTGTCTCTATAACATCAGAGTGCAAGGTGAAGCAGCAGGTGCTGATGTAGA
AGCTGCAGCAAGTTACCCAGAAGGTCTAGCTAAGATAATTAATGTAGGTGGCTACACTAA
ACAACAAATTTTCAATGTAGACGAAACAGCCTTATACTGGAAGAAGATGCCATCTCGGAC
TTTCATAGCTAGAGAGGAGAAGTCGATGCCTGGCTTCAAAGCTTCAAAGGACAGGCTGAC
TCTCTTGTTAGGGGCTAATGCGGCTGGTGACTTTAAGTTGAAGCCAATGCTCATTTACCA
TTCCAAAAATCCTAGGGCCCTTAGGAATTATGCTAAGGCGACTCTGCCTGTGCTCTATAA
ATGCAACAACAAAGCCTGGATGACAGCACATCTGTTTACAACATGGTTTACTGAATACTT
TAAGCCCACTGTTGAGACCTACTGCTCAGAAAAAAAGATTCCTTTTAAAATATTACTGCT
CATTGACAATGCCCCTGTTCACCCAAGGGCTCTGAAGGAGATGTACAACGAGATTGACGT
CGTTTTCATGCCTGCTAGCACAGCATCCATTCTGCAGCCCATGTGCCAAGGAGTAATTTT
GACTTTCAAGTCTTATTATTTAAGAAATACATTTCGTAAGGCCGTCGTTGCCACTGATGG
ATCTGGGCAAAGTAAATTGAAAACCTTCTGGAAGAGATTCACCATTTTAGATGCCATTAA
AAACATTCGTGATTCATGGGAAGAGGTGAGAATAGCAACATTAACAGGAGTTTGGAAGAA
ACTGATTCCAACCCTCATGAATGACTTTGAGGGGTTCAAGAC-----TTCAGTGGAGGAA
GTCACTGCAGATGTGGTGCAAATAGCAAGAGAACTAGAATTAGAAGTGGAACCTGAGGAT
GTGACTGAATTGCTGCAATCTCATGACAAATCTTTAACAGATGAGGAGTTGCTTCTTATG
GATGAGCAGAGAAAATGGTGTCTGGAGATGGAGTCTACTCCTGGTGAAGATGATGTGAAG
ATCGTTGAAATGACAACAAGGGATTTAGAATATTACATAAACTTAGTTGATGAAGCAACA
GCAGGGTTTGAGAGGATCGACTCCAATTTTGAAAGAAGTTCTACTGTGGGTAAAATGCTG
TCAAACAGCATCGTGTGCTACAGAGAAATCATTCGTGAAAGGAAGAGTCAGTTGATGAGG
CAAACTTCATCATCGTCGTATTTTAAGAAATTGCCA
>Chiroptera_Ptva_CDS
ATGGCCTCTAGGTGTTAGTGAAAGGAAGAGTCGGACTTCTCTCACGTTAAACCAGAAGCT
GGAAATGATTAAGCTTAGTGAGGAAGGAATGTCGAAAGCCGAGATAGGCCGAAAGCTAGG
CCTCTTGCGACAAACAGTTAGCCAAGTTGTGAATGCCAAGGAAAAGTTCTTGAAGGAAAT
TCAAAGTGCAACTCCAGTGAACACACGAATGATAA---GAAAGCAAAACAGTCTTATTGC
TGATATGGAGAAAGTTTTAGTGGTCTGGATTGAAGATCAAACCAGCCACAACATTCCTTT
AAGCCAAAGCCTAATCCAGAGCAAGGCCCTCACGCTCTTTAATTCTATGAAGGCCGAGAG
GGGCGAGGGAGCTGCAGAAGAAAAGTTTGAAGCCAGCAGGGGTTGGTTTGTGAGATTTAA
GGAAAGATGCTGTCTCTATAACATCAGAGTGCAAGGTGAAGCAGCAGGTGCTGATGTAGA
AGCTGCAGCAAGTTACCCAGAAGGTCTAGCTAAGATAATTAATGTAGGTGGCTACACTAA
ACAACAGATTTTCAATGTAGACGAAACAGCCTTATACTGGAAGAAGATGCCATCTCGGAC
TTTCATAGCTAGAGAGGAGAAGTCGATGCCTGGCTTCAAAGCTTCAAAGGACAGGCTGAC
TCTCTTGTTAGGGGCTAATGCGGCTGGTGACTTTAAGTTGAAGCCAATGCTCATTTACCA
TTCCAAAAATCCTAGGGCCCTTAGGAATTATGCTAAGGCGACTCTGCCTGTGCTCTATAA
ATGCAACAACAAAGCCTGGATGACAGCACATCTGTTTACAACATGGTTTACTGAATACTT
TAAGCCCACTGTTGAGACCTACTGCTCAGAAAAAAAGATTCCTTTTAAAATATTACTGCT
CATTGACAATGCCCCTGTTCACCCAAGGGCTCTGAAGGAGATGTACAATGAGATTGACGT
CGTTTTCATGCCTGCTAGCACAGCATCCATTCTGCAGCCCATGTGCCAAGGAGTAATTTT
GACTTTCAAGTCTTATTATTTAAGAAATACGTTTCGTAAGGCCGTCGTTGCCACTGATGG
ATCTGGGCAAAGTAAATTGAAAACCTTCTGGAAGAGATTCACCATTTTAGATGCCATTAA
AAACATTCGTGATTCATGGGAAGAGGTCAGAATAGCAACATTAACAGGAGTTTGGAAGAA
ACTGATTCCAACCCTCATGAATGACTTTGAGGGGTTCAAGAC-----TTCAGTGGAGGAA
GTCACTGCAGATGTGGTGCAGATAGCAAGAGAACTAGAATTAGAAGTGGAACCTGAGGAT
GTGACTGAATTGCTGAAATCTCATGACAAATCTTTAACAGATGAGGAGTTGCTTCTTATG
GATGAGCAGAGAAAATGGTGTCTGGAGATGGAGTCTACTCCCGGTGAAGATGATGTGAAG
ATCGTTGAAATGACAACAAGGGATTTAGAATATTACATAAACTTAGTCGATGAAGCAACA
GCAGGGTTTGAGAGGATCGACTCCAATTTTGAAAGAAGTTCTACTGTGGGTAAAATGCTG
TCAAACAGCATCGTGTGCTACAGAGAAATCATTCGTGAAAGGAAGAGTCAGTTGATGAGG
CAAACTTCATCATCGTCATATTTTAAGAAATTGCCA
>Chiroptera_Rhfe_1_CDS
ATGGCCTCTAGGTGTTAGTGAAAGGAAGAGTCGCACATCTCTCACTTTAAATCAAAAGCT
AGAAATGATTAAGCTTAGTGAAGAAGGCATGTCGAAAGCTGAGATAGGCCGAAAGCTAGG
CCTCTTGAGACAAACAGTTAGCCAAGTTGTGAATGGGAAGGAAAAGTTCTTGAAGGAAAT
TGAAAGTGCTACTCCAGTGAACACACGAACGATAA---GAAAGCAAAACAGCCTTATTGC
TGATATGGAGAAAGTTTTGGTGGTCTGGATAGAAGATCAAGCCAGCCACAACATTCCCTT
AAGCCAAAGCCTAATCCAGAGCAAGGCCCTAACTCTGTTCAATTCTATGAAGGCTGAGAG
AGGTGAGGAGGCTGCAGAAGAAAAGTTTGAAGCTAGCAGAGGTTGGTTCGTGAGGTTTAA
AGAAAGATGTCGTCTCTATAACAT------ACAAGGTGAAGCAGCAAGTGCTGATGTAAA
AGCTGCAGCAAGTTATCCAGA---TCTAGCTAAGATAATCAGTCAAGGAGGCTACACTAC
ACAACAGATTTTCAATGTAGATGAAACAGCCTTATACTGGAAGAAGATGCCGTCTCAGAC
TTTCATAGCTAGAGAGGAGAAGTCATTGCCTGGCTTCAAAGCTTCAAAGGACAGGCTGAC
TCTCTTGTTAGGAGCTAATGCAGCTGGTGACTTTAAGTTGAAACCAATGCTCATTTACCA
TTCTGAAAATCCCAGGGCCCTTAGGAATTACGCGAAATCTACTCTGCCTGTGCTCTACAA
ATGGAACAGCAAAGCCTGGATGACAGCGCATCTGTTTACAACATGGTTTACTGAATATTT
TAAGCCCACTGTTGAGACCTACTGCTCAGAAAAAAAGATTCCTTTCAAAATATTACTGCT
CGTTGACAATGCACCTGTTCACCCAAGAGCTCTGAAGGAGATGTACAACGAGATTGATGT
TGTTTTCATGCCTGCGAACACAACGTCCATTCTGCAGCCCATGGCTCAAGGAGTCATTTC
GACTTTCAAGTCTTATTATTTAAGAAATACATTTCGCAAGGCTATAGCTGCCGCTGATGG
ATCTGGGCAAAGTAAACTGAAAACCTTCTGGAAAGGGTTCACTATTCTAGATGCCGTTAA
GAACATTCGTGATTCATGGGAAGAGGTCAAAATAGCAACATTAACAGGAGTTTGGAAGAA
GTTGATTCCAACCCTCACGGATGACTTTGAGGGGTTCAAAAC-----TTCAGTGGAGGAA
GTCACTGCAGATGTGGTGGAAATAGCAAGAGAACTAGAATTAGAAGTGAAGCCTGAAGAT
GTGACTGAATTGCTGCAATCTCATGATAAATCTTTAACAAATGAGGAGTTGCTTCTTATG
AATGAGCAAAGAAAGTGGTTTCTTGAGATGGAGTCTCCTCCTGGTGAAGATGATGTGAAG
ATCGTAGAAATGACAACGAAGGATTTAGAATATTACATAAGTTTAGTTGATGAAGCAGTG
GCAGGGTTTGAGAAGATTGACTCCAATTTTGAGAGGAGTTCTACAGTGGGTAAAATGCTA
TCAAACAGTATCGCATGCTACAGAGAAATCATTCATGAAAGAAAGAGTCAATCGATGTGG
CAGACTTCGCTGTTGTCTTATTTTAAGAAATTGCCA
>Chondrichthyes_Caca_CDS
ATGAGTCAGAAACGCCGCTGCGAAGAAAACAAGAAAAACTATCACCCTAGCAATGAAATT
GGAGGTTTTAAAACGCCTTGAGGCTGGAGAACGAGCAGTTGATATTGGTAGAGCGCTTGG
ACTACCCCCTACGACGGTGAGAACAATCCGTGGTAACGCTGAAAAAATCAAACAAAGTGC
GCGAAGCGTTACACCTTTAAGTGCTGGCAGGGTAAGTCGGACCAGAAGCAGCATCATGGA
GAATATGGAAAGACTCTTGGCGGTCTGGATTGAAGACCAAAACCAGCGCCAGGTGCCTCT
TAGTTTGATGGTCATTCAAGCAAAAGCTAAAAGCCTCTATGACGACTTGCAGAATGAGCA
GGGTGAGAGTTCACAGTCAGAAAGTTTCAATGCCAGTCGTGGATGGTTCGAGCGTTTCAA
AAAACGTTCCTATCTGCATAGTATTAAAGTGACTGGTGAAGTGACTAGTGCCAATACAGA
AGTGGCTGATGAATTTGCTGCCTATTTGAAGAGAATCATTGAAGAAGGTGGCTACTCACC
GAAACAAGTCTTTAATGTTGATGAAACGGGGCTTTATTGGAAGCGTATGCCAAAGAAAAC
TTACATCTCCAGAGAGGAGAAGACGGCGCCAGGATTTAAAGCTGCTAAAGATCGCCTGAC
TGTTCTGCTTGGTGGGAATGCTGCAGGAGATTTCAAGTTTAAGCCCTTGGTGGTGCACCA
TTCCGAGACGCCAAGGGCTCTAAGGGGTTATTCCAAGGAACATTGT---GTCATTTGGCG
TTCAAATAAGAAAGCCTGGATGACTGGAGCACTCTTTCAAGAATGGTTCTCTCTATATGC
CATTCCTGCCTGGAGGGAATATTGTGCAAGAGAAAATATCGCTTTCAAGATATTGCTCCT
CTTGGATAATTGTCCAGGTCATCCTATCAACCTTGATGACTTGTCTGAAAATGTGAAGGT
GATTTTCCTGCCTCCCAACGTGAATTCATTGCTACAGCCCATGGCTCAGGGAGTAATAGC
AGCATTCAAAGCCTACTACCTGCGCCGCACCTTTTCCCAGCTCCTCAGTGAAACTGATGG
TGAGAATGCGCCATCAGTCAGGGAATTTTGGCGTGGCTACAATATCCTCAAGGGCATCAA
CAATATTGCTGATTCATGGGATGAAGTCACGTCGTCATGTCTGAACGGTGTGTGGCAGAA
GATGTGGCCTGAGTGTGTCAGTGACCACGGAGGTTCTCATGACACTG----------GAG
GTTCAGCATGAAATCCTCACCTTGGCAAGGGAAGTTGGTTTTGAAGTGGATGAGGCTGAC
GTGGTGGAATTGCTCAAGTCCCACGGAGAGGAATTGTCCAATGAGGACTTAATGCAGCTA
GAGAGTCAACGAG---------------CAGAAGAGGAAGACCGCACTGAAATACCACCC
CCTCAAATTTTGTCAACAAAACGACTTTCAAGAGCTTTCCAAATCATGGAAGAGGCAATG
GAAATCTTCACAGAGGATGACCCAAACAGAGAACGCAGTGCCAAAGTGAACAGGGCAATC
AACGATGGCATTAACTGCTACAAAGAGATCTACCAGCAGAAGAAAGAGAAAACCGTCCAA
CAGTCCTTGGATAAATTTTTCAAGG-----------
>Chondrichthyes_Scto_CDS
ATGAGTCAGAAACGCCGCTGTGAAGAAAACAAGAAAAACTATCACCCTAGCAATGAAATT
GGAGGTTTTAAAACGCCTTGAGGCCGGAGAACGAGCAGTTGACATTGGTAGAGCGCTTGG
ACTTCCCCCTACAACGGTGAGAACAATCCGTGGTAACGCTGACAAAATCAAACAAAGTGC
GCGAAGTGTTACACCTTTAAGTGCTGGCAGGGTAAGTCGGACCAGAAGCAGCATTATGGA
GAATATGGAAAGACTCTTGGCAGTCTGGATTGAAGACCAAAACCAACGGCAGGTGCCTCT
TAGTTTGATGGTCATCCAAGCAAAAGCTAAAAGTCTATATGATGACTTGCAGAATGAGCA
GGGTGACAGTTCGCAGTCAGAAAGTTTCAATGCTAGTCGTGGATGGTTCGAGCGTTTTAA
GAAACGTTCCTATCTGCGTGGTATTAGAGTGACCGGTGATGCAACTAGTGCCAATACAGA
AGTGGCTGACGAATTTGTTGCCTATTTGAAGAGAATCATTGAGGAAGGTGGATACTCACC
GAAACAAGTCTTCAACGTTGATGAAGCGGGGCTTTATTGGAAACGGATGCCAAGAAGAAC
ATGCATCTCCAGAGAGGAGAAGATGGCACCGGGATTTAAAGCTGCTAAAGATCGTTTGAC
TGTTCTGCTTGGTGGGAATGCTGCAGGAGATTTCAAGTTTAAGCCCTTAGTGGTGCACCA
TTCTGAGACACCAAGGGCTTTAAGGGGTTATTCCAAAGAACATTGT---GTAATTTGGCG
TTCAAATAAGAAAGCCTGGATGACAGGGGCACTCTTTCAAGAATGGTTCTCTTTGTATGC
CATTCCTGCCTGGAGAGATTATTGTGCCAGAGAAAATATCGCTTTCAAGATTTTGCTCCT
CTTGGATAATTGTCCAGGTCATCCTATCAATCTTGATGACTTGTCTGAAAATGTGAAGGT
GATTTTCCTGCCACCCAATGTGACTTCATTGATACAGCCCATGACTCAGGGAGCAATAGC
AGCATTCAAGGCCTACTACTTACGCCGTATCTTCTCCCAGCTCATCATTGAAACAGATGG
TGAGAATGCGCCATCAGTCAGAGAGGTTTGGCGTAGCTACAATATCCTCAAGGGCATCAA
TAATATTGCTGATTCCTGGGATGAAGTTTCTTTGTCATATCTGAACAGTGTGTGGTGGAA
AATGTGGCCTGAATGTGTCAGCGACCATGAAGGTTCTCATGACACTG----------GAG
GTTCAGCAAGAAATCATCACCTTGGCGGGAGAAGTTGGTTTTGAATTGGATGAGGCCGAT
GTGGTGGAATTGCTCAAGTCCCATGGAGAGGAATTGTCCAATGAAGACTTAATGCAGCTA
GAGAGTCACCAAG---------------CTGAAGAGGAAGACCGCGTTGAAACGCCACAT
CCTCAAGTTTTGTCAACAAAACGACTGTCGAGAGCTTTCCAAATCATGGAAGAGGCGATG
GAAATATTCGCAGAGGATGACCCAAACAGAGAGCGCAGTGCTAAAGTGAACAGAGCAATC
AATGATGGCATTAACTGCTACAAAGAGATCTATCAGCAGAAGAAAAAGAAAACCGTCCAA
CAGTCCTTGGAAAACTTTTTCAAGG-----------
>Crocodilia_Almi_2_CDS
ATGGCATCCATATGTTGGTGAAAAGCGAAAAAGAGTTGTGTTAACATTAACGCAGAAAAT
AGACATTTGTAGACGTCTAGAAAAAGGTGAGAACCGTAATGTTCTGATGAAAGAGTTCAA
TGTTGGATCGTCAACAATATACGATATCAAGGCTCAAAAGGAACGATTGCTCAAATTCGT
CTCTAGTTCTGAGACTAGTAAAGCTGTTGAAAAACGCCGTACTCTACATAAGCCTAAAGA
GCAGCTTGATAGTCTTTTATATGAATGGTTTTCACTAAAACGATCAGAGGGTGCCCCCAT
CTCTGGCCCAATGCTCACTGAAAAGGCAAAAGATTTCTACAAGCAAATGTTGACTGAAC-
-------------------------TGTGCATTTTCGGCTGGATGGCTTTCATGTTTTAA
ACTTCGTCATGGCATTAGAAAGCTAGATGTGCCTGCTGAAATAAAATCAGCTGACCATGA
AGCTGCTGAAAAATATTGTGTGTTTTTTAACAAATTAGTTGCTGAGCATGATCTATCTCC
TGACCAAATCTACAATGCAGACAAAACTGGCCTATTTTGGCGATGTTTGCCAAATTCTGC
CCTTGCTGGCACTGGTGAATCGAGTGCTGCTGGTTTCAAGCAGAATAAAGACCGAATAAC
TGTGCTTACATGTGCTAATGCAGGAGGTACACATAAAGTGAAGCTCTTGGTGGTTGGAAA
ATGTAATCGTCCTAGAGCTTTTAAG------GGTATTACACATTTACCTGTTGTTTACAA
AGCCCAGAGTAATGCATGGATGAACAAAGGAATTTTTTATGACTGGTTTCATCATGTTTT
TGTACCCTCAGTGAAAGAACATTTTAGAAAAATTGGAAAACCTAGTAAAGCTATTCTGTT
ATTAGACCATTGTCAAGCTCACC----------ATGTGAGTTAGTGTCAGGTATTTTTAC
CATCTTCCTTCCTGCCAATGTTACCTCACTGATTCAACCAATGGGCCAAGGCATTATCCA
GAATATGAAATGTTATTACAGAAGAGATTTTCTGAGAAAGTTAATCAATCATG-------
-----------GCACTATCCAGAACTTTCAATCTCTTTATAACATAAAAGATGCAGTTTT
TAATGTGGCTTGTGCCTGGAATTCTGTAAAAAGTAAAACATTAAGGAATGCTTGGAGAAA
CTTGTGGCCTAGTGTTACGTTTGCAGAAGGCGACTTGGAAGGTTTTAATGTAGAAAAAAT
ACAATAGCTCAAATTCTTGAAGTGGTAAAGGATACAGACCCAAAACTTGAAGGAAGTGAG
ATAGAAGAGTGGGTCGAAGCTGACAAGGAAGTTGAAAATGATGCGGAAATAATAAAGTGT
GTTGTGAATCCTGCTAAGGTCACTGAAAAAGACTCTGAAGAAGGTGAAGAGGAGAAAATA
TCTTGGGCTAGTGCTGCTTCACATATTGACAACTTCATTAAATTTGCTGAAAGGCAGAGT
TGTTATTCTGCACAGGAGGTTACACATTATTCACTCTGATTTCATGCAAAAAAAGCAAGC
AGCGAGTAGGCAAGCTGATATCAGGGATTTCTTTAAAAATGTCATAAAGCCAGTACAGAA
TCAGCATCACCATCACCTTCTACATAGGCACTGAAA
>Crocodilia_Alsi_CDS
ATGAGTCGGAAACGTGGCTGAGAAAAAACAGCGCAAAAGCATAACGCTGGAGCTTAAATT
GGATGTCCTGAAGCGAATTGAAGCAGGGGAACGCCAGAATGAGGTCTGTAGAGCGTTGAA
TTTGGCTGGGTCAACTGTTAGGACCATATTGAAAAATAAAGACAAAATAAAAGAATGTGG
TAGAATTGTAACTCCTTTGAATGCTTTGAAACTCAGTAGAAGTAGGGCTCCAATCATGTT
AGAAATGGAGAGGCTGTTAAGTGTTTGGATTGAGGATACAACTCAACGCCGTATGCCTTT
GAGTATGCTGCTTATTCAGAAGAAGGCTAAGAGTCTTTATGATGATTTACAGAAAAAATT
ACCTCAGGGGTCTGCTTCTGAGCCTTTTATTGCAAGTAAGGGGTGGTTTGAAAGATTTAA
GAGGCGCAGCAACTTGCATAATGTTTCTGTTCAGGGGGAGGCTGCTAGTGGTGACACCCA
AGCAGCTTTCACTTATAGAAATAAGCTTGTAGAAATCATTGAGGAGGGGGGTTATACGCC
TCAACAAGTCTTCAACGCTGATGAGACCGACCTCTTCTGGAAGAGGATGCCTTCTAGGAC
CTACATTTTCAGGGAGGAGAAGTCGATGCCAGGTTTCAAGGTGTCCAAGGATCGACTTAC
TTTATTGCTTGGTGGTAATGCTGCAGGGGACTTTAAATTGAAACCATTGCTTGTATACCA
CTCAGAAAACCCCAGGGCTCTCAAGGGGTATCTTAAAAGCAGTCTGCCGGTCATTTGGAA
GTCTAATAAGAAGGCCTGGGTCACAATATCAGTATTTCAGAGTTGGTTCAGGGATTATTT
TTGTCCTGCAGTTGAGAAATATTGTGCTGAGAACAATCTGTCCCACAAGGCACTTCTCAT
TTTAGACAATGCACCAGGGCATCCTACCACACTTGATGACCTCAGTGATAATGTTAAAGT
TGTTTTCCTGCCCCGAAATACCACCTGCATCATACAGCCAATGGACCAGGGTGTCATTGC
TGCCTTTAAGGCTTATTACATAAGGAAAACATTTGCCCAGGCTGTGAGGGCTACAGATGG
AGAGGGTGCTCCAACCCTAAAAGAATTTTGGAAGGGCTATAATATCCGCAAGGCAATAGA
TAACATTTCAAGTGCCTGGGATGAAGTTGCCTCCAAAACAATGAATGGTGTCTGGCGAAA
GCTTTGGGCAGACTGTGTCCAGGATTCCCAAGAGTTTGAGGAACCAG----------ACA
ATTCGGGACAATATCGTTGAGCTTGGAAGGAAAATTGGATTTGAACTTGAGCCTGAGGAC
GTCCAGGAGTTGATCGATTTCAACAGGGAGGAATTGAGCAATGAGGACCTCATCCAAATG
GAACAGCAGAGAA------GCCACGAAGAGAAG------------GAAGATGTTCAACCA
GCAAGGGCCTTAACCAGCAAAGGCATGGCTGAAGCTTTCAAACATCTTGAAGCTTTTCTT
TCCTACTTTGATGAGAATGACCCTGACATGCAGCGCAGTTCTGCAGTTGCAAGGGGAGTT
AACAATGAAGTCAATTGTTACAGGCTGCTTTACAATGAAAAGAAGAAGCCCAAAGTGCAG
CTATCAATGGATTCCTTCTTCATGAAGTGCACAACT
>Crocodilia_Alsi_1_CDS
ATGGCATCCATATGTTGGTGAAAAGCGAAAAAGAGTTGTGTTAACATTAACGCAGAAAAT
AGACATTTGTAGACGTCTAGAAAAAGGTGAGAACCGTAATGTTCTGATGAAAGAGTTCAA
TGTTGGATCGTCAACAATATATGATATCAAGGCTCAAAAGGAACAATTGCTCAAATTTGT
CTCTAGTTCTGAGACTAGTAAAGCTGTTGAAAAACGCCGTACTCTACATAAGCCTAAAGA
GCAGCTTGATAGTCTTTTATATGAATGGTTTTCACTAAAACGATCAGAGGGTGCCCCCAT
CTCTGGCCCAATGCTCACTGAAAAGGCAAAAGATTTCTACAAGCAAATGTTGACTGAAC-
-------------------------TGTGCGTTTTCGGCTGGATGGCTTTCATGTTTTAA
ACTTCGTCATGGCATTAGAAAGCTAGATGTGCCTGCTGAAATAAAATCGGCTGACCATGA
AGCTGCTGAAAAATATTGTGTGTTTTTTAACAAATTAGTTGCTGAGCATGATCTATCTCC
TGACCAAATCTACAATGCAGACAAAACTGGCCTATTTTGGCGATGTTTGCCAAATTCTGC
CCTTGCTGGCGCAGGTGAATCGAGTGCTGCTGGTTTCAAGCAGAATAAAGACCGAATAAC
TGTGCTTACATGTGCTAATGCAGGAGGCACACACAAAGTGAAGCTCTTGGTGGTTGGAAA
ATGTAATCGTCCTAGAGCTTTTAAG------GGTATTACACATTTACCTGTTGTTTACAA
AGCCCAGAGTAATGCATGGATGAACAAAGGAATTTTTTATGACTGGTTTCATCATGTTTT
TGTACCCTCAGTGAAAGAACATTTTAGAAAAATTGGAAAACCTAGTAAAGCTATTCTGTT
ATTAGACCATTGTCAAGCTCACC----------ATGTGAGTTAGTGTCAGGTATTTTTAC
CATCTTCCTTCCTGCCAATGTTACCTCACTGATTCAACCAATGGGCCAAGGCATTATCCA
GAATATGAAATGTTATTACAGAAGAGATTTTCTGAGAAAGTTAATCAATCATG-------
-----------GCACTATCCAGAACTTTCAATCTCTTTATAACATAAAAGATGCAGTTTT
TAATGTGGCTTGTGCCTGGAATTCTGTAAAAAGTAAAACATTAAGGAATGCTTGGAGAAA
CTTGTGGCCTAGTGTTATGTTTGCAGAAGGCGACTTGGAAGGTTTTAACGTAGAAAAAAT
ACAATAGCTCAAATTCTTGAAGTGGTAAAGGATACAGACCCAAAACTTGAAGGAAGTGAG
ATAGAAGAGTGGGTCGAAGCTGACAAGGAAGTTGAAAATGATGCAGAAATAATAAAGTGT
GTTGTGAATCCTGCTAAGGTCACTGAAAAAGACTCTGAAGAAGGTGAAGAGAAGAAAATA
TCTTGGGCTAGTGCTGCTTCACATATTGACAACTTCATTAAATTTGCTGAAAGGCAGAGT
TGTTATTCTGCACAGGAGGTTACACATTATTCACTCTGATTTCATGCAAAAAAAGCAAGC
AGCAAGTAGGCAAGCTGATATCAGGGATTTCTTTAAAAATGTCATAAAGCCAGTACAGAA
TCAGCATCACCATCACCTTCTACATAGGCACTGAAA
>Crocodilia_Gaga_CDS
ATGAGTCAGAAACGTGGCTGAGAAAAAACAGCGCAAAAGCATAACGCTGGAGGTTAAATT
GGATGTCCTGAAGCGAATTGAAGCAGGGGAACGCCAGAATGAGGTCTGTAGAGCGTTGAA
TTTGGCTGGGTCAACTGTTAGGACCATATTGAAAAATAAAGACAAAATAAAAGAATGTGG
TAGAATTGTAACTCCTTTGAATGCTTTGAAACTCAGTAGAAGTAGGGCTCCAATCATGTT
AGAAATGGAGAAGCTGTTAAGTGTTTGGATTGAGGATACAACTCAACGCCGTATGCCTTT
GACTATGCTGCTTATTCAGAAGAAGGCTAAGAGTCTTTATGATGATTTACAGAATAAATT
ACCTGTGGGGTCTGCTTCTGAGCCTTTTATTGCAAGTAAGGGGTGGTTCGAAAGATTTAA
GAGGCGCAGCAACTTGCATAATGTTTCTATTCAGGGGAAGGCTGCTAGTGCTGACACCCA
AGCAACTTCCACTTATAGAAATAAACTTTTAGAAATCATTGAGGAGGGGGGTTATACGCC
TCAACAAGTCTTCAACGCTGATGAGACAGACCTCTTCTGGAAGAGGATGCCTTCTAGGAC
CTACATTTTCAGGGAGGAGAAGTCGATGCCAGGTTTCAAGGTGTCCAAGGATCGACTTAC
TTTATTGCTTGGTGGTAATGCTGCAGGGGACTTTAAATTGAAACCATTGCTTGTATACCA
CTCAGAAAACCCCAGGGCTCTCAAGGGGTATCTTAAAAGCAGTCTGCCAGTCATTTGGAA
ATCTAATAAGAAGGCCTGGGTCACAATATCAGTGTTTCAGAGTTGGTTCAGGGATTATTT
TTGTCCTGCAGTTGAGAAATACTGTGCTGAGAACAATCTGTCCCACAAGGCACTTCTCAT
TTTAGACAATGCACCAGGGCATCCTACCACACTTGATGACCTCAGTGATAATGTTAAAGT
TGTTTTCTTGCCCCGAAATACCACCTCCATCATACAACCAATGGATCAGGGTGTCATTGC
TGCCTTTAAGGCTTATTACATAAGGAAAACATTTGCCCAGGCTGTTAGGGCTACTGATGG
AGAGGGTGCTCAAACCCTAAAAGAATTTTGGAAGGGCTATAATATCCGCAAGGCAATAGA
TAACATTTCAAGTGCCTGGGATGAAGTTGCCTCCAAAACAATGAATGGTGTCTGGCGAAA
GCTTTGGGCAGACTGTGTCCAGGATTCCCAAGAGTTTGAGGAACCAG----------ACA
ATTCGGGATAATATCATTGAGCTTGGAAAGAAAATTGGATTTGAACTTGAGCCTGAGGAC
ATCCAGGAGTTGATCGATTTCAGCAGGGAGGAATTGAGCAATGAGGACCTCATTCAAATG
GAACAGCAGAGAA------GCCACGAAGAGGAGGAAGATGCTGAAGAAGATGTTCAACCA
GCAAGGGCCTTAACCAGCAAAGGCATGGCTGAGGCTTTCAAACATCTTGAAGCTTTTCTT
TCCTACTTTGATGAGAATGACCCTGACGTGCAGCGCAGTTCTGCAGTTGCAAGGGGAGTT
AACAACAAAGTCAATTGTTACAGGCTGCTTTACAATGAAAAGAAGAAGCCCAAAGTGGAG
CTATCAATGGATTCCTTCTTTATGAAGCGCCCAA--
>Metatheria_Gyle_CDS
ATGGCTGGCAAACGTGGAACCATCTCGGAAGCGCAAGTCAATAGACTTGGAAATGAAAAT
GAACATAATTAGAAAATATGAAGGAGGACAAAAATTGTCATCAATTGCACGTGAACTTAG
CCTTGCGGTTTCAACCGTGAACTCCATAGTGAAGGATGCTGCCCGGATAAAGGAGCATGC
AGAAGACAGTGCTTGCATGAAGTTGACTTATCTGTCAAAACACAGAGAAGGTGCTATTCT
TGAGATGGAAAAACGATTAACTGTGTGGATAGAAGCCCAGAATCAGAAGAATATTCCTTT
AAGCTTAATGGCAATTCAAGACAAAGCTCGAAACCTCTTTGAAAATTTAAAGGTAAAGTA
TCCTGACGGAACACAGGTA------TTCACAGCAAGCAGCGGTTGGTTTGCACGATTTAA
AAATCGTGTAGGATTTCATAATATGCACGTGTCAGGAGAGGCTGCTAGTGCAGCTATTGA
AGCAGCAAGGAAGTTCCCAGAATTACTGCAAGAAATAATAGATCAAGGTCCCTACTTGCC
AGAGCAAATCTTTAACGTAAACAAAACCAGCCTCTTTTATCAAAAAATGCCATCTCGAAC
CTACATCTCAGTGGGGGGGAAAACCATGCTGGGGCATAAAGCTTCAAAAAACAGAGTTAC
TCTTCTGCTTGGAGGGAATGCATCTGGGACTTGCAAATTAAAACCTGCTGTTGTGCACCA
TTCAGAAAATCCTAGAGCACTGAAAGGAATCAGCAAGGCAACGCTACCTGTGCATTATTT
CTCTAACCCTAAGACATGGGTAACCCTTGATATCTTTGAACAATGGTTTAGGCACTGCTT
CGTTCCTGAAGTGGAGAAGTTTTGCAATAATAATGGCATTCCTTTCAAAATTCTACTGAT
TTTGGATAATGCCCCAGGTCACCCTCTCCATCTGGATGATTTTAATGAAAATGTGAAAGT
GGTCTACCTTCCCCCTAACACTACTTCATTATTACAACCTATGGATCAGGGAGTGATGGT
GGATTTCAAGGCCTGTTATTTACGTGTTACATTTGCCCAGGCAATTGCAGCTTTGGATGC
AGATAAAGACTTGACATTGAGAGATTTCTGGAAGTCCTATAACATTTACCATGCAATCCA
GAATATTGCCAAGGCTTGGGAACATGTGACAGAAGCATGTATGAATAGAGTTTGGAAAAA
GGTGTGCCCTCGGTTTGTTCCTGACGTT------CCTGACAGAGATGAATGTTAAGAGAA
GCGAGTAGCAAGACTGCAAAGCTAAAGCAAGAGTTGGAAATAGAAACGGATGAGAACGAT
GTGGAGGAGTTGATTAAGTCTCATGCAGAGAGACTGTCGAATGAGGATCTGGTCGAGCTG
CTAGCCACAAAGATTGA---AGAAGAAGAAGAAAGGGAGGCTTCTGAAGCTGAGGTCGAA
CCAAAAAAGTTCAGCGCAGAACAGCTGGCAGAAGCGTTTCATCACTTGAGTGAATTTTTT
TCTTCCATTGAAAAGATGGATCCAAATACTTCAAGATTTTTTAAAGTTCAAAGACTAGTT
GAGGATAATATTTCTTGCTATCGTCAGATATATGAGGAAAGAAAGAGAGCCACTGTG---
------------------------------------
>Metatheria_Trvu_CDS
ATGGCTGGCAAACGTGGAACCATCTCGTAAGCGCAAGTCAATAGACTTGGAAATGAAAAT
GAACATAATTAGAAAATATGAAGGAGGACAAAAATTGTCATCGATAGCACGTGAACTTAG
CCTTGCGGTCTCGACTGTGAACACCATAGTGAAGGATGCTGCCCGGATAAAGGACCATGC
AGAAGACAGTACTTGCATGAAGTTGACTTATCTGTCAAAACACAGAGAAGGTGCTATTCT
AGAGATGGAAAAACTATTAACTGTGTGGATCGAAAGCCAGAATCAGAAGAATATTCCTTT
AAGCTTAATGGCAATTCAAGACAAGGCTCGAAGCCTCTTTGAAGATTTAAAGGTAAAGTA
CCCTGAAGGAACACAGGTA------TTTACAGCAAGCAGTGGTTGGTTTGCACGATTTAA
AAATCGTGCAGGATTTCATAATATGCATGTGTCAGGAGAGGCTGCTAGTGCAGCTATTGA
AGCAGCAAAGAAGTTCCCAGAGTTCCTGCAAAAAATAATAGATGAAGGTCCCTACTTGCC
AGAGCAAATCTTCAATGTAGACAAAACCGTCCTCTTTTATCAAAAAATGCCATCTCGGAC
CTGTATCTCAGTTGGGGGAAAAACTATGCTGGGGCATAAAGCTTCAAAAAATAGAGTTAC
TCTTCTGCTTGGAGGGAATGCATCTGGGACTTGCAAATTAAAACCTGCTGTTGTGCACCA
CTCAGAAAATCCTAGAGCATTGAAAGGAATCAGCAAGACAACACTACCTGTGCATTATTT
TGCTAACCCTAAGACATGGATAACCCTCGATATCTTTGAACAGTGGTTTATGCACTGCTT
CATTCCTGAAGTGGAGAAGTTTTGTAATGATAATGGCCTTCCTTTCAAAATTCTACTGAT
TTTGGACAATGCCCCAGGTCACCCTCTCCATCTGGATGATTTTAATGAAAATGTAAAAGT
GGTCTACCTTCCCCCTAATACTACCTCATTATTACAACCTATGGACCAAGGAGTGATTGC
GGATTTCAAGGCCTATTATTTACGTATTACATTTGCCCAGGCAATTGCAGCTTTGGATGC
AGATAAAGACTTGACACTGAGAGATTTCTGGAAGTCCTATAACATTTACCATGCAATCCA
GAATATTGCTAAGGCTTGGGAAGATGTAACAGAAGTATGTATGAAGAAAGTTTGGAAAAA
AGTGTGCCCGCAGCTTGTTTCTGATTTTAGTGGATTTGACAAAGATGAACGTTAAAAGAA
GTGAGTAACAAGATTGTAAAATTAAAGCAAGAATTGGAGTTAAAAGTGGATGAAAGTGAT
GTGGAGGAGTTGATTAAGTCTCACAGAGAAGGACTGTCGAATGAGGATCTGATTGAGCTG
CTAGCTTCAAAGA------TCGAAGAAGAAGAAAGGGAAGCTTCAGAACCTGACGTTGAA
CCAAAAAGGTTCACAACAAAACAGCTGGCAGAAGCATTTCATCATTTGAGTGAATTTTTT
TCTTCTATTGAAAAGATGGATCCAAATACTTCAAGATTTTTTAAAGTTCAAAGACTAGTT
GAGGATAATGTTGCTTGCTATCGTCAGATATATGAGGAAAAAAAGAGAGCCACTGTC---
------------------------------------
>Pholidota_Maja_CDS
ATGGCCTCTAAGTATTAGTGAAAGGAAGAGTCGTACATCTCTCACTTTAAATCAGAAACT
GGAAATGATTAAGCTTAGTGAGGAAGGCATGTCAAAAGCTGAGATAGGCCGAAAACTAGG
CCTCTTGCGTCAAACAGTCAGCCAAGTTGTGAATGCAAAGGAAAAGTTCTTGAAGGAAAT
TAAAAGTGGCACTCCAGTGAACACACGAATGATAA---GAAAGCGAAACAGCCTTATTGC
TGATATGGAGAAAGTTTTAGTGGTCTGGATAGAAGATCAAATTAGCCACAATGTTCCCTT
AAGCCAAAGCCTGATCCAGAGCAAGGCTCTAACTCTCTTCAATTCTTTGAAAGCTGAAAG
AGGGGAAGAAGCTGCAGAAGAAAAGTTTGAAGCTAGCAGAGGTTGGTTCATGAGGTTTAA
GGAGAGAAGCCGTCTCCATAATATCAGAGTGCAAGGGGAAGCTGCAAATGCTAATGTAGA
AGCTGCAGTGAGTTATCCAGAAGATCTAGCTAAGATAATCAATGAAGGTGGCTACACTAA
ACAACAGATTTTCAATGTAGATGAAACAGCCTTATATTGGAAGAAGATGCCATCAAGGAC
TTTCATAGCTAGAGAGGAGAAGTCAATGCCTGGCTTCAAAGCTTCAAAGGACAGGCTGGC
TCTCTTGTTAGGCGCTAATGCAGCTGGTGACTTTAAGTTGAAGCCAATGCTCATTTACCA
TTCTGAAAATCCTAGGGCCCTTAAGAATTATGCTAAATCTACTCTGCCTGTGCTCTATAA
ATGGAACAACAGAGCTTGGATGACAGCACATCTGTTTACAACATGGTTTACTGAATATTT
TAAGCCCAATGTGGAGATATACTGTTCAGAAAAAAAGATACCTTTCAAAATATTACTGCT
TATTGACAATGCACCTGGTCACCCAAGAGCTCTGATGGAGATGTACAATGAGATTAATGT
TGTTTTCATGCCTGCTAAC---ACATCCTTTCTGCAGCCCATGGATCAAGGAGTAATTTC
AACTTTTAAATCTTATTATTTAAGAAATACATTTCGTAAAGCTATAGCTGCCACTGATCG
ATCTGGGCAAAGTAAATTGAAAACCTTCTGGAAAGGATTCACCATTCTAGATGCCATTAA
GAACATTCGTGATTCATGGGAAGAGGTCAAAATATCAACATTAACAAGAGTTTGGAAAAA
GTTGATTCCAACCCTCACTAATGACTTTGAGGAACTAAAGAC-----TTCAGTGGAGGAA
GTAACTGCAGATGTGGTTGAAATAGCAAGAGAACTAGAATTAGAAGTAGAGCCTGAAGAT
GTGACTGAATTGCTCCAATCTCATGATAAAACTTTAATGGATGAGGAGTTGCTTTTTATG
GATGAGCAAAGAAAGTGGTTTCTTGAGATGGAATCTACTGTTGGTGAAGATGATGTGAAG
ATTGTTGAAATGACAACAAAGGATTTAGAGTATTACATAAGCTTAGTTGATAAAGCAGCA
GCAGGGTTTGAGAGGATTGACTCCAATTTTGAAAGAAGTTCCACTGTGGGTAAAATGTTA
TCAAACAGCATTGCATGCTACAGAGAGATCATTCACGAAAGGAAGAGCCAATCATTAAGG
CAAACTTCATTGTTGTCCTATTTTAAGAAATTGCCA
>Pholidota_Mape_CDS
ATGGCCTCTAAGTATTAGTGAAAGGAAGAGTCGTACATCTCTCACTTTAAATCAGAAACT
GGAAATGATTAAGCTCAGTGAGGAAGGCATGTCAAAAGCTGAGATAGGCCGAAAACTAGG
CCTCTTGCGTCAAACAGTCAGCCAAGTTGTGAATGCAAAGGAAAAGTTCTTGAAGGAAAT
TAAAAGTGGTACTCCAGTGAACACACGAATGATAA---GAAAGCGAAACAGCCTTATTGC
TGATATGGAGAAAGTTTTAGTGGTCTGGATAGAAGATCAAATTAGCCACAATGTTCCCTT
AAGCCAAAGCCTGATCCAGAGCAAGGCTCTAACTCTCTTCAATTCTTTGAAAGCTGAAAG
AGGGGAAGAAGCTGCAGAAGAAAAGTTTGAAGCTAGCAGAGGTTGGTTCATGAGGTTTAA
GGAGAGAAGCCGTCTCCATAATATCAAAGTGCAAGGGGAAGCTGCAAATGCTAATGTAGA
AGCTGCAGTGAGTTATCCAGAAGATCTAGCTAAGATAATCAGTGAAGGTGGCTACACTAA
ACAACAGATTTTCAATGTAGATGAAACAGCCTTATATTGGAAGAAGATGCCATCAAGGAC
TTTCAACGCTAGAGAGGAGAAGTCAATGCCTGGCTTCAAAGCTTCAAAGGACAGGCTGAC
CCTCTTGTTAGGCGCTAATGCAGCTGGTGACTTTAAGTTGAAGCCAATGCTCATTTACCA
TTCTGAAAATCCTAGGGCCCTTAAGAATTATGCTAAATCTACTCTGCCTGTGCTCTATAA
ATGGAACAACAGAGCTTGGATGACAGCACATCTGTTTACAACATGGTTTACTGAATATTT
TAAGCCCAATGTAGAGATATACTGCTCAGAAAAAAAGATACCTTTCAAAATATTACTGCT
TATTGACAATGCACCTGGTCACCCAAGAGCTCTGATGGAGATGTACAATGAGATTAATGT
TGTTTTCATGCCTGCTAAC---ACATCCTTTCTGCAGCCCATGGATCAAGGAGTAATTTC
AACTTTTAAATCTTATTATTTAAGAAATACATTTCGTAAAGCTATAGCTGCCACTGATCG
ATCTGGGCAAAGTAAATTGAAAACCTTCTGGAAAGGATTCACCATTCTAGATGCCATTAA
GAACATTCGTGATTCATGGGAAGAGGTCAAAATACCAACATTAACAAGAGTTTGGAAAAA
GTTGATTCCAACCCTCACGGATGACTTTGAGGAACTAAAGAC-----TTCAGTGGAGGAA
GTAACTGCAGATGTGGTTGAAATAGCAAGAGAACTAGAATTAGAAGTAGAGCCTGAAGAT
GTGACTGAATTGCTCCAATCTCATGATAAAACTTTAATGGATGAGGAGTTGCTTTTTATG
GATGAGCAAAGAAAGTGGTTTCTTGAGATGGAATCTACTGTTGGTGAAGATGATGTGAAG
ATTGTTGAAATGACAACAAAGGATTTAGAATATTACATAAGCTTAGTTGATAAAGCAGCA
GCAGGGTTTGAGAGGATTGACTCCAATTTTGAAAGAAGTTCCACTGTGGGTAAAATGTTA
TCAAACAGCATCGCATGCTACAGAGAGATCATTCACGAAAGGAAGAGCCAATCATTAAGG
CAAACTTCATTGTTGTCCTATTTTAAGAAATTGCCA
>Pholidota_Phtr_CDS
ATGGCCTCTAAGTATTAGTGAAAGGAAGAGTCGTACATCTCTCACTTTAAATCAGAAACT
GGAAATGATTAAGCTTAGTGAGGAAGGCATGTCAAAAGCTGAGATAGGCCGAAAACTAGG
CCTCTTGCGTCAAACAGTCAGCCAAGTTGTGAACGCAAAGGAAAAGTTCTTGAAGGAAAT
TAAAAGTGGTACTCCAGTGAACACACGAATGATAA---GAAAGCGAAACAGCCTTATTGC
TGATATGGAGAAAGTTTTAGTGGTTTGGATAGAAGATCAAATTAGCCACAATGTTCCCTT
AAGCCAAAGCCTAATCCAGAGCAAGGCTCTAACTCTCTTTAATTCTTTGAAAGCTGAAAG
AGGGGAAGAAGCTGCAGAAGAAAAGTTTGAAGCTAGCAGAGGTTGGTTCATGAGGTTTAA
GGAGAGAAGCCGTCTACATAACATCAAAGTGCAAGGGGAAGCAGCAAATGCTAATATAGA
AGCTGCAGTGAGTTATCCAGAAGATCTAGCTAAGATAATCAGTGAAGGTGGCTACACTAA
ACAACAGATTTTCAATGTAGATGAAACAGCCTTATATTGGAAAAAGATGCCATCAAGGAC
TTTCATAGCTAGAGAGGAGAAGTCAATGCCTGGCTTCAAAGCTTCAAAGGACAGGCTGAC
TCTCTTGTTAGGAGCTAATGCAGCTGGTGACTTTAAGTTGAAGCCAATGCTTGTTTACCA
TTCTGAAAATCCTAGGGCCCTTAAGAATTATGCTAAATCTACTCTGCCTGTGCTCTATAA
ATGGAACAACAGAGCTTGGATGACAGCACATCTGTTTACAACATGGTTTACTGAATATTT
TAAGCCCACTGTGGAGATATACTGCTCAGAAAAACAGATTCCTTTCAAAATATTACTGCT
TATTGACAATGCACCTGGTCACCCAAGAGCTCTGATGGAGATGTACAGTGAGATTAATGT
TGTGTTCATGCCTGCTAAC---ACAGCCTTTCTGCAGCCCATGGATCAAGGAGTAATTTC
AACTTTTAAATCTTATTATTTAAGAAATACATTTCGTAAAGCTATAGCTGCCACCGATCG
ATCTGGGCAAAGTAAACTGAAAACCTTCTGGAAAGGATTCACCATTCTAGATGCCATTAA
GAACATTCGTGATTCATGGGAAGAGGTCAAAATATCAACATTAACAAGAGTTTGGAAAAA
GTTGATTCCGAACCTCACAGATGACTTTGAGGAACTAAAGAC-----TTCAGTGGAGGAA
GTAACTGCAGATGTGGTTGAAATAGCAAGAGAACTAGAATTAGAAGTGGAGCCTGAAGAC
GTGACTGAATTGCTGCAATCTCATGACAAAACTTTAATGGATGAGGAGTTGCTTTTTATG
GATGAGCAAAGAAAGTGGTTTCTTGAGATGGAATCTACTGTTGGTGAAGATGATGTGAAG
ACTGTTGAAATGACAACAAAGGATTTAGAATATTACATAAGCTTAGTTGATAAAGCAGTG
ACAGGGTTTGAGAGGATTGACTCCAATTTTGAAAGAAGTTCCACTGTGGGTAAAATGTTA
TCAAACAGCATCTCATGCTACAGAGAGATCGTTCATGAAAGGAAGAGCCAATCATTAAGG
CAAACTTCTTTGTTGTCCTATTTTAACAAATTGCCA
>Primates_Gogo_CDS
------------------------------------------------------------
------------------------------------------------------------
------------------------------------------------------------
------------------------------------------------------------
------------------------------------------------------------
------------------------------------------------------------
------------------------------------------------------------
------------------------------------------------------------
------------------------------------------------------------
------------------------------------------------------------
------------------------------------------------------------
------------------------------------------------------------
------------------------------------------------------------
------------------------------------------------------------
------------------------------------------------------------
----------------------------------ATGGAGATGTACAAGAAGATTAATGT
T---TTTATGCCTGCTAACACAACATCCAATCTGCAGCCTATGGATCAAGGAATAATTTT
GACTTTCAAGTCTTATAATTTAAGAAGTACATTTTGTAAGGCTAGAGCTGCCACTGGTGG
ATCTGGGCAAAGAAAATTGAAAACCTTCTGGAAAGGATTCATCATTCTAGATGCCATTAA
GAACATTCATGATTCATGGCAGAAGGTCAAAATATCAGCTTGTACAAGAATTTGGAAGAA
GTTGGTTCCAATCCTCAGGGATGATTTTGAGGGGTTCAAGAT-----TTGTGTACAGGAA
GTAACTGCAGATGTGGTGGAAATAGCAAGAGAACTAGAATTAGAAGTGGAGCCTGAAGAT
GTGACTGAATTACTGCAATCTCATGATAAAACTTTAACGGATGAGGAGTTGCTTCTTATG
GATGAGCAAAGAAAGTGGTTTCTTAAGATAGAATCTACTCCTGGTGAAGATGCTGTGAAC
ATTGTTGAAATGACGACAGTGGATTTAGAATATCATATAAACTCAGTTGATAAAGCAGCA
GCAGGGTTTGAGAGGACTGAGTCTAATTTTGAAAGAAGTTCTACTGTGGGTAAAATGCTA
TCAAACAGCATCGTATCCTACAGAGAAATCTTTCATGAAAGGAAGTGTCACTGGATGCAG
CAAACTTTCCTGTTGTCTTACTTTAAGAAATTGCCA
>Primates_Patr_CDS
------------------------------------------------------------
------------------------------------------------------------
------------------------------------------------------------
------------------------------------------------------------
------------------------------------------------------------
------------------------------------------------------------
------------------------------------------------------------
------------------------------------------------------------
------------------------------------------------------------
------------------------------------------------------------
------------------------------------------------------------
------------------------------------------------------------
------------------------------------------------------------
------------------------------------------------------------
------------------------------------------------------------
----------------------------------ATGGAGATGTACAAGAAGATTAATGT
T---TTTATGCCTGCTAACACAACATCCAATCTGCAGCCTATGGATCGAGGAATAATTTT
GACTTTCAAGTCTTATAATTTAAGAAGTACATTTTGTAAGGCTAGAGCTGCCACTGGTGG
ATCTGGGCAAAGAAAATTGAAAACCTTCTGGAAAGGATTCATCATTCAAGATGCCATTAA
GAACATTCATGATTCATGGCAGAAGGTCAAAATATCAACTTGTACAAGAATTTGGAAGAA
GTTGGTTCCAATCCTCAGGGATGATTTTGAGGGGTTCAAGAT-----TTGTGTACAGGAA
GTAACTGCAGATGTGGTGGAAATAGCAAGAGAACTAGAATTAGAAGTGGAGCCTGAAGAT
GTGACTGAATTACTGCAATCTCATGATAAAACTTTAACGGATGAGGAGTTGCTTCTTATG
GATGAGCAAAGAAAGTGGTTTCTTAAGATAGAATCTACTCCTGGTGAAGATGCTGTGAAC
ATTGTTGAAATGACGACAGTGGATTTAGAATATCATATAAACTCAGTTGATAAAGCAGCA
GCAGGGTTTGAGAGGACTGAGTCTAATTTTGAAAGAAGTTCTACTGTGGGTAAAATGCTA
TCAAACAGCATTGTATCCTACAGAGAAATCTTTCATGAAAGGAAGTGTCACTGGATGCAG
CAAACTTTCCTGTTGTCTTACTTTAAGAAATTGCCA
>Rodents_Chla_CDS
ATGGCCCCCAAAGGTTAAAAACGGTAAGAAGAAGCAGATGATTACAGTAGAAGTTAAAAA
GGAAATCATTAAGAAGTATGAACGAGGTATGCGAGTGGCTGAAATTGCAAGATTTTATAA
GAAGTCTACATCAACCATTTGCACAATATTAAAGAAGAAAGAAGAGATAAGGGGGCT---
------AGATGCAGCAAAAGGAGTCACAAGAATATCGAAGCAACGGCCACGTGTTCTGGA
AGATGTAGAAAAGTTACTTCTGGTTTGGATAAATGAGAAGCAAGTAGCAGGTGATATTGT
GACTGAGAACTTCATCTGTGAGAAGGCAAAGGCCTTATATACTGACCTCATAAGTAAAAT
GCCAGGTACATCAACAGAAAATGAATTCAAGGCAAGCAGGGGATGGTTTGATAACTTTAA
GAGGAGAAGTGGCTTCCATAGTGTTGTGAGGCACAGAGAGGCTATGAGTTCGAATGCTAA
GGCAGCTGAGGCCTTTGCTACCGAGTTCCAGAAGCTTGTGGTTTCCGAGTGTTATCTGCC
AGAGCAAGTTTTTAACTGCAATGAGACGGGTCTTTTTTGGAAAAAGATGCCAAAGAAGAT
GTACACTAC---AGAAGAGAATGCAATGCCTGGTCACAAGCCCATGAAAGACCGTCTCAT
CCTCTTGTTTTGTGCTAACGCAAGTGGGGATTTCAAAGTCAAACCCTTGCTTGTGTGTCA
TTCCAAGAATCTACCAGCCTTCAAGAAGGTGCAGAAGAGCCAGTTTAACATTATGTGGCG
GTCCAACAGCAAGACTTTGGTTACTCGAATCTTCTTCATTGAGTGGATCAATGAAGTCTT
TGGTCCTGCAGTGAAAAAATACTTTCTAGAAAAGAATCTGCCACTGAGAGCCTTGCTGGT
TATGGATAATGCCCCTGCTCATCCTCCAGGCTTGAATGACTTCCTGGAGGACATTAAAGT
TAAGTTCCTTCCTCCCAATACCACTCCAATGCTCCAGCCCATGGATCAGCAGGTCATTTC
GAACTTTAAGAAGCTTTACACCAAAGCACTATTTCAGTGGTGCTTTGAAGTGACCAAAGG
AACAAACC---TTACCTTCCAAGAGTTTTGGAAACATTTCCACATTGTAAACTGCCTCAA
GATCATTGATAAAGCCTGGGATGGAGTTACTAAGAGAACCCTCAATTATGCTTGGAGAAA
ATTGTGGCCTGATTGCATTCTTGGACAT---GACTTAGAGGGCCTTGACAGGAGCCGCCT
GTTGTTGATGAAATTATGTCCTTGGGGAAGACCTTAGGACTGGAGGTGAATGAGGATGAC
ATTCAAGAGATGGTGGAAGAACATGGCCAGGAGCTGACCACTGAAGAACTGATGGATCTG
CATCGCAAGCAACAGCAGGAGGTTATGGAGGAGACCTCATCTGAGGAGGAGGAGAGAAAA
GTGGAAGAGTCCCTCCCTTCAAATAAGATTAGGAAGATATGTAAAATGTGGGAAACAGTG
AAAAGTTTTGTGGAAAAGCATCCCGAATAAAGCTGTAGCAGTGCGAACAGTGAATCTGTT
TAAAATGTGATGTCACATTTCTGCGAAATCCTCAAAAGGAAGCAAAAGCAAGT-------
--ATCATTGAATAGGTTCCTTGTTAAAGTTGCACGA
>Rodents_Ctso_CDS
ATGGCCCCCAAAGGGTAAAAGTGGTAAGAAGAAGA---TGATTACAGTAGAAGTTAAAAA
AGAAATCATTAAGAAGTATGAACGAGGTATGCGAGTGGCTGAAATTGCAAGATTTTATAA
GAAGTCTACATCAACCATTTGTACAATATTAAAGAAGAAAGAAGAATTAAGGGGGCT---
------AGATGCAGCAAAAGGAGTCACAAGAATATCAAAGCAACGGCCACGTGTTCTGGA
AGATGTGGAAAAGTTGCTTCTGGTTTGGATAAATAAGAAGCAAGTAGCAGGTGATACTAT
AACAGAGAACTGTATCTGTGAAAAGGCAAAGGCCTTATATACTGACCTCGTAAGTAAAAT
GCCAGGTATATCAGCAGAAAATGAATTCAAGGCAAGCAGGGGATGGTTTGATAACTTTAA
GAGGAGAAGTGGCTTCCATAGTGTTGTGAGGCACAGGGAGGCTATGAATTTGAATGCTAA
GGCAGCTGAGGCCTTTGCTACTGAGTTCCAGAAGCTCATGGTCTCTGAGTGTTATCTGCC
AGAGCAAGTTTTTAACTGCAGTGAGACGAGGCTTTTTTGGAAAAAGATTCCAAAGAGGTT
GTACATTACAGAAGAAGAGAATGCAGTTCCCAGTCATAAGCCCATGAAAGACCCTCTTAC
CCTCTTGTTTTGTGCTAATGCAAGTGGGGACTTCAGAGTCAAACCCTTGCTTGTATATCA
TTCCAAGAATCTACCAGCCTTCAAAAAAGAGCAGAAGAGCCAGTTTAACATTATGTGGAG
GTCCAACAGCAGGGCTTTGGTCACTCATATATTCTTCATTGAATGGATCAAAGAGGTCTT
TGGACCGGAAGTGAAGAAATACCTTCTAGAAAAGAATCTGCCACAGAGAGCCTTGTTGGT
TATGGATAATGCTCTTGCTCATCCTCTAGGCTTGGACGACTTATTGGAGGACATTAAAGT
TAAGTTTCTTCCTCCCAATACTGCTCCAATCCTCCAGCCCATGAATCAGCAGGTTATTTC
AAACTTTAAAAAGCTATACACCAAAGCAGTATTTCAGCAATGCTTTGAAGTGACCAAAGG
AACAAGCC---TTACCTTCCAAGAATTTTGGAAACATTTCCAGATTATAAACTGCCTCAG
GATCATTGATAAAGCCTGGCATGGTGTCACTAAGAAAACCCTCAATTCTGCTTGGAAGAA
ACTATGGCCTGATTGCGTTCTTGAATCT---GACTTAGAGGGCCTTGACCAGAGCCACCA
GTTGTTGATGAAATTATATCTTTGGGGAAGATCATAGGACTGGAGGTGAATGAGGATGAC
ATTCAAGAGCTGGTGGAGGACCGTGGCCAGGACCTGACCACAGAAGAACTGATAGATCTG
CACTGTGAGCAACAGCAAGAGGTTATGGAGGAGATCTCATCTTCAGAGGAGGAGAAAAAA
GTAGAAGAGTCTCTCACTTCAAATGAGATTAAGAAGTTGTGTAAGATGTGGGAAGCCGTG
AAAAATCTTGTGGAAAAGCACCCCAAATAAGGCTGTAGCAGTGCAAGCAGTGAATCTGTT
CAGAATGTGATGTCACATTTCTGTAAAATCCTCAAAAGGAAGCAAAAGCAAGT-------
--ATACTTGGATAGGTTCCTTGTTAAAGTTGCAGGA
>Rodents_Dibr_CDS
ATGGCCCCCAAAGACTAAAGGCGGTAAGAAGAAGGAGATGATTACAGTAGAAATTAAAAA
GGAAATCATTAAGAAGTATGAACAAGGTATGCGAGTGGCTGAAATTGCAAGATTTTATAA
GAAGTCTACGTCAACTATTTGCACAATATTAAAGAAGAAAGAAGAAATACGGGGGCT---
------AGATGCAGCAAAAGGAGTCACAAGAATATCAAAGCAACGACCACGTGTTCTGGA
AGATGTGGAAAAGTTACTTTTGGTTTGGATAAATGAGAAGCAAGTAGCAGGTGATACTGT
GACCGAGAACTTCATCTGTGAGAAGGCAAAGGCCTTATATACCGACCTCGTAAATAAAAT
GCCAGGGACATCAACAGAAAGTGAATTCAAGGCAAGCAGGGGATGGTTTGATAACTTTAA
GAGGAGAAGTGGCTTCCATAGTGTTGTGAGGCACAGAAAGGCTATGAGTTTGAATGCTAA
GGCAGCTGAGGCCTTTGCTACTGAGTTCCAGAAGCTCATGGTTTCTGAGTGTTATCTGCC
AGAGCAAGTTTTTAACTGCAGTGAGACAGGGCTTTTTTGGAAAAAAATGCCAAAGACGAC
GTACATTACAGAAGAAGAGAATGCAGTGCCTGGTCACAAGCCCATGAAAGACCGTCTCAT
CCTCCTGTTTGGTGCTAATGCCAGTGGGGATTTCAAAGTCAAGCCCCTGCTTGTATGTCA
TTCCAAGAATCTACCAGCCTTCAAGAAGGTACAGAAGAGCCAATTTAACATTATGTGGCG
GTCCAACAGCAAGGCTTTGGTCACTCGTATCTTCTTCATTGAGTGGATCAATGAGGTCTT
TGGTCCTGCAGTGAAAAAATACCTTCTAGAAAAGAATCTGCCACTGAGAGCCATGCTGGT
TATGGACAGTGCTCCTGCTCATCCTCCAGGCTTGAACAACTTCCTGGAGGACATTAAGGT
TAAGTTCTTTCCTCCCAGTACCACTCCAATGCTCCAGCCCATGGATCAGCAGGTCATTTC
AAACTTTAAAAAGCTTTACACCAAAGCACTATTTCAGTGGTGCTTTGAAGTTACCAAAGG
AACAAACC---TTACCTTGCAAGAGTTTTGGAAACATTTCCACATTGTAAACTGCCTCAA
GATCATTGACAAAGCCTGGGATGGGGTCACTAAGAGAACCCTCAATTATGCTTGGAGAAA
ACTGTGGCCTGATTGTGTGCTTGGAAAT---GACTTAGAGGGCCTTG----GAGCTGGCT
GTTGTTGATGAAATTATGTTCTTGGGGAAGACCATAGGACTGGAGGTGAATGAGGATGAT
ATTCAAGAGCTGGTGGAGGAACATGGCCAGGAGCTGACCACCGAAGAACTGATGGATCTG
CATCGCGAGCAACAGCAAGAGGTTATGGAGGAGACCTTGTCTGAGGAGGAGGAGAAAAAA
GTGGAAGAGTCCCTCCCTTCAAGTGAGATTAGGAAGATGTGTAAAATGTGGGAAACAGTG
AAAAATTTTGTGGAAAAGCACCCCGAATAAAGCTGTAGCAGTGCGAGCAGTGAATCTGTT
TAAAATGCAATGTCACATTTCCGCGAAATCCTCAAAAGGAAGCAAAAGCAAGT-------
--ATCATTGAATAGGTTCCTTGTTAAAGTTGCACAA
>Rodents_Fuda_CDS
ATGGCCCCTAAAGGTTAAAGGAGTTAAGAAGAAGGAGATGATTACAGTGGAAGTCAAGAA
GGAAATCATCAAGAAGTATGAGCGAGGTATGCGAGTGGCTGAAATTGCAAGATTTTATAA
GAAGTCTACATCAACCATTTGCACAATATTAAAGAAAAAAGAAGAAATAAGGGGGCT---
------AGATGCAGCAAAAGGAGTCACGAGAATATCAAAACAACGGCCACGTGTTCTGGA
AGATGTAGAAAAATTGCTTCTGGTTTGGATAAATGAGAAGCAACTGGCAGGTGATACTGT
GACTGAGGGCTTTATCTGTGAGAAGGCAAAGGCCTTGTATGCTGACCTCATAAGTAAACT
GCCAGGTGCATCGGCAGAGAGTGAATTCAAGGCAAGCAGGGGATGGTTTGATAACTTTAA
GAGGAGAAGTGGCTTCCATAGTGTTGTGAGGCACAGAGAGGCTGTGAGTTTGAATGCTAA
GGCAGCTGAGGCATTTGCTACTGAGTTCCAGAAGCTCATGGTTTCCGAGTGTTACCTGCC
AGAGCAAGTTTTTAACTGCAGCGAGACAGGGCTATTTTGGAAAAAGATCCCGAAGAGGAC
ATATGTTACAGAAGAGGAGAATGCAACAGCTGGTCATAAGCCCGTGAAAGACCGTCTCAC
CCTCTTGTTTTGTGCTAATGCAAATGGGGACTTCAAAGTCAAGCCCCTGCTTGTGTATCA
TTCCAAGAATCCACCGGGTTTCAAGAAAGTGCAGAAGAGCCAGTTCAACATTATGTGTAG
ATCCAACAGCAAGGCTTTGCTCACTCGTGTCTTCTTCATTGAGTGGATCAATGAGGTCTT
TGGTCCTGCAGTGAAAAAATACCTTTTAGAAAAGAATCTGCCACTCAGAGCCTTACTGGT
TATGGGTAATGCTCCTGCTCATCCTCCAGGCTTGGATGACTTGCTGGAGGACATGAAGGT
CAAGTTCCTTCCTCCCAACACCACTCCAACCCTCCAGCCCATGGATCAGCAGGTCATTTC
GGACTTTAAAAAGCTTTACACCAAAGCTCTATTTCAGCGATGCTTTGAGGTGACCAGAGG
AACAAACC---TTACTTTCCAAGAGTTTTGGAAAAATTTCCACACTGTGAACTGTCTCAA
GATCATCGATAAAGCCTGGGATGGGGTCACCAAGGGAACCCTCAATTCTGCTTGGAGAAA
ACTGTGGCCCCAGTGTGTTCTTGGACAC---GACTT---GGGGCTTGCCCAGAGTCAGCA
GTTGTAGAAGAAATTGTGTCCTTGGGGAAGACCATGGGACTGGAGCTAAATGAGGATGAC
ATTCAAGAGCTGCTGGAGGAGCATGGCCAGGAGCTGACCACTGAAGAGCTGATGGATCTG
CATCGTGAGCAACAGCAAGAGGCTGTAGAGGAGATCTCAGCAGAGGAGGAGGTGAAAAAG
GCAGAGAAACCCCTCACTTCAAAGGAGATTAGGAAGATGTGTAAAATGTGGGAAACAGTG
CAAAATTTTGTAGAAAAGCACCCCGAATAAGGCTGTAGCTGTGCAAGCGATGAATCTGTT
TAAAATGCAATGTCACATTTCCACGAAGTCCTCAAAAGGAAGCAAAAGCAAGT-------
--ATCATTGAATAGGTTCCTTGTTAAAGTTGCACAA
>Rodents_Hegl_CDS
ATGGCCCCCAAAGGTTAAAGGAGGTAAGAAGAAAGAGATGATTACAGTGGAAGTCAAGAA
GGAAATCATCAAGAAGTACGAGCGAGGTATGCGAGTGGCCGAAATTGCAAGGTTTTATAA
GAAGCCTACTTCAACCATTTGCACAATATTAAAGAGAAAAGAAGAAATAAGGGGGCT---
------AGATGCAGCAAAAGGAGTCACGAGAATATCAAAGCAACGGCCACGTGTTCTGGA
AGATGTAGAAAAGTTGCTTTTGGTTTGGATAAATGAGAAGCAACTAGCAGGTGATGCTGT
GACCGAGAACTTTATCTGTGAGAAGGCAAAGGCCTTGTATACTGACCTCATAAGTAAACT
GCCAGGTACATCAGCAGAGAGTGAATTCAAGGCAAGTAGGGGATGGTTTGATAACTTTAA
GAGGAGAAGTGGCTTCCATAGTGTTGTGAGGCACAGAGAGGCTGTGAGTTTGAATGCTAA
GGCAGCTGACGCATTTGCTACCGAGTTCCAGAAGCTCGTGGTTTCTGAGTGTTACCTGCC
GGAGCAAGTTTTTAACTGCAGTGAGACAGGATTGTTTTGGAAAAAGATGCCAAAGAGGAC
ATACATTACAGAAGAGAAGAATGCAACGCCAGGTCACAAGTCCATGAAAGACCGTCTCAC
CCTCTTGTTTTGTGCTAATGCAAGTGGGGATTTCAAAGTCAAGCCCCTGCTTGTGTATCA
TTCTGAGAATCCACCAGGCTTCAAGAAGGTGCAGAAGAGCCAATTAAACATTATGTGTAG
GTCCAACAGCAAGGCTTTGCTCACTCGGGTCTTCTTTATTGAGTGGATCAACGAGGTCTT
TGGTCTTGAAGTGAAAAAATACCTTTTAGAAAAGAATCTGCCACTCAGAGCCTTGCTGGT
TATGGGCAGTGCTCCTGCTCATCCTCCAGGCTTGGACGACTTACTGGAGGACATTAAGGT
CAAGTTCCTTCCTCCCAACACCACTCCAATTCTCCAGCCCATGGATCAGCGGGTCATTTC
GAACTTTAAAAAGCTTTACACTAAAGCACTATTTCAGCGATGCTTTGAGGTGACCAGAGG
AACAAACC---TTAGTTTCCAGGAGTTTTGGAAAAATTTCCACATTGTGAGCTGTCTCAA
GATCATTGATAAAGCCTGGGATGGGGTCACCAAGGGAACCCTCAATTCTGCTTGGAGAAA
ACTGTGGCCTGAGTGCATTCTTGGACAT---GGGTTAGGGGAACTTGCCAGGAGCTGGCA
GTTGTCGATGAAATTGTGTCCTTGGGGAGGACTATGGGACTGGAGCTGAATGAGGATGAC
ATACAAGAGCTGCTGGAGGAGCATGGCCAGGAGCTGACCACCGAAGAACTGATGGATCTG
CATCGCGAGCAACAGCAAGAGGTTGTAGAGGAGATCTCAGCAGAGGAGGAGGCGAAAAAG
GCGGAGAAATCCCTCACTTTAAAGGAGATTAGGAAGATGTGTAAAATGTGGGAAACAGTG
CAAAATTTTGTAGAAAAGCACCCCAAATAAGGCTGTAGCTGTGCAAGCAATGAATCTGTT
TAAAATGCAATGGCACATTTCCACGAAATCCTCAAAAGGAAGCAAAAGCAAGT-------
--ATCATTGAATAGATTCCTTGTTAAAGTTGCACAA
>Rodents_Hycr_CDS
ATGGCCCCCAAAGTTTAAAGGAGGTAAGAAGAAGGAAATGATTACAGTGGAAGTTAAGAA
GGAAATCATCAAGAAGTACGAGCAAGGTATGCGAGTGGCCGAAATTGCAAGATTTTATAA
GAAGTCCACATCAACCATTTGCACAATATTAAAGAAGAAAGAAGAAATAAGGGGGCT---
------GGATGCAGCAAAAGGAGTCACGAGAATATCAAAACAACGGCCACGTGTTCTGGA
AGATGTAGAGAAGTTGCTTCTGGTTTGGATAAATGAGAAGCAACTAGCAGGTGATACTGT
GACTGAGAATTTTATCTGCGAGAAGGCAAAGGCCTTGTATTCTGACCTTGTAAGTAAACT
GCCAGGTACATCAGCAGAAAACGGATTCAAGGCAAGCAGGGGATGGTTTGATAACTTTAA
GAGGAGAAGTGGCATCCATAGTGTTGTGAGGCACAGAGAAGCTGTGAGTTTGAATGCTAA
GGCAGCCGAGGCCTTTGCTACCGACTTCCAGAAGCTCATGGTTTCTGAGTGTTACCTCCC
GGAGCAAGTTTTTAACTGCATTGAGACAGGACTTTTTTGGAAAAAGATGCCAAAGAGGAC
CTACATTACAGAAGAAGAGAATGTAATGCCCAGTCACAAGCCAGTGAAAGACCGTCTCGC
TCTCCTGTTTTGTGCTAATGCAAGTGGGGATTTCAAAGTCAAGCCCCTGCTCGTGTATCA
TTCCGAGAATCCACAAGCCTTCAAGAAGATGGAGAAGAACCAGGTGAATGTTATGTGCAG
GTCAAACAGCAAGGCTTTGGTCACTCGTATCTTATTTGTTGAGTGGATCAATGAGGTCTT
TGGTCCTGCAGTGAAGAAATACCTTTCAGAAAAGAATCTGCCACTCAGAGCCTTGCTGGT
TATGGATAATGCTCCTGCTCATCCTCCAGGCTTGATTGACTTACTGGAGGACATTAAGGT
CAAGTTCCTTCCTCCCAACACCACTCCAGTCCTCCAGCCCATGGATCAGCAGGTCATTTC
AAACTTTAAAAAACTTTACACCAAAGCACTATTTCAGCGATGCTTCGAGGTGACCAAAGG
AACAAACC---TTACCCTCCGAGAGTTTTGGCAAAATTTCCACATCGTGAACTGTCTCAA
GATCATCGATAAAGCCTGGGGTGGGGTCACCAGGAGAACCCTCAATTCTGCTTGGAGAAA
ACTGTGGCCTGAATGCATTCTTGAACAT---GACTTAGAGGCACTTGAAGGGAGCCACCG
GTTATCGATGAAATTGTGTCCTTGGGGAAGACCATGGGACTGGAGGTGAATGAGGATGAC
ATTCAAGAGCTGGTGGAGGAACACAGCCAAGAGCTGACCACCGATGAACTGATGGATCTG
CATCGAGAGCAGCTGCAAGAGGTTATGGAGGAGATCTTGTCTAAGGAGGAGGAGAAAAAG
GCAGAGAAATCCCTCACTTCAAGCGAGATTAGGAAGATGTGTAAAATGTGGGAAACGGTG
CAGAATTTTGTAGAAAAGCACCCCGAATAAGGCTGTAGCTGTGCAAGCTATGAATCTGTT
TAAAATGTAATGTCACATTTCCACGAAATCCTCAAAAGAAAGCAAAAGCAAGT-------
--ATCATTGAATAGGTTCCTTGTTAAA---------
>Rodents_Pety_CDS
ATGGCCCCCAACAGCTAAA---GGTAAGAAGAAGGAGATGATTACAGTGGAAGTCAAGAA
GGAAATCATCAAGAAGTACGAACGAGGTATGCGAGTGGCCGAAATTGCAAGATTTTATAA
GAAGTCTACATCAACCATTTGTACAATATTAAAGAAGAAAGAAGAAATAAGGGGGAT---
------AGATGCAGCAAAAGGTGTCACGAGAATATCAAAGCAGCGGCCACGTGCCCTGGA
AGATGTAGAAAAGTTGCTTCTGGTTTGGATAAATGAGAAGCAGCTAGCAGGTGATACTGT
GACCGAGAACTTTATCTGTGAGAAGGCAAAGACCTTGTACACTGACCTCATTAATAAACT
GCCAGGTACATCAGCAGAGAGTGAATTCAAGGCAAGCAGGGGATGGTTCGATAACTTTAA
GAGAAGAAGTGGCTTCCATAGTGTTGTGAGGCACAGACAGTCTGTGAGTTTGACTGCGAA
GGCAGCTGAGGCGTTTGCTACCGAGTTCCAGAAGCTCACGATTTCCGAGTGTTACTTGCC
AGAGCAAGTCTTTAACTGCAGTGAGACAGGGCTTTTTTGGAAGAAGTTGCCAAAGAGGAC
GTACACTACAGAAGAGGAGAATGCAACGCCCAGTTATAAGCCCATGAAAGACCGTTTCAC
CCTGTTGCTTTGTGCTAATGCAAGCGGGGATTTCAAAGTCAAGCCCCTGCTCGTGTGTCA
TTCTGAGAATCCACCAGGTTTTAAGAAGGTGCAGAAGAGCCACTTAAACATTATGTGTAG
GTCCAACAGCAAGGCTTTGCTCACTCGTGTCTTCTTCATTGAGTGGATCAAAGAGGTCTT
TGGTCCTGCTGTGAAAAAATACCTTTTAGGAAAGAATCTGCCACTCAGAGCCTTGCTGGT
TATGGGCAATGCTCCTGCTCATCCTCCAGGCTTGCATGACTTGCTGGAGGACATTAAGGT
CAAGTTCCTTCCTCCCAACACCCCTCCAATCCTTCAGCCCATGGATCAGCAGGTGATTTC
AAACTTTAAAAAGCTTTACACCAAAGCCCTATTTCAGCGATGCTTTGAGGTGACCAAAAG
AACAAACC---TTACTCTACAAGAGTTTTGGAAAAATTTCCACATCATAAATTGTCCCAG
AATCATCGACAAAGCCTGGGATAGAGTCACCAAGAGAACCCTAAATTCTGCTTGGAGAAA
ACTGTGGCCTGAGTGCATTCTTGAAGGT---GACTTAGAGGGGCTTGCCAGGAGCCACCA
CTTGTCGATGAAATTGTGTCCTTGGGGAGGACCATGGGACTGGAGCTGAATGAGGAGGAT
GTCCAAGAGCTGGTCGAGGAGCCTGGCCAGGAACTGACCACCGAAGAACTGATGGATCTG
CATCGCGAGCAACAGCAAGAGCTGGTGGAGGAGACTTTGGCAGAAGAGGTGGTGAAAAAG
CCAGAGAAACCCCTCACTTCAAATGAGATCAGGAGAATATGTAAAATGTGGGAAATAGTA
CAAAATTTTGTTGAAAAGCACCCCAAATAAGGCTGTAGCTGTGCAAGCAGTGAATCTGTT
CAAAATGCAATGTCACATTTCCACGAAATCCTCAAAAGGAAGCAAAAGCAAGT-------
--ATCATTGGATAGGTTTCTTGTTAAAGTTTCACAG
>Rodents_Thsw_CDS
ATGGCCCCCAAAAGTTAAAGGGGGTAAGAAGAAGGAGATGATTACAGTGGAAGTCAAGAA
GGAAATCATCAAGAAGTATGAACGAGGTATGCGAGTGGCAGAAATTGCAAGATTTTATAA
GAAGTCGACATCAACCATTTGTACAATATTAAAGAAGAAAGAAGAAATAAGGGGGAT---
------AGATGCCGCGAAAGGAGTCACGAGAATATCAAAGCAGCGGCCACGTGCTCTGGA
AGATGTAGAAAAGTTGCTTTTGGTTTGGATAAATGAGAAGCAACTAGCAGGTGATACTGT
GACAGAGAGCTTTATCTGTGAGAAGGCAAAGGCCTTGTACACTGACCTCATAAGTAAACT
GCCAGGTACATCAGCAGAGAGTGAATTCAAGGCAAGCAGGGGATGGTTTGATAACTTTAA
GAGGAGAAGTGGCTTCCATAGTGTTGTGAGGCACAGACAGGCTGTGAGTTTGACTGCTAA
GGCAGCTGAGGCGTTTGCTACCGAGTTCCAGGAGCTCATGATTTCTGAGTGTTACTTGCC
GGAGCAAGTTTTTAACTGCAGTGAGACAGGGCTGTTTTGGAAGAAGTTGCCAAAGAGGAC
ATATGTTACAGAAGAGGAGAATGTAACGCCCAATCATAAGCCTGTGAAAGACCGTCTCAC
GTTATTGCTTTGTGCTAATGCAAGCGGGGATTTCAAAGTCAAGCCCCTACTTGTGTATCA
TTCTGAGAATCCACCAGGTTTCAAGAAGATGCAGAAGAGCCACTTAAACATTATGTGTAG
GTCCAACAGCAAGGCTTTGCTCACTCGTGTCTTTTTCATTGAGTGGATCAAGGAGGTCTT
TGGTCCTGCCGTGAAAAAATACCTTTTAGAAAAAAATCTGCCACTCAGAGCCTTGCTGGT
TATGGGCAGTGCTCCTGCTCATCTTCCAGACTTGGATGACTTGCTGGAGGACATTAAGGT
CAAGTTCCTTCCTCCCAACACCACTCCAATCCTTCAGCCCATGGATCAGCAGGTGATTTC
AAACTTTAAAAAGCTTTACACCAAAGTGCTATTTCAGCGATGCTTTGAGGTGGCCAAAAG
AGCAAACC---TTACTTTACAAGAGTTCTGGAAAAATTTCCATATCATGAACTGCCCCAG
GATCATTGACAAAGCCTGGGATGGAGTCACCAAGAGAACCCTCAATTCCGCTTGGAGAAA
ACTGTGGCCTGAGTGCGTTCCTGGACAT---GACGTAGAAGGCCTTGCCAGGAGCCGCCA
CTTGTCGATGAAATTGTGTCCTTGGGGAAGACCATGGGACTGGAGCTGATTGAGAATGAC
ATTCAAGAGTTGGTGGAGGAACGTGTCCAAGAGCTGACCACTGAAGAACTAATGGATCTG
CATCGTGAGCAACAGCAAGAGGTGGTGGAAGAGATTTTAGCAGAGGAGGAGGTGAAAAAG
GCAGAGAAACCCCTCACTTCAAATGAGATCAGGAGGATGTGTAAAATGTGGGAAACAGTG
CAAAATTTTGTAGAAAAGCACCCCAAATAAGGCTGTAGCTGTGGAAGCAATGCATCTGTT
TAAAATGCAATGTCACATTTCCGCGAAATCCTCAAAAGGAAGCAAAAGCAAGT-------
--ATCATTGGATAGGTTTCTTGTTAAAGTTTCACAG
>Sarcopterygii_Lach_1_CDS
ATGTCTCTGAAACGTTAGTGCCAAGAAGACCAGGAAGACAATCTCTTTGGGTACAAAGTT
AGAAGTTTTACGTCGTTTTCATGCTGGTGAACGAGCAGTAGACATTGGTGCAGTGCTCGG
ACTGACTCCTACAACGGTGCGGACCATTCGGGGGAATGCAGAAAAGATCAAAGAGAGTGT
TAAGAGTGCAACACCGTTAGGTGCAACAAAAATTAGCCGGTCAAGAAGTTCTCTCATGGA
AAATATGGAGCGACTTTTGACGATTTGGATTGAAGATCAGTGTCAACGTAAAGTGCCTCT
AAGTCTGCTGGTGATTCAAAGTAAAGCGAGAAGTTTGTACAACGATTTGAAAGCTAAGGA
GGGTGAAGGATCACAAGAGGAGTCATTCAATGCCAGTCAAGGATGGTTTAATCGCTTTAA
GCACCGCTACAATCTCTACAACATCAAAGTCACTGGTGAGGCGGCAAGTGCTGATGTTGT
AGCAGCTGAGAGCTTCCCCGAAGAGCTCAAGGAAATAATTGAAGGCGGCGGCTACTCTCC
AAAGCAAATTTTCAATGTAGATGAGACGGGCCTCTTCTGGAAACGAATGCCCAGTCGTAC
CTACATTTCCCGTGAAGAGAAGACAGCTCCTGGCTTTAAAGCAGCCAAAGACCGCTTAAC
TTTGCTTTTTGGGGGTAACGCTGCCGGTGACATGAAAATGAAACCGCTGTTGGTTTACCA
CTCCAAGAATCCACGAGCTCTCAAGGGCTACTCTAAGGACCATCTTCCAATTATTTGGAG
GCATTCTAAGAACGGCTGGGTAACTGTGTCAATTTTTTCTGAATGGCTCACCATGTATGC
TATCCCTGCTTGGAGAGATTACTGCGCAAAAGAAAATCTTGACTTCAAGATTATTTTGCT
TATCGA------C---------------AACCTCAGCAACGTGTGTGACAATGTCAAGGT
TATTTTTCTCCCTCCTAATACCACTTCATTAATACAACCGATGGATCAAGGTGTAATAGC
AGCTTTTAAAGCCTATTACCTGCGTCGCACCTTTGACCAACTCATCAAAGCCACTGATGG
TGATGGTAAGCCTACTATCCGTGAATTCTGGCGCGGGTACAACATCCTAAACTGCATAGA
TAACATTAGTGAGTCATGGGCTGAGGTTACTCAACAATGCATGAATGGTGTGTGGGGTAA
ATTGTGGCCCGAAAGTGTAAATCGC------GGGTTTACAGATGTTG----------TCA
GTGAACAAGGACATTCTTAAGTTGGCCAGGACAGCAGGATTCGAGTTGGAAGAGAAGGAT
ATTGAAGAAGTGCTTGAATCACACACTGAAGAACTGACGAATGAAGATTTGCAACAGCTA
GAAGTGCAAAGAA------CATGCATTGAAGAAGATGATGATCCAAAAGAACAACCCCAA
CCACGAATGTTAACAACCAAACGGATGGCTGAAGCATTTCATCATATTGACATTGCAATG
CAAATCTTTAGTGATGATGACCCTAACAGAGAATGTAGTTCTAAAGTGAGTAGGGGAATC
TCCGATGTTCTGAGGTGCTACAGTGAAATATATCAAGAAAAGAAGAAAAAGACTTTGCAA
CAAACTTTGGATGTTTTTTTTCGTCAAAGAGGAGGG
>Sarcopterygii_Lach_2_CDS
ATGAT-------------------------------------------------------
------------------------------------------------------------
------------------------------------------------------------
----------------------------------------------------------GA
GGCTCTGGATAAGGCAGTG--GATGTGGTTTGTACAAAACCGCTTAAAAGGTACACCAAT
ATCTGGTCCCATACTTAAAGAGAAGGCAAAACATTTCCACCGAGACCTGAACAGTGAAGA
GGAAGGT------------------TTTAATGCCAGTGATGGGTGGCTGAACTGGTTTAA
AAACCGGCATGGCATCCATCAGCTAAGTATCACTGGTGAAATTATGAACACACATAATGA
GTCCATTGCATCCTTTCATAGCCGACTGCTGGAGATTATGGAAACAGAGGTTCTCACAGA
CCAGCAGATTTACAACACTGAAGAGACTGGGTCCTTTTGGGGCTTACTCCCAGACAAGGC
CTTGGCATCTTCTGAAGAGCACTGTGCCTCAGGTTTCAAAAAGAACAAAGAGCATCTGAC
CATATTAGCCTGTACTAATGCCACAGGAGAACATAAGCTACCTCTCTTAGTCACTGGGAA
GTCTGCCAACCCCCTATATTTTAAGCACGTCAACCTTGTCTCCCTTCCCGTGCTTTACAG
AGCCCAAAGGAGCGCATGGATGAATTCTGAGATCTTCTGTGCATGGTTTGTTGAGAACTT
CATCCCTGATGTGTGCTCCTTTCTTAGGTCAAAGGGACTACCCATCCGTGCGCTCCTGTT
GATCGATAATGCTGGGGCACATC----------AGAGAGCTTAAAAAATGCCATATGGTG
TGAATTTTTGCCGGCTAACACCACAGCAAAACTTCAGCCAATGGACCAGGGGGTGCTGGC
AACACTAAAAAGAACTTACAGAGGAAAATTGCTCAGTTATGTCCTTAACAAGG------A
AAATGACAAGCTAACTCTAAGTGACATTATCATGTCACTTTCCATTAAGGATGCCACCTA
CATGCTGGCCAAGTCCTGGAAGGATATCCAAACATCAACAATAAAGAAATGCTGGGATAC
ACTTTTGCAGCCACCTGAAAATGTCCCCAAAACCCCTGGTGTACCTGTCAAGAGCAAGAA
GCAATCAGCAACCTCTATGCTGTTGCTGAACAA---------TCTTTTAATGCCCAGGAG
GTAGAAAACTGGGTCCAAACTGACAAAGCTGATGAGTCCGACAGTGAGATTGTGCAATCT
GTCTTACAGCAGA---------ATCACACCGAAGTTTGTGAAACTGAACAAACTCAGGTG
GATGATGATGTGACAATCCCAACTGATGCTGAGGCTGCCAACTGCCTGGAGAAAGCTATC
ATCTGGTTAGAAAA--------CAGACTGATGCAGATGGCTTACAGATTATACTGTTGTG
GCA-----------CTATGGCAAAAAGCTGTACAAAAAA---------------------
-------------------------AAATACTCACA
>Sarcopterygii_Lach_3_CDS
GTGACGCTCTAGTGTTTCAGGGAAACGTAAGCATGTGGTGTTGACAATTAAAGATAAACT
CGAAATAATAGAGAAACTTGAAGAAGGTAGCTCCTCGAAACAACTTTCATTGATTTATGA
GATTGGTGAAACAACAGTTCGTGATATAAAGAAGAATAAGGAAAAAATATTAACCTATGC
AAGCAGTTTGGATTCAACAAGGCTTATCAAAGCATAAATCTATGAAGCTATCGACGTAGA
GGAACTGGACAGAGCTATGCTAGAATGGTTCCACCAGCAGAGAGCAGAAGGAACTCCTAT
ATCAGGACCAATTTGTGCAAAACAAGCAAAGTTCTTCTTCGACGCCTTGGGGATGGAAG-
--GGGAT------------------TTTAACGCATCATCTGGCTGGTTTACACGATTTAA
ACAGCGACACGGTATTCGAGAGATTGCTATTCAAGGTGAAAAGTTAAGTGGGAATGAGAC
ATCTGCTAATGAATTTCGTAGCTACTTTCAGGAATTTACAGAGAGAGAAAATCTACAACC
GGAGCAAATTTACAATGCTGACGAAACTGGATTGTTTTGGAAATGTCTACCGACAAGAAC
ATTAGATTTCAAAAGGGAACGCAGTGCTCCCGGCCACAAGTCAAGCAAAGAGAGAATCAC
TGTCATGTGTTGTGCCAATGCGACCGGTTCACATAAAATTAAACTTTGTGTAGCGGGGAA
AGCAAAGAAACCACGTTCGTTTAAAGGAACTGAAACCTCAACCTTGCCGGTCTCTTATTT
CAATCAAAAAGGTGCGTGGATGGACCGTTCTATTTTCAAAGATTGGTTCGACAAGAACTT
TGTGCCACAGGTGCGAGAGCATTTAACATCTAAAGGCCTGCCGAAAAAAGCTGTGCTACT
TTTGGATAATGTGCCAGCACATCAAAATGTTCTAGATCAAATGATGGCAAA-ATATTTGT
GAAATATTTACCGCCTAATGTGACAGCATTAATTCAGCCCATGGATCAGGGAGTCATAGC
CACGATGAAGAGACACTATCGAGCAGGAATCCTGCAAAAGCACATGGACGAAG-------
-----------ATGACCTTAAAACTTTTTGGAAAAAGCTGACGGTGTTAGATGCTATTTA
TGAAGTATCAAGGGCATGGAACATGGTAAAGCCAGTTACCATTAGCAGATCGTGGAAAAA
ATTTTTCCTGGACAACGGAGAGAACGAATGGGGCTTTGATGAAGAAG----------TCA
GCAGCTAATCTAGCTGCCATTTTGCAGCATACAGAAGGATGTAATGTAGACAATGAAAAC
ATCGAACAGTGGTTTGAAGTCGACAGTACAGAACCAGGTCATGAGGTGCTAACTGACAGT
GAAATCGTCAGACGAGTACAAGGCCAGGCAGACATAAGTGAAAATGAGGAGGAGCAAACA
GAAAAAGGCATATTTGCCATGCATCT-------GCCCTCGAATGGACTGAAAATTTATTG
GATTATTTAGAACAGCAAGATGACGCTTCTGTCCGAAA----------------------
---ATTGGTATTACGTAGACTCAGAACCACCATAAGAAAAAACAGAATACATCGATGAAA
CAAACAATAAAAGATTACTTT---------------
>Testudines_Mate_1_CDS
ATGAGTCAAAAACGCCAGCAGTAAGAAAACCAGGAAAACCATTAGTTTGGGTACTAAATT
AGATGTTTTAAGGCATTTTGATGCAGGTGAGCGTGCGGTAGACATTGCCATCACTCTAGG
TCTCACTCCGACCACTGTGAGAACAATTCGGAGTAATGCCGACAAAATCAGGGCTAGTGC
TCGGTGTGTAACACCGCTTAGTGCTACTAAAATAAGTCGATCAAGAAGTAGTTTGATGGA
AAACATGGAGCGTCTTCTCTCAGTGTGGATAGAGGACCAGAACCAGCGGAACATACATCT
AAGTATGCCTGTGATACAAGCTAAGGCAAAGAGTTTGTATGACAAATTAAAGAGAGACCA
AGGTGAAGGATCACAGACAGAGATGTTCATGGCAAGTCGGGGATGGTTTGATCGGTTCAA
GAGGCGCTTCCACCTGCACAACATGAAGATGTCCGCTGAGGTGGCTAGTGCCGATACTGC
AGCAGCTAAAAATTTCCCCGAGTATCTCAAGAAAATAATTGAGGAAGGAGGCTATTCGCC
TAAGCAAGTCTTTAATGTCAATGAAACAAGTCTCTACTGGAAGATGATGCCTGAACGAAC
TTACATTTCCCGAGACAAGAAGACAGCACCTGGATTTAAAGCAGTTAAAGACCGCCTAAC
CTTGCTTCTAGGTGGTAATGCTGCCGGAGACATGAAGATGAAACCGCTGACAGTGTACCA
ATTTGAAACACCACGAGCTCTCAAGGGATATTCAAAGGAAGACCTTCCGGTCATTTGGAG
ATCCAATAAGAAGGCATGGATAACTGGAGCTATTTTTTCAGAATGGCTGACTCTCTATGC
CGTCCCTGCATGGAAGGAATACTGTGCCAACGAAAATCTTGATTTCAAGATTTTATTACT
TATTGCTGATGTACCAGCTCATCCAATCAATCTGGACGACCTGTGCGAAAACGTTAAAGT
TGTCTTTCTGCCACCTAACACCACATCACTCATCCAACCCATGGACCAAGGAGCCATCGC
TGCATTTAAGGCATATTACTTACGCCGTACTTTCGACCAGCTCATCAGAGGCACTGATGG
AGAAGGCAAGCCTACGATTCGGCAATTTTGGCGTGACTACAACATCCTCAAGTGCATCAA
TAACATTGGTGAGTCCTGGGCTGAAGTTACTCAGGCATGCATGAATGGTGTGTGGTGGAA
GTTGTGGCCTGAATGTGTAAATGACTTAAAAGGATTTAAAGATATTG----------GCT
ATGAAGAAAGATATTCTCAGCTTGGCCAAGAAAGCAGGATTTAAAGTGGAAGAAGCTGAC
GTTACACAACTTCTGCAGTCACATGGAGAAGAGCTAACCAATGAAGATCTGATGCAACTA
GACATGATGAGAG------CAATGGAAGACGAGGGCCAAAAAGTAAAAGAAGAACCAACC
CATCAAAATTTGACTGTCAAACGTCTTTCTGAAGCTTTCCAAATGATTGAAGCTGGCTTG
CAGATCCTTAGTGATGATGATCCTGACAGGGAACGCAGCTCTAAAGTGATTAGGGGAGTT
GGTCATCTAATGACTTGCTATAAAGAAATTTACCAAGAAGAAAAAAGGAAAGCAAAACAA
CCATCTCTAGATACGTTTTTC---------------
>Testudines_Mate_2_CDS
ATGGCATCCAAATACCGGAAAGAAACGTAAGAGAGTTGTGTTGACATTAAAACAGAAAAT
AGATATTTGTACACGTCTTGAAAAGGGCGAGAATAGGAATGTTTTGATGCAAGAGTACAA
TGTTGGCTCGTCCACAATATACGACATCAAGGCTCAGAAAGGACAATTGCTCAAATTTTT
TGCTAGTTGTGAGTCAAATAAAGCTGTTGAACAACACCATACTCTGCATATGCCTAAAGA
GCAACTAGACAGTGTTTTATATGAATGGTTTTCATTGAAACGATCGGAGGGTGCCTCTAT
ATCTGGTCCAATGCTCATTGAAAAGGCAAAAGATTTTTATAAGCAAATGTTGACTGAGC-
-------------------------TGTGCATTTTCTGATGGATGGCTTTCATGCTTTAA
ACTTCGTCACGGCATTAGAAAGCTAGATGTACCAAGCGAACAAAAATCGGCTGACCGTGA
AGCTGCAGAAAAATATTGTGAATTTTTTAGAAATTTAATTGCTGAACATGATCTATCCCC
TGAACAAATTTATAATGCTGATGAAACTTGCCTATTTTGGCGATGCTTGCCAAATTCTAC
CCTAGCAGGTGCAAGTGAATCTAAAGCTGTTGGTTTTAAGCAGAATAAAGACAGACTAAC
TGTTCTTACGTTGGCTAATGCTGCAGGCTCACATAAAATAAAACTTTTGGTGATTGGGAA
ATATAATCATCCTAGAGCTTTCAAA------GGTGTTGCACATTTACCTATTGTTTACAA
AGCGCAAGGTAATTCATGGATGAACAAAGAAATTTTTTATGATTGGTTTCATCATGTTTT
TGTACCTGCAGTGAAAGAACATTTTAGAAAAATAAGCTTACCTAGCAAAGCTATTCTATT
GCTAGACAATTGTAGAGCTCACC----------AACAGAATTAGTGTCTGGTATTTTTAC
CATCTTCCTGCCTGCTAGTGTTACTTCATTGATTCAACCTATGGACCAGGGCATCATCCA
GAATATGAAATGTTATTACAGAAGAGATTTCCTGAGAGAGCTGATCAATCATG-------
-----------GCACTATACAGGATTTTCAATCTCGTTATAATATAAAAGATGCAATTTT
TAATGTTGCTTGTGCCTGGAATTCTGTTAAAAGTGAAACATTAAGGAGAGCTTGGATAAA
ATTGTGGCCTAGTGTTATGTTTGCAGAAGTTGAATTTGAAAGCTTTATGTTAGAAAAAAT
ACATTCGCACAAATTCTTGAAATGGTGAAGGATTCACACCCCAAACTTCATGAAAGTGAG
CTAGAAGAGTGGGTTGAAGCTGACAAGGGGGTTGAAATTGATACAGAAATAATAGAGACT
GTTTTGAATACTGCAAAAGACACTGGTAAAGACAGTGAAGAAGGTGAAGAGGACAAAATA
ACTTGGGGAAAGGCTGCTTCAGCTTTTAATACAATAATTAAATTTGCAGAAAGGCAGCCA
TGTTATACTGCCCAGGAGGTTA--------------------------------------
------------------------------------------------------------
------------------------------------
>Testudines_Peca_CDS
ATGTGTCCGGAGTGCGAGTGCTGAGAAGAAGCAGCGGATGATGTGCATTGAATTAAAGAA
AGAAATTATCAAAAAACATGACCAAGGTGTGCGTGTAGTCGACTTGGCGAAGCAGTACGA
GCGTAGCACTTCTACAATCTGCACCTTACTGAAGCAGAAGGAGTCGATAAAGGCTAT---
------AACGCCAGCCAAGGGCGTTAAAATAATTTCTAAACAGTGGACAGCTATCCATGA
AAATATGGAGAAGCTGCTTATGGTGTGGTTGATGGAGAAGCAGCTCGCAGGAGATACCGT
GACGAAGGCTATAATCTGCGAGAAGGCACGAGCTATTTATGCTGATTTGCTGCAGCAGAC
CCCAGGCACTCTGATGGACGAGGCGTTTAAAGCCAGTCAGGGCTGGTTCGAGAATTTTAA
AAAGAGGACCGGCATTCACTCCGTTGTTAGGCATGGTGAGGCAGCGAGCGCGGATATGAA
GGCAGCTAAGGATTACCTTAAAACTTTTGCCGGAATTATAGCAGCCGAAGGATACATCCC
TCAGCAAGTCTTCAACTGTGACGAGACAGGACTCTTCTGGAAGAAGATGCCAAGGAGGAC
TTATATAATGGAAGAGGAGAAGAGGATGCCAGGCCACAAACCCATGAAGGATAGGCTAAC
CCTCGCACTGTGCGCCAGTGCGAGCGGCGACTGCAAGATTAAGCCGCTGCTCGTTTATCA
TTCGGAAAATCCCAGTGCCTTTAAGAAGATTCTGAAAGAAAAACTGCAGGTTATTTGGAG
GGCAAACCCGAGAGCGTGGGTCACCAGGCAGTTCTTCGTGGAGTGGGTGAATTTGGTCTT
TGGCCCTGACGTTAAGAATTATCTCCAGGAAAATAACCTACCCCTGCAAGCCCTTCTCGT
CCTGGACAATGCGCCTGCTCACCCACCTAACCTAGATGACATCCTCGAAGATATAAAGGT
TCTCTACATTCCACCCAACACCACCGCTATCCTGCAGCCCATGGACCAGCAGGTGATTTC
TAATTTCAAGAAGCTCTTCACCAAGCACCTGTTCCGTCGCTGCTTTGAGGTGACGGAGAG
CACAAACC---TCACCCTTCGAGAGTTCTGGAAGGACTATAACATCGTGATATGCCTCAG
AATTATCGATATGGCCTGGCAGGGTGTTACAAAGAGGACCTTGACCTCTGCGTGGAAGAA
GCTGTGGCCTGAGGTTGTGTCTGAAACG---GACTTTGAAAGACTCAACCCGAAGCGGCA
GTGGTGGAGGAGATTGTATCCCTTGGCAAGTCCATGGGCCTGGACATGGATGAAAGTGAC
ATCAATGAGCTCATCGAG------------------------------------------
------------------------------------------------------------
------------------------------------------------------------
------------------------------------------------------------
------------------------------------------------------------
------------------------------------
>Testudines_Pesi_1_CDS
ATGAGTCAAAAGCGTCAGCAGTAAGAAAACCAGGAAAACCATTAGTTTAGATACTAAATT
AGACGTTTTAAGGTGTCTTGATGAAGGCGAGCGTGCGGTAGACATTGGCATTGCTCTAGG
TCTTACTCCGACCACTGTGAGAACAATTCGGCGTAATGCTGACAAGATCAGGGCTAGTGC
TCGGTGGGTCACACCACTTAGTGCTACTACAATAAGTCAATCAAGAAGCAGTTTGCTGGA
AAACATGGAGCGTCTTCTCTCAGTGTGGATAGAAGACCAAAACCAGCGGAACGTACCTCT
AAGTTTGCTAGTGATACAAGCTAAGGCAAAAAGTTTGTATGATAATTTGAAGATAGACCA
AGGTGAAGGATCGCAGACAGAGACTTTCACAGCAAGTCAGGGATGGTTTGATCAGTTTAA
GAAACGCTACCACCTGCATAACATCAAGATGTCTGATGAGGCAACTAGTGCTGATATTGC
AGCAGCTAAAATATTCTCTCACTACCTCAAGAAAATAATTGCGGAAGGTGGCTATACCCC
TAAACAGGTCTTCAATGTTGATGAAACGGGTCTCTACTGGAAGAGGATGCCTGAGCAGAC
TTACATTTCTCAAGAAGAGAAGACAGCACCTGGATTTAAAGCAGCTAAAGACCGCCTAAC
CTTGCTTCTAGGTGGTAATGCCGCTGGAGACATGAAGATGAAACCACTGGCAGTGTACCA
ATCTGAAACACCACGTGCTCTAAAGGGATTTTCAAAGGAACACCTTCCAGTCATTTGGAG
ATCTAATAAAAAGGCATGGATAACTGGAGCTATTTTTTCAGAATGGCTCACTCTGTATGC
TATTCCTGCATGGAAAGAATATTGTTCCAAGGAAAATCTTGATTTCAAGATTTTATTGCT
TATTGATAATGCACCAGCTCATCCAATTAACCTAGATGACATGTGCAAAAAAGTGAAAGT
TGTCTTTCTGCCACATAACATGACATCACTCATTCAACCCATGGACCAAGGAGCCATCTC
TGCATTTAAGGCATATTACTTACGCCATATTTTCGACCAACTCATCAGAGGCACTGAAGG
GGAAGGCAAACCTACAATTAGGCAATTTTGGCATGACTACAATATTCTGAAGTGCATCAA
TAACATTGGTAAGGCCTGGGCTGATGTTACTCAGGCATGCATGAATGGTGTGTGGGCGAA
GTTGTGGCCTGAATGTGTCAATGACTTAAAAGGATTCAAAGATATTA----------GCT
ATAAAGAAAGATATCCTTGGCTTGGCCAAGAAAGCAGGTTTTGAAGTGGAAGAAGACGAT
GTTACACAACTTCTGCAATCACATGGAGAGGAGCTAACCAATGAAGAACTGATGCAATTA
GAGGCGATGAGAG------CAATGGAAGAAAAGGACCAAGAAGTAAAAGTAGAAACAACC
CATCAAAATTTAACTGCTAAACGTCTTTCTGAAGCTTTCCAAATGATTGAAGCTGGCTTG
CAAATCCTCAATGATGACGATCCTGACAGGGAACGCAGCTCCAAAGTGATTAAGGGAGTT
GGTCATCTAATGACTTGCTATAAAGAAATTTACCAAGAAAAAAAAAGAAAGG-AAAACAG
CAATTTC-----------------------------
>Testudines_Pesi_3_CDS
ATGGCAAGC-------GGTAAGAAGCGCAAACGTGTCACACTTTCAATTGACACAAAACT
AGAAATATTAAAAAAACTCGACAGTGGTATTAGTCTTAGCAACATTGCAGTAGAATATGG
TATTGGGAAATCAACCATCACCGATATTCGGAAAAGCCAGGAAAAAATAAAGCAATTTGC
AAAAGAAGCCAAAGACAATGGAACAGTAAAAAGTAGGTGTATTGTACGCAAAGCTGCCGA
TGCTTTTGACAAAGCCATGCATCTGTGGTTCGCACAAGAGAGATCAAAAGGCACTCCTAT
AAGTGGTGTGATGGTTACAGAAAAGGCAAAGTTACTCTACCGAGAAATGAAAGATGAGA-
--ACCAT------------------TTTAAAGCAAGTACAGGGTGGCTCTGTCGGTTCAA
AAATCGTCATGGGATACGGCAGTTAAGGATGCAAGAAGAGTTTTTGACAACTGACTGGAA
TGCTGCTGGTGTATTTAAAAACATTTTCAAATCGTTTATTGAACAACATGAGCTTACCCG
GGACCAAGTTTTTAACTGCAACGAGACAGGCCTGTACTGGCGCCAGCTTCCAAACAAAAC
TCTGGCAGACAGTTCAGAAGAACACGCGAAGAATTTCAAATCTTATAAAGATCGGGTCAC
CCTGATGGTTACTGCTAATGCAAGTGGGGATTTCCGTCTCCCATTGGTGTTCATTCACAA
AAGTGCAAAACCTCGCTGCTTTGCAAATGTCATTATGTCAGCTCTACCTGTCCATTACTA
CAGCCAGCGCAATGCTTGGATGGATAAAGGCATTTTCTCCGACTGGTTTTTTAAAAACTT
TGTTCCGCTTGTGAAAAACTACCTTACGTCAAAATCGTTACCTATCCGAGCTGTGCTATT
GATGGATAATGCTCCATCTCACC----------TGAAAATCTATTGACGGATATTCGGTG
TTTGTTTTTGCCACGGAATGTCACCAGCCTCACTCAGCCAATGGATGGAAGCATTCTGGA
AAACATGAAACATCGATACAAGCGAAACCTCTTACGGCGAGTATTA-------CTGGGAT
CGATGCAATTTGAATCTTACACAGATTTTTGTAAAAGCTGACAATCAAAGATGCTGTCTA
CATGTGTGCTGAGGCCTGGAGTGAGATTGGCTCTCAGTCTTTGAGATCCTCGTGGAATAC
ACTTTGGCAATGTATTGATAACACTGAACCTAAATTGGAAAACAATG----------AAG
GAAATAAATCAACTGGATTTTTCTGAAGAGCGACAACTTTTGGATATCACCATGGAGGAA
CTGGAGGACTGGCTAAATGCAGATAAATATGAGAACAGCGACCATGAGATAATTGAATTG
GTAAGAGAAACAG---------CACAACCAGACAGTGACAGTGACAAGGAGGGAGAGACC
GCCAAGAGAGTCCCACACATGC--------------------------------------
------------------------------------------------------------
------------------------------------------------------------
----AAGCAGAAGAGTGTTTCATGG-----------
>Testudines_Plme_CDS
ATGGCATCCAAATACCGGAAAGAAGCGTAAGAGAGTTGTGTTGACATTAAAACAGAAAAT
AGATATTTGTACACGTCTTGAAAAGGGCGAGAATAGGAATGTTTTGATGCAAGAGTACAA
TGTTGGGTCGTCCACAATATACGACATCAAGGCTCAGAAAGGACAACTGCTCAAATTTTT
TGCTAGTTGTGAGTCAAATAAAGCTGTTGAACAACGCCGTACTCTGCATATGCCTAAAGA
GCAACTAGACAGTGTTTTATATGAATGGTTTTCATTGAAACGATTGGAGGGTGCCTGTAT
ATCTGGCCCAATGCTCATTGAAAAGGCAAAAGATTTTTATAAGCAAATGTTGACTGAGC-
-------------------------TGTGCATTTTCTGATGGATGGCTTTCCTGTTTTAA
ACTTCGTCACGGCATTAGAAAGCTAGATGTATCCGGCGAACAAAAATCGGCTGACCGTGA
AGCTGCAGAAAAATATTGTGAATTTTTTAGAAATTTAATTGGTGAACATGATCTATCCCC
TGAACAAATTTATAATGCTGATGAAACTTGCCTATTTTGGCGATGCTTGCCAAATTCTAC
CCTAGCAGGTGCAAGTGAATCTAGAGCTGCTGGTTTTAAGCAGAATAAAGACAGACTAAC
TGTTCTTACGTGTGCTAATGCTGCAGGCTCGCATAAAATAAAACTTTTGGTGATTGGGAA
ATATAATCATCCTAGAGCTTTCAAA------GGTGTTGCACATTTACCTATTGTTTACAA
AGCGCAAGGTAATTCATGGATGAACAAAGAAATTTTTTATGATTGGTTTCATCATGTTTT
TGTACCTGCAGTGAAAGAACATTTTAGAAAAATAAGCTTACCTAGCAAAGCTATTCTATT
GCTAGACAATTGTAGAGCTCACC----------AACAGAATTAGTGTCTGGTATTTTTAC
CATCTTCCTGCCTGCTAGTGTTACTTCATTGATTCAACCTATGGACCAGGGCATCATCCA
GAATATGAAATGTTATTACAGAAGAGATTTCCTGAGAAAGTTGATCAATCATG-------
-----------GCACTATACAGGACTTTCAATCTCGTTATAATATAAAAGATGCAATTTT
TAATGTTGCTTGTGCCTGGAATTCTGTTAAAAGTGAAACATTAAGGAGAGCTTGGATAAA
ATTGTGGCCTAGTGTTATGTTTGCAGAAGTTGAATTTGAAGGCTTTAAGTTAGAAAAAAT
ACATTAGCACAAATTCTTGAAATGGTGAAGGATTCACACCCCAAACTTCATGAAAGTGAG
CTAGAAGAGTGGGTTGAAGCTGACAAGGAGGTTGAAATTGATACAGAAATAATAGAGAAT
GTTTTGAATACTGCAAAAGACACTGATAAAGACATTGAAGAAGGTGAAGAGGACAAAATA
ACTTGGGGAAAGGCTGCTTCAGCTTTTGATACAATAATTAAATTTGCAGAAAGGCAGCCA
TGTTATACTGCCCGAGAGGTTACACATTCTGCACTCTACTTTTATGCAAAAGAGGCAGAA
GACAAGTAAGCAAGCTGATATAAGGGATTTAGTCAAAAATGTCATGGGGCCAGTACAGAT
TCAGAATCTCCTACACCTTCTACAGAGACACTGCAA
