# Supplementary material for: Revisiting the Tigger Transposon Evolution Revealing Extensive Involvement in the Shaping of Mammal Genomes
Source: Biology (Basel). 2022 Jun 16;11(6):921. doi: 10.3390/biology11060921 (PMC9219625; doi:10.3390/biology11060921)
Supplement: Supplementary file 1 [file biology-11-00921-s001.zip › biology-1735978-supplementary/supplementary/Supplementary_Data_S3.fasta]

>Actinopterygii_Asca_L4
ATGGCTTGTGCCCGACCCCTCATCTCGGTGTATTCCGAGAAAGGAGAATCCTCAGGCAAA
AATGTTGTCATGCCTGCAGTGTTCAAGGCCCCTATTCGCCCTGATGTGGTGAATTTTGTG
CACACCAACATGCAAGAACAACCGCCAGCCTTATGCAGTCAGTGAACTGGCAGGCCACCA
GACCAGTGCTGAGTCCTGGGGTACAGGAAGAGCTGTGGCCCGTATCCCTCGTGTGAGAGG
TGGTGGTACTCATTCTGGCCAGGGTGCTTTTGGAAACATGTGTCGTGGTGGTCGTATGTT
TGCCCCCACTAAAACCTGGCGCCGCTGGCACCGCAGGATCAACGTACCCCAGAAGCGCTA
TGCTATCTGCTCTGCCCTGGCCGCCTCTGCCATTCCTGCACTTGTGATGTCCAAAGGACA
CCGCATAGAGGAAATCCCTGAAGTCCCACTGGTGGTTGAAGACAAAGTTGAGGGCTACAA
GAAGACCAAGGAGGCAGTGCTGCTGCTGAAGAAGCTCAAAGCCTGGAATGACATTAAGAA
GGTCTATGCCTCTCAGCGTATGCGTGCCGGTAAGGGTAAGATGAGGAATCGCAGACGTAT
CCAGCGCAGAGGGCCGTGCATTATCTACAACCAAGATGCTGGCTTAACCAAAGCCTTCAG
AAATATTCCCGGCATCACTCTGCTGAACGTGAACAAACTGAACCTTTTGAGGCTCGCTCC
CGGTGGTCACGTTGGACGGTTCTGCATCTGGACCGAGAGTGCTTTCCGCAAGCTGGATGA
CCTGTACGGCACATGGCGCAAGGCTGCCTCCCTGAAGGTTGACTACAACCTGCCAATGCA
CAAGATGACCAATACAGATCTGACCAGGATTCTGAAGAGTGAGGAGATCCAGAAAGCACT
TCGTGCACCCAACAAGAAGCTCAACCGCAGAATTCTGAAGAAGAATCCTCTGAAGAATTT
GAACATAATGCTCAAACTGAATCCTTACGCCAAGACAGCAAGACGTCATGCCATCCTCAA
GCATGACCCTGCGATCAAGGCCAAGATGCTGAAA--------------------------
------------------------------------------------------------
------------------AAGAGG------------------------------------
--TAA
>Actinopterygii_Maze_L4
ATGGCTTGTGCCCGACCCCTCATCTCGGTGTATTCCGAGAAAGGAGAATCCTCAGGCAAA
AATGTTGTCATGCCTGCAGTGTTCAAGGCCCCTATTCGCCCTGATGTGGTGAATTTTGTG
CACACCAACATGCAAGAACAACCGCCAGCCTTATGCAGTCAGTGAACTGGCAGGCCACCA
GACCAGTGCTGAGTCCTGGGGTACAGGAAGAGCTGTGGCCCGTATCCCTCGTGTGAGAGG
TGGTGGTACTCATTCTGGCCAGGGTGCTTTTGGAAACATGTGTCGTGGTGGTCGTATGTT
TGCCCCCACTAAAACCTGGCGCCGCTGGCACCGCAGGATCAACGTACCCCAGAAGCGCTA
TGCTATCTGCTCTGCCCTGGCCGCCTCTGCCATTCCTGCACTTGTGATGTCCAAAGGACA
CCGCATAGAGGAAATCCCTGAAGTCCCACTGGTGGTTGAAGACAAAGTTGAGGGCTACAA
GAAGACCAAGGAGGCAGTGCTGCTGCTGAAGAAGCTCAAAGCCTGGAATGACATTAAGAA
GGTCTATGCCTCTCAGCGTATGCGTGCCGGTAAGGGTAAGATGAGGAATCGCAGACGTAT
CCAGCGCAGAGGGCCGTGCATTATCTACAACCAAGATGCTGGCTTAACCAAAGCCTTCAG
AAATATCCCCGGCATCACTCTGCTGAACGTGAACAAACTGAACCTTTTGAGGCTCGCTCC
CGGTGGTCACGTTGGACGGTTCTGCATCTGGACCGAGAGTGCTTTCCGCAAGCTGGATGA
CCTGTACGGCACATGGCGCAAGGCTGCCTCCCTGAAGGTTGACTACAACCTGCCAATGCA
CAAGATGACCAATACAGATCTGACCAGGATTCTGAAGAGTGAGGAGATCCAGAAAGCACT
TCGTGCACCCAACAAGAAGCTCAACCGCAGAATTCTGAAGAAGAATCCTCTGAAGAATTT
GAACATAATGCTCAAACTGAATCCTTACGCCAAGACAGCAAGACGTCATGCCATCCTCAA
GCATGACCCTGCGATCAAGGCCAAGATGCTGAAA--------------------------
------------------------------------------------------------
------------------AAGAGGCCTGAAAGAAGGGTG------CTGCCAAGCCCAAGG
CATAA
>Actinopterygii_Orsp_L4
---GCCTGTGCCCGACCCCTCATCTCGGTGTATTCCGAGAAAGGAGAATCCTCAGGCAAA
AATGTTGTCATGCCTGCAGTGTTCAAGGCCCCTATTCGCCCTGATGTGGTGAATTTTGTG
CACACCAACATGCAAGAACAACCGCCAGCCTTATGCAGTCAGCGAACTGGCAGGCCACCA
GACCAGTGCAGAGTCCTGGGGTACAGGAAGAGCTGTGGCCCGTATCCCTCGT--------
-------------------------------------ATGTGTCGTGGTGGTCGTATGTT
TGCCCCCACTAAAACCTGGCGCCGCTGGCACCGCAGGATCAACGTACCCCAGAAGCGCTA
TGCCATCTGCTCTGCCCTGGCTGCCTCTGCCATTCCTGCACTTGTGATGTCCAAGGGACA
CCGCATTGAGGAAATCCCCGAGGTCCCACTGGTGGTTGAAGACAAAGTTGAGGGCTACAA
GAAGACCAAGGAGGCCGTGCTGCTGCTGAAGAAGCTCAAAGCCTGGAATGACATTAAGAA
GGTCTATGCCTCTCAGCGTATGCGTGCCGGTAAGGGTAAGATGAGGAATCGCAGACGTAT
CCAGCGCAGAGGGCCGTGCATTATCTACAACCAAGATGCTGGCTTAACCAAAGCCTTCAG
AAATATCCCAGGCATCACTCTGCTGAACGTGAACAAACTGAACCTCTTGAGGCTCGCTCC
CGGTGGTCACGTTGGACGGTTCTGCATCTGGACCGAGAGCGCTTTCCGCAAGCTGGATGA
CCTGTACGGCACATGGCGCAAGGCTGCCTCCCTGAAGGTTGACTACAACCTGCCAATGCA
CAAGATGACCAACACAGATCTGACCAGGATTCTGAAGAGTGAGGAGATCCAGAAAGCACT
TCGTGCACCCAACAAGAAGCTCAACCGCAGAATACTGAAGAAGAATCCTCTGAAGAATTT
GAACATTATGCTCAAACTGAATCCTTACGCCAAGACAGCAAGACGTCATGCCATCCTCCA
GCATGAGCCTGCGATCAAGGCCAAGATGCTGAAA--------------------------
------------------------------------------------------------
------------------AAGAGGCCTGAAAGAAGGGTG------CTGCCAAGCCCAAGG
CATAA
>Actinopterygii_Puny_L4
ATGGCTTGTGCCCGACCCCTCATCTCGGTGTTTTCCGAGAAAGGAGAATCCTCAGGCAAA
AATGTTGTCATGCCTGCAGTGTTCAAGGCCCCTATTCGCCCTGATGTGGTGAATTTTGTG
CACACCAACATGCAAGAACAACCGCCAGCCTTATGCAGTCAGTGAACTGGCAGGCCACCA
GACCAGTGCTGAGTCCTGGGGTACAGGAAGAGCTGTGGCCCGTATCCCTCGTGTGAGAGG
TGGTGGTACTCATTCTGGCCAGGGTGCTTTTGGAAACATGTGTCGTGGTGGTCGTATGTT
TGCCCCCACTAAAACCTGGCGCCGCTGGCACCGCAGGATCAACGTACCCCAGAAGCGCTA
TGCTATCTGCTCTGCCCTGGCCGCCTCTGCCATTCCTGCACTTGTGATGTCCAAAGGACA
CCGCATAGAGGAAATCCCTGAAGTCCCACTGGTGGTTGAAGACAAAGTTGAGGGCTACAA
GAAGACCAAGGAGGCAGTGCTGCTGCTGAAGAAGCTCAAAGCCTGGAATGACATTAAGAA
GGTCTATGCCTCTCAGCGTATGCGTGCCGGTAAGGGTAAGATGAGGAATCGCAGACGTAT
CCAGCGCAGAGGGCCGTGCATTATCTACAACCAAGATGCTGGCTTAACCAAAGCCTTCAG
AAATATCCCCGGCATCACTCTGCTGAACGTGAACAAACTGAACCTTTTGAGGCTCGCTCC
CGGTGGTCACGTTGGACGGTTCTGCATCTGGACCGAGAGTGCTTTCCGCAAGCTGGATGA
CCTGTACGGCACATGGCGCAAGGCTGCCTCCCTGAAGGTTGACTACAACCTGCCAATGCA
CAAGATGACCAATACAGATCTGACCAGGATTCTGAAGAGTGAGGAGATCCAGAAAGCACT
TCGTGCACCCAACAAGAAGCTCAACCGCAGAATTCTGAAGAAGAATCCTCTGAAGAATTT
GAACATAATGCTCAAACTGAATCCTTACGCCAAGACAGCAAGACGCCATGCCATCCTTCA
GCATGACCCTGCGATCAAGGCCAAGATGCTGAAA--------------------------
------------------------------------------------------------
------------------AAGAGG------------------------------------
--TAA
>Actinopterygii_Tafl_L4
ATGGCCTGTGCCCGACCCCTGATCTCGGTTTACTCCGAGAAAGGAGAATCTACAGGCAAA
AATGTTGTCATGCCAGCTGTATTCAAGGCTCCAATTCGACCTGATGTTGTGAATTTTGTT
CACACCAACATGCAAGAACAACCGTCAGCCTTATGCAGTCAGTGAACTGGCAGGTCACCA
GACTAGTGCAGAGTCTTGGGGTACAGGAAGAGCTGTTGCTCGTATCCCTCGTGTTAGAGG
TGGTGGTACTCACTCTGGCCAGGGTGCTTTTGGAAATATGTGTCGTGGAGGTCGCATGTT
TGCCCCAACCAAAACCTGGCGCCGCTGGCACCGCAGGATCAACACAACCCAGAAGCGCTA
TGCCATCTGCTCTGCCGTGGCTGCCTCTGCCATTCCTGCTCTTGTGATGTCCAAGGGGCA
CCGCATTGAAGAAATCCCAGAGGTCCCACTGGTGGTTGAAGACAAAGTTGAGGGCTACAA
GAAGACCAAGGAGGCTGTGCTGCTGCTGAAAAAGCTCAAAGCCTGGAATGACATTAAGAA
GGTCTACGCCTCTCAGCGCATGCGTGCTGGTAAGGGTAAAATGAGGAATCGCAGACGCAT
TCAACGCAGAGGACCGTGCATCGTCTACAACCAAGATGCCGGAGTCACCAAAGCCTTCAG
AAATATCCCAGGCATCACTCTACAGAACGTGAACAAAATGAATCTGCTGAGGCTTGCTCC
TGGTGGCCATGTTGGACGCTTCTGCATCTGGACAGAGAGTGCTTTCCGTAAGCTGGACGA
GCTTTACGGCACCTGGCGTAAACCTTCCACCCAGAAGGTTGACTACAACCTTCCCATGCA
CAAGATGACCAACACTGACCTGAGCAGGATCCTGAAGAGCGAAGAGATCCAGAAAGCACT
TCGTCCACCAAAAAAGAAGATCATTCGCAGAGTACTGAAGAAGAATCCTCTGAAGAACTT
GAGGATAATGCTCAAACTGAACCCATATTCCAAGACGGCAAGACGCCATGCCATCCTCAA
GCATAACCCTGAAATCAAGGCTAAAATGCTGAAA--------------------------
------------------------------------------------------------
------------------AAGAAGCCTAGAAGAAGGTGG------CTGCTAAACCCAAGG
CATAA
>Actinopterygii_Taru_L4
ATGGCCTGTGCCCGACCCCTGATCTCGGTTTACTCCGAGAAAGGAGAATCTACAGGCAAA
AATGTTGTCATGCCAGCTGTATTCAAGGCTCCAATTCGCCCTGATGTTGTGAATTTTGTT
CACACCAACATGCAAGAACAACCGTCAGCCTTATGCAGTCAGTGAACTGGCAGGTCACCA
GACCAGTGCAGAGTCTTGGGGTACAGGAAGAGCTGTTGCTCGTATCCCTCGTGTTAGAGG
TGGTGGTACTCACTCTGGCCAGGGTGCTTTTGGAAATATGTGTCGTGGAGGTCGCATGTT
TGCCCCAACCAAAACCTGGCGCCGCTGGCACCGCAGGATCAACACAACCCAGAAGCGCTA
TGCCATCTGCTCTGCTGTGGCTGCCTCTGCCATTCCTGCTCTTGTGATGTCCAAGGGGCA
CCGCATTGAAGAAATCCCAGAGGTCCCACTGGTGGTTGAAGACAAAGTTGAGGGCTACAA
GAAGACCAAGGAGGCTGTGCTGCTGCTGAAAAAGCTCAAAGCCTGGAATGACATTAAGAA
GGTCTACGCCTCTCAGCGCATGCGTGCTGGTAAGGGTAAAATGAGGAATCGCAGACGCAT
TCAACGCAGAGGACCGTGCATCGTCTACAACCAAGACGCCGGAGTCACCAAAGCCTTCAG
AAATATCCCAGGCATCACTCTACAGAACGTGAACAAAATGAATCTGCTGAGGCTTGCTCC
TGGTGGCCATGTTGGACGCTTCTGCATCTGGACAGAGAGTGCTTTCCGTAAGCTGGACGA
GCTTTACGGCACCTGGCGTAAACCTTCCACCCAGAAGGTTGACTACAACCTTCCCATGCA
CAAGATGACCAACACTGACCTGAGCAGGATCCTGAAGAGCGAAGAGATCCAGAAAGCACT
TCGTCCACCAAAAAAGAAGATCATTCGCAGAGTACTGAAGAAGAATCCTCTGAAGAACTT
GAGGATAATGCTCAAACTGAACCCATATTCCAAGACGGCAAGACGCCATGCCATCCTCAA
GCATAACCCTGAAATCAAGGCTAAAATGCTGAAA--------------------------
------------------------------------------------------------
------------------AAGAAGCCTAGAAGAAGGTGG------CTGCTAAACCCAAGG
CATAA
>Actinopterygii_Trmo_L4
---GCTTGTGCCCGACCCCTCATCTCGGTGTATTCCGAGAAAGGAGAATCCTCAGGCAAA
AATGTTGTCATGCCTGCAGTGTTCAAGGCCCCTATTCGCCCTGATGTGGTGAATTTTGTG
CACACCAACATGCAAGAACAACCGCCAGCCTTATGCAGTCAGCGAACTGGCAGGCCACCA
GACCAGTGCAGAGTCCTGGGGTACAGGAAGAGCTGTGGCCCGTATCCCTCGTGTGAGAGG
TGGTGGTACTCATTCTGGCCAGGGTGCTTTTGGAAACATGTGTCGTGGTGGTCGTATGTT
TGCCCCCACTAAAACCTGGCGCCGCTGGCACCGCAGGATCAACGTACCCCAGAAGCGCTA
TGCTATCTGCTCTGCCCTGGCCGCCTCTGCCATTCCTGCACTTGTGATGTCCAAAGGACA
CCGCATTGAGGAAATCCCTGAAGTCCCACTGGTGGTTGAAGACAAAGTTGAGGGCTACAA
GAAGACCAAGGAGGCAGTACTGCTGCTGAAGAAGCTCAAAGCCTGGAATGACATTAAGAA
GGTCTATGCCTCTCAGCGTATGCGTGCCGGTAAGGGTAAGATGAGGAATCGCAGACGTAT
CCAGCGCAGAGGGCCGTGCATTATCTACAACCAAGATGCTGGCTTAACCAAAGCCTTCAG
AAATATCCCCGGCATCACTCTGCTGAACGTGAACAAACTGAACCTTTTGAGGCTCGCTCC
CGGTGGTCACGTTGGACGGTTCTGCATCTGGACCGAGAGTGCTTTCCGCAAGCTGGATGA
CCTGTACGGCACATGGCGCAAGGCTGCCTCCCTGAAGGTTGACTACAACCTGCCAATGCA
CAAGATGACCAATACAGATCTGACCAGGATTCTGAAGAGTGAGGAGATCCAGAAAGCACT
TCGTGCACCCAACAAGAAGCTCAACCGCAGAATTCTGAAGAAGAATCCTCTGAAGAATTT
GAACATAATGCTCAAACTGAATCCTTACGCCAAGACAGCAAGACGTCATGCCATCCTCAA
GCATGACCCTGCGATCAAGGCCAAGATGCTGAAA--------------------------
------------------------------------------------------------
------------------AAGAGGCCTGAAAGAAGGGTG------CTGCCAAGCCCAAGG
CATAA
>Agnatha_Leca_L4
---GCGTGCGCACGCCCACTTATAAGCATATACTCTGAGAAGGGGGAAAGCTCTGGCAAG
AGTGTGGTCATGCCGGCCGTGTTCAGGGCGCCCATCCGCCCGGACATCGTGAACTTCGTG
CACACGAACCTGCAAGAACAGCCGGCAGCCCTACGCCGTGAGCGTGAATGCAGGT-----
------------------------------------------------------------
----------------------------------ACGATGTGCCGAGGAGGTCGCATGTT
CGCGCCAACCAAGACGTGGCGTCGCTGGCACCGGCGTGTGAACGTGACCCAGAAGCGATA
CGCCATATGCTCCGCTCTGGCCGCCACTGCTCTCCCTGCGCTCGTCATGTCCAAGGGCCA
TCGCATCGAGGAGATCCCCGAGGTGCCACTGGTAGTCGAGGACAAGGTCGAGGGCTACAA
GAAGACTAAGGAGGCCGTGCTGCTGCTCAAGAAGCTCAAGGCCTGGAACGACGTCAAGAA
GGTGTACGCCTCCAAGCGCCTGCGTGCAGGCAAGGGCAAGATGAGGAACCGTCGTCGCAT
CCAGCGCCGCGGGCCCTGCATCATCTACAACGAAGACAACGGCCTCACCCGCGCCTTCCG
CAACATCCCA------------------------AAGCTGAACCTTCTGCGCCTGGCGCC
TGGTGG-CACGTGGGCCGCTTCTGCATCTGGACCGAGAGTGCGTTCGGCAAACTGGACGA
CATCTACGGCACCTGGCGCAAACCCTCCAAGGAAAAGTCCAACTACAACCTACCCATGAA
CAAGATGACCAACTCTGATCTCAGTCGTATCCTCAAGAGTGAAGAGATC-ACAAAGTGCT
CAGACCACCAAA-------------------------------------------AATCT
CCGAGTGATGATCAAGCTCAACCCGTACGCCAAGACGCT-CGCCGGAACGCTCTCCTCCG
CCATAAGAACAAGGATACTGTTGCTGTCAAAAAGGCCAAACAGGCCAAACAGGCCAAAGC
GGATGTCAAAAAAGAGCCAGCCGTCAAGGCAGCCGCAAAGAAGAA---------------
------GCGAAGACCAAGTAGCAGCCACCAAGACAGCCA------CAGCCAAGACTACCG
CATAA
>Arthropoda_Acec_L4
ACGGCGC------GACCACTTATTACGGTCTACACTGACAAGAATGAGGCATCAGGTGAT
ACAATTTCCCTGCCATCTGTCTTCAAAGCACCAATTCGTCCTGATATCGTTAATGTTGTC
--CACCAGTTGATACAAACAAAAGACAACCATACTGTGTTTCTAAAGAAGCCGGTCATCA
AACCTCTGCTGAGTCATGGGGTACTGGACGTGCTGTGGCCCGTATACCTCGTGTACGTGG
CGGTGGTACCCATTCTGGTCAGGGTGCTTTTGGTAATATGTGCCGAGGCGGGCGTATGTT
TGCACCTACTAAGCCGTGGCGTCGTTGGCATCATCATGTCAATGTCAATCAGAAGCGTTA
TGCTCTCGTTTCTGCTATTGCCGCCTCTGGTGTTCCTGCACTTGTCCAATCTAAAGGACA
CTTGATCCAGGAGGTTCCGGAATTCCCGCTTGTTGTTTCTGATAAGATTCAAGAATACAC
GAAAACTAAACAGGCTGTCATCTTTTTGAGACGCATCAAGGCTTGGAATGATATCCAAAA
GGTGTATAAATCTCAACGTTTTCGTGCTGGTAAAGGTAAAATGCGTAATCGCCGACGCAT
TCAGCGACGTGGACCTTTAATTGTATATGGCCAAGATCAGGGTATTCGTAAAGCATTCCG
CAATATCCCAGGCGTTTCTCTAATGAACATCAACAAGATGAATCTGTTGAAATTGGCACC
TGGCGGTCACGTCGGACGCTTTGTAATCTGGACGAAATCCGCTTTTGACCAGTTGGATGC
CCTTTATGGAACCTGGCGTAAAGAATCACAGCTTAAGAAAGGATATAACTTGCCATTTCC
TAAAATGGCCAACACAGATCTATCCAGACTTCTAAAGTCTGAGGAAATTCGCAAAGTCTT
GAGAGCTCCTAGGAAGAAAGTGGTGCGTAGAGTAAAGAAACTGAACCCGTTGACCAACAC
ACGGGCTATGTTGCGTCTCAACCCGTATGCTGCAGTTTTGAAACGCGCTGCTATTCT-CG
TCAACGTGAAAAGGATTTGCTTCTCGCTGAAAAAGGCATAAAATTGTCAAAGAAACCGTC
GACGACGAAAAAAGAAGAAAAGAACAAGGCAACAAAAAAATGCAA---------ACAAGA
AAGCTAGTAGAGAAGGCAAGGAAGCCT-----------------------GAATATAAAG
AGTAA
>Arthropoda_Anco_L4
GCAGCGC------GCCCTTTGGTCAGTGTGTACTCTGACAAAAATGAGGCGGTGAAGGAT
AAGGGAGCCTTGCCGGCAATTTTCAAGGCCCCGATCCGTCCGGATGTGGTGAACGAGGTG
--TCGCAGCTGACCGCAACCGTCGCCAGGCGTACGCCGTGAGCGAGGCCGCCGGTCACCA
GACGTCGGCCGAATCGTGGGGTACCGGTCGCGCTGTGGCCCGTATCCCGCGTGTCCGCGG
CGGTGGTACCCATTCCGGCCAGGGTGCGTACGGTAACATGTGCCGTGGTGGACGCATGTT
CGCCCCGACCAAGCCGTGGCGCCGTTGGCACCGCAAGATCAACATCAACCTGAAGCGCTA
CGCTCTGGTTTCGGCCCTCGCCGCCAGCGGTGTCCCTGCCCTGGTGCAGTCGCGCGGTCA
TATCATCGACGGTATCTCTGAGCTGCCGCTGGTCGTGTCCGACGACATCCAGAAGTTCCA
GAAGACCAAGCAGGCCGTCACCTTCCTGCGCCGCTCGAAGGTTTGGGCCGACGTGCAGAA
GGTGTACAAGTCGCAGCGTCTGCGCGCCGGTCGCGGTAAGATGCGCAACCGTCGCCGTGT
CCAGCGTCGCGGTCCGCTGATCATCTACGATCGGGATGAGGGTCTGCGCCGTGCGTTCCG
TAACATTCCCGGCGTCGATACGATGCGGGTGAGCAAGATGAACCTGCTGAAGCTGGCCCC
TGGCGGTCATGTCGGTCGGCTGTGCGTGTGGACCGAGTCGGCGTTCGCCAAGCTGGACGG
TCTGTACGGCACCTGGGAGAAGCGATCGGTCGCGAAGAAGGGCTACAATCTGCCGACCCC
GATCATGGCCAACACCGATCTGACCCGTCTGCTCAAGTCGGAGGAAATCCGTCGCGTGCT
GCGAGCGCCGAGAAGGAAGGTGTACCGACACGTGCGCCGTCTGAACCCGCTCACCAACAA
GGAGCAGATGCTGAAGCTGAACCCGTACGCCGCGGTCACGAAGCGCCGTGCCCAGCTGTG
CGAGCGCCTGGTGGCGAAGGCGGAAGCCAAGAAGGGATGCCAAGCACCGGGCGGTCGTGT
TCGTGGAGAGCAGAAGATGGAGAGCAAGGAGAAGGTGGACAAGAAGCCAAGGAAGCCGCG
AAACCAGTAAAGATTAAGAAAAATCAGTGACGAAACCCTTCAGAACGAGATGTACGGCGA
CCTCA
>Arthropoda_Anme_L4
GCAGCGC------GCCCTTTGGTCAGTGTGTACTCTGACAAAAATGAGGCGGTGAAGGAT
AAGGGAGCCTTGCCGGCAATTTTCAAGGCCCCGATCCGTCCGGATGTGGTGAACGAGGTG
--TCGCAGCTGACCGCAACCGTCGCCAGGCGTACGCCGTGAGCGAGGCCGCCGGTCACCA
GACGTCGGCCGAATCGTGGGGTACCGGTCGCGCTGTGGCCCGTATCCCGCGTGTCCGCGG
CGGTGGTACCCATTCCGGCCAGGGTGCGTACGGTAACATGTGCCGTGGTGGACGCATGTT
CGCCCCGACCAAGCCGTGGCGCCGTTGGCACCGCAAGATCAACATCAACCTGAAGCGCTA
TGCTCTGGTTTCGGCCCTCGCTGCCAGCGGTGTCCCTGCCCTGGTGCAGTCGCGCGGTCA
TATCATCGACGGTATCTCGGAGCTGCCGCTGGTCGTGTCCGACGACATCCAGAAGTTCCA
GAAGACCAAGCAGGCCGTCACCTTCCTGCGCCGCTCGAAGGTTTGGGCCGACGTGCAGAA
GGTGTACAAGTCGCAGCGTCTGCGCGCCGGTCGCGGTAAGATGCGCAACCGTCGCCGTGT
CCAGCGTCGCGGTCCGCTGATCATCTACGATCGGGATGAGGGTCTGCGCCGTGCGTTCCG
TAACATTCCCGGCGTCGATACGATGCGGGTGAGCAAGATGAACCTGCTGAAGCTGGCCCC
CGGCGGTCACGTCGGTCGGCTGTGCGTGTGGACCGAGTCGGCGTTCGCCAAGCTGGACGG
TCTGTACGGCACCTGGGAGAAGCGGTCGGTCGCGAAGAAGGGCTACAATCTGCCGACCCC
GATCATGGCCAACACCGATCTGACCCGTCTGCTGAAGTCGGAGGAAATCCGTCGCGTGCT
GCGAGCGCCGAGAAGGAAGGTGTACCGACACGTGCGCCGTCTGAACCCGCTCACCAACAA
GGAGCAGATGCTGAAGCTGAACCCGTACGCCGCGGTCACGAAGCGCCGTGCCCAGCTGTG
CGAGCGCCTGGTGGCGAAGGCGGAAGCCAAGAAGGGATGCCAAGCACCGGGCGGTCGTGT
TCGTGGAGAGCAGAAGATGGAGAGCAAGGCGAAGGTGGACAAGAAGCCAAGGAAGCCGCG
AAACCAGTAAAGATTAAGAAGAAGCTGAATCGGGGCTTCCTGAACCGCCATCGACGATAG
CGTAA
>Arthropoda_Atce_L4
ACGGCGC------GACCACTTATTACGGTCTACTCTGACAAGAATGAGGCATCAGGTGAT
ACAATTTCCCTGCCATCTGTCTTCAAGGCACCAATTCGTCCTGATATCGTTAATGTTATC
--CATCAGTTGATACAAACAAAAGACAACCGTATTGTGTTTCTAAAGAAGCCGGTCATCA
AACCTCTGCTGAGTCATGGGGTACTGGACGTGCTGTGGCCCGTATACCTCGTGTACGTGG
CGGTGGTACCCATTCTGGTCAGGGTGCTTTTGGTAATATGTGCCGAGGCGGACGTATGTT
TGCACCTACCAAGCCGTGGCGTCGTTGGCATCATCATGTCAACGTCAATCAGAAGCGTTA
TGCTCTCGTTTCTGCCATTGCCGCCTCTGGTGTTCCTGCACTTGTCCAATCTAAAGGACA
CTTGATCCAGGAGGTTCCGGAATTCCCGCTCGTTGTTTCTGATAAGATTCAAGAATACAC
GAAAACTAAGCAAGCTGTCATCTTTTTGAGACGCATTAAGGCTTGGAATGATATCCAAAA
GGTGTATAAATCTCAACGTTTTCGTGCTGGTAAAGGTAAAATGCGTAATCGCCGACGCAT
TCAACGACGTGGACCTCTAATTGTATATGGCCAAGATCAGGGTATTCGTAAAGCATTCCG
CAATATCCCAGGTGTTTCTCTGATGAACATCAATAAGATGAATCTATTGAAGTTGGCACC
TGGCGGTCACGTCGGACGCTTTGTAATCTGGACGAAGTCTGCTTTTGAGCAGTTGGATGC
TCTTTATGGAACCTGGCGTAAAGAATCACAGCTTAAGAAAGGATATAACTTACCATTTCC
TAAAATGGCCAACACGGATCTATCCAGACTTCTAAAGTCTGAGGAAATTCGCAAAGTCTT
GAGAGCTCCTAGGAAGAAGGTGGTGCGTAGAGTAAAGAAATTGAATCCGTTGACCAATAC
ACGGGCTATGCTGCGTCTCAACCCGTATGCTGCAGTTCTGAAACGTGCTGCCATTCT-CG
TCAGCGTGAAAAGGATTTGCTTCTCGCTGAAAAAGGCATAAAATTATCAAAGAAACCGTC
AACGATGAAAAAAGAAGAAAAGAACAAGGCAACCGTGAAAAAGAC--------------A
AAGTTGACAAAGACTACGAAGCAGCC--------------------------AATTAAAA
AGTAA
>Arthropoda_Atco_L4
ACGGGGC------TCCTATGCAGTGCAATGATCACTGGGAAGAATGAACGATCAAGTGGC
AAAGCTCGTCTTCCGTTAATCATCAAAATAAACATCCATTTGGATTATGTGTGTTTCATT
TACAGCTGTTAACGCAAAAAAAATGCGTCAATTATTTAACACCAAGCGAGCAGGTCATCA
AACCTCTGCTGAGTCATGGGGTACTGGACGTGCTGTGGCCCGTATACCTCGTGTACGTGG
CGGTGGTACCCATTCTGGTCAGGGTGCTTTTGGTAATATGTGCCGAGGCGGACGTATGTT
TGCACCTACTAAGCCATGGCGTCGTTGGCATCATCATGTCAACGTCAATCAGAAGCGTTA
TGCTCTCGTTTCTGCCATTGCCGCCTCTGGTGTTCCTGCACTTGTCCAATCTAAAGGACA
CTTGATCCAGGAGGTTCCGGAATTCCCGCTCGTTGTTTCTGATAAGATTCAAGAATACAC
GAAAACTAAGCAAGCTGTCATCTTTTTGAGACGCATTAAGGCTTGGAATGATATCCAAAA
GGTGTATAAATCTCAACGTTTTCGTGCTGGTAAAGGTAAAATGCGTAATCGCCGACGCAT
TCAGCGACGTGGACCTCTAATTGTATATGGCCAAGATCAGGGTATTCGTAAAGCATTCCG
CAATATCCCAGGTGTTTCTCTGATGAACATCAATAAGATGAATCTGTTGAAGTTGGCACC
TGGCGGTCACGTCGGACGCTTTGTAATCTGGACGAAGTCTGCTTTTGAGCAGTTGGATGC
TCTTTATGGAACCTGGCGTAAAGAATCACAGCTTAAGAAAGGATATAACTTACCATTTCC
TAAAATGGCCAACACGGATCTATCTAGACTTCTAAAGTCTGAGGAAATTCGCAAAGTCTT
GAGAGCTCCTAGGAAGAAGGTGGTGCGTAGAGTAAAGAAATTGAATCCGTTGACCAATAC
ACGGGCTATGCTGCGTCTCAACCCGTATGCTGCAGTTCTGAAACGTGCTGCCATTCT-CG
TCAGCGTGAAAAGGATTTGCTTCTCGCTGAAAAAGGCATAAAATTATCAAAGAAACCATC
AACGATGAAAAAAGAAGAAAAGAACAAGGCAACCGTGAAAAAGAC--------------A
AAGTTGACAAAGACTACGAAGCAGCC--------------------------AATTAAAA
AGTAA
>Arthropoda_Bobi_L4
ACGGCGC------GGCCGCTTGTTACGGTATATACCGATAAAAATGAATCGTCAGGCGAT
ACGATTTCTCTGCCAGCTGTGTTTAAAGCACCTATTCGGCCTGATATCGTGAATTTTGTT
--CACCAGCAAGTAAGAATAGTAGACAGCCATATTGCGTATCTAAAGAAGCTGGTCATCA
AACCTCTGCCGAGTCATGGGGTACTGGACGTGCCGTAGCACGTATACCTCGTGTACGTGG
TGGTGGTACTCATTCTGGTCAGGGTGCTTTTGGTAACATGTGTAGAGGTGGACGCATGTT
TGCTCCAACAAAGCCATGGAGACGCTGGCATCGTCGAATTAATGTTAACCAGAAAAGATA
CGCTATTGTTTCTGCTATTGCTGCATCTGGTGTCCCAGCCCTTGTACAATCTAAGGGTCA
TATGATTCAAGAAGTTCCAGAATTTCCATTAGTAGTATCCGACAAAATTCAAGAATATAA
CAAGACTAAACAAGCTGTTATCTTCCTGAGACGTATCAAAGCATGGAATGATATTCAAAA
AGTTTATAAGTCTCAACGTTTCCGTGCTGGCAAAGGTAAAATGCGTAACCGCAGACGCAT
TCAACGACGCGGACCTCTGATTGTATATGGTCAAGATCAGGGTATTCGTAAGGCATTCCG
CAACATTCCTGGTGTTGATCTTATGAATATTAACAAAATGAACTTGCTTAAATTGGCACC
TGGTGGCCACGTTGGGCGTTTTGTAATTTGGACAAAATCTGCCTTTGAAAAGTTAGATGC
TCTTTACGGGACTTGGCGCAAAGAATCCCAACTTAAGGCCGATTATAACTTACCCTACCC
GAAAATGGCGAACACGGATTTGTCGAGACTCCTGAAATCGCAAGAAATTCGTAAAGTTCT
GAGGGCACCAAGGAAGAAGGTGGTCCGTAGTGTCAAGAAATTGAACCCATTGACCAACAC
GCGTGCTATGTTACGTCTCAATCCATATGCAGCTGTTCTGAAACGTGCAGCGATTTT-CG
TCAGCAAGAGAGAGATCTTGCTCTAGCAGAGAAGGGAGTCAAGCTGCCAAAGACTGTACC
TGCTGTAAAGAAAGACGCGCGAAGCAGGGAAGCGTTAAAGAACAAACCGTTGTCGAGGCG
AAACCTAGGAAGATTTCAAGAGGGCCATTGCAAAAACTCGAAAAGCACTTTTTCAAAAGA
TATAA
>Arthropoda_Boim_L4
ACGGCGC------GGCCGCTTGTTACGGTATATACCGATAAAAATGAATCGTCAGGCGAT
ACGATTTCTCTGCCGGCTGTGTTTAAAGCACCTATTCGGCCTGATATCGTGAATTTTGTC
--CACCAGCAAGTAAGAACAGTAGACAGCCATATTGTGTATCTAAGGAAGCTGGTCATCA
AACCTCTGCCGAGTCATGGGGTACTGGACGTGCCGTAGCACGTATACCTCGTGTACGTGG
TGGTGGTACTCACTCTGGTCAAGGTGCTTTTGGTAACATGTGTAGAGGTGGACGCATGTT
TGCTCCAACAAAGCCATGGAGACGCTGGCATCGTCGAATTAATGTTAACCAGAAAAGATA
CGCTATTGTTTCTGCTATTGCTGCATCTGGTGTCCCAGCCCTTGTACAATCTAAGGGTCA
TATGATTCAAGAAGTTCCAGAATTTCCATTAGTAGTATCCGACAAAATTCAGGAATATAA
CAAGACTAAACAAGCTGTTATCTTCCTGAGACGTATCAAGGCATGGAATGATATTCAAAA
AGTTTATAAGTCTCAACGTTTCCGTGCTGGCAAAGGTAAAATGCGTAACCGCAGACGCAT
TCAACGACGTGGACCTCTGATTGTATATGGTCAAGATCAGGGTATTCGTAAGGCATTCCG
CAACATTCCTGGTGTTGATCTTATGAATATTAACAAAATGAACTTGCTTAAATTGGCACC
TGGTGGCCACGTTGGGCGTTTTGTAATTTGGACAAAATCTGCCTTTGAAAAGTTAGATGC
TCTTTACGGGACTTGGCGCAAAGAATCCCAACTTAAGGCCGATTATAACTTACCCTACCC
GAAAATGGCGAACACGGATTTGTCGAGACTCCTGAAATCGCAAGAAATTCGTAAAGTTCT
GAGGGCACCAAGGAAGAAGGTGGTCCGTAGTGTCAAGAAATTGAACCCATTGACCAACAC
GCGTGCTATGTTACGTCTCAATCCATATGCAGCTGTTCTGAAACGTGCAGCGATTTT-CG
TCAGCAAGAGAGAGATCTTGCTCTAGCAGAGAAGGGAGTCAAGCTGCCAAAGACTGTACC
TGCTGTAAAGAAAGACGCGCGAAGCAGGGAAGTGTTAAAGAACAAACTGTTGTCGAGGCG
AAACCTAGGAAGATTTCAAGAGGGCCATTGCAAAAACTCGAAAAGCACTTTTTCAAAAGA
TATAA
>Arthropoda_Bote_L4
ACGGCGC------GACCGCTTGTTACGATATACACGGATAAAAATGAGTCGTCAGGCGAT
ACGATTTCCCTGCCGGCTGTGTTTAAAGCACCTATTCGACCTGATATCGTGAATTTTGTT
--CACCAGCAAGTAAGAATAGTAGACAGCCATATTGTGTATCCAAAGAAGCTGGTCATCA
AACCTCTGCTGAGTCATGGGGTACTGGACGTGCTGTAGCACGTATACCTCGTGTACGTGG
TGGTGGTACTCACTCTGGCCAGGGTGCTTTTGGTAACATGTGTAGAGGTGGACGCATGTT
TGCTCCAACAAAGCCATGGAGACGCTGGCATCGTCGAATTAATGTTAACCAGAAAAGATA
CGCTCTTGTTTCTGCTATTGCTGCATCTGGTGTCCCAGCCCTTGTACAATCTAAGGGTCA
TATGATTCAAGAAGTTCCAGAATTTCCATTAGTAGTATCTGACAAAATTCAGGAATATAA
CAAGACTAAACAAGCTGTTATCTTCCTGAGACGTATCAAGGCATGGAATGATATTCAAAA
AGTTTACAAGTCTCAACGTTTCCGTGCTGGCAAAGGTAAAATGCGTAACCGCAGACGCAT
TCAACGACGTGGACCTCTGATTGTATATGGTCAAGATCAGGGTATTCGTAAGGCATTCCG
TAACATTCCTGGTGTTGATCTTATGAATATTAACAAAATGAACTTGCTTAAATTGGCACC
TGGTGGCCACGTTGGACGTTTTGTAATCTGGACAAAATCTGCCTTTGAGAAGTTAGATGC
TCTTTACGGAACTTGGCGCAAAGAATCCCAACTTAAGGCCGATTATAACTTACCCTATCC
GAAAATGGCGAACACGGATTTGTCGAGACTCCTGAAATCTCAAGAAATTCGTAAAGTTCT
GAGGGCACCAAGGAAGAAGGTGGTCCGTAGTGTCAAGAAATTGAACCCATTGACCAACAC
GCGTGCTATGTTACGTCTCAATCCATATGCGGCTGTTCTGAAACGTGCTGCAATTTT-CG
TCAGCAAGAGAGAGATCTTGCTCTAGCAGAAAAGGGAGTCAAGCTGCCAAAGACTGCACC
TGCTGTAAAGAAAGACGCGCGAAGGAGAGAAGTGTTAAAAAAGAAACTGTTGTCGAGCCG
AAACCTAGGAAGATATCAAAAGGGCTATTGCAAAAACTCGAAAAGCACTTTTTAAAACGA
AATAA
>Arthropoda_Bova_L4
ACGGCGC------GGCCGCTTGTTACGGTATATACCGATAAAAATGAATCGTCAGGCGAT
ACGATTTCTCTGCCAGCTGTGTTTAAAGCACCCATTCGGCCTGATATCGTGAATTTTGTT
--CACCAGCAAGTAAGAATAGTAGACAGCCATATTGCGTATCTAAAGAAGCTGGTCATCA
AACCTCTGCCGAGTCATGGGGTACTGGACGTGCCGTAGCACGTATACCTCGTGTACGTGG
TGGTGGTACTCATTCTGGTCAGGGTGCTTTTGGTAACATGTGTAGAGGTGGACGCATGTT
TGCTCCAACAAAGCCATGGAGACGCTGGCATCGTCGAATTAATGTTAACCAGAAAAGATA
CGCTATTGTTTCTGCTATTGCTGCATCTGGTGTCCCAGCCCTTGTACAATCTAAGGGTCA
TATGATTCAAGAAGTTCCAGAATTTCCATTAGTAGTATCCGACAAAATTCAAGAATATAA
CAAGACTAAACAAGCTGTTATCTTCCTGAGACGTATCAAAGCATGGAATGATATTCAAAA
AGTTTATAAGTCTCAACGTTTCCGTGCTGGCAAAGGTAAAATGCGTAACCGCAGACGCAT
TCAACGACGCGGACCTCTGATTGTATATGGTCAAGATCAGGGTATTCGTAAGGCATTCCG
CAACATTCCTGGTGTTGATCTTATGAATATTAACAAAATGAACTTGCTTAAATTGGCACC
TGGTGGCCACGTTGGGCGTTTTGTAATTTGGACAAAATCTGCCTTTGAAAAGTTAGATGC
TCTTTACGGGACTTGGCGCAAAGAATCCCAACTTAAGGCCGATTATAACTTACCCTACCC
GAAAATGGCGAACACGGATTTGTCGAGACTCCTGAAATCGCAAGAAATTCGTAAAGTTCT
GAGGGCACCAAGGAAGAAGGTGGTCCGTAGTGTCAAGAAATTGAACCCATTGACCAACAC
GCGTGCTATGTTACGTCTCAATCCATATGCAGCTGTTCTGAAACGTGCAGCGATTTT-CG
TCAGCAAGAGAGAGATCTTGCTCTAGCAGAGAAGGGAGTCAAGCTGCCAAAGACTGTACC
TGCTGTAAAGAAAGACGCGCGAAGCAGGGAAGTGTTAAAGAACAAACCGTTGTCGAGGCG
AAACCTAGGAAGATTTCAAGAGGGCCATTGCAAAAACTCGAAAAGCACTTTTTCAAAAGA
TATAA
>Arthropoda_Bovo_L4
ACGGCGC------GGCCGCTTGTTACGGTATATACCGATAAAAATGAATCGTCAGGCGAT
ACGATTTCTCTACCGGCTGTATTTAAAGCACCTATTCGGCCTGATATCGTGAATTTTGTT
--CACCAGCAAGTAAGAATAGTAGACAGCCATATTGTGTATCTAAGGAAGCTGGTCATCA
AACCTCTGCCGAGTCATGGGGTACTGGACGTGCCGTAGCACGTATACCTCGTGTACGTGG
TGGTGGTACTCACTCTGGTCAGGGTGCTTTTGGTAACATGTGTAGAGGTGGACGCATGTT
TGCTCCAACAAAGCCATGGAGACGCTGGCATCGTCGAATTAATGTTAACCAGAAAAGATA
CGCTATTGTTTCTGCTATTGCTGCATCTGGTGTCCCAGCCCTTGTACAATCTAAGGGTCA
TATGATTCAAGAAGTTCCAGAATTTCCATTAGTAGTATCCGACAAAATTCAGGAATATAA
CAAGACTAAACAAGCTGTTATCTTCCTGAGACGTATCAAGGCATGGAATGATATTCAAAA
AGTTTATAAGTCTCAACGTTTCCGTGCTGGCAAAGGTAAAATGCGTAACCGCAGACGCAT
TCAACGACGTGGACCTCTGATTGTATATGGTCAAGATCAGGGTATTCGTAAGGCATTCCG
CAACATTCCTGGTGTTGATCTTATGAATATTAACAAAATGAACTTGCTTAAATTGGCACC
TGGTGGCCACGTTGGGCGTTTTGTAATTTGGACAAAATCTGCCTTTGAAAAGTTAGATGC
TCTTTACGGGACTTGGCGCAAAGAATCCCAACTTAAGGCCGATTATAACTTACCCTACCC
GAAAATGGCGAACACGGATTTGTCGAGACTCCTGAAATCGCAAGAAATTCGTAAAGTTCT
GAGGGCACCAAGGAAGAAGGTGGTCCGTAGTGTCAAGAAATTGAACCCATTGACCAACAC
GCGTGCTATGTTACGTCTCAATCCATATGCAGCTGTTCTGAAACGTGCAGCGATTTT-CG
TCAGCAAGAGAGAGATCTTGCTCTAGCAGAGAAGGGAGTCAAGCTGCCAAAGACTGTACC
TGCTGTAAAGAAAGACGCGCGAAGCAGGGAAGTGTTAAAGAACAAACTGTTGTCGAGGCG
AAACCTAGGAAGATTTCAAGAGGGCCATTGCAAAAACTCGAAAAGCACTTTTTCAAAAGA
TATAA
>Arthropoda_Cani_L4
------------------------------------------------------------
------------------------------------------------------------
----------------------------------------------------NGTCATCA
AACCTCTGCTGAATCATGGGGCACTGGGCGAGCCGTGGCACGTATACCTCGTGTACGTGG
TGGTGGTACCCATTCTGGTCAGGGTGCATTTGGTAACATGTGCCGAGGTGGACGTATGTT
TGCTCCTACCAAACCATGGCGACGCTGGCATCATCGCATCAATGTCAATCAGAAACGTTA
TGCCCTCGTTTCTGCGATTGCTGCATCTGGAGTTTTTGCACTTGTGCAATCTAAAGGACA
CTTGATTGAGGAAGTTCCAGAATTTCCACTGGTTGTTTCTGATAAAATCCAAGAATATAC
AAAAACCAAGCAAGCTGTCATTTTTTTAAGACGCATCAAAGCTTGGAATGACATCCAAAA
GGTATACAAGTCTCAACGTTTTCGTGCTGGCAAAGGTAAAATGCGCAATCGCCGACGCAT
CCACCGACGTGGACCTTTAATTGTTTATGGTCAAGATCAAGGTATCCGTAAAGCATTTCG
TAACATTCCCGGCGTTAGTTTGATGAACATCAACAAGATGAACCTTTTGAAATTGGCACC
GGGTGGCCATGTTGGACGTTTCGTTATCTGGACAAAATCTGCTTTTGAACAATTAGATGC
TCTTTATGGAACTTGGCGTAAGGAGTCGCAACTCAAGAAAGGATATAATTTGCCATTCCC
CAAAATGGCCAATACTGATTTATCCAGGCTTTTGAAGTCTGAGGAAATTCGTAAAGTCCT
AAGGGCTCCTAGGAAGAAGGTGGTGCGTAGAGTGAAGAAATTGAATCCGTTGGTCAATAC
AAGAGCTATGCTACGTCTTAATCCATATGCAGCTGTATTGAAGCGTGCTGCCATTTT-CG
TCAACACGAGAAGGATCTTCTTCTAGCTGAAAAAGGC-----------------------
------------------------------------------------------------
------------------------------------------------------------
-----
>Arthropoda_Cogi_L4
ACGGCGC------GACCGCTTGTTACTGTGTATACCGATAAAAATGAATCATCGGGGGAT
ACTATTTCTTTACCTGCTGTATTTAAAGCACCAATTCGGCCAGACGTTGTGAACTTTGTT
--CATCAACAAGGAAGAATAGTAGACAGCCATATTGCGTATCCAAGGAGGCCGGTCATCA
AACCTCCGCGGAATCATGGGGTACTGGTCGTGCGGTAGCACGTATCCCTCGTGTACGAGG
CGGTGGTACTCACTCTGGACAAGGTGCGTTCGGCAACATGTGTAGAGGTGGACGAATGTT
TGCCCCGACGAAACCTTGGCGACGTTGGCATCGTAAAATTAACGTTAACCAAAAAAGATA
CGCTCTAGTTTCTGCTATTGCTGCATCCGGCGTCCCGGCTCTTGTACAATCTAAAGGTCA
TATGATCCAAGAAGTTCCAGAATTTCCTTTGGTAGTATCGGACAAAATTCAAGAATATAA
CAAAACTAAACATGCCGTTATATTTTTGAGACGTATCAAGGCGTGGAACGATATCCAAAA
AGTATACAAGTCGCAACGTTTCCGTGCAGGTAAGGGTAAAATGCGTAATCGCAGACGCAT
TCAACGCCGAGGACCCTTGATCGTGTACGGTCAAGATCAGGGTATTCGTAAGGCGTTTCG
CAACATTCCCGGTGTTGATCTTATGAACATCAACAAAGTGAATCTTCTAAAGTTGGCACC
TGGTGGTCATGTCGGACGATTCGTAATTTGGACAAAGTCCGCTTTTGAAAAGCTGGATGC
TCTTTACGGAACCTGGCGCAAGGAATCGAAACTTAAAGCTGGTTATAACTTGCCCTTCCC
AAAGATGGCTAATACGGATTTGTCGAGACTCTTAAAAGCCGATGAAATTCGCAAAGTTTT
GAGAGCACCAAGGAAGAGGGTGGTCCGCAGCGTGAAGAAGCTGAATCCGTTGTCCAATAC
TCGCGCGATGTTGCGTCTGAACCCGTACGCCGCTGTGCTGAAACGTGCGGCAATTTT-CG
TCAACAAGAGAGGGAGATTCTTTTAGCGGAGAAAGG------------------------
------------------------------------------------------------
------------------------------------------------------------
-AAAA
>Arthropoda_Cogi_4_L4
ACGGCGC------GACCGCTTGTTACTGTGTATACCGATAAAAATGAATCATCGGGGGAT
ACTATTTCTTTACCTGCTGTATTTAAAGCACCAATTCGGCCAGACGTTGTGAACTTTGTT
--CATCAACAAGGAAGAATAGTAGACAGCCATATTGCGTATCCAAGGAGGCCGGTCATCA
AACCTCCGCGGAATCATGGGGTACTGGTCGTGCGGTAGCACGTATCCCTCGTGTACGAGG
CGGTGGTACTCACTCTGGACAAGGTGCGTTCGGCAACATGTGTAGAGGTGGACGAATGTT
TGCCCCGACGAAACCTTGGCGACGTTGGCATCGTAAAATTAACGTTAACCAAAAAAGATA
CGCTCTAGTTTCTGCTATTGCTGCATCCGGCGTCCCGGCTCTTGTACAATCTAAAGGTCA
TATGATCCAAGAAGTTCCAGAATTTCCTTTGGTAGTATCGGACAAAATTCAAGAATATAA
CAAAACTAAACATGCCGTTATATTTTTGAGACGTATCAAGGCGTGGAACGATATCCAAAA
AGTATACAAGTCGCAACGTTTCCGTGCAGGTAAGGGTAAAATGCGTAATCGCAGACGCAT
TCAACGCCGAGGACCCTTGATCGTGTACGGTCAAGATCAGGGTATTCGTAAGGCGTTTCG
CAACATTCCCGGTGTTGATCTTATGAACATCAACAAAGTGAATCTTCTAAAGTTGGCACC
TGGTGGTCATGTCGGACGATTCGTAATTTGGACAAAGTCCGCTTTTGAAAAGCTGGATGC
TCTTTACGGAACCTGGCGCAAGGAATCGAAACTTAAAGCTGGTTATAACTTGCCCTTCCC
AAAGATGGCTAATACGGATTTGTCGAGACTCTTAAAAGCCGATGAAATTCGCAAAGTTTT
GAGAGCACCAAGGAAGAGGGTGGTCCGCAGCGTGAAGAAGCTGAATCCGTTGTCCAATAC
TCGCGCGATGTTGCGTCTGAACCCGTACGCCGCTGTGCTGAAACGTGCGGCAATTTT-CG
TCAACAAGAGAGGGAGATTCTTTTAGCGGAGAAAGG------------------------
------------------------------------------------------------
------------------------------------------------------------
-AAAA
>Arthropoda_Depa_L4
GTTGCCC------GACCACTAGTGTCGGTTTATTCAGAGAAAAGTGAAGTGGTCAAGGAT
GCCTCACCACTCCCATTTGTGTTCAAGGCACCAATTCGCCCTGACCTAGTTAATGATGTC
--CATGTGTCGATAAGAATGCAAGACAACCTTACTGTGTCAGCAAGGAAGCTGGTCACCA
GACTAGTGCTGAGTCATGGGGTACTGGTCGCGCTGTAGCGCGTATACCCCGTGTCCGTGG
TGGAGGTACTCAGTCTGGTCAGGGTGCGTTTGGTAACATGTGTCGTGGTGGACGTATGTT
CGCCCCAACGAAGCCCTGGCGCAGGTGGCACCGCCGCGTGAACCTACGTCAACGTAGAGC
TGCCGCCGCCGCTGCTGTTGCTGCGGCCGGTGTTCCTGCTTTGGTGCAGGCTAGAGGTCA
TGTGATTGAAAAGATCCCAGAACTGCCCTTGGTTGTATCAGACAAGGTGCAGGAGATTAA
GAAAACCAAGGAAGCCGTCATCTTCCTCAGACGCGTCAAGGCCTGGTCTGACGTGCTTAA
GGTATACAAATCGCAGCGTCTGCGCGCCGGAAAAGGAAAGATGCGTAACCGTCGTCGCGT
ACAACGTAAAGGACCGCTTCTTGTATATCACCGGGACCAGGGTCTCAGCCGCGCCTTCCG
TAACATCCCAGGTGTTGAGATGCTCAACGTTAACAAGCTTAACCTATTGAAGCTCGCTCC
AGGTGGACACGTCGGCAGATTCATTATCTGGACTCGCTCTGCTTTTGAAAGGCTCGATCC
CCTCTTCGGATCATGGAAGACCCCATCCAAGCTGAAGAAGAACTTCAACTTACCACAGCC
TAAGATGGCCAACACCGATCTGACCAGGCTGCTTAAATCGGAAGAGATCAGGAAGGTGCT
CAGACCAGCAACTACAAAAGTAAGACGTGCCGCACGTAAACTGAACCCGTTGACCAACAC
TCGCGCTTTGCTGAGACTTAACCCTTACGCTGCTGTGCTCAAGAGGAAAGCCATCTT-AA
AAAGATTGTCAGGGACCTGGCACTCGCCGAGAAAGGTTAA--------------------
------------------------------------------------------------
------------------------------------------------------------
-----
>Arthropoda_Drat_L4
ACAGCTC------GGCCGTTAGTTTCTGTGTACAGTGAAAAAAATGAAGAAACCGGAGAA
ACTGTTGCTCTTGCTACTGTGTTTAAAGCACCCATCAGACCAGATGTTGTTAATTTCGTC
--CACGATAATGTAAGAACAGCAGACAACCTTATGCTGTTAGCAAACTAGCTGGTCATCA
AACTAGTGCTGAATCATGGGGTACTGGTCGTGCCGTCGCTCGTATTCCTCGTGTCCGAGG
TGGTGGTACTCAGAGTGGTCAAGGAGCTTTTGGTAACATGTGTCGTGGTGGACGAATGTT
TGCCCCTACACGTGTATGGCGCCGTTGGCATAGAAAAATAAACGTCACTCAAAAGCGATA
TGCTACAGTGTCAGCTATTGCTGCTTCTGGTGTACCTGCTCTTGTTATGTCAAAAGGTCA
TTTGGTACAAGAGGTACCTGAATTCCCATTGGTTGTTTCTGATAAGATTCAAGAATACAC
TAAAACAAAGCAAGCTACAATTTTCTTACACCGTATCAAAGCATGGAAAGATATCCAAAA
GGTGATCAAGTCTCGCCGTTTGCGTGCAGGTAAAGGAAAAATGCGTAATCGTCGTCATGT
TCAGCGTAGAGGTCCGTTGATTGTTTACAATAAAGATCAAGGTTTAAGAAAAGCTTTCCG
TAATATCCCAGGTGTAGATTTGATTAACATCAGGAAATTAAACTTATTACACTTGGCTCC
TGGTGGTCATGTTGGTCGCTTTATCATCTGGACACAATCTGCTTTCCAAAAGTTGGATGA
TCTGTATGGTACATGGGACAAAAAAGCAACTCTGAAGAGCGGCTATAATTTGCCTTTCCC
CAAAATGTCAAATACTGATCTGACCAGGATTTTAAAATCTGATGAACTCAAGAAGTACTT
GCCAGCTCCAAGGATTGGATCATTACGTCGCACTCGTAAATTGAATCCATTGAGACATGT
ACGCACCATGCTAAGATTGAATCCTTACATTGCGGTTCAAAAACGTGTTGCAAGCAATCT
CTGGCTCGTGAAACTTACTTAGCCAAGAAAGAAGGGTGAAAAATTATTGAAACGTTTCAT
CAATGAAAAGCCAAAATCAAGG-AGAAGGTTATTGCAGTTAAGGGGCACGTGGTGGTGCT
CCACCTGTGCAAGTTACCAAAAAACCTCTACCAAGGCTGCAAAAGCTGGTAAAGCTAAGG
CATAA
>Arthropoda_Draz_L4
------------------------------------------------------------
------------------------------------------------------------
------------------------------------------------------------
------------------------------------------------------------
------------------------------------------------------------
----------------------------------------AATGTCAACCAGCGCCGCTA
CGCTCTGGTGTCGGCCATCGCCGCATCCGGCGTGCCCGCCCTCGTGCAGTCCAAGGGTCA
TGTCATCGACGGTGTCTCCGAGTTCCCATTGGTCGTCTCCGATGAGGTCCAGAAACTGCA
GAAGACCAAGCAGGCTGTCATCTTCCTGCGTCGTCTGAAGATCTGGGCTGACATCCAGAA
GGTGTACAAGTCTCAGCGCTTCCGTGCTGGCCGTGGTACCATGCGCGACCGTCGTCGTGT
TGCCCGTCGTGGTCCCCTGGTCGTCTACCACAAGGACGAGGGTCTGCGCAAGGCCTTCCG
CAACATCCCAGGCATCGAGACCATCAATGTCGACAAGCTGAATCTGCTGAAGCTCGCCCC
AGGCGGTCATGTCGGTCGCTTTGTCATCTGGACCGAGTCTGCCTTCTCGCGCCTGAACGA
TCTGTTCGGCACCTGGAAGAAGCCAGCCACCTTGAAGAAGGGCTACAATCTGCCCCAG--
------------------------------------------------------------
------------------------------------------------------------
------------------------------------------------------------
------------------------------------------------------------
------------------------------------------------------------
------------------------------------------------------------
-----
>Arthropoda_Drtr_L4
GCAACGC----TAGGCCTCTGGTCTCCGTGTACACGGAAAAGAACGAGGCTGCTAAGGAC
AAGAACAGCCTGCCGGCCGTGTTCAAGGCTCCCATCCGTCCGGATGTGGTCAACGAGGTG
--CACCAGCTGCCCGCAACAACCGTCAGCCCTATGCCGTGAGCGAGCTGGCCGGTCACCA
GACCTCTGCCGAGTCCTGGGGCACTGGACGTGCCGTGGCCCGTATTCCCCGTGTCCGCGG
CGGCGGTACTCACTCCGGCCAGGGAGCCTTCGGCAACATGTGCCGTGGTGGACGCATGTT
CGCCCCCACCAAGACCTTCCGTCGCTGGCACCGCAAGGTGAATGTCAACCAGCGCCGCTA
CGCCCTGGTGTCGGCCATCGCCGCCTCCGGCGTGCCCGCTCTGGTCCAGTCCAAGGGACA
TGTCATCGATGGAGTGTCTGAGATCCCCCTGGTCGTCTCCGATGACGTGCAGAAGGTGCA
GAAGACCAAGCAGGCTGTCATCTTCCTGCGTCGCCTGAAGGTCTGGGCTGACATCCAGAA
GGTGTACAAGTCGCAGCGCTTCCGTGCTGGCCGTGGTACCATGCGCGACCGTCGCCGCAT
TGCCCGTCGTGGTCCCCTGGTGGTCTACCACAAGGACGAGGGTCTGCGCAAGGCCTTCCG
CAACATCCCCGGCATCGAGACCATCAGCGTTGACAAGCTTAACCTGCTGAAGCTCGCTCC
CGGCGGCCATGTCGGTCGCTTCGTCATCTGGACCGAGTCTGCTTTCTCGCGCCTGAACGA
TCTGTTCGGCACCTGGAAGAAGCCAGCTACCTTGAAGAAGGGCTACAACCTGCCCCAGCC
CAAGATGGCCAACACCGATCTGTCGCGTCTGCTCAAGTCCGAGGAAATCCGCAAGGTTCT
GCGTGATCCCCGCAAGCGCGTGTTCCGCAGCAAGCGCCGCCTCAACCCCCTGAGCAATGT
GCGCCAGCTGGTCAAGCTGAACCCCTACGCCGAGGTCCTGAAGCGTCGTGCCGCCCT-CG
TACCGTGGCCAAGCTGCTGGCCAAGGCCAAGAAG--------------------------
------------------------------------------------------------
----------------------------------------------------------GA
ATTAA
>Arthropoda_Duno_L4
ACGGCGC------GACCGCTTGTGACGGTATACAGCGATAAAAATGAAGCTTCCGGAGAA
ACGATATCCCTGCCGGCCGTGTTCAAAGCACCAATTCGACCAGATGTTGTGAACTTTGTT
--CATCAACAAAAAAGAATAGCAGACAGCCGTATTGCGTATCCAAGGAAGCTGGTCATCA
AACCTCTGCAGAATCATGGGGTACTGGACGTGCTGTGGCACGTATCCCCCGTGTTCGTGG
TGGTGGTACTCATTCTGGTCAGGGTGCCTTTGGTAATATGTGTAGAGGAGGACGCATGTT
TGCCCCGACGAAGCCCTGGAGACGTTGGCACCGTAAAATCAATGTGAACCAGAAGAGATA
CGCCTTAGTTTCTGCTATTGCTGCCACTGGTGTCCCAGCTCTTGTAATGTCCAAGGGTCA
CATGATTCAAGAAGTTCCAGAATTTCCCTTGGTAGTGTCTGACAAAATCGAGGAATACAA
CAAAACGAAGCAGGCTGTTATCTTCTTGAGACGCATAAAGGCGTGGAATGATATCCAAAA
GGTATACAAATCCCAACGTTTCCGTGCTGGTAAGGGTAAAATGCGTAATCGCAGACGTAT
TCAACGTCGTGGACCGTTGATTGTGTACGGCGAGGACAAGGGTATTCGCAAGGCGTTCCG
TAACATTCCCGGTGTTGACCTTATGAACATTAATAAAGTGAACCTTCTGAAACTGGCACC
CGGTGGCCATGTTGGACGGTTCGTTATCTGGACAAAATCCGCGTTCGATAAGCTGGATGC
TCTTTACGGAACCTGGCGCAAAGAGTCGAAACTTAAAGCTGGTTACAACCTGCCATTCCC
TAAAATGGCAAATACAGACTTGTCGAGACTTCTGAAATCCGATGAAATTCGCAAAGTCCT
CAGAGCACCAAGGAAGAGGGTGCTGCGCAGTGTCAAGAAATTGAACCCCCTGACCAACAC
TCGTGCTATGTTGCGTCTGAACCCGTATGCCGCTGTGCTGAAACGCGCGGCAATTCT-CG
TCAAATGGAGAGAGAACTTCTTGTGGCCGAAAAGGG------------------------
------------------------------------------------------------
------------------------------------------------------------
-ATAA
>Arthropoda_Duno_1_L4
ACGGCGC------GACCGCTTGTGACGGTATACAGCGATAAAAATGAAGCTTCCGGAGAA
ACGATATCCCTGCCGGCCGTGTTCAAAGCACCAATTCGACCAGATGTTGTGAACTTTGTT
--CATCAACAAAAAAGAATAGCAGACAGCCGTATTGCGTATCCAAGGAAGCTGGTCATCA
AACCTCTGCAGAATCATGGGGTACTGGACGTGCTGTGGCACGTATCCCCCGTGTTCGTGG
TGGTGGTACTCATTCTGGTCAGGGTGCCTTTGGTAATATGTGTAGAGGAGGACGCATGTT
TGCCCCGACGAAGCCCTGGAGACGTTGGCACCGTAAAATCAATGTGAACCAGAAGAGATA
CGCCTTAGTTTCTGCTATTGCTGCCACTGGTGTCCCAGCTCTTGTAATGTCCAAGGGTCA
CATGATTCAAGAAGTTCCAGAATTTCCCTTGGTAGTGTCTGACAAAATCGAGGAATACAA
CAAAACGAAGCAGGCTGTTATCTTCTTGAGACGCATAAAGGCGTGGAATGATATCCAAAA
GGTATACAAATCCCAACGTTTCCGTGCTGGTAAGGGTAAAATGCGTAATCGCAGACGTAT
TCAACGTCGTGGACCGTTGATTGTGTACGGCGAGGACAAGGGTATTCGCAAGGCGTTCCG
TAACATTCCCGGTGTTGACCTTATGAACATTAATAAAGTGAACCTTCTGAAACTGGCACC
CGGTGGCCATGTTGGACGGTTCGTTATCTGGACAAAATCCGCGTTCGATAAGCTGGATGC
TCTTTACGGAACCTGGCGCAAAGAGTCGAAACTTAAAGCTGGTTACAACCTGCCATTCCC
TAAAATGGCAAATACAGACTTGTCGAGACTTCTGAAATCCGATGAAATTCGCAAAGTCCT
CAGAGCACCAAGGAAGAGGGTGCTGCGCAGTGTCAAGAAATTGAACCCCCTGACCAACAC
TCGTGCTATGTTGCGTCTGAACCCGTATGCCGCTGTGCTGAAACGCGCGGCAATTCT-CG
TCAAATGGAGAGAGAACTTCTTGTGGCCGAAAAGGG------------------------
------------------------------------------------------------
------------------------------------------------------------
-ATAA
>Arthropoda_Eume_L4
ACGGCGC------GACCGCTTGTTACGGTATACAGCGATAAAAATGAGTCGTCAGGGGAT
ACAATTTCTCTTCCGGCTGTGTTCAAAGCACCGATTCGACCTGATATCGTAAATTTTGTT
--CACCAACAAGGAAGAACAGCAGACAACCATATTGTGTATCAAAAGAAGCTGGTCATCA
AACTTCTGCTGAATCATGGGGTACTGGACGTGCTGTAGCACGTATACCCCGTGTACGTGG
TGGTGGTACTCATTCTGGCCAGGGTGCATTTGGTAACATGTGTAGGGGTGGTCGCATGTT
TGCCCCAACAAAGCCATGGAGACGCTGGCATCGTCGAATTAATGTTAACCAGAAAAGATA
TGCTTTGGTCTCTGCTATTGCTGCATCTGGTGTCCCAGCCCTTGTACAATCTAAGGGTCA
CATGATACAAGAAGTGCCAGAATTTCCATTAGTGGTGTCAGACAAAATTCAAGAATATAA
CAAGACCAAGCAAGCTGTTATTTTCCTGAGACGCATCAAGGCATGGAATGATATTCAAAA
AGTATACAAGTCTCAACGTTTTCGTGCTGGTAAAGGTAAAATGCGTAATCGTAGACGCAT
CCAACGGCGTGGACCTCTAATTGTATATGGTCAAGATCAGGGCATACGTAAGGCATTCCG
TAACATTCCCGGTATCGATCTTATGAATATTAATAAAATGAACTTACTTAAATTGGCACC
TGGTGGTCACGTTGGACGCTTCGTAATTTGGACGAAATCCGCTTTTGAGAAATTAGACGC
TCTTTACGGAACTTGGCGTAAGGAATCCCAACTTAAAACCGACTACAACTTACCTTTCCC
GAAAATGGCGAACACGGATCTGTCGAGACTTCTGAAATCTGAGGAAATTCGTAAAGTTCT
ACGAGCTCCAAGGAAGAAGGTGGTCCGCAGTGCCAAGAAATTGAACCCATTGACTAACAC
CCGAGCGATGTTACGCCTTAATCCATACGCAGCCGTTTTGAAACGTGCAGCAATCTT-CG
TCAACAAGAGAGGGACCTTCTTCTTGCGGAGAAGGGAATCAAATTGGCCAAGACCGTACC
TGCCGTAAAGAAAGACGCAGGAACTAGAGCAGCCAAACCCAAGTTCCAGTTACCGTGGCA
AAATCAGCGAAGGCCACAAAAAAACTGCGGCAAAGAGTGAAAAGACCGCACCCGCTAAGA
AGTAA
>Arthropoda_Game_L4
GTAGCCC------GACCTCTCGTGTCGGTGTATTCGGAGAAGAGCGAGGTGGTGCCCGGG
GCGTCTCCCCTGCCCTTCGTGTTCAAGGCGCCCATCCGCCCGGACATCGTCAACGATGTC
--CACATCTCTATAAGAATTCCCGCCAGCCATACTGCGTCAGCAAGGAGGCTGGCCACCA
AACCAGTGCCGAGTCCTGGGGTACGGGTCGCGCCGTAGCCCGTATACCGCGTGTGCGCGG
TGGCGGTACTCAGTCGGGACAGGGTGCGTTCGGCAACATGTGCCGCGGCGGGCGCATGTT
CGCGCCGACCAAGCCGTGGCGCCGCTGGCACCGCCGCGTCAACCTGCGCCTGCGCCGCGC
CGCCGTGGCGGCCGCCGTCGCCGCCGCCGGCGTGCCCGCGCTCGTGCAGGCCCGCGGCCA
CGTAATCGACAAGGTGCCGGAGATGCCCCTGGTGGTGTCTGATAAGGTGCAGGAGATCAA
CAAGACCAAGCAGGCCGTCATTTTCCTAAGGCGCATCAAGGCCTGGTCCGATGTCCTCAA
GGTGTACAAGTCCCAGCGCCTGCGCGCCGGTAAAGGTAAGATGCGCAATCGTAGACGCAT
CCAACGCAAAGGGCCTCTCATCATCTACTTTAAGGATCAGGGTTTGACCCGCGCTTTCCG
CAACATCCCTGGCGTGGAACTGCTCCATGTGAATAAGCTCAACTTGCTGAAGCTGGCACC
TGGAGGCCACGTCGGCCGCTTCATCATCTGGACCCAATCCGCTTTCGACAGGCTCGACGC
TCTATTCGGCTCATGGAAGACCCCATCCAAGGAGAAGAAGAACTTCAACCTTCCGCAACC
CAAGATGGCCAATACCGACTTGAGCCGCCTGCTGAAGTCTGATGAGATCAGGAAGGTGCT
ACGCGCACCCAACAAACGAGTAGTACGCGCGACTAGGAAACTCAATCCTCTAACCAATAC
CCGCGCGATGCTGCGATTGAACCCATACTCGGCTGTGCTGAGAAGGAAGGCCGTGTT-AT
CAATAACCAGAGGGCGCTAGCGTTGGCCGAGAAGGGAATTAAACTGCCGGCCAGTGACCC
CGCAGTGCGGAGCGCAGAGCGAA-CAAGGCAGCGGCCGCCAAACG-----------GCCG
CCACCAAAAAAGAAAAAAGGCAAACCATGGCGAAGCCCG-------------ACCCAAAA
AGTGA
>Arthropoda_Glco_L4
GTAGCCC------GACCCATTGTGTCGGTGTACACTGAAAAGTATGAGACGCCCCCAACT
GGCGTGGTGCTGCCGGCCGTGTTCCGCGCCCCCATCCGCCCCGACCTGGTCAACGAGGTG
--CATGTCTCCACAAGAACAGGCGCCATCCTTACAGCGTCAACAAGGAAGCAGGTCACCA
GACTAGTGCTGAGTCCTGGGGAACCGGCAGAGCCGTGGCTCGTATTCCCAGGGTTCGCGG
AGGTGGTACCCAGTCCGGCCAAGGAGCCTTCGGCAACATGTGTCGCGGTGGTCGCATGTT
TGCCCCGACTAAGCCCTGGCGTCGTTGGCATCGGCGCATCAACCTGAGGCAGCGGCGCTA
CGCCCTGGCCGCCGCCCTGGCTGCCAGCGGAGTGCCCGCCCTCGTGCAGGCTAAGGGACA
CGTCATTGATAACATTCCTGAGTTGCCTCTGGTTGTCTCCGATAAGGTGCAGGAGCTGAG
CAAGACCAAGCAAGCCGTTAGCTTCCTGAGACACATCCGCGCTTGGGCTGATGTCCAGAA
GGTATACAAATCTCGTCGCATGCGTGCCGGTAAGGGTAAGATGCGCAACCGCAGGCGCGT
GCAGCGCAAGGGACCGCTGGTGGTGTACCACCGCAACCAGGGGCTGGTCAAGGCCTTCCG
CAACATCCCCGGCATGGAGCTGGTCTGCGTAGACAAGCTCAGTCTCCTGAAGCTGGCCCC
CGGTGGCCACGTTGGTCGCTTCATCATCTGGACCGAGTCCGCTTTCAAGCGCCTGGATTC
CCTGTACGGCTCCTGGAAGACTCCATCCCTGGAGAAGAAGGGCTTCAACCTGCCGCAACC
CAAGATGGCGTGCACCGATCTGTCCCGTCTGCTCAAGTCTGAGGAAATCAGGAAGGCCTT
GAGGGCTCCTAGGAAGACTGTGACCCGCAAGGCCCGCAAGCTGAACCCCTTGACCAACAG
CCGCGCCCTCCTGAGGCTCAACCCATACGCTGGAGTCCTCAAGCGTCGCGCCCAGCT-TG
CACCAACAACAAGGCTCTGGCGAACGCTGAGAAAGGAGTTAAACTGCCCGAGGATCATGT
TGCTGTCCG---------------------------------------------------
------------------------------------------------------------
-----
>Arthropoda_Hehe_L4
GTAGCCC------GACCTTTAGTGTCGGTATACTCTGAGAAGAGTGAGAAGGTGGCCGAT
GCCTCGGTTTTGCCGTTCGTTTTCAAGGCCCCCATCAGGCCTGACCTGGTCAATAATGTC
--CACGTTTCTACAAGAATGCAAGACAACCTTACTCTGTTAGTAAGGAGGCAGGTCATCA
AACCAGTGCTGAGTCATGGGGCACTGGACGTGCTGTAGCGCGTATCCCCCGTGTCCGTGG
TGGTGGTACCCAATCAGGCCAGGGTGCGTTCGGCAACATGTGCCGTGGTGGTCGCATGTT
CGCACCAACCAAGCCGTGGCGGCGTTGGCACCGCCGCGTTAACCTACGCCAGCGCAGGGC
TGCGGCGGCGGCCGCTGTTGCCGCAGCTGGAGTGCCAGCGTTAGTACAGGCCAGAGNN--
------------------------------------------------------------
------------------------------------------------------------
------------------------------------------------------------
------------------------------------------------------------
------------------------------------------------------------
------------------------------------------------------------
------------------------------------------------------------
------------------------------------------------------------
------------------------------------------------------------
------------------------------------------------------------
------------------------------------------------------------
------------------------------------------------------------
------------------------------------------------------------
-----
>Arthropoda_Hyha_L4
ACCGTTC------GCCCCCTTGTGGGTGTATATGATGAGAAATCAGAAGAAGTTAAAGGA
TCGACCACTCTGCCTGCCGTGTTCAAGGCTCCAATCCGACCTGACATAGTCAACTTTGTT
--CATCAGCAGGAATGAACCACAGGCAACCCTACAGCGTCAGCGACAAGGCTGGACATCA
AACTTCTGCTGAGTCCTGGGGTACCGGACGTGCCGTGGCCCGTATTCCGCGTGTTCGTGG
AGGTGGTACTCATTCCGGTCAGGGTGCCTTTGGAAACATGTGTAGAGGAGGTCGTATGTT
TGCTCCCACTAAGCCATGGCGTCGTTGGCACAGACGTGTAAATGTAAACCAGCGTCGTTA
TGCTCTTGCATCAGCTGTGGCAGCCAGTGGTGTGCCCGCTTTAGTTTTGAGTAAAGGACA
TGTAATTGAACAGATCCCCGAATTGCCGTTGGTTGTATCGGATAAAGTGCAGGAATTCAA
CAAGACTAAGCAAGCTGTACAGTTTTTGAGACGTATTAAGGCTTGGGCTGACATTCAAAA
GGTTTACAAAAGTCAGCGTTTCCGTGCTGGCAAAGGAAAAATGCGTAACAGAAGAAGAAT
TCAACGTAAAGGACCTTTGGTGGTCTATCATCAAGACCAAGGGCTTCGCAGGGCTTTTCG
TAATATTCCTGGCATTGACTTGATTAGTATTGACAAGCTGAACCTCTTAAAATTGGCTCC
TGGTGGTCATGTTGGGCGTTTCGTTATCTGGACCCAGTCGGCGTTCCAAAAACTTGACAA
GGTGTTTGGTAGCTGGAAAACTGCTTCCACCGAAAAGAAAGGTTATAATTTGCCTCAAAC
AAAAATGTCAAATACTGATCTTTCTAGATTATTGAAAGCTGATGAAATCAAAGCAGTTCT
ACGTCCTGCTCAGAAAAAGATTGTTCGCCGGGTTAGCAAGTTAAATCCGCTGAGCAACGC
TAAAGCATTGGTTCGGCTCAATCCTTATGCTGCGGTATTAAAGAAAAAAGCCATTTT-CG
AAATACTGCGCGGGATCAGCAACTGGTCAAAAGCGGCAA---------------------
------------------------------------------------------------
------------------------------------------------------------
-----
>Arthropoda_Hyka_L4
GTTGCCC------GACCTTTAGTGTCGGTGTACTCGGAGAAGTCCGAGATAGTGCAGGGA
GTCGCCCCGCTCCCATTCGTGTTCAAGTCCTCAATCCGCCCTGACCTGGTCAACAATGTC
--CATGTGTCGACAAGAACGCGCGACAGCCGTATTGCGTGAGCAAGGAGGCTGACTAT--
---------------------T--------------------------------------
---TTGTATCAAGTCCGGGCAGGGAGCTTTCGGCAACATGTGCCGCGGTGGTCGCATGTT
CGCGCCAACTAAGCCGTGGCGGCGCTGGCACCGCCGCGTGAACCTGCGCCTGCGCCGCGC
AGCAGTCGCTTCAGCCGTTGCCGCCTCCGGCGTACCAGCCCTTGTGCAGGCTAGAGGTCA
CATCATCGAGAAAGTGCCCGAGCTGCCCCTAGTGGTCTCCGACAAGGTCCAGGAAATCAA
CAAGACCAAGCAAGCCGTCATCTTCCTGCGCCGCATCAAGGCCTGGTCCGATGTGCTTAA
GGTGTACAAGTCGCAGCGCCTGCGCGCCGGCAAGGGCAAGATGCGCAACCGCCGCCGCAT
CCAGCGCAAGGGCCCACTCATCATCTACAACAAGGACCAGGGTCTGACCCGTGCTTTCCG
CAACATCCCTGGTGTCGAGATGCTGCACGTAAACAAGCTAAACCTGCTGAAGCTTGCGCC
CGGCGGCCATGTTGGAAGGTTCATCATCTGGACACAGTCTGCTTTCGACAGGCTTGACTC
TCTGTTCGGTTCATGGAAGACGCCCTCGAAGGAGAAGAAGAACTTCAACCTGCCGCAGCC
TAAGATGGCGAACACCGACCTGAGCAGACTCCTCAAGTCTGACGAGATCCGCAAATGTCT
CAGAGCGCCCAACAAGCGGGTAGTCCGCGCTGCAAGAAAACTGAACCCCTTGACGAATGC
TAAGGCGATGCTAAGGCTGAACCCGCACGCGGCTGTTATGAAGAGGAAGGCGGTTCT-AG
GAACAACTTGAGAGCTTTGGCCGTTGCTGAGAAAGGTTAG--------------------
------------------------------------------------------------
------------------------------------------------------------
-----
>Arthropoda_Lahe_L4
GTTGCTGCTGCAAGACCCTTAATTACTGTCTATAATGATAATAATGAGCCAAGTGGTAAA
GCAATCACTCTTCCGGTTGTTTATCGAGCTCCGATACGACCAGATATTGTTAATTATGTG
--CATATGAATATAAAAATCGTAGACATCCTTATGCAGTTTCCAAAGAAGCAGGCCATCA
AACTTCTGCTGAGTCATGGGGTACTGGCAGGGCAGTTGCTCGTATTCCCAGAGTTCGTGG
TGGTGGAACACATTCTGGCCAGGGTGCTTTTGGTAATATGTGTCGTGGTGGTCGCATGTT
TGCTCCCACGAAAACATGGAGAAGGTGGCATCGTAAGATAAATGTAAATCAGCGAAGGTA
TGCTATTTGCTCTGCCATTGCAGCAACTGGCGTTCCTGCTTTAGTTATGTCAAAAGGTCA
TAGAATTGAAGAAATTCCTGAAGTTCCATTGGTTGTCAGTGATAAAGTTCAAGAATATAC
TAAAACTAAACAAGCTGTACAATTTCTGCGAAAAATTAAGGCTTGGTCTGATATACAAAA
AGTTTATAGTTCCAAACGTTTTAGAGCTGGCAAAGGTAAAATGAGGAACCGTCGAAGAAT
TCAAAGATTAGGGCCAGTTATTGTCTACCGCAAAGATCAGGGCCTTACACGAGCCTTTAG
AAATATCCCAGGTATTGAAACAATCAATGTTGAGAAACTTAATCTTCTTCGACTGGCACC
AGGAGGTCATGTTGGCCGCTTTGTTATTTGGACTGAGTCTGCTTTCCGTCGATTGGATGC
TATTTATGGAACTTATAAGAAGAAATCTCAAAGAAAGAAAAATTACAATTTACCTATGCA
CAAAATGGCAAATGCTGATCTGGCACGAATGTTGAAAGCACCAGAAATAAGAAAGGCTAT
TAGACCTGCAAATAAGAAAGTGGAACGCTACGTATTGAAA--------------------
------------------------------------------------------------
------------------------------------------------------------
------------------------------------------------------------
------------------------------------------------------------
-----
>Arthropoda_Mabo_L4
ACCGCAC------GCCCGCTGGTGAGCGTGTACAATGAAAAATCTGAAGAAGTAAAAAAT
AAAGTAACTTTGCCAGCTGTATTCAAAGCACCGATTAGACCAGATGTCGTAAACTTTGTA
--CATCAACAAAATTTAATCATCGTCAAGCTTATTGCGTTAGTGATAAAGCAGGTCATCA
AACATCTGCCGAATCATGGGGTACTGGTCGTGCCGTTGCCCGTATTCCCCGTGTTCGTGG
CGGTGGCACTCACTCTGGCCAAGGTGCCTTCGGTAACATGTGTCGCGGTGGTCGCATGTT
TGCACCAACCAAGCCATGGCGCCGTTGGCACAGACGTGTCAACATCAATCAACGCCGTTA
TGCCCTAGCTTCAGCCGTAGCGGCCACTGGCGTTCCGGCTTTGGTCATGAGCAAGGGGCA
TGTTATCGATCAGATTCCAGAAATACCAATGGTAGTCTCGGATAAAGTTCAAGAATTGAC
CAAGACTAAACAAGCCGTAATCTTCCTGCGTCGTATTAAGGCCTGGGCTGATATTGAAAA
GGTATACAAATCACAACGTTTCCGTGCCGGTAAGGGTAAAATGCGTAACAGGAGACGTAT
CCAACGTAAGGGTCCCCTAATCGTCTACCACAAAGACCAAGGTTTGCGTCGTGCTTTCCG
CAACATCCCCGGCATTGATTTAATCAATGTTGACAAGCTAAACCTCCTAAGATTGGCTCC
TGGTGGTCACGTAGGACGTTTCGTTATCTGGACGGAATCTGCTTTCCAGAGATTAGATAA
ATTATTCGGAAGCTGGAAAACATCATCTACTGAGAAGAAAGGATACAATCTACCGCAGCC
TAAGATGGCTAATACTGATTTATCGCGTTTGTTAAAATCTGAAGAAATTAGGAAGGTCCT
ACGTGCACCGCAGAAGAAGGTCGTACGTCGTGTACGTCGTCTTAATCCGCTCACTAACGC
CAAGGCAATGTTGAAATTGAATCCTTATGCCCCCGTATTGAAGAGGCAGGCAATATT-CG
TAGATTGGCTAGGGATGAAGAATTAGCCAAAAAGGGTTAA--------------------
------------------------------------------------------------
------------------------------------------------------------
-----
>Arthropoda_Mase_L4
CTTTCCC------GACCTTTAGTGTCGGTGTACTCTGAGAAGAGCGAAGTGGTCGCCGGG
AAGACTACGCTGCCCTTCGTGTTCAAGGCGCCCATCCGCCCGGACCTGGTCAACGATGTC
--CACGTGTCCACAAGAATGCGCGCCAGCCTTACTGCGTCAGCAAGGAGGCCGGCCACCA
AACCAGCGCCGAGTCTTGGGGTACCGGTCGTGCCGTAGCGCGTATCCCGCGTGTGCGCGG
TGGTGGTACCCAGTCCGGTCAAGGTGCTTTCGGCAACATGTGTCGCGGTGGACGCATGTT
CGCGCCGACGAAACCCTGGCGCCGCTGGCACCGCCGCGTCAACCTGCGCCAGCGCCGCGC
CGCCGTCGCTGCCGCGCTCGCCGCTTCCGGCGTGCCCGCGCTTGTGCAGGCCAGAGGACA
CATCATTGAGAAAATCCCCGAGCTGCCGCTGGTCGTGTCCGACAAGGTCCAAGAGATCAC
CAAGACCAAGCAGGCTGTGATCTTCCTTAGACGTGTGAAGGCCTGGTCTGACGTCCTGAA
GGTGTACAAGTCCCAGCGTCTGCGCGCTGGTAAAGGTAAAATGCGCAACCGTCGCCGCGT
TCAGCGCAAGGGACCCCTCATCATCTACCACAAGGACAAGGGTCTATCCCGCGCATTCCG
CAACATCCCCGGCGTTGAGATGCTCAACGTGAACAAACTGAACCTCCTCAAGCTGGCGCC
CGGCGGCCACCTCGGACGCTTCATCATCTGGACTCAGTCAGCCTTCGACAGGCTCGACGC
CCTGTTCGGCTCGTGGAAGACTCCGTCCAAGTTGAAGAAGAACTTCAACCTTCCCCAGCC
CAAGATGGCCAACACCGACCTGACGCGCCTGCTCAAGTCCGACGAGATCCGCAACGTGCT
GCGCAAACCCAACAAGCGAGTGATCCATGCCAAACGCAAGCTGAACCCGTTGACCAACAC
TCGTGCGATGTTGAAACTCAATCCGTTCGCCGCTGTGCTCAAGAGGAAGGCGTTGCT-AG
GAGGAACCAGAGAGCGCTGGCGCTCGCGGAGAAGGGGTGA--------------------
------------------------------------------------------------
------------------------------------------------------------
-----
>Arthropoda_Mege_1_L4
ACGGCGC------GACCGCTTGTTACGGTCTGGACCGACAAAAATGAGGCCTCGGGAGAT
ACGATCTCTCTGCCGGCCGTTTTCAAAGCCTCAATTCGACCAGATATTGTGAATTTCGTT
--CATCAGCAAGAAAGAACAGCAGACAGCCATATTGTGTATCTAAGGAAGCTGGTCACCA
AACCTCTGCCGAATCATGGGGTACCGGACGTGCTGTAGCACGTATCCCCCGTGTTCGTGG
TGGTGGTACTCATTCTGGACAGGGTGCCTTTGGTAACATGTGTAGAGGTGGTCGCATGTT
TGCTCCTACAAAACCCTGGAGACGTTGGCACCGAAAGATCAATGTAAACCAGAAGAGATA
CGCACTGGTTTCTGCCATTGCTGCGTCTGGTGTTCCAGCTCTGGTACAATCCAAGGGTCA
TATGATCCAAGAAGTTCCAGAATTTCCCCTAGTAGTTTCTGACAAAATCCAAGAATATAA
CAAAACAAAGCATGCTGTTATTTTCTTGAGACGTATGAAGGCATGGAACGATATCCAGAA
GGTATACAAATCTCAACGTTTCCGTGCCGGTAAGGGTAAGATGCGTAACCGCAGACGCAT
CCAGCGTCGTGGACCTTTGATCGTGTACGGTGAAGACAAGGGTATTCGTAAGGCGTTCCG
CAACATTCCTGGCATCGACCTCATGAACATCAATAAAGTGAACCTTCTGAAATTGGCACC
CGGTGGTCACGTTGGACGCTTTGTAATCTGGACGAAGTCCGCTTTCGACAAACTGGATGC
TCTTTACGGAACTTGGCGCAAGGAATCGCAACTGAAAGCTAACTACAACTTGCCGTTCCC
TAAGATGGCAAACACAGACTTGTCGAGGCTTCTGAAATCCGAGGAAATTCGCAAAGTCCT
GAGAGCGCCAAGGAAGAGGGTGGTGCGCAGCGTGAAGAAACTGAACCCATTGTCCAACAC
CCGTGCAATGTTGCGTCTGAACCCATACGCCGCTGTACTGAAACGCGCTGCAATTTT-CG
TCAACAGGAGAGAGACCTTATCCTGGCCGAGAAGGGCATCAAGCTTCCAAAGAACGCTCC
CTGCGTCAAGAAAGACGCAGGAACCAAGTTAGCCAAACCGAAGAAGCGGCTAAGCCAACG
AAAGTCCCGAAGACGGCGCGAAGACCACGGCGGAAACCTCGAAGGCAGAGGAGCCCAAGA
AATGA
>Arthropoda_Mege_4_L4
ACGGCGC------GACCGCTTGTTACGGTCTGGACCGACAAAAATGAGGCCTCGGGAGAT
ACGATCTCTCTGCCGGCCGTTTTCAAAGCCTCAATTCGACCAGATATTGTGAATTTCGTT
--CATCAGCAAGAAAGAACAGCAGACAGCCATATTGTGTATCTAAGGAAGCTGGTCACCA
AACCTCTGCCGAATCATGGGGTACCGGACGTGCTGTAGCACGTATCCCCCGTGTTCGTGG
TGGTGGTACTCATTCTGGACAGGGTGCCTTTGGTAACATGTGTAGAGGTGGTCGCATGTT
TGCTCCTACAAAACCCTGGAGACGTTGGCACCGAAAGATCAATGTAAACCAGAAGAGATA
CGCACTGGTTTCTGCCATTGCTGCGTCTGGTGTTCCAGCTCTGGTACAATCCAAGGGTCA
TATGATCCAAGAAGTTCCAGAATTTCCCCTAGTAGTTTCTGACAAAATCCAAGAATATAA
CAAAACAAAGCATGCTGTTATTTTCTTGAGACGTATGAAGGCATGGAACGATATCCAGAA
GGTATACAAATCTCAACGTTTCCGTGCCGGTAAGGGTAAGATGCGTAACCGCAGACGCAT
CCAGCGTCGTGGACCTTTGATCGTGTACGGTGAAGACAAGGGTATTCGTAAGGCGTTCCG
CAACATTCCTGGCATCGACCTCATGAACATCAATAAAGTGAACCTTCTGAAATTGGCACC
CGGTGGTCACGTTGGACGCTTTGTAATCTGGACGAAGTCCGCTTTCGACAAACTGGATGC
TCTTTACGGAACTTGGCGCAAGGAATCGCAACTGAAAGCTAACTACAACTTGCCGTTCCC
TAAGATGGCAAACACAGACTTGTCGAGGCTTCTGAAATCCGAGGAAATTCGCAAAGTCCT
GAGAGCGCCAAGGAAGAGGGTGGTGCGCAGCGTGAAGAAACTGAACCCATTGTCCAACAC
CCGTGCAATGTTGCGTCTGAACCCATACGCCGCTGTACTGAAACGCGCTGCAATTTT-CG
TCAACAGGAGAGAGACCTTATCCTGGCCGAGAAGGGCATCAAGCTTCCAAAGAACGCTCC
CTGCGTCAAGAAAGACGCAGGAACCAAGTTAGCCAAACCGAAGAAGCGGCTAAGCCAACG
AAAGTCCCGAAGACGGCGCGAAGACCACGGCGGAAACCTCGAAGGCAGAGGAGCCCAAGA
AATGA
>Arthropoda_Mequ_L4
ACGGCGC------GACCATTGATTACTATATACAAGGATAAAAATGAATCGTCAGGCGAA
ACAGTTTCTCTGCCCGCTATTTTTAGGGCACCGATTCGTCCCGACTTGGTCAGTTTTGTA
--CATGATCAAATAAAAACAGCCGACAACCATACTGTGTATCCAAAGAAGCCGGTCACCA
AACGTCTGCTGAATCATGGGGTACTGGACGTGCTGTAGCACGTATACCTCGTGTACGTGG
AGGTGGTACACACTCTGGCCAAGGTGCATTTGGAAATATGTGCAGAGGTGGACGCATGTT
TGCACCAACAAAGCCTTGGAGACGCTGGCATCGTCGAATTAATGTCAACCAGAAAAGATA
TGCTCTGGTTTCTGCTATTGCTGCATCTGGTGTTCCAGCCCTTGTGCAGTCCAAAGGTCA
CATGATTCAGGAAGTCCCAGAATTTCCATTGGTAGTATCAGATAATATTCAAGAATATAA
CAAAACCAAACAAGCTGTAATCTTTTTGAGACGTATCAAGGCATGGAATGATATTCAAAA
AGTTTACAAGTCACAACGTTTCCGTGCTGGCAAAGGTAAAATGCGTAATCGTAGACGCAT
TCAACGTCGCGGACCTCTGATCGTATATGGCCAAGACCAGGGCATTCGTAAAGCGTTCCG
TAACATTCCTGGTGTCGATCTTATGAATATTAACAAAATGAATCTGCTTAAATTAGCACC
TGGTGGTCACGTTGGGCGTTTCGTAATCTGGACAAAATCGGCTTTCGAAAAATTAGATGC
TCTTTACGGAACCTGGCGCAAGGAATCGCAGCTTAAGGCCGACTACAACTTACCTTATCC
GAAAATGGCGAACACAGATTTATCGAGACTTTTGAAATCTGAAGAAATTCGTAAAGTTCT
GAGAGCACCAAAGAAAAAGGTGATCCGCCGAGTCAAGAAATTGAATCCACTGACTAACAC
GCGTGCTTTGTTACGTCTCAATCCATATGCAGCTGTTCTGAAACGTGCAGAAATTTT-CG
TAAACAAGAAAGGGAGCGTTATCTAGCGAACGAAGGAGTGAAACTGCCAAAGAGTAGCCT
TTCCATGAAAATAGACGCAAGAACGAAGCACGCGAAAACGAAGAAGATTTTGGTGAATCG
AAAATCATGAAGTCTGCAAAAAAGCTGCGGCAAAATCT-TGAAGGTACCTGCTGCTAAGA
AATAA
>Arthropoda_Orbo_L4
ACCGCAC------GCCCGCTGGTGAGCGTGTACAATGAAAAATCTGAAGAAGTAAAAAAT
AAAGTAACTTTGCCAGCTGTATTCAAAGCACCGATTAGACCAGATGTCGTAAACTTTGTA
--CATCAACAAAATTTAATCATCGTCAAGCTTATTGCGTTAGTGATAAAGCAGGTCATCA
AACATCTGCCGAATCATGGGGTACTGGTCGTGCCGTTGCCCGTATTCCCCGTGTTCGTGG
CGGTGGCACTCACTCTGGCCAAGGTGCCTTCGGTAACATGTGTCGCGGTGGTCGCATGTT
TGCACCAACCAAGCCGTGGCGCCGTTGGCACAGACGTGTCAATATCAATCAACGCCGTTA
TGCCCTAGCTTCAGCCGTAGCGGCCACTGGCGTTCCGGCTTTGGTCATGAGCAAGGGCCA
TGTTATCGATCAGATTCCAGAAATACCAATGGTAGTCTCGGATAAAGTTCAAGAATTGAC
CAAGACTAAACAAGCCGTAATCTTCCTGCGGCGTATTAAGGCCTGGGCTGATATTGAAAA
GGTATACAAATCACAACGTTTCCGTGCCGGTAAAGGTAAAATGCGTAACAGGAGACGTAT
CCAACGTAAGGGTCCCCTAATCGTCTACCACAAAGACCAAGGTTTGCGTCGTGCTTTCCG
CAACATCCCCGGCATTGATTTAATCAATGTTGACAAGCTAAACCTCCTAAGATTGGCTCC
TGGTGGTCACGTAGGACGTTTCGTTATCTGGACGGAATCTGCTTTCCAGAGATTAGATAA
ATTATTCGGAAGCTGGAAAACACCATCTGCTGAGAAGAAAGGATACAATCTACCGCAGCC
TAAGATGGCTAATACTGATTTATCGCGTTTGTTAAAATCTGAAGAAATTAGGAAGGTCCT
ACGTGCACCGCAGAAGAAGGTCGTACGTCGTGTACGCCGTCTTAATCCGCTCACTAACGC
CAAGGCAATGTTGAAATTGAATCCTTATGCCCCCGTATTGAAGAGGCAGGCAATATT-CG
TAGAATGGCTAGGGATGAAGAATTAGCCAAAAAGGGT-----------------------
------------------------------------------------------------
------------------------------------------------------------
-----
>Arthropoda_Osbi_L4
ACGGCGC------GACCCCTTGTTACGGTTTATACCGATAAAAATGAGACGTCGGGCGAA
ACAATTTCTCTGCCGGCTGTGTTCAAAGCACCAATTCGGCCCGATATTGTAAATTTCGTT
--CACCAACAAGAAAGAATAGTAGACAACCATATTGTGTGTCTAAAGAGGCTGGTCATCA
AACCTCTGCTGAATCATGGGGAACAGGACGTGCCGTAGCACGTATTCCGCGTGTTCGCGG
TGGTGGTACTCACTCTGGTCAGGGTGCGTTTGGTAACATGTGTAGAGGAGGACGCATGTT
TGCCCCAACCAAGCCATGGAGACGTTGGCACCGCAAAATTAATGTTAACCAGAAAAGATA
TGCTCTGGTTTCCTCTATCGCTGCATCTGGTGTTCCAGCTCTTGTACAATCTAAAGGTCA
CATGGTACAAGAGGTTCCAGAATTCCCTTTGGTAGTATCAGACAAAATTCAAGAGTACAG
TAAAACTAAGCAAGCTGTTATCTTTTTAAGACGTATCAAGGCATGGAATGATATCCAAAA
GGTATACAAATCCCAACGTTTCCGTGCTGGCAAGGGTAAAATGCGTAACCGTAGACGTAT
TCAGCGTCGAGGACCTTTGATCGTATACGGTCAAGATCAGGGCATTCGCAAGGCGTTCCG
TAACATTCCCGGTATCGATCTTATGAATATCAATAAGATGAATCTTTTAAAATTAGCACC
TGGTGGTCACATCGGTCGTTTCGTAATCTGGACAAAGTCTGCCTTCGAGAAACTTGATGC
TCTGTACGGAACATGGCGTAAGGAATCCCAGCTGAAAGCTGATTACAACTTACCTTTCCC
CAAAATGGCAAACACAGATTTGGCAAGACTTTTGAAAGCTGACGAAATCCGTAAGGTTTT
GAGAGCACCAAGGAAGAAGGTGGTCCGCAGTGTGAAGAAATTGAACCCGTTGACCAATAC
CCGTGCGATGTTGCGTCTGAATCCATATGCCGCTGTTCTGAAACGCGCAGCAATCCT-CG
TCAACACGAGAAGGAACTTATTCTGGCCGAGAAGGGACTGAAGCTTCCAAAGTCTGTACC
AGCTGTAAAGAAAGACGTAGGAACAAAAGCAGCTAAACCTAAGAAACCGCTACCGCGGCT
AAGCCTGAAAAAGTGACTAAAAAGCCGCAGGGAAACCTGCAAAAGCTGCACCCGTAAAGA
AGTAA
>Arthropoda_Osbi_3_L4
ACGGCGC------GACCCCTTGTTACGGTTTATACCGATAAAAATGAGACGTCGGGCGAA
ACAATTTCTCTGCCGGCTGTGTTCAAAGCACCAATTCGGCCCGATATTGTAAATTTCGTT
--CACCAACAAGAAAGAATAGTAGACAACCATATTGTGTGTCTAAAGAGGCTGGTCATCA
AACCTCTGCTGAATCATGGGGAACAGGACGTGCCGTAGCACGTATTCCGCGTGTTCGCGG
TGGTGGTACTCACTCTGGTCAGGGTGCGTTTGGTAACATGTGTAGAGGAGGACGCATGTT
TGCCCCAACCAAGCCATGGAGACGTTGGCACCGCAAAATTAATGTTAACCAGAAAAGATA
TGCTCTGGTTTCCTCTATCGCTGCATCTGGTGTTCCAGCTCTTGTACAATCTAAAGGTCA
CATGGTACAAGAGGTTCCAGAATTCCCTTTGGTAGTATCAGACAAAATTCAAGAGTACAG
TAAAACTAAGCAAGCTGTTATCTTTTTAAGACGTATCAAGGCATGGAATGATATCCAAAA
GGTATACAAATCCCAACGTTTCCGTGCTGGCAAGGGTAAAATGCGTAACCGTAGACGTAT
TCAGCGTCGAGGACCTTTGATCGTATACGGTCAAGATCAGGGCATTCGCAAGGCGTTCCG
TAACATTCCCGGTATCGATCTTATGAATATCAATAAGATGAATCTTTTAAAATTAGCACC
TGGTGGTCACATCGGTCGTTTCGTAATCTGGACAAAGTCTGCCTTCGAGAAACTTGATGC
TCTGTACGGAACATGGCGTAAGGAATCCCAGCTGAAAGCTGATTACAACTTACCTTTCCC
CAAAATGGCAAACACAGATTTGGCAAGACTTTTGAAAGCTGACGAAATCCGTAAGGTTTT
GAGAGCACCAAGGAAGAAGGTGGTCCGCAGTGTGAAGAAATTGAACCCGTTGACCAATAC
CCGTGCGATGTTGCGTCTGAATCCATATGCCGCTGTTCTGAAACGCGCAGCAATCCT-CG
TCAACACGAGAAGGAACTTATTCTGGCCGAGAAGGGACTGAAGCTTCCAAAGTCTGTACC
AGCTGTAAAGAAAGACGTAGGAACAAAAGCAGCTAAACCTAAGAAACCGCTACCGCGGCT
AAGCCTGAAAAAGTGACTAAAAAGCCGCAGGGAAACCTGCAAAAGCTGCACCCGTAAAGA
AGTAA
>Arthropoda_Osli_6_L4
ACGGCAC------GACCGCTTATTACGGTGTACACCGACAAGAATGAGGCATCAGGTGAG
CAACTTTCCCTGCCATCTGTTTTCAAAGCCCCGATTCGCCCGGATATTGTCAATGTTGTC
--CACCAATTGAAACGAATAGCAGACAACCATACTGTGTATCCAAAGACGCTGGTCATCA
AACCTCTGCGGAATCATGGGGCACTGGACGAGCCGTGGCGCGTATACCTCGTGTACGTGG
CGGTGGTACTCATTCTGGTCAGGGTGCGTTTGGAAACATGTGTCGAGGTGGACGCATGTT
TGCTCCTACTAAGCCATGGCGACGCTGGCATCATCGCGTTAACGTCAATCAGAAACGTTA
TGCCCTTGTTTCCGCTATTGCTGCTTCTGGTGTTCCTGCGCTTGTACAGTCTAAAGGACA
CTTGATTGAAGAAGTCCCAGAGTTTCCACTGGTCGTTTCTGATAAAATTCAAGAATACAC
GAAAACCAAGCAGGCTGTTATTTTCTTGAGACGTATCAAAGCTTGGAATGACATCCAAAA
GGTATACAAATCTGAACGTTTTCGTGCTGGTAAAGGTNAAATGCGTAATCGCCGACGCAT
CCATCGACGTGGACCTTTGATTGTTTATGGTCAAGATCAGGGTATTCGAAAAGCATTCCG
CAATATTCCTGGCGTCAGTCTGATGAACATCAACAAGATGAATCTTTTGAAATTGGCACC
AGGTGGTCACGTTGGACGTTTCGTTATCTGGACGAAATCTGCTTTTGAAAAACTGGATGC
TCTTTATGGAACCTGGCGCAAAGAGTCACAACTCAAGAAAGGATACAATTTGCCATTCCC
TAAAATGGCCAACACTGATTTATCCAGGCTTCTGAAATCTGAGGAAATTCGAAAAGTTCT
GAGAGCTCCTAGGAAGAAGATGGTGCGCAGAGTGAAGAAATTGAACCCGTTGGCCAACAC
ACGGGCTATGCTGCGACTTAATCCGTACGCAGCCGTTTTGAAACGTGCTGCTATTTT-CG
CCAACATGAGAAAGATCGTCTTCTCGCTGAAAAGGGCATAAAATTACCGAAGAGCGCACC
GGCATCAAAAAGAGAAGGAAACAGTAAAANAGTTG------AAGC----------AAAGA
AAATCGAGAAAGATCACAAAACAGCC--------------------------AGCTAAGA
AATAA
>Arthropoda_Pama_L4
AAGGTATAAAAGTACCTAATAGTCTTGGTTTGCCTTAAGACAAACGAATATGACGGTGGT
GCACTAGGTGAATCTGGAGTGGATAAAGCCGCAGATCGCTTCAGCATTATCAGCTTTTTG
CACATTA-----CAAGATCCCCGAGCTGCCGCTGGTGGTGTCCGACAAGGCAAGAGATCA
A---------------------CAAGACCAAGCAAGCGGTCATCTTT-------------
--------------------------------------CTG--------AGACGCAT---
---------CAAGGCCTGG-----------------------------------------
---------------------------------------------------------TCT
GATAATTCAAAGAATCCCCGAGCTGCCGCTGGTGGTGTCCGACAAGGTGCAAGAGATCAA
CAAGACCAAGCAAGCGGTCATCTTTCTGAGACGCATCAAGGCCTGGTCTGATGTACTCAA
GGTGTACAAATCTCAACGCCTTCGCGCCGGTAAGGGTAAGATGCGCAACCGTCGTCGTCT
CCAGCGTAAGGGACCACTCATCGTCTATCACAAGGACCAGGGTCTTACACGCGCTTTCCG
CAACATCCCCGGCGTTGATATGTTGAAAGTTGACAAACTTAACCTGCTTAAGTTGGCTCC
GGGCGGTCACGTTGGCCGCTTCATCATCTGGACCAAGTCTGCTTTTGAGAGGCTCGACCC
ACTGTTTGGTTCATGGAAGACACCCTCAAAGGAGAAGAAGAACTTCAACCTTCCCCAGCC
CAAGATGGCCAACACTGACCTCACCCGTCTGCTCAAGTCTGAGGAGATCCGTAAAGTTCT
CAGAGCGCCCAACAAGCGTGTGATCCGTGCAACTCGCAAACTGAACCCGCTGACCAACAC
CAAGGCAATGTTACGTCTCAACCCGTACTCTGCTGTGTTGAGAAGGAAAGCTGTACT-AA
GAGCAACGCTCGTGCTCTCGCTTTAGCTGAGAAGGGCATCAAGTTGCCGTCAAGTGATCC
AGCTGTGAAGAGAGGAGACAAAATTAAACTCGCGGCCGCTAAGAA---------------
------------------AAGAAGCCAAGAAGACACCTCCTAAGAAGGCACCGGCCAAGA
AGTAG
>Arthropoda_Podo_L4
ACGGCGC------GTCCTTTGGTCACTGTATACAGTGACAAAAATGAACCATCAGGAGAA
ACCATTTCTTTGCCATCGGTGTTCAAAGCACCGATACGTCCTGATATTGTAAATTTTGTT
--CATCAACAAGGAAAAACAGTAGACAACCCTACTGCGTTTCAAAAGAAGCTGGCCACCA
AACTTCTGCCGAGTCATGGGGAACTGGTCGTGCTGTAGCACGTATTCCTCGTGTTCGTGG
TGGAGGTACTCATTCTGGTCAGGGTGCATTCGGTAACATGTGTAGAGGAGGACGCATGTT
TGCACCGACTAAACCCTGGAGAAGGTGGCATCGGCGTATCAATGTAAACCAGAAAAGATA
CGCTCTTGTATCTGCTATTGCTGCATCTGGTGTTCCTGCATTAGTTCAATCTAAAGGACA
CATGGTTCAAGAAGTCCCAGAATTCCCTCTTGTAGTTTCTGATAAAGTTCAGGAATATAA
TAAGACCAAACAAGCAGTCATCTTCTTAAGACGTATCAAAGCATGGAATGATATTCAAAA
GGTGTATAAGTCTCAAAGATTCCGCGCTGGTAAAGGTAAAATGCGTAATCGTCGTCGCAT
TCAACGTCGTGGACCTTTGATCGTTTACGGAGAAGACAAGGGTATACGCAAGGCATTCCG
GAATATTCCTGGAGTGGATCTAATGAACATAAACAAAATGAATCTTTTGAAGTTGGCACC
TGGTGGCCACGTTGGCAGATTTGTTATTTGGACGCAATCTGCTTTTGATAAATTAGATGC
ACTTTACGGAACTTGGCGTAAACAATCTAAACTTAAGGCAGATTACAACTTGCCTTTCCC
TAAGATGGCGAATACTGATTTGTCGAGACTTTTGAAATCTGAAGAAATCAAAAAGGTTTT
GAGAGCTCCAAGGAAGAAGGTTGTACGTAGAGTTAAGAAATTGAACCCATTGAACAACAC
ACGTGCTATGTTACGATTGAATCCATATGCAGCTGTATTGAAACGTGCAGCCATTTT-CG
TCAATATGAAAAAGATTTGATCTTAGCTGAAAAAGGAATTGAACTTCCTAAAAATGCACC
AGCTCTCAAGAAAGACGTACGAAATAAAGCATTAAAGGGAAAGAACCAGCTAAAGCTGCT
AAGCCA------------AGCAAACTAAAACCGATGCTCCAAAAGCACAACCAGCAGCAA
AATAA
>Arthropoda_Scgr_L4
---NCTC------GGCCATTAGTTTCTGTATACAGTGAAAAAAATGAGGAAACCGGAGAA
ACTGTTGCTCTTGCTACTGTGTTCAAGGCACCAATCAGACCAGATGTCGTTAGTTTTGTT
--CATGACAATGAAAGAACAGCAGACAACCTTATGCCGTTAGTAAACTAGCTGGTCATCA
AACTAGTGCTGAATCATGGGGTACTGGTCGTGCTGTTGCTCGTATTCCTCGTGTTCGTGG
TGGTGGTACTCACAGCGGTCAAGGAGCTTTCGGTAACATGTGTCGTGGTGGACGAATGTT
TGCTCCCACACGTGTATGGCGCCGTTGGCATAGAAAAATTAATGTTACACAAAAGCGATA
TGCTACAGTATCAGCTATTGCTGCTTCTGGAGTACCTGCTCTTGTCATGTCAAAAGGTCA
TTTGGTACAAGAAGTACCTGAATTTCCATTAGTTGTTTCTGATAAGATTCAAGAATACAC
TAAAACCAAGCAAGCTACAATTTTCTTACATCGTATTAAAGCATGGAAAGATATCCAAAA
GGTGATCAAGTCTCGTCGTTTACGTGCAGGTAAAGGAAAAATGCGTAATCGTCGTCATGT
TCAACGTAGAGGTCCATTGATTGTTTACAGCAAAGATCAAGGTTTAAGAAAAGCTTTCCG
TAATATCCCAGGCGTAGATTTGATCAACATCAGGAAATTAAACTTGTTGCACTTGGCCCC
TGGTGGTCATGTTGGACGTTTTATCATCTGGACTCAATCTGCTTTCCAAAAATTGGATAG
TCTTTATGGTACATGGGACAAAAAAGCAACTCTGAAGAGTGGCTATAACTTGCCTTTCCC
CAAAATGTCAAATACTGATCTGACAAGGATTCTGAAATCTGATGAACTCAAGAAGTACTT
GCCAGCTCAAAGGACTGGATCAGTTCGTCGCACCCGTAAATTGAATCCATTGAGACACGT
ACGCACCATGCTTAGATTGAATCCTTACATCGCGGTTCAAAAACGAGTTGCAAGTAATCA
CTGGCTCGTGAAACTTACTTAGCCAAGAAAGAAGGGTGAAAAGTTATTAAAACGTTTCAT
CAATGAAAAGCCAAAATCAAGG-AGAAG--------------------------------
------------------------------------------------------------
-----
>Arthropoda_Sifl_L4
ACAGCTC------GACCGTTAGTTTCTGTATACAGTGAAAAAAATGAAGAAACCGGAGAT
ACTGTTGCTCTTGCTACAGTATTCAAAGCACCTATTAGACCTGATGTTGTTAACTTCGTC
--CACGATAATATAAAAACAGCAGACAACCTTATGCAGTTAGCAAATTAGCTGGTCATCA
AACTAGTGCTGAATCATGGGGTACTGGACGTGCTGTTGCTCGTATTCCTCGTGTTCGTGG
TGGTGGTACACATAGTGGTCAAGGAGCTTTTGGTAACATGTGCCGTGGTGGACGAATGTT
TGCTCCTACGCGTGTTTGGCGCCGTTGGCATAGGAAGATTAATGTTACCCAAAAGCGTTA
TGCTACAGTATCTGCTATTGCTGCTTCTGGTGTACCTGCACTTGTTATGTCTAAAGGTCA
TTTGGTTCAGGAGGTACCTGAATTCCCATTGGTTGTTTCTGATAAAATCCAAGAATACAC
CAAAACTAAACAAGCCACCATTTTCTTACATCGTATCAAAGCCTGGAAAGATGTCCAAAA
GGTCATAAAATCTCGCCGTTTACGTGCTGGAAAAGGAAAAATGCGAAATCGTCGTCATGT
TCAACGCAGAGGTCCATTGATTGTTTACAGCAAAGATCAAGGGTTAAAGAAAGCTTTCCG
TAACATCCCTGGAGTGGATTTAATCAATATCAGGAAATTAAATTTATTGCACTTGGCTCC
TGGTGGTCATGTTGGACGTTTCATTATCTGGACTCAATCTGCTTTCAAAAAACTAGATGA
TCTTTATGGTACGTGGGACAAAAAAGCAACACTAAAGAGCGGTTACAATTTACCATTCCC
CAAGATGTCAAACACTGATTTAACTAGGATTTTCAAATCTGATGAACTCAAAAAGTACTT
GCCACCTCCAAGGACTGGAACATTACGTCGCACTCGCAAGTTGAACCCATTGAAACATGT
TCGTACCATGCTCAGATTAAATCCTTACATTGCAGTTCAAAAACGTGTTGCTAGCAATCC
TTAGCTCGTGAGACTTACTTGGCTAAGAAAGAAGGGTGAAAAAGTGTTAAAACGATTCAT
CAATGAAAAGCTAAACTCAAGG-AGAAGGTAATTGCTGTTAAAGGGCTCGTGGTGGTGCT
CCTCCAGTGCAAATTGCCAATAAACCTCTACCAAAGCAGCAAAAGCTGGTAAAGCTAAAG
CATGA
>Arthropoda_Teca_3_L4
------------------------------------------------------------
------------------------NNGGCACCGATTCGTCCTGACTTAGTCAGTTTTGTA
--CATGATCAAATAAAAACAGCCGGCAGCCGTACTGCGTATCCAAGGAA-----------
-------GCTGAGTCATGGGGTACTGGACGTGCTGTAGCACGTATACCTCGTGTACGTGG
AGGTGGTACACACTCTGGCCAAGGTGCATTTGGAAATATGTGCAGAGGTGGACGCATGTT
TGCACCAACAAAGCCTTGGAGACGTTGGCATCGTCGAATTAATGTTAACCAGAAAAGATA
TGCTTTGGTTTCTGCTGTTGCTGCATCGGGTGTCCCAGCTCTTGTACAGTCCAAAGGTCA
TATGATTCAGGAAGTTCCAGAATTTCCATTAGTAGTATCTGACAATATTCAAGAATATAA
TAAAACCAAACAAGCTGTTATCTTTCTGAGACGTATCAAGGCATGGAATGATATCCAAAA
AGTTTACAAGTCACAACGTTTCCGTGCTGGCAAAGGTAAAATGCGTAATCGTAGACGCAT
TCAACGTCGTGGACCTCTGATCGTATATGGTCAAGACCAAGGCATTCGTAAGGCGTTCCG
TAATATTCCTGGTGTCGATCTTATGAATATTAACAAAATGAACCTGCTTAAATTAGCACC
TGGTGGTCACGTTGGACGTTTCGTAATCTGGACGAAATCCGCTTTTGAAAAATTAGATGA
TCTTTACGGGACCTGGCGCAAAGAATCCCAACTTAAAGCCGACTACAACTTACCGTATCC
GAAAATGGCGAACACGGATTTGTCGAGACTTTTGAAATCTGAAGAAATCCGTAAAGTTCT
GAGAGCACCAAGGAAAAAGGTGATCCGCCGAGTCAAGAAATTGAATCCATTGACCAACAC
GCGTGCTATGTTACGTCTCAATCCATATGCAGCTGTTCTGAAACGTGCAGCAATTTT-CG
TCAGCAAGAAAGGGAGCTTCTTCTATCGGAGAAAGGAGTGAAACTGCCAAAAAATACACC
TGCTGTGAAGAAAGACGCAGGAACGAGAGTAGCGAAACCGAAGAAACTGTTACTGCAGCG
AAATCCGCGAAGTCTACAAAAAAACTGCAGCAAAAACT-TGAAAAAAACCGCTGCTAAGA
AGTAA
>Arthropoda_Teda_1_L4
------------------------------------------------------------
------------------------NNGGCACCGATTCGTCCTGACTTAGTCAGTTTTGTA
--CACGATCAAATAAAAACAGCCGGCAGCCGTACTGCGTATCCAAGGAA-----------
-------GCTGAGTCATGGGGTACTGGACGTGCTGTAGCACGTATACCTCGTGTACGTGG
AGGTGGTACACACTCTGGCCAAGGTGCATTTGGAAATATGTGCAGAGGTGGACGCATGTT
TGCACCAACAAAGCCTTGGAGACGTTGGCATCGTCGAATTAATGTTAACCAGAAAAGATA
TGCTTTGGTTTCTGCTGTTGCTGCATCGGGTGTCCCAGCTCTTGTACAGTCCAAAGGTCA
TATGATTCAGGAAGTTCCAGAATTTCCATTAGTAGTATCTGACAATATTCAAGAATATAA
TAAAACCAAACAAGCTGTTATCTTTCTGAGACGTATCAAGGCATGGAATGATATCCAAAA
AGTTTACAAGTCACAACGTTTCCGTGCTGGCAAAGGTAAAATGCGTAATCGTAGACGCAT
TCAACGTCGTGGACCTCTGATCGTATATGGTCAAGACCAAGGCATTCGTAAGGCGTTCCG
TAATATTCCTGGTGTCGATCTTATGAATATTAACAAAATGAACCTGCTTAAATTAGCACC
TGGTGGTCACGTTGGACGTTTCGTAATCTGGACGAAATCCGCTTTTGAAAAATTAGATGA
TCTTTACGGGACCTGGCGCAAAGAATCCCAACTTAAAGCCGACTACAACTTACCGTATCC
GAAAATGGCGAACACGGATTTGTCGAGACTTTTGAAATCTGAAGAAATCCGTAAAGTTCT
GAGAGCACCAAGGAAAAAGGTGATCCGCCGAGTCAAGAAATTGAATCCATTGACCAACAC
GCGTGCTATGTTACGTCTCAATCCATATGCAGCTGTTCTGAAACGTGCAGCAATTTT-CG
TCAGCAAGAAAGGGAGCTTCTTCTATCGGAGAAAGGAGTGAAACTGCCAAAAAATACACC
TGCTGTGAAGAAAGACGCAGGAACGAGAGTAGCGAAACCGAAGAAACTGTTACTGCAGCG
AAATCCGCGAAGTCTACAAAAAAACTGCAGCAAAAACT-TGAAAAAAACCGCTGCTAAGA
AGTAA
>Arthropoda_Teda_3_L4
------------------------------------------------------------
------------------------NNGGCACCGATTCGTCCTGACTTAGTCAGTTTTGTA
--CACGATCAAATAAAAACAGCCGGCAGCCGTACTGCGTATCCAAGGAA-----------
-------GCTGAGTCATGGGGTACTGGACGTGCTGTAGCACGTATACCTCGTGTACGTGG
AGGTGGTACACACTCTGGCCAAGGTGCATTTGGAAATATGTGCAGAGGTGGACGCATGTT
TGCACCAACAAAGCCTTGGAGACGTTGGCATCGTCGAATTAATGTTAACCAGAAAAGATA
TGCTTTGGTTTCTGCTGTTGCTGCATCGGGTGTCCCAGCTCTTGTACAGTCCAAAGGTCA
TATGATTCAGGAAGTTCCAGAATTTCCATTAGTAGTATCTGACAATATTCAAGAATATAA
TAAAACCAAACAAGCTGTTATCTTTCTGAGACGTATCAAGGCATGGAATGATATCCAAAA
AGTTTACAAGTCACAACGTTTCCGTGCTGGCAAAGGTAAAATGCGTAATCGTAGACGCAT
TCAACGTCGTGGACCTCTGATCGTATATGGTCAAGACCAAGGCATTCGTAAGGCGTTCCG
TAATATTCCTGGTGTCGATCTTATGAATATTAACAAAATGAACCTGCTTAAATTAGCACC
TGGTGGTCACGTTGGACGTTTCGTAATCTGGACGAAATCCGCTTTTGAAAAATTAGATGA
TCTTTACGGGACCTGGCGCAAAGAATCCCAACTTAAAGCCGACTACAACTTACCGTATCC
GAAAATGGCGAACACGGATTTGTCGAGACTTTTGAAATCTGAAGAAATCCGTAAAGTTCT
GAGAGCACCAAGGAAAAAGGTGATCCGCCGAGTCAAGAAATTGAATCCATTGACCAACAC
GCGTGCTATGTTACGTCTCAATCCATATGCAGCTGTTCTGAAACGTGCAGCAATTTT-CG
TCAGCAAGAAAGGGAGCTTCTTCTATCGGAGAAAGGAGTGAAACTGCCAAAAAATACACC
TGCTGTGAAGAAAGACGCAGGAACGAGAGTAGCGAAACCGAAGAAACTGTTACTGCAGCG
AAATCCGCGAAGTCTACAAAAAAACTGCAGCAAAAACT-TGAAAAAAACCGCTGCTAAGA
AGTAA
>Arthropoda_Teho_2_L4
------------------------------------------------------------
------------------------NNGGCACCGATTCGTCCTGACTTAGTCAGTTTTGTA
--CACGATCAAATAAAAACAGCCGGCAGCCGTACTGCGTATCCAAGGAA-----------
-------GCTGAGTCATGGGGTACTGGACGTGCTGTAGCACGTATACCTCGTGTACGTGG
AGGTGGTACACACTCTGGCCAAGGTGCATTTGGAAATATGTGCAGAGGTGGACGCATGTT
TGCACCAACAAAGCCTTGGAGACGTTGGCATCGTCGAATTAATGTTAACCAGAAAAGATA
TGCTTTGGTTTCTGCTGTTGCTGCATCGGGTGTCCCAGCTCTTGTACAGTCCAAAGGTCA
TATGATTCAGGAAGTTCCAGAATTTCCATTAGTAGTATCTGACAATATTCAAGAATATAA
TAAAACCAAACAAGCTGTTATCTTTCTGAGACGTATCAAGGCATGGAATGATATCCAAAA
AGTTTACAAGTCACAACGTTTCCGCGCTGGCAAAGGTAAAATGCGTAATCGTAGACGCAT
TCAACGTCGTGGACCTCTGATCGTATATGGTCAAGACCAAGGCATTCGTAAGGCGTTCCG
TAATATTCCTGGTGTCGATCTTATGAATATTAACAAAATGAACCTGCTTAAATTAGCACC
TGGTGGTCACGTTGGACGTTTCGTAATCTGGACGAAATCCGCTTTTGAAAAATTAGATGA
TCTTTACGGGACCTGGCGCAAAGAATCCCAACTTAAAGCCGACTACAACTTACCGTATCC
GAAAATGGCGAACACGGATTTGTCGAGACTTTTGAAATCTGAAGAAATCCGTAAAGTTCT
GAGAGCACCAAGGAAAAAGGTGATCCGCCGAGTCAAGAAATTGAATCCATTGACCAACAC
GCGTGCTATGTTACGTCTCAATCCATATGCAGCTGTTCTGAAACGTGCAGCAATTTT-CG
TCAGCAAGAAAGGGAGCTTCTTCTATCGGAGAAAGGAGTGAAACTGCCAAAAAATACACC
TGCTGTGAAGAAAGACGCAGGAACGAGAGTAGCGAAACCGAAGAAACTGTTACTGCAGCG
AAATCCGCGAAGTCTACAAAAAAACTGCAGCAAAAACT-TGAAAAAAACCGCTGCTAAGA
AGTAA
>Arthropoda_Teho_3_L4
------------------------------------------------------------
------------------------NNGGCACCGATTCGTCCTGACTTAGTCAGTTTTGTA
--CACGATCAAATAAAAACAGCCGGCAGCCGTACTGCGTATCCAAGGAA-----------
-------GCTGAGTCATGGGGTACTGGACGTGCTGTAGCACGTATACCTCGTGTACGTGG
AGGTGGTACACACTCTGGCCAAGGTGCATTTGGAAATATGTGCAGAGGTGGACGCATGTT
TGCACCAACAAAGCCTTGGAGACGTTGGCATCGTCGAATTAATGTTAACCAGAAAAGATA
TGCTTTGGTTTCTGCTGTTGCTGCATCGGGTGTCCCAGCTCTTGTACAGTCCAAAGGTCA
TATGATTCAGGAAGTTCCAGAATTTCCATTAGTAGTATCTGACAATATTCAAGAATATAA
TAAAACCAAACAAGCTGTTATCTTTCTGAGACGTATCAAGGCATGGAATGATATCCAAAA
AGTTTACAAGTCACAACGTTTCCGCGCTGGCAAAGGTAAAATGCGTAATCGTAGACGCAT
TCAACGTCGTGGACCTCTGATCGTATATGGTCAAGACCAAGGCATTCGTAAGGCGTTCCG
TAATATTCCTGGTGTCGATCTTATGAATATTAACAAAATGAACCTGCTTAAATTAGCACC
TGGTGGTCACGTTGGACGTTTCGTAATCTGGACGAAATCCGCTTTTGAAAAATTAGATGA
TCTTTACGGGACCTGGCGCAAAGAATCCCAACTTAAAGCCGACTACAACTTACCGTATCC
GAAAATGGCGAACACGGATTTGTCGAGACTTTTGAAATCTGAAGAAATCCGTAAAGTTCT
GAGAGCACCAAGGAAAAAGGTGATCCGCCGAGTCAAGAAATTGAATCCATTGACCAACAC
GCGTGCTATGTTACGTCTCAATCCATATGCAGCTGTTCTGAAACGTGCAGCAATTTT-CG
TCAGCAAGAAAGGGAGCTTCTTCTATCGGAGAAAGGAGTGAAACTGCCAAAAAATACACC
TGCTGTGAAGAAAGACGCAGGAACGAGAGTAGCGAAACCGAAGAAACTGTTACTGCAGCG
AAATCCGCGAAGTCTACAAAAAAACTGCAGCAAAAACT-TGAAAAAAACCGCTGCTAAGA
AGTAA
>Arthropoda_Teme_3_L4
-------------------TGGTCAGTTTATGCGTGGTACGTGAAAAGTTATAAAAAGAA
G--------------ACTACGAAATGGGCACCGATTCGTCCTGACTTAGTCAGTTTTGTA
--CACGATCAAATAAAAACAGCCGGCAGCCGTACTGCGTATCCAAGGAA-----------
-------GCTGAGTCATGGGGTACTGGACGTGCTGTAGCACGTATACCTCGTGTACGTGG
AGGTGGTACACACTCTGGCCAAGGTGCATTTGGAAATATGTGCAGAGGTGGACGCATGTT
TGCACCAACAAAGCCTTGGAGACGTTGGCATCGTCGAATTAATGTTAACCAGAAAAGATA
TGCTTTGGTTTCTGCTGTTGCTGCATCGGGTGTCCCAGCTCTTGTACAGTCCAAAGGTCA
TATGATTCAGGAAGTTCCAGAATTTCCATTAGTAGTATCTGACAATATTCAAGAATATAA
TAAAACCAAACAAGCTGTTATCTTTCTGAGACGTATCAAGGCATGGAATGATATCCAAAA
AGTTTACAAGTCACAACGTTTCCGTGCTGGCAAAGGTAAAATGCGTAATCGTAGACGCAT
TCAACGTCGTGGACCTCTGATCGTATATGGTCAAGACCAAGGCATTCGTAAGGCGTTCCG
TAATATTCCTGGTGTCGATCTTATGAATATTAACAAAATGAACCTGCTTAAATTAGCACC
TGGTGGTCACGTTGGACGTTTCGTAATCTGGACAAAATCCGCTTTTGAAAAATTAGATGA
TCTTTACGGGACCTGGCGCAAAGAATCCCAACTTAAAGCCGACTACAACTTACCGTATCC
GAAAATGGCGAACACGGATTTGTCGAGACTTTTGAAATCTGAAGAAATCCGTAAAGTTCT
GAGAGCACCAAGGAAAAAGGTGATCCGCCGAGTCAAGAAATTGAATCCATTGACCAACAC
GCGTGCTATGTTACGTCTCAATCCATATGCAGCTGTTCTGAAACGTGCAGCAATTTT-CG
TCAGCAAGAAAGGGAGCTTCTTCTATCGGAGAAAGGAGTGAAACTGCCAAAAAATACACC
TGCTGTGAAGAAAGACGCAGGAACGAGAGTAGCGAAACCGAAGAAACTGTTACTGCAGCG
AAATCCGCGAAGTCTACAAAAAAACTGCAGCAAAAACT-TGAAAAAAACCGCTGCTAAGA
AGTAA
>Arthropoda_Teme_4_L4
-------------------TGGTCAGTTTATGCGTGGTACGTGAAAAGTTATAAAAAGAA
G--------------ACTACGAAATGGGCACCGATTCGTCCTGACTTAGTCAGTTTTGTA
--CACGATCAAATAAAAACAGCCGGCAGCCGTACTGCGTATCCAAGGAA-----------
-------GCTGAGTCATGGGGTACTGGACGTGCTGTAGCACGTATACCTCGTGTACGTGG
AGGTGGTACACACTCTGGCCAAGGTGCATTTGGAAATATGTGCAGAGGTGGACGCATGTT
TGCACCAACAAAGCCTTGGAGACGTTGGCATCGTCGAATTAATGTTAACCAGAAAAGATA
TGCTTTGGTTTCTGCTGTTGCTGCATCGGGTGTCCCAGCTCTTGTACAGTCCAAAGGTCA
TATGATTCAGGAAGTTCCAGAATTTCCATTAGTAGTATCTGACAATATTCAAGAATATAA
TAAAACCAAACAAGCTGTTATCTTTCTGAGACGTATCAAGGCATGGAATGATATCCAAAA
AGTTTACAAGTCACAACGTTTCCGTGCTGGCAAAGGTAAAATGCGTAATCGTAGACGCAT
TCAACGTCGTGGACCTCTGATCGTATATGGTCAAGACCAAGGCATTCGTAAGGCGTTCCG
TAATATTCCTGGTGTCGATCTTATGAATATTAACAAAATGAACCTGCTTAAATTAGCACC
TGGTGGTCACGTTGGACGTTTCGTAATCTGGACAAAATCCGCTTTTGAAAAATTAGATGA
TCTTTACGGGACCTGGCGCAAAGAATCCCAACTTAAAGCCGACTACAACTTACCGTATCC
GAAAATGGCGAACACGGATTTGTCGAGACTTTTGAAATCTGAAGAAATCCGTAAAGTTCT
GAGAGCACCAAGGAAAAAGGTGATCCGCCGAGTCAAGAAATTGAATCCATTGACCAACAC
GCGTGCTATGTTACGTCTCAATCCATATGCAGCTGTTCTGAAACGTGCAGCAATTTT-CG
TCAGCAAGAAAGGGAGCTTCTTCTATCGGAGAAAGGAGTGAAACTGCCAAAAAATACACC
TGCTGTGAAGAAAGACGCAGGAACGAGAGTAGCGAAACCGAAGAAACTGTTACTGCAGCG
AAATCCGCGAAGTCTACAAAAAAACTGCAGCAAAAACT-TGAAAAAAACCGCTGCTAAGA
AGTAA
>Arthropoda_Trse_L4
ACGGCGC------GACCACTTATTACGGTCTACACTGATAAGAATGAGGCATCGGGTGAT
ACAATTTCCCTGCCATCTGTCTTCAAGGCACCAATTCGTCCTGATATTGTTAATGTTATC
--CACCAGTTGATACAAACAGAAGACAACCGTACTGTGTTTCTAAAGAAGCCGGTCATCA
AACCTCTGCTGAGTCATGGGGTACTGGACGTGCTGTGGCCCGTATACCTCGTGTACGTGG
CGGTGGTACCCATTCTGGGCAGGGTGCTTTTGGTAACATGTGCCGAGGCGGGCGTATGTT
TGCACCTACTAAGCCGTGGCGTCGTTGGCATCATCACGTCAACGTCAATCAGAAGCGTTA
TGCTCTCGTTTCTGCCATTGCCGCCTCTGGTGTTCCTGCACTTGTCCAATCTAAAGGACA
CTTGATCCAGGAGGTTCCGGAATTCCCGCTCGTTGTTTCTGATAAGATTCAAGAATACAC
AAAAACTAAACAGGCTGTCATCTTTTTGAGACGCATCAAGGCTTGGAATGATATCCAAAA
GGTGTATAAATCTCAACGTTTTCGTGCTGGTAAAGGTAAAATGCGTAATCGCCGACGCAT
TCAGCGGCGTGGACCTCTAATTGTATATGGTCAAGATCAGGGTATCCGTAAAGCATTCCG
TAATATCCCAGGCGTTTCTCTGATGAACATCAACAAGATGAATCTGTTGAAGTTGGCACC
TGGCGGTCACGTCGGACGCTTTGTAATCTGGACGAAATCCGCTTTTGAGCAATTGGATGC
CCTTTATGGAACCTGGCGTAAAGAATCACAGCTTAAGAAAGGATATAACTTACCATTTCC
TAAAATGGCCAACACGGATCTATCCAGACTTCTAAAGTCTGAGGAAATTCGCAAAGTCTT
GAGAGCTCCTAGAAAGAAGGTGGTGCGTAGAGTAAAGAAACTGAACCCGTTGACCAACAC
ACGGGCTATGCTGCGTCTCAATCCGTATGCTGCAGTTCTGAAACGTGCTGCCATTCT-CG
TCAGCGTGAAAAGGATTTGATTCTCGCTGAAAAAGGCATAAAATTGTCAAAGAAACCGTC
GACGACGAAAAAAGAAGGAAAGAACAAGACAACCGTGAAAAAGAC--------------A
AAGTTGACAAAGACTACGAAGCAGCC--------------------------AACTAAAA
AGTAA
>Arthropoda_Trze_L4
ACGGCGC------GACCACTTATTACGGTTTACACTGATAAGAATGAGGCATCGGGTGAT
ACAATTTCCCTGCCATCTGTCTTCAAGGCACCAATTCGTCCTGATATCGTTAATGTCGTC
--CACCAGTTGATACAAACAGAAGACAACCATACTGTGTTTCTAAAGAAGCCGGTCATCA
AACCTCTGCTGAGTCATGGGGTACTGGACGTGCTGTGGCCCGTATACCTCGTGTACGTGG
CGGTGGTACCCATTCTGGTCAGGGTGCATTTGGTAACATGTGCCGAGGTGGGCGTATGTT
TGCGCCTACTAAGCCGTGGCGACGTTGGCATCATCGCGTCAACGTCAATCAGAAGCGTTA
TGCTCTCGTTTCTGCCATTGCCGCCTCTGGTGTTCCTGCACTCGTCCAATCTAAAGGACA
CTTGATCCAGGAGGTTCCGGAATTCCCGCTCGTGGTTTCTGATAAGATTCAAGAATACAC
AAAAACTAAGCAGGCTGTCATCTTTTTGAGACGTATCAAGGCTTGGAATGATATCCAAAA
GGTGTATAAATCGCAACGTTTTCGTGCTGGTAAAGGTAAAATGCGTAATCGCCGACGCAT
TCAGCGACGTGGACCTCTAATCGTATATGGCCAAGATCAGGGTATCCATAAAGCATTTCG
CAATATCCCTGGCGTTTCTCTGATGAACATCAACAAGATGAATCTGTTGAAGTTGGCACC
TGGCGGTCACGTTGGACGCTTTGTAATCTGGACGAAGTCCGCTTTTGAACAGTTGGATGC
CCTTTACGGAACCTGGCGTAAAGAATCACAGCTTAAGAAAGGATATAATTTGCCATTCCC
TAAAATGGCCAACACAGATCTATCCAGACTTCTAAAGTCTGAAGAAATTCGCAAAGTCTT
GAGAGCTCCTAGGAAGAAGGTGGTGCGTAGAGTAAAGAAACTGAACCCATTGACCAACAC
ACGGGCTATGCTGCGTCTCAACCCGTATGCTGCAGTTCTGAAACGCGCTGCCATCCT-CG
TCAGCGTGAAAAGGATTTACTTCTCGCTGAAAAAGGCATAAAATTGTCAAAGAAACCATC
GACGACGAAAAAAGAAGAAAAGAACAAGGCAACCGTGAAAAAGAC--------------A
AAGTTGACAAAGACTACGAAGCAGTT--------------------------AACTGAAA
AGTAA
>Arthropoda_Tuab_L4
ATAGCCC------GACCGCTAGTGTCGGTGTACTCTGAGAAGAGCGAGCAAGTGGCCGGG
GCCTCCCCGCTGCCGTTCGTCTTCAAGGCCCCCATCAGGCCTGACCTTGTCAATGAGGTC
--CACGTGTCCACAAGAATGCCCGTCAGCCTTACTGCGTCAGCAAGGAGGCTGGCCACCA
GACCAGTGCCGAGTCATGGGGTACCGGTCGTGCCGTAGCGCGTATCCCGCGTGTCCGTGG
TGGTGGTACCCAATCCGGTCAGGGTGCGTTCGGTAACATGTGTCGCGGTGGTCGTATGTT
CGCGCCCACCAAGCCGTGGCGCCGTTGGCACCGCCGCGTGAACCTACGCCAGCGCCGCGC
CGCCGTCGCAGCCGCCGTTGCTGCCGCCGGCGTCCCTGCGTTGGTGCAGGCCCGTGGTCA
CATCATCGAGAAAATCCCCGAGCTGCCCCTCGTGGTGTCAGACAAGGTGCAGGAGATCAA
CAAGACCAAACAGGCGGTCATCTTCCTGCGCCGCATCAAAGCCTGGTCTGACGTGCTAAA
GGTATACAAGTCCCAGCGCCTGCGCGCCGGCAAGGGCAAGATGCGCAACCGCCGCCGCGT
GCAGCGCAAGGGGCCGCTCATCGTCTACCACAAGGACCAGGGTCTGACCCGCGCGTTCCG
CAACATCCCCGGCGTTGAAATGCTGAACGTGGACAAACTGAATCTGCTGAAGCTGGCTCC
AGGCGGTCACGTCGGCCGCTTCATCATCTGGACGCAATCCGCCTTCGACCGCCTCGACGC
CCTGTTCGGCTCATGGAAGACCCCGTCCAAGGAGAAGAAGAACTTCAACCTGCCGCAGCC
GAAGATGGCCAACACCGACCTCAGCCGCCTGCTCAAGGCCGACGAGATCCGCAAGGTGCT
GCGCAAACCCAACAAGCGCGTGGTGCGCGCGACGCGCAAGCTGAACCCGCTGAGCAACAC
GCGCGCGATGCTGCGGCTGAACCCGTTCGCGGCCGTGCTCAAGCGCAAGGCATTGCT-AC
CAGGAACGTCAGGGCGATGGCGCTCGCTGAGAAAGGG-----------------------
------------------------------------------------------------
------------------------------------------------------------
-----
>Carnivora_Acju_1_L4
ATGGCGTGTGCTCGTCCATTGATATCCGTGTACTCCGAAAAGGGGGAGTCATCTGGCAAA
AATGTTACTCTGCCTGCTGTATTCAAGGCTCCCATTCGACCGGATATCGTGAACTTTGTT
CATACCAACTTGCAAAAACAATAGACAGCCATATGCTGTCAGTGAATTAGCAGGTCATCA
AACCAGTGCTGAGTCTTGGGGTACTGGCAGAGCCGTGGCTCGAATTCCCAGAGTTCGAGG
TGGTGGGACTCATTCTGGCCAGGGTGCTTTTGGAAATATGTGTCGTGGGGGCCGCATGTT
CGCACCAACGAAAACTTGGCGCCGTTGGCACCGCAGAGTGAACACAACACAGAAGCGATA
TGCCATCTGCTCTGCCCTGGCTGCCTCAGCCTTACCAGCACTGGTCATGTCTAAAGGTCA
TCGTATTGAGGAAGTTCCGGAACTTCCTTTGGTGGTTGAAGATAAAGTTGAAGGCTACAA
GAAGACCAAGGAGGCTGTTTTGCTTCTTAAGAAACTTAAAGCCTGGAATGATATCAAAAA
GGTCTATGCCTCTCAACGAATGAGAGCTGGCAAGGGCAAAATGAGAAACCGTCGTCGTAT
CCAGCGCAGGGGACCCTGCATCATCTATAATGAGGACAATGGTATCATCAAGGCCTTCAG
AAACATCCCCGGAATTACTTTGCTTAATGTAAGCAAACTGAACATTTTGAAACTTGCTCC
TGGTGGGCATGTGGGACGTTTCTGCATCTGGACTGAAAGTGCTTTCCGCAAGTTGGATGA
TCTGTATGGCACTTGGCGTAAGGCTGCCTCGCTCAAGAGTAACTACAACCTTCCCATGCA
TAAGATGCTTAATACAGACCTTAGCAGAATCTTGAAGAGCCCTGAGATCCAGAGAGCCCT
CCGAGCACCACGCAAGAAGATTCATCGCAGAGTCCTCAAGAAGAATCCACTGAAAAACCT
GAGAATCATGTTGAAGCTGAACCCATATGCAAAGACAATGCGCCGGAACACCATTCTTCG
CCAGGCCAAGAATCACAAACTCCGGATGGATAAGGCCGCAGCAGCCTTAGAAGCCAAATC
CGAGGAGAAGGGCGTTCCAGGCAAGAAGCCTGTGGTAGGGAAGAAGCTGTTGGTGTTAAG
AAGCAGAAAAAGCCGACCAAGAAACCAAGAAGAAGCCTGCAGAGAAAAAGAAACCT---G
CATAA
>Carnivora_Acju_2_L4
ATGGCGTGTGCTCGTCCATTGATATCCGTGTACTCCGAAAAGGGGGAGTCATCTGGCAAA
AATGTTACTCTGCCTGCTGTATTCAAGGCTCCCATTCGACCGGATATCGTGAACTTTGTT
CATACCAACTTGCAAAAACAATAGACAGCCATATGCTGTCAGTGAATTAGCAGGTCATCA
AACCAGTGCTGAGTCTTGGGGTACTGGCAGAGCCGTGGCTCGAATTCCCAGAGTTCGAGG
TGGTGGGACTCATTCTGGCCAGGGTGCTTTTGGAAATATGTGTCGTGGGGGCCGCATGTT
CGCACCAACGAAAACTTGGCGCCGTTGGCACCGCAGAGTGAACACAACACAGAAGCGATA
TGCCATCTGCTCTGCCCTGGCTGCCTCAGCCTTACCAGCACTGGTCATGTCTAAAGGTCA
TCGTATTGAGGAAGTTCCGGAACTTCCTTTGGTGGTTGAAGATAAAGTTGAAGGCTACAA
GAAGACCAAGGAGGCTGTTTTGCTTCTTAAGAAACTTAAAGCCTGGAATGATATCAAAAA
GGTCTATGCCTCTCAACGAATGAGAGCTGGCAAGGGCAAAATGAGAAACCGTCGTCGTAT
CCAGCGCAGGGGACCCTGCATCATCTATAATGAGGACAATGGTATCATCAAGGCCTTCAG
AAACATCCCCGGAATTACTTTGCTTAATGTAAGCAAACTGAACATTTTGAAACTTGCTCC
TGGTGGGCATGTGGGACGTTTCTGCATCTGGACTGAAAGTGCTTTCCGCAAGTTGGATGA
TCTGTATGGCACTTGGCGTAAGGCTGCCTCGCTCAAGAGTAACTACAACCTTCCCATGCA
TAAGATGCTTAATACAGACCTTAGCAGAATCTTGAAGAGCCCTGAGATCCAGAGAGCCCT
CCGAGCACCACGCAAGAAGATTCATCGCAGAGTCCTCAAGAAGAATCCACTGAAAAACCT
GAGAATCATGTTGAAGCTGAACCCATATGCAAAGACAATGCGCCGGAACACCATTCTTCG
CCAGGCCAAGAATCACAAACTCCGGATGGATAAGGCCGCAGCAGCCTTAGAAGCCAAATC
CGAGGAGAAGGGCGTTCCAGGCAAGAAGCCTGTGGTAGGGAAGAAGCTGTTGGTGTTAAG
AAGCAGAAAAAGCCGACCAAGAAACCAAGAAGAAGCCTGCAGAGAAAAAGAAACCT---G
CATAA
>Carnivora_Aime_L4
ATGGCGTGTGCTCGCCCATTGATATCTGTGTACTCCGAGAAGGGGGAGTCATCTGGCAAA
AATGTTACTTTGCCTGCTGTGTTCAAGGCTCCCATTCGACCTGATATTGTGAACTTTGTT
CACACCAACTTGCAAAAACAACAGACAGCCATATGCTGTCAGTGAATTAGCAGGTCATCA
AACCAGTGCTGAGTCTTGGGGTACTGGCAGAGCTGTGGCTCGAATTCCCAGAGTTCGAGG
TGGTGGGACTCATTCTGGCCAGGGTGCTTTTGGAAATATGTGTCGTGGAGGCCGCATGTT
TGCACCAACCAAAACCTGGCGCCGTTGGCATCGCCGAGTGAACACAACACAGAAGCGATA
TGCTATCTGCTCTGCCCTGGCTGCCTCAGCCTTACCAGCGCTGGTCATGTCTAAAGGTCA
TCGTATCGAAGAAGTTCCTGAACTTCCTTTGGTGGTTGAAGATAAAGTTGAAGGCTACAA
GAAGACCAAGGAGGCTGTTTTGCTTCTTAAGAAACTTAAAGCCTGGAATGATATCAAAAA
GGTCTATGCCTCTCAGCGAATGAGAGCTGGCAAGGGCAAGATGAGAAACCGTCGTCGTAT
CCAGCGCAGGGGACCATGCATTATCTACAATGAAGACAACGGTATCATCAAGGCCTTCAG
AAACATCCCTGGAATT--TTTACTTAATGTAAGCAAACTGAACATTTTGAAACTTGCTCC
TGGTGGGCATGTGGGACGTTTCTGCATTTGGACTGAAAGTGCTTTCCGCAAGTTGGACGA
TCTCTATGGCACTTGGCGTAAGGCTGCCTCCCTCAAGAGTAACTACAACCTTCCCATGCA
TAAGATGCTTAATACAGACCTTAGCAGAATCTTGAAAAGTCCAGAGATTCAAAGAGCCCT
CCGAGCACCACGCAAGAAGATTCATCGCAGGGTCCTGAAGAAGAATCCACTGAAGAACTT
GAGAATCATGCTGAAGCTAAACCCATATGCAAAGACCATGCGCCGGAACACCATTCTTCG
CCAGGCCAAGAATCACAAACTCCGTATGGATAAGGCGGCAGCAGCCTTAGAAGCCAAATC
AGATGAGAAGGGGGTTCCAAGCAAGAAGCCTGTGGTAGGGAAGAAGCTGTTGGCGTGAAG
AAGCAGAAAAAGGCTACCAAGAAACCAACAAGAAGCCTACAGAAA---AGAAGCCTGCTG
CCTAA
>Carnivora_Calu_L4
ATGGCGTGTGCTCGTCCGTTGATATCTGTGTACTCCGAAAAGGGGGAATCATCCGGCAAA
AATGTTACCTTGCCCGCTGTGTTTAAGGCTCCCATTCGACCCGATATCGTGAACTTTGTT
CACACCAACTTGCAAAAACAACAGACAGCCATATGCTGTCAGTGAATTAGCAGGTCATCA
AACCAGTGCTGAATCTTGGGGTACTGGCAGAGCCGTGGCTCGAATTCCCCGAGTTCGAGG
CGGTGGGACTCATTCTGGCCAGGGTGCTTTTGGAAATATGTGTCGTGGAGGCCGCATGTT
TGCACCAACCAAAACCTGGCGCCGTTGGCACCGCAGAGTGAACACAACACAAAAGCGATA
CGCCATCTGCTCTGCCCTGGCTGCCTCAGCCTTACCAGCACTGGTCATGTCTAAAGGTCA
TCGTATTGAGGAAGTTCCTGAACTTCCTTTGGTGGTTGAAGATAAAGTTGAAGGCTACAA
GAAGACCAAGGAGGCAGTTTTGCTTCTTAAGAAACTTAAAGCCTGGAATGATATCAAGAA
GGTCTATGCCTCTCAGCGAATGAGAGCTGGCAAAGGCAAAATGAGAAACCGTCGTCGTAT
CCAGCGCAGGGGACCCTGCATCATCTACAATGAAGACAACGGTATCATCAAGGCCTTCAG
AAACATCCCTGGAATTACTTTACTTAATGTAAGCAAGCTGAACATTCTGAAACTTGCTCC
TGGTGGGCATGTGGGACGTTTCTGCATTTGGACTGAAAGTGCTTTCCGCAAGTTAGACGA
TCTGTATGGCACTTGGCGTAAGGCTGCCTCCCTCAAGAGTAACTACAACCTTCCCATGCA
TAAGATGCTTAATACAGACCTCAGCAGAATCTTGAAAAGCCCAGAGATCCAAAGAGCCCT
CCGAGCACCACGCAAGAAGATTCATCGTAGAGTCCTGAAGAAGAATCCACTGAAGAACCT
AAGAATCATGTTGAAGCTAAACCCGTATGCAAAGACCATGCGCCGGAACACCATTCTTCG
CCAGGCCAAGAATCACAAACTCCGGATGGATAAGGCAGCAGCAGCTTTAGAAGCCAAATC
GGAGGAGAAGGGAGTTCCAGGCAAGAAGCCCACGGTAGGGAAGAAACTGTTGGTGTGAAA
AAGCCGAAAAAGGCTACCAAGAAACCAACAAGAAACCTGCAGAAAAGAAGAAGCCCGCTG
CCTAA
>Carnivora_Caur_L4
ATGGCGTGTGCTCGTCCATTGATATCTGTGTACTCCGAAAAGGGGGAATCATCTGGCAAA
AATGTTACTTTGCCTGCTGTTTTCAAGGCTCCCATTCGACCTGATATCGTGAACTTTGTT
CACACCAACTTGCAAAAACAACAGACAGCCGTATGCTGTCAGTGAATTGGCAGGTCATCA
AACCAGTGCTGAGTCTTGGGGTACTGGCAGAGCTGTGGCTCGAATTCCCAGAGTTCGAGG
CGGAGGGACTCATTCTGGCCAGGGTGCTTTTGGAAATATGTGTCGTGGGGGCCGCATGTT
TGCACCAACCAAAACCTGGCGCCGTTGGCATCGCAGAGTAAACACAACACAGAAGCGATA
TGCCATCTGCTCTGCCCTGGCTGCCTCAGCCTTACCAGCACTGGTCATGTCTAAAGGTCA
CCGTATTGAGGAAGTTCCTGAACTTCCTTTGGTGGTTGAAGATAAAGTTGAAGGATACAA
GAAGACCAAGGAGGCTGTTTTGCTTCTTAAGAAACTTAAAGCCTGGAATGATATCAAAAA
GGTCTATGCTTCTCAGCGAATGAGAGCTGGCAAGGGCAAAATGAGAAACCGCCGTCGTAT
CCAGCGCAGGGGACCCTGCATCATCTACAATGAAGACAATGGTATCATCAAGGCCTTCAG
AAACATTCCTGGAATTACTTTACTTAATGTAAGCAAACTGAACATTTTGAAACTTGCTCC
TGGTGGGCATGTGGGACGTTTCTGCATTTGGACTGAAAGTGCTTTCCGCAAGTTAGACGA
TCTGTATGGCACTTGGCGTAAGGCTGCCTCCCTCAAGAGTAACTACAACCTTCCCATGCA
TAAGATGCTTAATACAGACCTTAGCAGAATCTTGAAAAGTCCAGAGATCCAAAGAGCCCT
CCGAGCACCACGCAAGAAGATTCATCGCAGAGTCCTGAAGAAGAATCCACTGAAGAACCT
GAGAATCATGTTGAAGCTAAACCCATATGCAAAGACCATGCGCCGGAATACCATTCTTCG
CCAGGCCAAGAATCACAAACTCCGAATGGATAAGGCAGCAGCAGCCTTAGAAGCCAAATC
AGATGAGAAGGGGGTTCCAGGCAAGAAGCCTGTGGTTGGGAAGAAGCTGTTGGTGTGAAG
AAGCAGAAAAAGGCTACCAAGAAACCAACAAGAAGCCTGCAGAAA---AGAAGCCTACTG
CCTAA
>Carnivora_Crcr_L4
------------------------------------------------------------
------------------------------------------------------------
------------------------------------------------------------
------------------------------------------------------------
------------------------------------------------------------
------------------------------------------------------------
----------------------------NTCTTACCAGCCCTGGTCATGTCTACAGGTCA
TCCTATTGAGAGAATTCCTGTACTGGTTTTGGTGGTTGAAGATACAGTTGAAGGCTACAA
TAAGACCAAGCAAGCTGTTTTACTTCTTAAGAAAGTTAAGGCCTGGAATGATATCAAAAA
GTTCTTTGCCTCTCAGCAAATGAGAGCTGGCAAGGGCAAAATGAGAAGCCTTTGTCATAT
CCAGCACAGGAGACCCTGCCTCATCTATAATGAGGGACACCATATCATGAAGACCTTCAG
AAACATCCCTGGAATGACTCTTCTTAATGCAAGCAAATCGAACATTTTGAAACTTGCTCC
TGGTGAACATGTGGGACGTTTCTCCATTTGGACTGAAAGTTTTACCCGCAGATTAGATGA
TCTGCATGGCACTTGA--------------------------------------------
------------------------------------------------------------
------------------------------------------------------------
------------------------------------------------------------
------------------------------------------------------------
------------------------------------------------------------
------------------------------------------------------------
-----
>Carnivora_Euju_L4
ATGGCGTGTGCTCGTCCATTGATATCTGTGTACTCCGAAAAGGGGGAATCATCTGGCAAA
AATGTTACTTTGCCTGCTGTTTTCAAGGCTCCCATTCGACCTGATATCGTGAACTTTGTT
CACACCAACTTGCAAAAACAACAGACAGCCGTATGCTGTCAGTGAATTGGCAGGTCATCA
AACCAGTGCTGAGTCTTGGGGTACTGGCAGAGCTGTGGCTCGAATTCCCAGAGTTCGAGG
CGGAGGGACTCATTCTGGCCAGGGTGCTTTTGGAAATATGTGTCGTGGGGGCCGCATGTT
TGCACCAACCAAAACCTGGCGCCGTTGGCATCGCAGAGTAAACACAACACAGAAGCGATA
TGCCATCTGCTCTGCCCTGGCTGCCTCAGCCTTACCAGCACTGGTCATGTCTAAAGGTCA
CCGTATTGAGGAAGTTCCTGAACTTCCTTTGGTGGTTGAAGATAAAGTTGAAGGCTACAA
GAAGACCAAGGAGGCTGTTTTGCTTCTTAAGAAACTTAAAGCCTGGAATGATATCAAAAA
GGTCTATGCTTCTCAGCGAATGAGAGCTGGCAAGGGCAAAATGAGAAACCGCCGTCGTAT
CCAGCGCAGGGGACCCTGCATCATCTACAATGAAGACAACGGTATCATCAAGGCCTTCAG
AAACATTCCTGGAATTACTTTACTTAATGTAAGCAAACTGAACATTTTGAAACTTGCTCC
TGGTGGGCATGTGGGACGTTTCTGCATTTGGACTGAAAGTGCTTTCCGCAAGTTAGACGA
TCTGTATGGCACTTGGCGTAAGGCTGCCTCCCTCAAGAGTAACTACAACCTTCCCATGCA
TAAGATGCTTAATACAGACCTTAGCAGAATCTTGAAAAGTCCAGAGATCCAAAGAGCCCT
CCGAGCACCACGCAAGAAGATTCATCGCAGAGTCCTGAAGAAGAATCCACTGAAGAACCT
GAGAATCATGTTGAAGCTAAACCCATATGCAAAGACCATGCGCCGGAATACCATTCTTCG
CCAGGCCAAGAATCACAAACTCCGAATGGATAAGGCGGCAGCAGCCTTAGAAGCCAAATC
AGATGAGAAGGGGGTTCCAGGCAAGAAGCCTGTGGTTGGGAAGAAGCTGTTGGTGTGAAG
AAGCAGAAAAAGGCTACCAAGAAACCAACAAGAAGCCTGCAGAAA---AGAAGCCTACTG
CCTAA
>Carnivora_Feca_1_L4
ATGGCGTGTGCTCGTCCATTGATATCCGTGTACTCCGAAAAGGGGGAGTCATCTGGCAAA
AATGTTACTCTGCCTGCTGTATTCAAGGCTCCCATTCGACCGGATATCGTGAACTTTGTT
CATACCAACTTGCAAAAACAATAGACAGCCATATGCTGTCAGTGAATTAGCAGGTCATCA
AACCAGTGCTGAGTCTTGGGGTACTGGCAGAGCCGTGGCTCGAATTCCCAGAGTTCGAGG
TGGTGGGACTCATTCTGGCCAGGGTGCTTTTGGAAATATGTGTCGTGGGGGCCGCATGTT
CGCACCAACGAAAACTTGGCGCCGTTGGCACCGCAGAGTGAACACAACACAGAAGCGATA
CGCCATCTGCTCTGCCCTGGCTGCCTCAGCCTTACCAGCACTGGTCATGTCTAAAGGTCA
TCGTATTGAGGAAGTTCCGGAACTTCCTTTGGTGGTTGAAGATAAAGTTGAAGGCTACAA
GAAGACCAAGGAGGCTGTTTTGCTTCTTAAGAAACTTAAAGCCTGGAATGATATCAAAAA
GGTCTATGCCTCTCAACGAATGAGAGCTGGCAAGGGCAAAATGAGAAACCGTCGTCGTAT
CCAGCGCAGGGGACCCTGCATCATCTATAATGAGGACAATGGTATCATCAAGGCCTTCAG
AAACATCCCCGGAATTACTTTGCTTAATGTAAGCAAACTGAACATTTTGAAACTTGCTCC
TGGTGGGCACGTGGGACGTTTCTGCATCTGGACTGAAAGTGCTTTCCGCAAGTTGGATGA
TCTGTATGGCACTTGGCGTAAGGCTGCCTCCCTCAAGAGTAACTACAACCTTCCCATGCA
TAAGATGCTTAATACAGACCTTAGCAGAATCTTGAAGAGCCCTGAGATCCAGAGAGCCCT
CCGAGCACCACGCAAGAAGATTCATCGCAGAGTCCTCAAGAAGAATCCACTGAAAAACCT
GAGAATCATGTTGAAGCTGAACCCATATGCAAAGACAATGCGCCGGAACACCATTCTTCG
CCAGGCCAAGAATCACAAACTCCGGATGGATAAGGCCGCAGCAGCCTTAGAAGCCAAATC
CGAGGAGAAGGGCGTTCCAGGCAAGAAGCCTGTGGTAGGGAAGAAGCTGTTGGTGTTAAG
AAGCAGAAAAAGCCGACCAAGAAACCAAGAAGAAGCCTGCAGAGAAAAAGAAGCCT---G
CATAA
>Carnivora_Feca_2_L4
ATGGCGTGTGCTCGTCCATTGATATCCGTGTACTCCGAAAAGGGGGAGTCATCTGGCAAA
AATGTTACTCTGCCTGCTGTATTCAAGGCTCCCATTCGACCGGATATCGTGAACTTTGTT
CATACCAACTTGCAAAAACAATAGACAGCCATATGCTGTCAGTGAATTAGCAGGTCATCA
AACCAGTGCTGAGTCTTGGGGTACTGGCAGAGCCGTGGCTCGAATTCCCAGAGTTCGAGG
TGGTGGGACTCATTCTGGCCAGGGTGCTTTTGGAAATATGTGTCGTGGGGGCCGCATGTT
CGCACCAACGAAAACTTGGCGCCGTTGGCACCGCAGAGTGAACACAACACAGAAGCGATA
CGCCATCTGCTCTGCCCTGGCTGCCTCAGCCTTACCAGCACTGGTCATGTCTAAAGGTCA
TCGTATTGAGGAAGTTCCGGAACTTCCTTTGGTGGTTGAAGATAAAGTTGAAGGCTACAA
GAAGACCAAGGAGGCTGTTTTGCTTCTTAAGAAACTTAAAGCCTGGAATGATATCAAAAA
GGTCTATGCCTCTCAACGAATGAGAGCTGGCAAGGGCAAAATGAGAAACCGTCGTCGTAT
CCAGCGCAGGGGACCCTGCATCATCTATAATGAGGACAATGGTATCATCAAGGCCTTCAG
AAACATCCCCGGAATTACTTTGCTTAATGTAAGCAAACTGAACATTTTGAAACTTGCTCC
TGGTGGGCACGTGGGACGTTTCTGCATCTGGACTGAAAGTGCTTTCCGCAAGTTGGATGA
TCTGTATGGCACTTGGCGTAAGGCTGCCTCCCTCAAGAGTAACTACAACCTTCCCATGCA
TAAGATGCTTAATACAGACCTTAGCAGAATCTTGAAGAGCCCTGAGATCCAGAGAGCCCT
CCGAGCACCACGCAAGAAGATTCATCGCAGAGTCCTCAAGAAGAATCCACTGAAAAACCT
GAGAATCATGTTGAAGCTGAACCCATATGCAAAGACAATGCGCCGGAACACCATTCTTCG
CCAGGCCAAGAATCACAAACTCCGGATGGATAAGGCCGCAGCAGCCTTAGAAGCCAAATC
CGAGGAGAAGGGCGTTCCAGGCAAGAAGCCTGTGGTAGGGAAGAAGCTGTTGGTGTTAAG
AAGCAGAAAAAGCCGACCAAGAAACCAAGAAGAAGCCTGCAGAGAAAAAGAAGCCT---G
CATAA
>Carnivora_Feni_1_L4
------------------------------------------------------------
--------------------------NGCTCCCATTCAGCCAGATATCGTGAACTTTGTT
CACACCAGCTTGCAAAAACAAC----AGCCATATGCTGTCAGTGAATTAGCAGGTCATCA
AACCAGTGCTGAATCTTGGGGTACTGGCAGAGCCATGGCTCGAATTCCTAGAGTTCGAGG
TGGTGAGACTCATTATGGCCAGGGTGCTTTTGGAAATATGTGTCAAGGGGGCCGCATGTT
CGCACCAACCAAAACCTGGAGCCATTGGCACCGCAGAGTGAACACAACACAGAAGCAATA
TGCCATCTGCTCTGCCCTGGCTGCCTCAGCCTTACCAGCACTGGTCATGTCTAAAGGTCA
TCGTATTGAGAAGGTTCCAGAACTTCCTTTGGTGGTTGAAGATAAAGTTGAAGGCTACAA
GAAGACCAAGGA-GCCATTTTGCTTCTTAAGAAACTTAAAGCCTGGAATGATATCAAAAA
GGTCTATGCCTCTCAGCAAATG----------A---------------------------
------------------------------------------------------------
------------------------------------------------------------
------------------------------------------------------------
------------------------------------------------------------
------------------------------------------------------------
------------------------------------------------------------
------------------------------------------------------------
------------------------------------------------------------
------------------------------------------------------------
------------------------------------------------------------
-----
>Carnivora_Feni_2_L4
------------------------------------------------------------
--------------------------NGCTCCCATTCAGCCAGATATCGTGAACTTTGTT
CACACCAGCTTGCAAAAACAAC----AGCCATATGCTGTCAGTGAATTAGCAGGTCATCA
AACCAGTGCTGAATCTTGGGGTACTGGCAGAGCCATGGCTCGAATTCCTAGAGTTCGAGG
TGGTGAGACTCATTATGGCCAGGGTGCTTTTGGAAATATGTGTCAAGGGGGCCGCATGTT
CGCACCAACCAAAACCTGGAGCCATTGGCACCGCAGAGTGAACACAACACAGAAGCAATA
TGCCATCTGCTCTGCCCTGGCTGCCTCAGCCTTACCAGCACTGGTCATGTCTAAAGGTCA
TCGTATTGAGAAGGTTCCAGAACTTCCTTTGGTGGTTGAAGATAAAGTTGAAGGCTACAA
GAAGACCAAGGA-GCCATTTTGCTTCTTAAGAAACTTAAAGCCTGGAATGATATCAAAAA
GGTCTATGCCTCTCAGCAAATG----------A---------------------------
------------------------------------------------------------
------------------------------------------------------------
------------------------------------------------------------
------------------------------------------------------------
------------------------------------------------------------
------------------------------------------------------------
------------------------------------------------------------
------------------------------------------------------------
------------------------------------------------------------
------------------------------------------------------------
-----
>Carnivora_Gugu_L4
ATGGCGTGTGCTCGCCCATTGATATCTGCGTACTCCGAAAAGGGGGACTCATCTGGCACA
AGTGTCACTTTGCCTGCTGTGTTCAAGGCTTCCATTCGACTGGATATTGTGAACTCTGTT
CACACCAACTTGCAAAAACAACAGACAGCCATATGCTGTCAGTGAATCAGCA--------
------------------------------------------------------------
------------------------------------------------------------
------------------------------------------------------------
-------------------------------------GCACGGGTCATGTCTAAAGGTCT
TTGTATTGAGGAAGTTCCTGAACTTCCTTTGATGGCTGAAGATAAAGTCGAAGGCTAC--
-------AAGGAGGCTGTTTTGCTTCTTAAAAAACTTCAAGACTGGAATGATGTCAAAAA
G-----------------------------------------------------------
----CGCAGGGGACCCTGCCTCCTCTACTGTGAAGACAGCGGTACCATCAAGGCCTTCAG
AAACATCCCTGTGATTACTTTACTTAATGTAAGCAAACTGAACATTTTAAAACTTGCTCC
TGGTGGGCATGTGGGACGTTTCCGCGTTTGGACCGAAAGTGCTTTCCGCAGGTTAGATGA
TCTGTATGGCACTCGGCGTAAGGCTGCCTCCCTCAAGAGTCACTACTACCTTCCCATGCA
TGAGATGCTTAATACAGGCCTTAGCAGAATCTTGAAAGGTCCAGAGATCCAAAGAGCCCT
CCGAGCACCACGCAGGAAGACTCCTCGCCGGGTCCTGAAGAAGCACCCAGTGGAGAACCG
GAGAATCAGGTTGGAGCGAAACCCCTATGCGAAGACCATGCACCAGAACACCATTCTCCG
CCAGGCCAAGAATCACAAACTCCAGACGGATAAGGCGGCAGCAGCCTTAGAAGCCAAATC
AGATGAGAAGAGGGTTCCAGGCAAGAAGCCTGTGGCAGGGGA------------------
---------AAGGCTACCAAGAAACCAACAAGAAGCCTGCAGAAACAGAGAAGCCAGCTG
CCTAG
>Carnivora_Hepa_1_L4
ATGGTGGTTGTGAGCCTCATGGTCGAGGAAAAC---------------------------
-------------------CCCTCAATGCCTCCACA----CTTTTAAGACCATCTTTGCT
CACATCCATCAGCAAAA------GGCACTTCTATAAGAACTGGAATAAGGAAGGTCTTCA
------------------------------------------------------------
--------------------------------------CTA-------------------
------------------------------------------------------------
---------------------------------------------A-----------ATA
CTGCAATAAGTGGGGATGATGACGGCAAGCAGCAGCTAGAGCAAGACTTCAACAGCATGA
AGAAGTATCGTCAGTTCATCAGTGTCATCACCACATGCCAGACTGCGTCTATGTCAGAAG
AAGGTCCACCTC-----------ATGGAGATCCAGGTGAATGGAGGATCTACAAAATTGC
CCAGGGCTA---------------CCTCATCAAGGATGGCAAACTGATCAAAA------A
CAATGCTTCCGATTATGATCTGTCTGACAAGAGCA---TCAACCTTCTGAG---------
------------------------------------------------------------
---------------------------------------------TAGCTTTGTCCACTA
TGGTAGAATGACCAGTGACTCTGTCATGATGAGACTGTGTGGTGGGAACTAG--------
------------------------------------------------------------
------------------------------------------------------------
------------------------------------------------------------
------------------------------------------------------------
------------------------------------------------------------
-----
>Carnivora_Hepa_2_L4
ATGGTGGTTGTGAGCCTCATGGTCGAGGAAAAC---------------------------
-------------------CCCTCAATGCCTCCACA----CTTTTAAGACCATCTTTGCT
CACATCCATCAGCAAAA------GGCACTTCTATAAGAACTGGAATAAGGAAGGTCTTCA
------------------------------------------------------------
--------------------------------------CTA-------------------
------------------------------------------------------------
---------------------------------------------A-----------ATA
CTGCAATAAGTGGGGATGATGACGGCAAGCAGCAGCTAGAGCAAGACTTCAACAGCATGA
AGAAGTATCGTCAGTTCATCAGTGTCATCACCACATGCCAGACTGCGTCTATGTCAGAAG
AAGGTCCACCTC-----------ATGGAGATCCAGGTGAATGGAGGATCTACAAAATTGC
CCAGGGCTA---------------CCTCATCAAGGATGGCAAACTGATCAAAA------A
CAATGCTTCCGATTATGATCTGTCTGACAAGAGCA---TCAACCTTCTGAG---------
------------------------------------------------------------
---------------------------------------------TAGCTTTGTCCACTA
TGGTAGAATGACCAGTGACTCTGTCATGATGAGACTGTGTGGTGGGAACTAG--------
------------------------------------------------------------
------------------------------------------------------------
------------------------------------------------------------
------------------------------------------------------------
------------------------------------------------------------
-----
>Carnivora_Hyhy_1_L4
ATGGCGTGTGCTCGTCCACTGATCTCCGTGTACTCCGAAAAGGGGGAGTCCTCTGGCAAA
AACGTCACTCTGCCTGCTGTATTCAAGGCCCCCATTCGACCTGATATTGTGAACTTTGTT
CACACCAACTTGCAAAAACAACAGACAGCCATATGCTGTCAGTGAATTAGCAGGTCATCA
AACCAGTGCTGAGTCATGGGGTACTGGCAGAGCCGTGGCTCGAATTCCCAGAGTTCGAGG
TGGTGGGACTCATTCTGGCCAGGGTGCTTTTGGAAATATGTGTCGAGGGGGCCGCATGTT
TGCACCAACCAAAACCTGGCGCCGTTGGCACCGCAGAGTGAACACCACACAGAAGCGATA
TGCCATTTGCTCTGCCCTGGCTGCCTCAGCCTTACCAGCTCTGGTCATGTCTAAAGGTCA
TCGAATTGAGGAAGTTCCTGAACTTCCTTTGGTGGTTGAAGATAAAGTTGAAGGTTATAA
GAAGACCAAGGAGGCTGTTTTGCTTCTTAAGAAACTTAAAGCCTGGAATGATATCAAAAA
GGTATATGCCTCTCAGCGAATGAGAGCTGGCAAGGGCAAAATGAGAAACCGTCGTCGTGT
CCAGCGCAGGGGACCCTGCATCATCTATAATGAGGACAATGGTATCATCAAGGCCTTCAG
AAACATCCCCGGAATTACTTTGCTTAATGTAAGCAAACTGAACATTTTGAAACTTGCTCC
TGGTGGGCATGTGGGACGTTTCTGCATCTGGACTGAAAGTGCTTTCCGCAAGTTGGATGA
TCTGTATGGCACTTGGCGTAAGGCTGCCTCCCTCAAGAGTAACTACAACCTTCCCATGCA
TAAGATGCTTAATACAGACCTTAGCAGAATCTTGAAGAGCCCAGAGATTCAGAGAGCCCT
CCGAGCACCACGCAAGAAGATTCATCGCAGAGTCCTCAAGAAGAATCCACTGAAAAACCT
GAGAATCATGTTGAAGCTGAACCCATATGCAAAAACCATGCGCCGGAACACCATTCTTCG
CCAGGCCAAGAATCACAAACTCCGGATGGATAAGGCCGCAGCAGCCTTACAAGCCAAATC
AGAGGAGAAAGATGTTCCAGGCAAGAAGCCTGTGGTAGGGAAGAAGCTGTTGGTGTTAAA
AAGCAGAAAAAGGCGACCAAAAAACCAAGAAGAAGCCTGCAGAGAAAAAGAAAGCTACTG
CATGA
>Carnivora_Hyhy_2_L4
ATGGCGTGTGCTCGTCCACTGATCTCCGTGTACTCCGAAAAGGGGGAGTCCTCTGGCAAA
AACGTCACTCTGCCTGCTGTATTCAAGGCCCCCATTCGACCTGATATTGTGAACTTTGTT
CACACCAACTTGCAAAAACAACAGACAGCCATATGCTGTCAGTGAATTAGCAGGTCATCA
AACCAGTGCTGAGTCATGGGGTACTGGCAGAGCCGTGGCTCGAATTCCCAGAGTTCGAGG
TGGTGGGACTCATTCTGGCCAGGGTGCTTTTGGAAATATGTGTCGAGGGGGCCGCATGTT
TGCACCAACCAAAACCTGGCGCCGTTGGCACCGCAGAGTGAACACCACACAGAAGCGATA
TGCCATTTGCTCTGCCCTGGCTGCCTCAGCCTTACCAGCTCTGGTCATGTCTAAAGGTCA
TCGAATTGAGGAAGTTCCTGAACTTCCTTTGGTGGTTGAAGATAAAGTTGAAGGTTATAA
GAAGACCAAGGAGGCTGTTTTGCTTCTTAAGAAACTTAAAGCCTGGAATGATATCAAAAA
GGTATATGCCTCTCAGCGAATGAGAGCTGGCAAGGGCAAAATGAGAAACCGTCGTCGTGT
CCAGCGCAGGGGACCCTGCATCATCTATAATGAGGACAATGGTATCATCAAGGCCTTCAG
AAACATCCCCGGAATTACTTTGCTTAATGTAAGCAAACTGAACATTTTGAAACTTGCTCC
TGGTGGGCATGTGGGACGTTTCTGCATCTGGACTGAAAGTGCTTTCCGCAAGTTGGATGA
TCTGTATGGCACTTGGCGTAAGGCTGCCTCCCTCAAGAGTAACTACAACCTTCCCATGCA
TAAGATGCTTAATACAGACCTTAGCAGAATCTTGAAGAGCCCAGAGATTCAGAGAGCCCT
CCGAGCACCACGCAAGAAGATTCATCGCAGAGTCCTCAAGAAGAATCCACTGAAAAACCT
GAGAATCATGTTGAAGCTGAACCCATATGCAAAAACCATGCGCCGGAACACCATTCTTCG
CCAGGCCAAGAATCACAAACTCCGGATGGATAAGGCCGCAGCAGCCTTACAAGCCAAATC
AGAGGAGAAAGATGTTCCAGGCAAGAAGCCTGTGGTAGGGAAGAAGCTGTTGGTGTTAAA
AAGCAGAAAAAGGCGACCAAAAAACCAAGAAGAAGCCTGCAGAGAAAAAGAAAGCTACTG
CATGA
>Carnivora_Lewe_L4
ATGGCGTGTGCTCGTCCATTAATATCTGTGTACTCCGAAAAGGGGGAATCATCTGGCAAA
AATGTTACTTTGCCTGCTGTGTTCAAGGCTCCCATTCGACCTGATATCGTGAACTTTGTT
CACACCAACTTGCAAAAACAACAGACAGCCATATGCTGTCAGTGAATTAGCAGGTCATCA
AACCAGTGCTGAGTCTTGGGGTACTGGCAGAGCTGTGGCTCGAATTCCCAGAGTTCGAGG
CGGAGGGACTCATTCTGGCCAGGGTGCTTTTGGAAATATGTGTCGTGGGGGCCGCATGTT
TGCACCAACCAAAACCTGGCGCCGTTGGCATCGCAGAGTGAACACAACACAGAAGCGATA
TGCCATCTGCTCTGCCCTGGCTGCCTCAGCCTTACCTGCACTGGTCATGTCTAAAGGTCA
TCGGATTGAGGAAGTTCCTGAACTTCCTTTGGTGGTTGAAGATAAAGTTGAAGGCTACAA
GAAGACCAAGGAGGCTGTTCTGCTTCTTAAGAAACTTAAAGCCTGGAATGATATCAAAAA
GGTCTATGCCTCTCAGCGAATGAGAGCTGGCAAGGGCAAAATGAGAAACCGTCGTCGTAT
CCAGCGCAGGGGACCCTGCATCATCTACAATGAAGACAATGGTATCATCAAGGCCTTCAG
AAACATCCCTGGAATTACTTTACTTAATGTGAGCAAACTGAACATTTTGAAACTTGCTCC
TGGTGGGCATGTGGGACGTTTCTGCATTTGGACTGAAAGTGCTTTCCGCAAGTTAGACGA
TCTGTATGGCACTTGGCGTAAGGCTGCCTCCCTCAAGAGTAACTACAACCTTCCCATGCA
TAAGATGCTTAATACAGATCTTAGCAGAATCTTGAAAAGTCCAGAGATCCAAAGAGCCCT
CCGAGCACCACGCAAGAAGATTCATCGCAGAGTTCTGAAGAAGAATCCACTGAAGAACCT
GAGAATCATGTTGAAGCTAAACCCATATGCAAAGACCATGCGCCGGAATACCATTCTTCG
CCAGGCCAAGAATCACAAACTCCGAATGGATAAGGCAGCAGCAGCCTTAGAAGCCAAATC
AGATGAGAAGGGGGTTCCAAGC---AAGCCTGTGGTAGGGAAGAAGCTATTGGTGTGAAG
AAGCAGAAAAAGGCTACCAAGAAACCAACAAGAAGCCTGCAGAAA---AGAAGCCTACTG
CCTAA
>Carnivora_Lyca_1_L4
ATGGCGTGTGCTCGTCCATTGATATCCGTGTACTCCGAAAAGGGGGAGTCATCTGGCAAA
AATGTTACTCTGCCTGCTGTATTCAAGGCTCCCATTCGACCGGATATCGTGAACTTTGTT
CACACCAACTTGCAAAAACAATAGACAGCCATATGCTGTCAGTGAATTAGCAGGTCATCA
AACCAGTGCTGAGTCTTGGGGTACTGGCAGAGCCGTGGCTCGGATTCCCAGAGTTCGAGG
TGGTGGAACTCATTCTGGCCAGGGTGCTTTTGGAAATATGTGTCGTGGGGGCCGCATGTT
CGCACCAACCAAAACTTGGCGCCGTTGGCACCGCAGAGTGAACACAACACAGAAGCGATA
TGCCATCTGCTCTGCCCTGGCTGCCTCAGCCTTACCAGCACTGGTCATGTCTAAAGGTCA
TCGTATTGAGGAAGTTCCGGAACTTCCTTTGGTTGTTGAAGATAAAGTTGAAGGCTACAA
GAAGACCAAGGAGGCTGTTTTGCTTCTTAAGAAACTTAAAGCCTGGAATGATATCAAAAA
GGTCTATGCCTCTCAACGAATGAGAGCTGGCAAGGGCAAAATGAGAAACCGTCGTCGTAT
CCAGCGCAGGGGACCCTGCATCATCTATAATGAGGACAATGGTATCATCAAGGCCTTCAG
AAACATCCCCGGAATTACTTTGCTTAATGTAAGCAAACTGAACATTTTGAAACTTGCTCC
TGGTGGGCATGTGGGACGTTTCTGCATCTGGACTGAAAGTGCTTTCCGCAAGTTGGATGA
TCTGTATGGCACTTGGCGTAAGGCTGCCTCCCTCAAGAGTAACTACAACCTTCCCATGCA
TAAGATGCTTAATACAGACCTTAGCAGAATCTTGAAGAGCCCTGAGATCCAGAGAGCCCT
CCGAGCACCACGCAAGAAGATTCATCGCAGAGTCCTCAAGAAGAATCCACTGAAAAACCT
GAGAATCATGTTGAAGCTGAACCCATATGCAAAGACAATGCGCCGGAACACCATTCTTCG
CCAGGCCAAGAATCACAAACTCCGCATGGATAAGGCCGCAGCAGCCTTAGAAGCCAAATC
CGAGGAGAAGGGCGTTCCAGGCAAGAAGCCTGTGGTCGGGAAGAAGCTGTTGGTGTTAAG
AAGCAGAAAAAGCCGACCAAGAAACCAAGAAGAAGCCTGCAGAGAAAAAGAAACCT---G
CATAA
>Carnivora_Lyca_2_L4
ATGGCGTGTGCTCGTCCATTGATATCCGTGTACTCCGAAAAGGGGGAGTCATCTGGCAAA
AATGTTACTCTGCCTGCTGTATTCAAGGCTCCCATTCGACCGGATATCGTGAACTTTGTT
CACACCAACTTGCAAAAACAATAGACAGCCATATGCTGTCAGTGAATTAGCAGGTCATCA
AACCAGTGCTGAGTCTTGGGGTACTGGCAGAGCCGTGGCTCGGATTCCCAGAGTTCGAGG
TGGTGGAACTCATTCTGGCCAGGGTGCTTTTGGAAATATGTGTCGTGGGGGCCGCATGTT
CGCACCAACCAAAACTTGGCGCCGTTGGCACCGCAGAGTGAACACAACACAGAAGCGATA
TGCCATCTGCTCTGCCCTGGCTGCCTCAGCCTTACCAGCACTGGTCATGTCTAAAGGTCA
TCGTATTGAGGAAGTTCCGGAACTTCCTTTGGTTGTTGAAGATAAAGTTGAAGGCTACAA
GAAGACCAAGGAGGCTGTTTTGCTTCTTAAGAAACTTAAAGCCTGGAATGATATCAAAAA
GGTCTATGCCTCTCAACGAATGAGAGCTGGCAAGGGCAAAATGAGAAACCGTCGTCGTAT
CCAGCGCAGGGGACCCTGCATCATCTATAATGAGGACAATGGTATCATCAAGGCCTTCAG
AAACATCCCCGGAATTACTTTGCTTAATGTAAGCAAACTGAACATTTTGAAACTTGCTCC
TGGTGGGCATGTGGGACGTTTCTGCATCTGGACTGAAAGTGCTTTCCGCAAGTTGGATGA
TCTGTATGGCACTTGGCGTAAGGCTGCCTCCCTCAAGAGTAACTACAACCTTCCCATGCA
TAAGATGCTTAATACAGACCTTAGCAGAATCTTGAAGAGCCCTGAGATCCAGAGAGCCCT
CCGAGCACCACGCAAGAAGATTCATCGCAGAGTCCTCAAGAAGAATCCACTGAAAAACCT
GAGAATCATGTTGAAGCTGAACCCATATGCAAAGACAATGCGCCGGAACACCATTCTTCG
CCAGGCCAAGAATCACAAACTCCGCATGGATAAGGCCGCAGCAGCCTTAGAAGCCAAATC
CGAGGAGAAGGGCGTTCCAGGCAAGAAGCCTGTGGTCGGGAAGAAGCTGTTGGTGTTAAG
AAGCAGAAAAAGCCGACCAAGAAACCAAGAAGAAGCCTGCAGAGAAAAAGAAACCT---G
CATAA
>Carnivora_Lypa_L4
ATGGCGTGTGCTCGTCCATTGATATCCGTGTACTCCGAAAAGGGGGAGTCATCTGGCAAA
AATGTTACTCTGCCTGCTGTATTCAAGGCTCCCATTCGACCGGATATCGTGAACTTTGTT
CACACCAACTTGCAAAAACAATAGACAGCCATATGCTGTCAGTGAATTAGCAGGTCATCA
AACCAGTGCTGAGTCTTGGGGTACTGGCAGAGCCGTGGCTCGAATTCCCAGAGTTCGAGG
TGGTGGAACTCATTCTGGCCAGGGTGCTTTTGGAAATATGTGTCGTGGGGGCCGCATGTT
CGCACCAACCAAAACTTGGCGCCGTTGGCACCGCAGAGTGAACACAACACAGAAGCGATA
TGCCATCTGCTCTGCCCTGGCTGCCTCAGCCTTACCAGCACTGGTCATGTCTAAAGGTCA
TCGTATTGAGGAAGTTCCGGAACTTCCTTTGGTGGTTGAAGATAAAGTTGAAGGCTACAA
GAAGACCAAGGAGGCTGTTTTGCTTCTTAAGAAACTTAAAGCCTGGAATGATATCAAAAA
GGTCTATGCCTCTCAACGAATGAGAGCTGGCAAGGGCAAAATGAGAAACCGTCGTCGTAT
CCAGCGCAGGGGACCCTGCATCATCTATAATGAGGACAATGGTATCATCAAGGCCTTCAG
AAACATCCCCGGAATTACTTTGCTTAATGTAAGCAAACTGAACATTTTGAAACTTGCTCC
TGGTGGGCATGTGGGACGTTTCTGCATCTGGACTGAAAGTGCTTTCCGCAAGTTGGATGA
TCTGTATGGCACTTGGCGTAAGGCTGCCTCCCTCAAGAGTAACTACAACCTTCCCATGCA
TAAGATGCTTAATACAGACCTTAGCAGAATCTTGAAGAGCCCTGAGATCCAGAGAGCCCT
CCGAGCACCACGCAAGAAGATTCATCGCAGAGTCCTCAAGAAGAATCCACTGAAAAACCT
GAGAATCATGTTGAAGCTGAACCCATATGCAAAGACAATGCGCCGGAACACCATTCTTCG
CCAGGCCAAGAATCACAAACTCCGCATGGATAAGGCCGCAGCAGCCTTAGAAGCCAAATC
CGAGGAGAAGGGCGTTGCAGGCAAGAAGCCTGTGGTCGGGAAGAAGCTGTTGGTGTTAAG
AAGCAGAAAAAACCGACCAAGAAACCAAGAAGAAGCCTGCAGAGAAAAAGAAACCT---G
CATAA
>Carnivora_Lypi_L4
ATGGCATGTGCTCGTCCGTTGATATCTGTGTACTCCGAAAAGGGGGAATCATCCGGCAAA
AATGTTACCTTGCCTGCTGTGTTTAAGGCTCCCATTCGACCCGATATCGTGAACTTTGTT
CACACCAACTTGCAAAAACAACAGACAGCCATATGCTGTCAGTGAATTAGCAGGTCATCA
AACCAGTGCTGAATCTTGGGGTACTGGCAGAGCCGTGGCTCGAATTCCCCGAGTTCGAGG
CGGTGGGGCTCATTCTGGCCAGGGTGCTTTTGAAAATATGTGTCGTGGAGGCCGCATGTT
TGCACCAACCAAAACCTGGCGCCGTTGGCACCGCAGAGTGAACACAACACAAAAGCGATA
CGCCATCTGCTCTGCCCTGGCTGCCTCAGCCTTACCAGCACTGGTCATGTCTAAAGGTCA
TCGTATTGAGGAAGTTCCTGAACTTCCTTTGGTGGTTGAAGATAAAGTTGAAGGCTACAA
GAAGACCAAGGAGGCAGTTTTGCTTCTTAAGAAACTTAAAGCCTGGAATGATATCAAGAA
GGTCTATGCCTCTCAGCGAATGAGAGCTGGCAAAGGCAAAATGAGAAACCGTCATCGTAT
CCAGCTCAGGGGACCCTGCATCATCTACAATGAAGACAACGGTATCATCAAGGCCTTCAG
AAACATCCCTGGAATTACTTTACTTAATGTAAGCAAGCTGAACATTCTGAAACTTGCTCC
TGGTGGGCATGTGGGACGTTTCTGCATTTGGACTGAAAGTGCTTTCCGCAAGTTAGACGA
TCTGTATGGCACTTGGCGTAAGGCTGCCTCCCTCAAGAGTAACTACAACCTTCCCATGCA
TAAGATGCTTAATACAGACCTCAGCAGAATCTTGAAAAGCCCAGAGATCCAAAGAGCCCT
CCGAGCACCACGCAAGAAGATTCATCGTAGAGTCCTGAAGAAGAATCCACTGAAGAACCT
AAGAATCATGTTGAAGCTAAACCCGTATGCAAAGACCATGCGCCGGAACACCATTCTTCG
CCAAGCCAAGAATCACAAACTCCGGATGGATAAGGCGGCAGCAGCCTTAGAAGCCAAATC
GGAGGAGAAGGGGGTTCCAGGCAAGAAGCCCACGGTAGGGAAGAAACTGTTGGTGTGAAA
AAGCCGAAAAAGGCTACCAAGAAACCAACAAGAAACCTGCAGAAAAGAAGAAGCCCGCTG
CCTAA
>Carnivora_Mian_L4
ATGGCGTGTGCTCGTCCATTAATATCTGTGTACTCCGAAAAGGGGGAATCATCTGGCAAA
AATGTTACTTTGCCTGCTGTGTTCAAGGCTCCCATTCGACCTGATATCGTGAACTTTGTT
CACACCAACTTGCAAAAACAACAGACAGCCATATGCTGTCAGTGAATTAGCAGGTCATCA
AACCAGTGCTGAATCTTGGGGTACTGGCAGAGCTGTGGCTCGAATTCCCAGAGTTCGAGG
CGGAGGGACGCATTCTGGCCAGGGTGCTTTTGGAAATATGTGTCGTGGGGGCCGCATGTT
TGCACCAACCAAAACCTGGCGCCGTTGGCATCGCAGAGTGAACACAACACAGAAGCGATA
TGTCATCTGCTCTGCCCTGGCTGCCTCAGCCTTACCCGCACTGGTCATGTCTAAAGGTCA
TCGTATTGAGGAAGTTCCTGAACTTCCTTTGGTGGTTGAAGATAAAGTTGAAGGCTACAA
GAAGACCAAGGAGGCTGTTCTGCTTCTTAAGAAACTTAAAGCCTGGAATGATATCAAAAA
GGTCTATGCCTCTCAGCGAATGAGAGCTGGCAAGGGCAAAATGAGAAACCGTCGTCATAT
CCAGCGCAGGGGACCCTGCATCATCTACAATGAAGACAATGGTATCATCAAGGCCTTCAG
AAACATCCCTGGAATTACTTTACTTAATGTGAGCAAACTGAACATTTTGAAACTTGCTCC
TGGTGGGCATGTGGGACGTTTCTGCATTTGGACTGAAAGTGCTTTCCGCAAGTTAGATGA
TCTGTATGGCACTTGGCGTAAGGCTGCCTCCCTCAAGAGTAACTACAACCTTCCCATGCA
TAAGATGCTTAATACAGATCTTAGCAGAATCTTGAAAAGTCCAGAGATCCAAAGAGCCCT
CCGAGCACCACGCAAGAAGATTCATCGCAGAGTTCTGAAGAAGAATCCACTGAAGAACCT
GAGAATCATGTTGAAGCTAAACCCATATGCAAAGACCATGCGCCGGAATACCATTCTTCA
CCAGGCCAAGAATCACAAACTCCGAATGGATAAGGCAGCAGCAGCCTTAGAAGCCAAATC
AGATGAGAAGGGGGTTCCAAGC---AAGCCTGTGGTAGGGAAGAAGCTATTGGTGTGAAG
AAGCAG------------------------------------------------------
-----
>Carnivora_Mumu_2_L4
ATGGCGTGCGCTCGTCCATTGATCTCGGTGTACTCCGAAAAGGGGGAGTCATCTGGCAAA
AATGTTACTCTGCCTGCTGTATTCAAGGCTCCCATTCGACCCGATATTGTGAACTTTGTT
CACACCAACTTGCAAAAACAACAGACAGCCATATGCTGTCAGTGAATTAGCAGGTCATCA
AACCAGTGCTGAGTCTTGGGGTACTGGCAGAGCCGTGGCTCGAATTCCCAGAGTTCGAGG
TGGTGGGACTCATTCTGGCCAGGGTGCTTTTGGAAACATGTGTCGTGGGGGCCGCATGTT
TGCACCAACCAAAACCTGGCGCCGTTGGCACCGCAGAGTGAACACAACACAGAAGCGATA
TGCCATCTGCTCCGCCCTGGCTGCCTCTGCCTTACCAGCACTGGTCATGTCTAAAGGTCA
TCGAATTGAGGAAGTTCCTGAACTTCCTTTGGTGGTTGAAGATAAAGTTGAAGGCTACAA
GAAGACCAAGGAGGCTGTTTTGCTTCTTAAGAAACTTAAAGCCTGGAATGATATCAAAAA
G-----------------------------------------------------------
------------------------------------------------------------
------------------------------------------------------------
------------------------------------------------------------
------------------------------------------------------------
------------------------------------------------------------
------------------------------------------------------------
------------------------------------------------------------
------------------------------------------------------------
------------------------------------------------------------
------------------------------------------------------------
-----
>Carnivora_Nesc_L4
ATGGCCTGTGCTCGTCCATTGATATATGTGTACTCCGAAAAGGGGGAATCATCTGACAAA
AATATTACTTTGCCTGCTGTGTTCAAGGCTCCCATTCAACCTGATATTGTGAACTTTGTT
CACACCAACTTGCAAAAACAACAGGCAGCCATATGCTGTCAGTGAATTAGCAGGTCATCA
AACCCGTGCTGAGTCTTGGGGTACTGGCAGATCCATGGCTCGAATTCCTGGAGCTCGAGA
TGGTGGGACTCATTCTGGCCAGGGTGCTTTTGGAAATATGTGTCGTGGGGGCCGCATGTT
TGCACCAACTAAAACCCGACGCCATTGGCATCGCAGAGTGAACACAACACAGAAGCAATA
TGCCATCTGCTCTGCCCTGGATGCCTCAGCCTTACCAGCACTGGTCATGTCAAAAGGTCA
TCATATTGAGGAAGTTCCTGAACTTCCTTTGGTGGCTGAAGATAAAGTTGAAGGCTACAA
GAAGACCAAGGAGGCTGTTTTGCTTCTTAAGAAACTTAAAGCCTGGAATGATATCAAAAA
GGTCTATACCTCTCAGCAAATGAGAGCTGGCAAGGGCTAA--------------------
------------------------------------------------------------
------------------------------------------------------------
------------------------------------------------------------
------------------------------------------------------------
------------------------------------------------------------
------------------------------------------------------------
------------------------------------------------------------
------------------------------------------------------------
------------------------------------------------------------
------------------------------------------------------------
-----
>Carnivora_Nevi_L4
ATGGTGTATGCTGGCCCATTGATATCTATGTACTCCAAAAAGGGAGAATCATCTAGCAAA
AATGTTACTTTGCCTGCTGTGTTCAAGGCTCCCATTCGACCTGATACAGTGAACTTTGTT
CACACCAACTTGCAAAAACAACAGACAGGCATATGCTGTTAGTGAATTAGCAACTCATCA
AACCAGTGCTAATTCTTGGGATACTGGCAGAGCTGT------------------------
------------------------------------------------------------
------------------------------------------------------------
------------------------------------AGTGCTAGTTATGTCTAAAGGTCA
CTGTATTGAGGAAGTTCCTGAACTTCCTTTGGTGACTGAAGATAAAGTTGAAGGCTACAA
GAAGACCAAGGAGGCTGTTTTGCTACTTAAGAAACTTAAAGCCTGGGATGATATCAAAAA
GGTCTATGTCTCTCAGCAAATGAAAGCTGGCAAGGGCAAAATGAGAAACCATCATCATAT
CCAGTGCAGGGGACTCTGCGTCATCTACAATGAAGACAATGGTATCATCAAGGCCTTCAG
AAACAACTT-GGAATTACTTTACTTGAT--------------------------------
------------------------------------------------------------
------------------------------------------------------------
--------------------------------------------AGATCCAAAAATCCCT
CTGAGTACCACGCAAGAAGATTCATCATTGGGTCCTGAAGAAGAATCCACAGAAGAACCT
GAGAATCATGTTGAAGATAAACCCATATGTGAAGACCATGTGCCGGAATACCATTCTTCA
CCAGGCCAAGAATCACAAACTTTGGATGGATAA---------------------------
------------------------------------------------------------
------------------------------------------------------------
-----
>Carnivora_Odro_L4
ATGGCGTGTGCTCGTCCATTGATATCTGTGTACTCCGAAAAGGGGGAATCATCTGGCAAA
AATGTTACTTTGCCTGCTGTGTTCAAGGCTCCCATTCGACCTGATATTGTGAACTTTGTT
CACACCAACTTGCAAAAACAACAGACAGCCGTATGCTGTCAGTGAATTGGCAGGTCATCA
AACCAGTGCTGAGTCTTGGGGTACTGGCAGAGCTGTGGCTCGAATTCCCAGAGTTCGAGG
CGGAGGGACTCATTCTGGCCAGGGTGCTTTTGGAAATATGTGTCGTGGGGGCCGCATGTT
TGCACCAACCAAAACCTGGCGCCGTTGGCATCGCAGAGTAAACACAACACAGAAGCGATA
TGCCATCTGCTCTGCCCTGGCTGCTTCAGCCTTACCAGCACTGGTCATGTCTAAAGGTCA
TCGTATTGAGGAAGTTCCTGAACTTCCTTTGGTGGTTGAAGATAAAGTTGAAGGCTACAA
GAAGACCAAGGAGGCTGTTTTGCTTCTTAAGAAACTTAAAGCCTGGAATGATATCAAAAA
GGTCTATGCCTCTCAGCGAATGAGAGCTGGCAAGGGCAAAATGAGAAACCGCCGTCGTAT
CCAGCGCAGGGGACCCTGCATCATCTACAATGAAGACAACGGTATCATCAAGGCCTTCAG
AAACATCCCTGGAATTACTTTACTTAATGTAAGCAAACTGAACATTTTGAAACTTGCTCC
TGGTGGGCATGTGGGACGTTTCTGCATTTGGACTGAAAGTGCTTTCCGCAAGTTAGACGA
TCTGTATGGCACTTGGCGTAAGGCTGCCTCCCTCAAGAGTAACTACAACCTTCCCATGCA
TAAGATGCTTAATACAGACCTTAGCAGAATCTTGAAAAGTCCAGAGATCCAAAGAGCCCT
CCGAGCACCACGCAAGAAGATTCATCGCAGAGTCCTGAAGAAGAATCCACTGAAGAACCT
GAGAATCATGTTGAAGCTAAACCCATACGCAAAGACCATGCGCCGGAATACCATTCTTCG
CCAGGCCAAGAATCACAAACTTCGACTGGATAAGGCAGCAGCAGCCTTAGAAGCCAAATC
AGATGAGAAGGGGGTTCCAGGCAAGAAGCCTGTGGTTGGGAAGAAGCTGTTGGTGTGAAG
AAGCAGAAAAAGGCTACCAAGAAACCAACAAGAAGCCTGCAGAAA---AGAAGCCTACTG
CCTAA
>Carnivora_Pahe_1_L4
------------------------------------------------------------
------------------------------------------------------------
------------------------------------------------------------
------------------------------------------------------------
------------------------------------------------------------
------------------------------------------------------------
----------------------------------------------ATGTCTAAGAGTTA
TCATACCGAGGAAGTTCCTGAGCTTCCTGTGGTGGTTGAAGATGAAGTCGAAGGCTACAA
GAAGACCAAGGAGGCTTTTCTGCTTCTTAAGAAGCTTAAGGCTTGGAATGATATCAAAAA
GGTCTGTGCATCTCAACAAATGAGAGCTGGAAAGGGCAAAACGAGAAACCGTCATCGTAT
CCAGCATGGGGGACCCTGCATCATCTATAATAAGGACAATGGTGTCATCCAGGCCTTCAG
AAACATCCCTGGAATTACTCTACTTAATGCCAGGCATCACAGAGTCTGGA---T------
-------------GGATGAGGTGGCAGCTGCGCTAGAAGC--------CAAATCAGATGA
-------------------GAAGCGGGTTCCAGGCAAACAGTCTGTGGC-----------
-----------A-------------------------------GAGAAGGAAAGAAGCCT
CTTGGCGTTAAGGAGCAGA---------------------------------AGAAACCT
TTGGGCAAACTTGGAGATTAACTATGCCAAAGGACTTCAGAAACTAGCAATCAAGTTA--
-------GCAAAGCATTACAGAACACCAAAAAAA--------------------------
------------------------------------------------------------
------------------------------------------------------------
-----
>Carnivora_Pale_1_L4
ATGGCGTGTGCTCGTCCATTGATATCCGTGTACTCCGAAAAGGGGGAGTCATCTGGCAAA
AATGTTACCCTGCCTGCTGTATTCAAGGCTCCCATTCGACCAGATATCGTGAACTTTGTT
CACACCAACTTGCAAAAACAATAGACAGCCATATGCTGTCAGTGAATTAGCAGGTCATCA
AACCAGTGCTGAGTCTTGGGGTACTGGCAGAGCCGTGGCTCGAATTCCCAGAGTTCGAGG
TGGTGGAACTCATTCTGGCCAGGGTGCTTTTGGAAATATGTGTCGTGGGGGCCGCATGTT
CGCACCAACCAAAACCTGGCGCCGTTGGCACCGCAGAGTGAACACAACACAGAAGCGATA
TGCCATCTGCTCTGCCCTGGCTGCCTCAGCCTTACCAGCACTGGTCATGTCTAAAGGTCA
TCGTATTGAGGAAGTTCCGGAACTTCCTTTGGTGGTTGAAGATAAAGTTGAAGGCTACAA
GAAGACCAAGGAGGCTGTTTTGCTTCTTAAGAAACTTAAAGCCTGGAATGATATCAAAAA
GGTCTATGCCTCTCAACGAATGAGAGCTGGCAAGGGCAAAATGAGAAACCGTCGTCGTAT
CCAGCGCAGGGGACCCTGCATCATCTATAATGAGGACAATGGTATCATCAAGGCCTTCAG
AAACATCCCCGGAATTACTTTGCTTAATGTAAGCAAACTGAACATTTTGAAACTTGCTCC
TGGTGGGCATGTGGGACGTTTCTGCATCTGGACTGAAAGTGCTTTCCGCAAGTTGGATGA
TCTGTATGGCACTTGGCGTAAGGCTGCCTCCCTCAAGAGTAACTACAACCTTCCCATGCA
TAAGATGCTTAATACAGACCTTAGCAGAATCTTGAAGAGCCCTGAGATTCAGAGAGCCCT
CCGAGCACCACGCAAGAAGATTCATCGCAGAGTCCTCAAGAAGAATCCACTGAAAAACCT
GAGAATCATGTTGAAGCTGAACCCGTATGCAAAGACAATGCGCCGGAACACCATTCTTCG
CCAGGCCAAGAATCACAAACTCCGGATGGATAAGGCCGCAGCAGCCTTAGAAGCCAAATC
CGAGGAGAAGGGTGTTCCAGGCAAGAAGCCTGTGGTAGGGAAGAAGCTGTCGGTGTTAAG
AAGCAGAAAAAGCCGACCAAGAAACCAAGAAGAAGCCTGCAGAGAAAAAGAAACCT---G
CATAA
>Carnivora_Pale_2_L4
ATGGCGTGTGCTCGTCCATTGATATCCGTGTACTCCGAAAAGGGGGAGTCATCTGGCAAA
AATGTTACCCTGCCTGCTGTATTCAAGGCTCCCATTCGACCAGATATCGTGAACTTTGTT
CACACCAACTTGCAAAAACAATAGACAGCCATATGCTGTCAGTGAATTAGCAGGTCATCA
AACCAGTGCTGAGTCTTGGGGTACTGGCAGAGCCGTGGCTCGAATTCCCAGAGTTCGAGG
TGGTGGAACTCATTCTGGCCAGGGTGCTTTTGGAAATATGTGTCGTGGGGGCCGCATGTT
CGCACCAACCAAAACCTGGCGCCGTTGGCACCGCAGAGTGAACACAACACAGAAGCGATA
TGCCATCTGCTCTGCCCTGGCTGCCTCAGCCTTACCAGCACTGGTCATGTCTAAAGGTCA
TCGTATTGAGGAAGTTCCGGAACTTCCTTTGGTGGTTGAAGATAAAGTTGAAGGCTACAA
GAAGACCAAGGAGGCTGTTTTGCTTCTTAAGAAACTTAAAGCCTGGAATGATATCAAAAA
GGTCTATGCCTCTCAACGAATGAGAGCTGGCAAGGGCAAAATGAGAAACCGTCGTCGTAT
CCAGCGCAGGGGACCCTGCATCATCTATAATGAGGACAATGGTATCATCAAGGCCTTCAG
AAACATCCCCGGAATTACTTTGCTTAATGTAAGCAAACTGAACATTTTGAAACTTGCTCC
TGGTGGGCATGTGGGACGTTTCTGCATCTGGACTGAAAGTGCTTTCCGCAAGTTGGATGA
TCTGTATGGCACTTGGCGTAAGGCTGCCTCCCTCAAGAGTAACTACAACCTTCCCATGCA
TAAGATGCTTAATACAGACCTTAGCAGAATCTTGAAGAGCCCTGAGATTCAGAGAGCCCT
CCGAGCACCACGCAAGAAGATTCATCGCAGAGTCCTCAAGAAGAATCCACTGAAAAACCT
GAGAATCATGTTGAAGCTGAACCCGTATGCAAAGACAATGCGCCGGAACACCATTCTTCG
CCAGGCCAAGAATCACAAACTCCGGATGGATAAGGCCGCAGCAGCCTTAGAAGCCAAATC
CGAGGAGAAGGGTGTTCCAGGCAAGAAGCCTGTGGTAGGGAAGAAGCTGTCGGTGTTAAG
AAGCAGAAAAAGCCGACCAAGAAACCAAGAAGAAGCCTGCAGAGAAAAAGAAACCT---G
CATAA
>Carnivora_Paon_1_L4
ATGGCGTGTGCTCGTCCATTGATATCCGTGTACTCCGAAAAGGGGGAGTCATCTGGCAAA
AATGTTACCCTGCCTGCTGTATTCAAGGCTCCCATTCGACCAGATATCGTGAACTTTGTT
CACACCAACTTGCAAAAACAATAGACAGCCATATGCTGTCAGTGAATTAGCAGGTCATCA
AACCAGTGCTGAGTCTTGGGGTACTGGCAGAGCCGTGGCTCGAATTTCCAGAGTTCGAGG
TGGTGGAACTCATTCTGGCCAGGGTGCTTTTGGAAATATGTGTCGTGGGGGCCGCATGTT
CGCACCAACCAAAACCTGGCGCCGTTGGCACCGCAGAGTGAACACAACGCAGAAGCGATA
TGCCATCTGCTCTGCCCTGGCTGCCTCAGCCTTACCAGCACTGGTCATGTCTAAAGGTCA
TCGTATTGAGGAAGTTCCGGAACTTCCTTTGGTGGTTGAAGATAAAGTTGAAGGCTACAA
GAAGACCAAGGAGGCTGTTTTGCTTCTTAAGAAACTTAAAGCCTGGAATGATATCAAAAA
GGTCTATGCCTCTCAACGAATGAGAGCTGGCAAGGGCAAAATGAGAAACCGTCGTCGTAT
CCAGCTCAGGGGACCCTGCATCATCTATAATGAGGACAATGGTATCATCAAGGCCTTCAG
AAACATCCCCGGAATTACTTTGCTTAATGTAAGTAAACTGAACATTTTGAAACTTGCTCC
TGGTGGGCATGTGGGACGTTTCTGCATCTGGACTGAAAGTGCTTTCCGCAAGTTGGATGA
TCTGTATGGCACTTGGCGTAAGGCTGCCTCCCTCAAGAGTAACTACAACCTTCCCATGCA
TAAGATGCTTAATACAGACCTTAGCAGAATCTTGAAGAGCCCTGAGATCCAGAGAGCCCT
CCGAGCACCACGCAAGAAGATTCATCACAGAGTCCTCAAGAAGAATCCACTGAAAAACCT
GAGAATCATGTTGAAGCTGAACCCGTATGCAAAGACAATGCGCCGGAACACCATTCTTCG
CCAGGCCAAGAATCACAAACTCCGGATGGATAAGGCCGCAGCAGCCTTAGAAGCCAAATC
CGAGGAGAAGGGTGTTCCAGGCAAGAAGCCTGTGGTAGGGAAGAAGCTGTCGGTGTTAAG
AAGCAGAAAAAGCCGACCAAGAAACCAAGAAGAAGCCTGCAGAGAAAAAGAAACCT---G
CATAA
>Carnivora_Paon_2_L4
ATGGCGTGTGCTCGTCCATTGATATCCGTGTACTCCGAAAAGGGGGAGTCATCTGGCAAA
AATGTTACCCTGCCTGCTGTATTCAAGGCTCCCATTCGACCAGATATCGTGAACTTTGTT
CACACCAACTTGCAAAAACAATAGACAGCCATATGCTGTCAGTGAATTAGCAGGTCATCA
AACCAGTGCTGAGTCTTGGGGTACTGGCAGAGCCGTGGCTCGAATTTCCAGAGTTCGAGG
TGGTGGAACTCATTCTGGCCAGGGTGCTTTTGGAAATATGTGTCGTGGGGGCCGCATGTT
CGCACCAACCAAAACCTGGCGCCGTTGGCACCGCAGAGTGAACACAACGCAGAAGCGATA
TGCCATCTGCTCTGCCCTGGCTGCCTCAGCCTTACCAGCACTGGTCATGTCTAAAGGTCA
TCGTATTGAGGAAGTTCCGGAACTTCCTTTGGTGGTTGAAGATAAAGTTGAAGGCTACAA
GAAGACCAAGGAGGCTGTTTTGCTTCTTAAGAAACTTAAAGCCTGGAATGATATCAAAAA
GGTCTATGCCTCTCAACGAATGAGAGCTGGCAAGGGCAAAATGAGAAACCGTCGTCGTAT
CCAGCTCAGGGGACCCTGCATCATCTATAATGAGGACAATGGTATCATCAAGGCCTTCAG
AAACATCCCCGGAATTACTTTGCTTAATGTAAGTAAACTGAACATTTTGAAACTTGCTCC
TGGTGGGCATGTGGGACGTTTCTGCATCTGGACTGAAAGTGCTTTCCGCAAGTTGGATGA
TCTGTATGGCACTTGGCGTAAGGCTGCCTCCCTCAAGAGTAACTACAACCTTCCCATGCA
TAAGATGCTTAATACAGACCTTAGCAGAATCTTGAAGAGCCCTGAGATCCAGAGAGCCCT
CCGAGCACCACGCAAGAAGATTCATCACAGAGTCCTCAAGAAGAATCCACTGAAAAACCT
GAGAATCATGTTGAAGCTGAACCCGTATGCAAAGACAATGCGCCGGAACACCATTCTTCG
CCAGGCCAAGAATCACAAACTCCGGATGGATAAGGCCGCAGCAGCCTTAGAAGCCAAATC
CGAGGAGAAGGGTGTTCCAGGCAAGAAGCCTGTGGTAGGGAAGAAGCTGTCGGTGTTAAG
AAGCAGAAAAAGCCGACCAAGAAACCAAGAAGAAGCCTGCAGAGAAAAAGAAACCT---G
CATAA
>Carnivora_Papa_1_L4
CTGGCGTGTGCTCGTCCATTGATATCCGTGTACTCCGAAAAGGGGGAGTCATCTGGCAAA
AATGTTACCCTGCCTGCTGTATTCAAGGCTCCCATTCGACCAGATATCGTGAACTTTGTT
CACACCAACTTGCAAAAACAATAGACAGCCATATGCTGTCAGTGAATTAGCAGGTCATCA
AACCAGTGCTGAGTCTTGGGGTACTGGCAGAGCCGTGGCTCGAATTCCCAGAGTTCGAGG
TGGTGGAACTCATTCTGGCCAGGGTGCTTTTGGAAATATGTGTCGTGGGGGCCGCATGTT
CGCACCAACCAAAACCTGGCGCCGTTGGCACCGCAGAGTGAACACAACACAGAAGCGATA
TGCCATCTGCTCTGCCCTGGCTGCCTCAGCCTTACCAGCACTGGTCATGTCTAAAGGTCA
TCGTATTGAGGAAGTTCCGGAACTTCCTTTGGTGGTTGAAGATAAAGTTGAAGGCTACAA
GAAGACCAAGGAGGCTGTTTTGCTTCTTAAGAAACTTAAAGCCTGGAATGATATCAAAAA
GGTCTATGCCTCTCAACGAATGAGAGCTGGCAAGGGCAAAATGAGAAACCGTCGTCGTAT
CCAGCGCAGGGGACCCTGCATCATCTATAATGAGGACAATGGTATCATCAAGGCCTTCAG
AAACATCCCCGGAATTACTTTGCTTAATGTAAGCAAACTGAACATTTTGAAACTTGCTCC
TGGTGGGCACGTGGGACGTTTCTGCATCTGGACTGAAAGTGCTTTCCGCAAGTTGGATGA
TCTGTATGGCACTTGGCGTAAGGCTGCCTCCCTCAAGAGTAACTACAACCTTCCCATGCA
TAAGATGCTTAATACAGACCTTAGCAGAATCTTGAAGAGCCCTGAGATCCAGAGAGCCCT
CCGAGCACCACGCAAGAAGATTCATCGCAGAGTCCTCAAGAAGAATCCACTGAAAAACCT
GAGAATCATGTTGAAGCTGAACCCGTATGCAAAGACAATGCGCCGGAACACCATTCTTCG
CCAGGCCAAGAATCACAAACTCCGGATGGATAAGGCCGCAGCAGCCTTAGAAGCCAAATC
CGAGGAGAAGGGTGTTCCAGGCAAGAAGCCTGTGGTAGGGAAGAAGCTGTCGGTGTTAAG
AAGCAGAAAAAGCCGACTAAGAAACCAAGAAGAAGCCTGCAGAGAAAAAGAAACCT---G
CATAA
>Carnivora_Papa_2_L4
CTGGCGTGTGCTCGTCCATTGATATCCGTGTACTCCGAAAAGGGGGAGTCATCTGGCAAA
AATGTTACCCTGCCTGCTGTATTCAAGGCTCCCATTCGACCAGATATCGTGAACTTTGTT
CACACCAACTTGCAAAAACAATAGACAGCCATATGCTGTCAGTGAATTAGCAGGTCATCA
AACCAGTGCTGAGTCTTGGGGTACTGGCAGAGCCGTGGCTCGAATTCCCAGAGTTCGAGG
TGGTGGAACTCATTCTGGCCAGGGTGCTTTTGGAAATATGTGTCGTGGGGGCCGCATGTT
CGCACCAACCAAAACCTGGCGCCGTTGGCACCGCAGAGTGAACACAACACAGAAGCGATA
TGCCATCTGCTCTGCCCTGGCTGCCTCAGCCTTACCAGCACTGGTCATGTCTAAAGGTCA
TCGTATTGAGGAAGTTCCGGAACTTCCTTTGGTGGTTGAAGATAAAGTTGAAGGCTACAA
GAAGACCAAGGAGGCTGTTTTGCTTCTTAAGAAACTTAAAGCCTGGAATGATATCAAAAA
GGTCTATGCCTCTCAACGAATGAGAGCTGGCAAGGGCAAAATGAGAAACCGTCGTCGTAT
CCAGCGCAGGGGACCCTGCATCATCTATAATGAGGACAATGGTATCATCAAGGCCTTCAG
AAACATCCCCGGAATTACTTTGCTTAATGTAAGCAAACTGAACATTTTGAAACTTGCTCC
TGGTGGGCACGTGGGACGTTTCTGCATCTGGACTGAAAGTGCTTTCCGCAAGTTGGATGA
TCTGTATGGCACTTGGCGTAAGGCTGCCTCCCTCAAGAGTAACTACAACCTTCCCATGCA
TAAGATGCTTAATACAGACCTTAGCAGAATCTTGAAGAGCCCTGAGATCCAGAGAGCCCT
CCGAGCACCACGCAAGAAGATTCATCGCAGAGTCCTCAAGAAGAATCCACTGAAAAACCT
GAGAATCATGTTGAAGCTGAACCCGTATGCAAAGACAATGCGCCGGAACACCATTCTTCG
CCAGGCCAAGAATCACAAACTCCGGATGGATAAGGCCGCAGCAGCCTTAGAAGCCAAATC
CGAGGAGAAGGGTGTTCCAGGCAAGAAGCCTGTGGTAGGGAAGAAGCTGTCGGTGTTAAG
AAGCAGAAAAAGCCGACTAAGAAACCAAGAAGAAGCCTGCAGAGAAAAAGAAACCT---G
CATAA
>Carnivora_Pati_1_L4
ATGGCGTGTGCTCGTCCATTGATATCCGTGTACTCCGAAAAGGGGGAGTCATCTGGCAAA
AATGTTACCCTGCCTGCTGTATTCAAGGCTCCCATTCGACCAGATATCGTGAACTTTGTT
CACACCAACTTGCAAAAACAATAGACAGCCATATGCTGTCAGTGAATTAGCAGGTCATCA
AACCAGTGCTGAGTCTTGGGGTACTGGCAGAGCCGTGGCTCGAATTCCCAGAGTTCGAGG
TGGTGGAACTCATTCTGGCCAGGGTGCTTTTGGAAATATGTGTCGTGGGGGCCGCATGTT
CGCACCAACCAAAACCTGGCGCCGTTGGCACCGCAGAGTGAACACAACACAGAAGCGATA
TGCCATCTGCTCTGCCCTGGCTGCCTCAGCCTTACCAGCACTGGTCATGTCTAAAGGTCA
TCGTATTGAGGAAGTTCCGGAACTTCCTTTGGTGGTTGAAGATAAAGTTGAAGGCTACAA
GAAGACCAAGGAGGCTGTTTTGCTTCTTAAGAAACTTAAAGCCTGGAATGATATCAAAAA
GGTCTATGCCTCTCAACGAATGAGAGCTGGCAAGGGCAAAATGAGAAACCGTCGTCGTAT
CCAGCGCAGGGGACCCTGCATCATCTATAATGAGGACAATGGTATCATCAAGGCCTTCAG
AAACATCCCCGGAATTACTTTGCTTAATGTAAGCAAACTGAACATTTTGAAACTTGCTCC
TGGTGGGCATGTGGGACGTTTCTGCATCTGGACTGAAAGTGCTTTCCGCAAGTTGGATGA
TCTGTATGGCACTTGGCGTAAGGCTGCCTCCCTCAAGAGTAACTACAACCTTCCCATGCA
TAAGATGCTTAATACAGACCTTAGCAGAATCTTGAAGAGCCCTGAGATCCAGAGAGCCCT
CCGAGCACCACGCAAGAAGATTCATCGCAGAGTCCTCAAGAAGAATCCACTGAAAAACCT
GAGAATCATGTTGAAGCTGAACCCGTATGCAAAGACAATGCGCCGGAACACCATTCTTCG
CCAGGCCAAGAATCACAAACTCCGGATGGATAAGGCCGCAGCAGCCTTAGAAGCCAAATC
CGAGGAGAAGGGTGTTCCAGGCAAGAAGCCTGTGGTAGGGAAGAAGCTGTCGGTGTTAAG
AAGCAGAAAAAGCCGACCAAGAAACCAAGAAGAAGCCTGCAGAGAAAAAGAAACCT---G
CATAA
>Carnivora_Pati_2_L4
ATGGCGTGTGCTCGTCCATTGATATCCGTGTACTCCGAAAAGGGGGAGTCATCTGGCAAA
AATGTTACCCTGCCTGCTGTATTCAAGGCTCCCATTCGACCAGATATCGTGAACTTTGTT
CACACCAACTTGCAAAAACAATAGACAGCCATATGCTGTCAGTGAATTAGCAGGTCATCA
AACCAGTGCTGAGTCTTGGGGTACTGGCAGAGCCGTGGCTCGAATTCCCAGAGTTCGAGG
TGGTGGAACTCATTCTGGCCAGGGTGCTTTTGGAAATATGTGTCGTGGGGGCCGCATGTT
CGCACCAACCAAAACCTGGCGCCGTTGGCACCGCAGAGTGAACACAACACAGAAGCGATA
TGCCATCTGCTCTGCCCTGGCTGCCTCAGCCTTACCAGCACTGGTCATGTCTAAAGGTCA
TCGTATTGAGGAAGTTCCGGAACTTCCTTTGGTGGTTGAAGATAAAGTTGAAGGCTACAA
GAAGACCAAGGAGGCTGTTTTGCTTCTTAAGAAACTTAAAGCCTGGAATGATATCAAAAA
GGTCTATGCCTCTCAACGAATGAGAGCTGGCAAGGGCAAAATGAGAAACCGTCGTCGTAT
CCAGCGCAGGGGACCCTGCATCATCTATAATGAGGACAATGGTATCATCAAGGCCTTCAG
AAACATCCCCGGAATTACTTTGCTTAATGTAAGCAAACTGAACATTTTGAAACTTGCTCC
TGGTGGGCATGTGGGACGTTTCTGCATCTGGACTGAAAGTGCTTTCCGCAAGTTGGATGA
TCTGTATGGCACTTGGCGTAAGGCTGCCTCCCTCAAGAGTAACTACAACCTTCCCATGCA
TAAGATGCTTAATACAGACCTTAGCAGAATCTTGAAGAGCCCTGAGATCCAGAGAGCCCT
CCGAGCACCACGCAAGAAGATTCATCGCAGAGTCCTCAAGAAGAATCCACTGAAAAACCT
GAGAATCATGTTGAAGCTGAACCCGTATGCAAAGACAATGCGCCGGAACACCATTCTTCG
CCAGGCCAAGAATCACAAACTCCGGATGGATAAGGCCGCAGCAGCCTTAGAAGCCAAATC
CGAGGAGAAGGGTGTTCCAGGCAAGAAGCCTGTGGTAGGGAAGAAGCTGTCGGTGTTAAG
AAGCAGAAAAAGCCGACCAAGAAACCAAGAAGAAGCCTGCAGAGAAAAAGAAACCT---G
CATAA
>Carnivora_Phvi_L4
ATGGCGTGTGCTCGTCCATTAATATCTGTGTACTCCGAAAAGGGGGAATCATCTGGCAAA
AATGTTACTTTGCCTGCTGTGTTCAAGGCTCCCATTCGACCTGATATCGTGAACTTTGTT
CACACCAACTTGCAAAAACAACAGACAGCCATATGCTGTCAGTGAATTAGCAGGTCATCA
AACCAGTGCTGAGTCTTGGGGTACTGGCAGAGCTGTGGCTCGAATTCCCAGAGTTCGAGG
CGGAGGGACTCATTCTGGCCAGGGTGCTTTTGGAAATATGTGTCGTGGGGGCCGCATGTT
TGCACCAACCAAAACCTGGCGCCGTTGGCATCGCAGAGTGAACACAACACAGAAGCGATA
TGCCATCTGCTCTGCCCTGGCTGCCTCAGCCTTACCCGCACTGGTCATGTCTAAAGGTCA
TCGTATTGAGGAAGTTCCTGAACTTCCCTTGGTGGTTGAAGATAAAGTTGAAGGCTACAA
GAAGACCAAGGAGGCTGTTCTGCTTCTTAAGAAACTTAAAGCCTGGAATGATATCAAAAA
GGTCTATGCCTCTCAGCGAATGAGAGCTGGCAAGGGCAAAATGAGAAACCGTCGTCGTAT
CCAGCGCAGGGGACCCTGCATCATCTACAATGAAGACAACGGTATCATCAAGGCCTTCAG
AAACATCCCTGGAATTACTTTACTTAATGTGAGCAAACTGAACATTTTGAAACTTGCTCC
TGGTGGGCACGTGGGACGTTTCTGCATTTGGACTGAAAGTGCTTTCCGCAAGTTAGACGA
TCTGTATGGCACTTGGCGTAAGGCTGCCTCCCTCAAGAGTAACTACAACCTTCCCATGCA
TAAGATGCTTAATACAGATCTTAGCAGAATCTTGAAAAGTCCAGAGATCCAAAGAGCCCT
CCGAGCACCACGCAAGAAGATTCATCGCAGAGTTCTGAAGAAGAATCCACTGAAGAACCT
GAGGATCATGTTGAAGCTAAACCCATATGCAAAGACCATGCGCCGGAATACCATTCTTCG
CCAGGCCAAGAATCACAAACTCCGAATGGATAAGGCAGCAGCAGCCTTAGAAGCCAAATC
AGATGAGAAGGGGGTTCCAAGCAAGAAGCCTGTGGTAGGGAAGAAGCTACTGGTGTGAAG
AAGCAGAAAAAGGCTACCAAGAAACCAACAAGAAGCCTGCAGAAA---AGAAACCTACTG
CCTAA
>Carnivora_Prbe_1_L4
ATGGCGTGTGCTCATCCATTGATATCCGTGTACTCCAAAAAGGGGGAGTCATCTGGCAAA
AATGTTACTCTGCCTGCTGTATTCAAGGCTCCCATTCAGCCAGATATCGTGAACTTTGTT
CACACCAGCTTGCAAAAACAAC----AGCCATATGCTGTCAGTGAATTAGCAGGTCATCA
AACCAGTGCTGAGTCTTGGGGTACTGGCAGAGCCATGGCTCGAATTCCTAGAGTTCGAGG
TGGTGAGACTCATTATGGCCAGGGTGCTTTTGGAAATATGTGTCAAGGGGGCCGCATGTT
CGCACCAACCAAAACCTGGAGCCATTGGCACCGCAGAGTGAACACAACACAGAAGCAATA
TGCCATCTGCTCTGCCCTGGCTGCCTCAGCCTTACCAGCACTGGTCATGTCTAAAGGTCA
TCGTATTGAGAAGGTTCCAGAACTTCCTTTGGTGGTTGAAGATAAAGTTGAAGGCTACAA
GAAGACCACGGA-GCCATTTTGCTTCTTAAGAAACTTAAAGCCTGGAATGATATCAAAAA
GGTCTATGCCTCTCAGCGAATG----------A---------------------------
------------------------------------------------------------
------------------------------------------------------------
------------------------------------------------------------
------------------------------------------------------------
------------------------------------------------------------
------------------------------------------------------------
------------------------------------------------------------
------------------------------------------------------------
------------------------------------------------------------
------------------------------------------------------------
-----
>Carnivora_Prbe_2_L4
ATGGCGTGTGCTCATCCATTGATATCCGTGTACTCCAAAAAGGGGGAGTCATCTGGCAAA
AATGTTACTCTGCCTGCTGTATTCAAGGCTCCCATTCAGCCAGATATCGTGAACTTTGTT
CACACCAGCTTGCAAAAACAAC----AGCCATATGCTGTCAGTGAATTAGCAGGTCATCA
AACCAGTGCTGAGTCTTGGGGTACTGGCAGAGCCATGGCTCGAATTCCTAGAGTTCGAGG
TGGTGAGACTCATTATGGCCAGGGTGCTTTTGGAAATATGTGTCAAGGGGGCCGCATGTT
CGCACCAACCAAAACCTGGAGCCATTGGCACCGCAGAGTGAACACAACACAGAAGCAATA
TGCCATCTGCTCTGCCCTGGCTGCCTCAGCCTTACCAGCACTGGTCATGTCTAAAGGTCA
TCGTATTGAGAAGGTTCCAGAACTTCCTTTGGTGGTTGAAGATAAAGTTGAAGGCTACAA
GAAGACCACGGA-GCCATTTTGCTTCTTAAGAAACTTAAAGCCTGGAATGATATCAAAAA
GGTCTATGCCTCTCAGCGAATG----------A---------------------------
------------------------------------------------------------
------------------------------------------------------------
------------------------------------------------------------
------------------------------------------------------------
------------------------------------------------------------
------------------------------------------------------------
------------------------------------------------------------
------------------------------------------------------------
------------------------------------------------------------
------------------------------------------------------------
-----
>Carnivora_Ptbr_L4
ATGGCGTGTGCTCGCCCATTGATATCTGTGTATTCGGAAAAGGGGGAATCATCTGGCAAA
AATGTTACTTTGCCTGCTGTGTTCAAGGCTCCCATTCAACTGGATATTGTGAACTTTGTT
CACACCAACTTGCAAAAACAACAGACAGCCATATGCTGTCAGTGAATTAGCA--------
------------------------------------------------------------
------------------------------------------------------------
------------------------------------------------------------
-------------------------------------GCACTGGTCATGTCTAAAGGTCA
TCGTATTGAGGAAGTTCCTGAACTTCCTTTGGTGGTTGAAGATAAAGTTGAAGGCTACAA
GAAGACCAAGGAGGCTGTTTTGCTTCTTAAAAAACTTAAAGCCTGGAATGATATCAAAAA
GATCTATGCCTCTCAGCGAATGAGAGCTGGCAAGGGCAAAATGAGAAACCGCCATCGCAT
CCAGCGCAGGGGACCCTGCATCATCTACAATGAAGACAATGGTATTATCAAGGCCTTCAG
AAACATTCCTGGAATTACTTTACTTAATGTAAACAAACTGAACATTTTGAAATTTGCTCC
TGGTGGGCATGTGGGACGTTTCTGCATTTGGACTGAAAGTGCTTTCCGCAAGTTAGACGA
TCTTTATGGCACTTGGCGTAAGGCTGCCTCTCTCAAGAGTAACTACAACCTTCCCATGCA
TAAGATGCTTAATACAGACCTTAGCAGAATATTGAAAAGTCCAGATAGCCAAAGAGCCCT
CCGAGCACCACACAAGAAGATTCATCACAGGGTCCTGAAGAAGAATCCACTGAAGAACCT
GAGAATCATGTTGAAGCTAAACCCCTATGCAAAGACCATGTGCCGGAACACCATTCTTCG
CCAGGCCAAGAATCACAAACTCCAGATGGATAAGGCGGCGGCAGCCTTAGAAGCCAAATC
AGATGAGAAGGGAGTTCCAGGCAAGAAGCCTGTGGTAGGGAAGAAGCTATTAGTGTGAAG
AAGCAGAAAAAGGCTACCAAGAAACCAATAAGAAGCCTACAGAAA---AGAAACCTGCGG
CCTAA
>Carnivora_Puco_2_L4
ATGGCGTGTGCTCGTCCGTTGATATCCGTGTACTCCGAAAAGGGGGAGTCATCTGGCAAA
AATGTTACTCTGCCTGCTGTATTCAAGGCTCCCATTCGACCGGATATCGTGAACTTTGTT
CATACCAACTTGCAAAAACAATAGACAGCCATATGCTGTCAGTGAATTAGCAGGTCATCA
AACCAGTGCTGAGTCTTGGGGTACTGGCAGAGCCGTGGCTCGAATTCCCAGAGTTCGAGG
TGGTGGGACTCATTCTGGCCAGGGTGCTTTTGGAAATATGTGTCGTGGGGGCCGCATGTT
CGCACCAACGAAAACTTGGCGCCGTTGGCACCGCAGAGTGAACACAACACAGAAGCGATA
TGCCATCTGCTCTGCCCTGGCTGCCTCAGCCTTACCAGCGCTGGTCATGTCTAAAGGTCA
TCGTATTGAGGAAGTTCCGGAACTTCCTTTGGTGGTTGAAGATAAAGTTGAAGGCTACAA
GAAGACCAAGGAGGCTGTTTTGCTTCTTAAGAAACTTAAAGCCTGGAATGATATCAAAAA
GGTCTATGCCTCTCAACGAATGAGAGCTGGCAAGGGCAAAATGAGAAACCGTCGTCGTAT
CCAGCGCAGGGGACCCTGCATCATCTATAATGAGGACAATGGTATCATCAAGGCCTTCAG
AAACATCCCCGGAATTACTTTGCTTAACGTAAGCAAACTGAACATTTTGAAACTTGCTCC
TGGTGGGCATGTGGGACGTTTCTGCATCTGGACTGAAAGTGCTTTCCGCAAGTTGGATGA
TCTGTATGGCACTTGGCGTAAGGCTGCCTCCCTCAAGAGTAACTACAACCTTCCCATGCA
TAAGATGCTTAATACAGACCTTAGCAGAATCTTGAAGAGCCCTGAGATCCAGAGAGCCCT
CCGAGCACCACGCAAGAAGATTCATCGCAGAGTCCTCAAGAAGAATCCACTGAAAAACCT
GAGAATCATGTTGAAGCTGAACCCATATGCAAAGACAATGCGCCGGAACACCATTCTTCG
CCAGGCCAAGAATCACAAACTCCGGATGGATAAGGCCGCAGCAGCCTTAGAAGCCAAATC
CGAGGAGAAGGGCGTTCCAGGCAAGAAGCCTGTGGTAGGGAAGAAGCTGTTGGTGTTAAG
AAGCAGAAAAAGCCGACCAAGAAACCCAGAAGAAGCCTGCAGAGAAAAAGAAACCT---G
CATAA
>Carnivora_Susu_2_L4
ATGGCGTGCGCTCGTCCATTGATCTCGGTGTACTCCGAAAAGGGGGAGTCATCTGGCAAA
AATGTTACTCTGCCTGCTGTATTCAAGGCTCCCATTCGACCTGATATTGTGAACTTTGTT
CACACCAACTTGCAAAAACAACAGACAGCCATATGCTGTCAGTGAATTAGCAGGTCATCA
AACCAGTGCTGAGTCTTGGGGTACTGGCAGAGCCGTGGCTCGAATTCCCAGAGTTCGAGG
TGGTGGGACTCATTCTGGCCAGGGTGCTTTTGGAAACATGTGTCGTGGGGGCCGCATGTT
TGCACCAACCAAAACCTGGCGCCGTTGGCACCGCAGAGTGAACACAACACAGAAGCGATA
TGCCATCTGCTCCGCCCTGGCTGCCTCCGCCTTACCAGCACTGGTCATGTCTAAAGGTCA
TCGAATTGAGGAAGTTCCTGAACTTCCTTTGGTGGTTGAAGATAAAGTTGAAGGCTACAA
GAAGACCAAGGAGGCTGTTTTGCTTCTTAAGAAACTTAAAGCCTGGAATGATATCAAAAA
GGTCTATGCCTCTCAGCGAATGAGAGCTGGCAAGGGCAAAATGAGGAACCGACGTCGTAT
CCAACGCAGGGGACCCTGCATCATCTATAATGAGGACAACGGTATCATCAAGGCCTTCAG
AAACATCCCCGGAATTACTTTGCTTAACGTAAGCAAACTGAACATTTTGAAACTTGCTCC
TGGTGGGCATGTGGGACGTTTCTGCATCTGGACTGAGAGTGCTTTCCGCAAGTTGGACGA
TCTCTATGGCACTTGGCGTAAGGCTGCCTCCCTCAAGAGTAACTACAACCTTCCCATGCA
TAAGATGCTTAATACAGACCTTAGCAGAATCTTGAAGAGCCCAGAGATTCAGAGAGCCCT
CCGAGCACCACGCAAGAAGATTCATCGCAGAGTCCTCAAGAAGAATCCACTGAAAAACCT
GAGAATCATGTTGAAGCTGAACCCATATGCAAAGACCATGCGCCGGAACACCATTCTTCG
CCAGGCCAAGAATCACAAACTCCGAATGGATAAGGCTGCAGCAGCCTTAGAAGCCAAATC
AGGGGAGAAGGGTGCTCCAGGCAAGAAGCCTGTGGTAGTAAAGAAGCTGTTGGTGTTAAG
AAGCAGAAAAAAGCGACCAAGAAACCAAGAAGAAGCCTGCAGAGAAAAAGAAAGCTGCTG
CATAA
>Carnivora_Tata_L4
ATGGCGTGTGCTTGCCCATTGATATCTGTGTACTCCAAAAAGGGGGAATCATCTGGCAAA
AATGTTACCTTGCCTGCTGTGTTCAAGGCTCCCATTCGACTGGATATTGTGAACTTTGTT
CACACCAACTTGTAAAAACAACAGACAGCCATATGCTGTCAGTGAATTAGCAGGTCATCA
AACCAGTGCTGAGTCTTGGGGTACTGGCAGAGCCATGGCTCGAATTCCCAGAGTTTGGGG
CGGTGGGACTCATTCTGGCCAGGGTGCTTTTGGAAATATGTGTCGCGGGGGCCGCATGTT
TGCACCCACCAAAATCTGGCGCCGTTGGCATCGCAGAGTGAACAGGACACAGAAACGATC
CGCCATCTGCTCTGCCTTGGCTGCCTCGGCCTTACCAGCACTGGTCATGTCTAAAGGTCA
TCGTATTGAGGAAGTTCCTGAACTTCCTTTGGTGGCTGAAGATAAAGTTGAAGGCTACAA
GAAGACCAAGGAGACTGTTTTGCTTCTTAAAAAACTTAAAGCCTGGAATGATATCAAAAA
GGTCTATGCCTCTCAGCGAATGAGAGCTGGCAAGGGCAAAATGAGAAACCGTCATCCTAT
CCAGCGCAGGGGACCCTGCATCATCTACAATGAAGACAATGGTATCATCAAGGCCTTCAG
GAACATTCCTGGAATTACTTTACTTAATGTAAGCAAACTGAACACTTTGAAACTTGCTCC
TGGTGGGCATGTGGGACGTTTCTGCATCTGGACTGAAAGTGCTTTCCACAAGTTAGACGA
TCTATATGGCACTTGGCGTAAGGCTGCCTCCCTCAAGAGTAACTACAACCTTCCCATGCA
TAAGATGCTTAATACAGACCTTAGCAGAATCTTGAAAAGTCCAGAGATCCAAAGAGCCCT
CCGAGCACCACGCAAGAAGATTCATCGCAGGGTCCTGAAGAAGAATCCACTGAAGAATCT
GAGAATCATGTTGAAGCTAAACCCCTATGCAAAGACCATGCACCGGAACACCATTCTTCA
CCAGGCCAGGAATCACAAACTCCGGATGGATAAGGTAGCGGCAGCCTTAGAAGCCAAATC
CGATGAGAAGGGAGTTCCAGGCAAGAAGCCTTTGGTAGGGAAGAAGCTGTTAGTGTGAAG
AAGCAGAAAAAGGCTCCCAAGAAACCAATAAGAAGCCTGCAGAAG---GGTGGCTCAGTG
GTTAA
>Carnivora_Urar_L4
ATGGCGTGTGCTCGCCCATTGATATCTGTGTACTCCGAAAAGGGGGAGTCATCTGGCAAA
AATGTTACTTTGCCTGCTGTGTTCAAGGCTCCCATTCGACCTGATATCGTGAACTTTGTT
CACACCAACTTGCAAAAACAACAGACAGCCATATGCTGTCAGTGAATTAGCAGGTCATCA
AACCAGTGCTGAGTCTTGGGGTACTGGCAGAGCTGTGGCTCGAATTCCCAGAGTTCGAGG
CGGTGGGACTCATTCTGGCCAGGGTGCTTTTGGAAATATGTGTCGTGGAGGCCGCATGTT
TGCACCAACCAAAACCTGGCGCCGTTGGCATCGCCGAGTGAACACAACACAGAAGCGATA
TGCCATCTGCTCTGCCCTGGCTGCCTCAGCCCTACCAGCGCTGGTCATGTCTAAAGGTCA
TCGTATCGAAGAAGTTCCTGAACTTCCTTTGGTGGTTGAAGATAAAGTTGAAGGTTACAA
GAAGACCAAGGAGGCTGTTTTGCTTCTTAAGAAACTTAAAGCCTGGAATGATATCAAAAA
GGTCTATGCCTCTCAGCGAATGAGAGCTGGCAAGGGCAAGATGAGAAACCGTCGCCGTAT
CCAGCGCAGGGGACCGTGCATTATCTACAATGAAGACAACGGTATCATCAAGGCCTTCAG
AAACATCCCTGGAATTACTTTACTTAATGTAAGCAAACTGAACATTTTGAAACTTGCTCC
TGGTGGGCATGTGGGACGTTTCTGCATTTGGACTGAAAGTGCTTTCCGCAAGTTAGACGA
TCTCTATGGCACTTGGCGTAAGGCTGCCTCCCTCAAGAGTAACTACAACCTTCCCATGCA
TAAGATGCTTAATACAGACCTTAGCAGAATCTTGAAAAGTCCAGAGATTCAAAGAGCCCT
CCGAGCACCACGCAAGAAGATTCATCGCAGGGTCCTGAAGAAGAATCCACTGAAGAACCT
GAGAATCATGTTGAAGCTAAACCCATACGCAAAGACCATGCGCCGGAACACCATTCTTCG
CCAGGCCAAGAATCACAAACTCCGTATGGATAAGGCAGCAGCAGCCTTAGAAGCCAAATC
AGATGAGAAGGGGGTTCCAAGCAAGAAGCCTGTGGTAGGGAAGAAGCTGTTGGTGTGAAG
AAGCAGAAAAAGGCTACCAAGAAACCAACAAGAAGCCTACAGAAA---AGAAGCCTGCTG
CCTAA
>Carnivora_Urma_L4
ATGGCGTGTGCTCGCCCATTGATATCTGTGTACTCCGAAAAGGGGGAGTCATCTGGCAAA
AATGTTACTTTGCCTGCTGTGTTCAAGGCTCCCATTCGACCTGATATCGTGAACTTTGTT
CACACCAACTTGCAAAAACAACAGACAGCCATATGCTGTCAGTGAATTAGCAGGTCATCA
AACCAGTGCTGAGTCTTGGGGTACTGGCAGAGCTGTGGCTCGAATTCCCAGAGTTCGAGG
CGGTGGGACTCATTCTGGCCAGGGTGCTTTTGGAAATATGTGTCGTGGAGGCCGCATGTT
TGCACCAACCAAAACCTGGCGCCGTTGGCATCGCCGAGTGAACACAACACAGAAGCGATA
TGCCATCTGCTCTGCCCTGGCTGCCTCAGCCCTACCAGCGCTGGTCATGTCTAAAGGTCA
TCGTATCGAAGAAGTTCCTGAACTTCCTTTGGTGGTTGAAGATAAAGTTGAAGGTTACAA
GAAGACCAAGGAGGCTGTTTTGCTTCTTAAGAAACTTAAAGCCTGGAATGATATCAAAAA
GGTCTATGCCTCTCAGCGAATGAGAGCTGGCAAGGGCAAGATGAGAAACCGTCGCCGTAT
CCAGCGCAGGGGACCGTGCATTATCTACAATGAAGACAACGGTATCATCAAGGCCTTCAG
AAACATCCCTGGAATTACTTTACTTAATGTAAGCAAACTGAACATTTTGAAACTTGCTCC
TGGTGGGCATGTGGGACGTTTCTGCATTTGGACTGAAAGTGCTTTCCGCAAGTTAGACGA
TCTCTATGGCACTTGGCGTAAGGCTGCCTCCCTCAAGAGTAACTACAACCTTCCCATGCA
TAAGATGCTTAATACAGACCTTAGCAGAATCTTGAAAAGTCCAGAGATTCAAAGAGCCCT
CCGAGCACCACGCAAGAAGATTCATCGCAGGGTCCTGAAGAAGAATCCACTGAAGAACCT
GAGAATCATGTTGAAGCTAAACCCATACGCAAAGACCATGCGCCGGAACACCATTCTTCG
CCAGGCCAAGAATCACAAACTCCGTATGGATAAGGCAGCAGCAGCCTTAGAAGCCAAATC
AGATGAGAAGGGGGTTCCAAGCAAGAAGCCTGTGGTAGGGAAGAAGCTGTTGGTGTGAAG
AAGCAGAAAAAGGCTACCAAGAAACCAACAAGAAGCCTACAGAAA---AGAAGCCTGCTG
CCTAA
>Carnivora_Vula_L4
ATGGCGTGTGCTCGTCCGTTGATATCTGTGTACTCCGAAAAGGGGGAATCATCTGGCAAA
AATGTTACCTTGCCTGCTGTGTTTAAGGCTCCCATTCGACCCGATATCGTGAACTTTGTT
CACACCAACTTGCAAAAACAACAGACAGCCATATGCTGTCAGTGAATTAGCAGGTCATCA
AACCAGTGCTGAGTCTTGGGGTACTGGCAGAGCCGTGGCTCGAATTCCCAGAGTTCGAGG
CGGTGGGACTCATTCTGGCCAGGGTGCATTTGGAAATATGTGTCGTGGAGGCCGCATGTT
TGCACCAACCAAAACCTGGCGCCGTTGGCACCGCAGAGTGAACACAACACAAAAGCGATA
CGCCATCTGCTCAGCCCTGGCTGCTTCAGCCTTACCAGCACTGGTCATGTCTAAAGGTCA
TCGTATTGAGGAAGTTCCTGAACTTCCTTTGGTGGTTGAAGATAAAGTTGAAGGCTACAA
GAAGACCAAGGAGGCGGTTTTGCTTCTTAAGAAACTTAAAGCCTGGAATGATATCAAAAA
GGTCTATGCCTCTCAGCGAATGAGAGCTGGCAAAGGCAAAATGAGAAACCGTCGTCGTAT
CCAGCGCAGGGGACCCTGCATCATCTACAATGAAGACAACGGTATCATCAAGGCCTTCAG
AAACATCCCTGGAATTACTTTACTTAATGTAAGCAAGCTGAACATTCTGAAACTTGCTCC
TGGTGGGCATGTGGGACGTTTCTGCATTTGGACTGAAAGTGCTTTCCGCAAGTTAGATGA
TCTGTATGGCACATGGCGTAAGGCTGCCTCCCTCAAGAGTAACTACAACCTTCCCATGCA
TAAGATGCTTAATACAGACCTCAGCAGAATCTTGAAAAGCCCAGAGATCCAAAGAGCCCT
CCGAGCACCACGCAAGAAGATTCATCGTAGAGTCCTGAAGAAGAATCCACTGAAGAACCT
AAGAATCATGTTGAAGCTAAACCCGTATGCAAAGACCATGCGCCGGAACACCATTCTTCG
CCAGGCCAAGAATCACAAACTCCGGATGGATAAGGCGGCAGCAGCCTTAGAAGCCAAATC
GGAGGAGAAGGGGGTTCCAGGCAAGAAGCCCACGGTAGGGAAGAAACTATTGGTGTGAAA
AAGCCGAAAAAGGCTACCAAGAAACCAACAAGAAACCTGCAGAAAAGAAGAAGCCTGCTG
CCTAA
>Carnivora_Vuvu_L4
ATGGCGTGTGCTCGTCCATTGATATCTGTGTACTCCGAAAAGGGGGAATCATCTGGCAAA
GATGTTACCTTGCCTGCTGTGTTTAAAGCTCCCATTCAACCTGATATCGTGAATTTTGTT
CACACCAACTTGCAAAAACAACAGACAGCCATATGCTGTCAGTGAATTAGCAGGTCATCA
AACCAGTGCTGAGTCTTGGGGTACTGGCAGAGCCGTGGCTCGAATTCCCAGAGTTCGAGG
-GGTGGGCCTCATTCTGGCCAGGGTGCATTTGGAAATATGTGTCGTGGAGGCCGCATGTT
TGCACCAACCAAAACCTGGCGCCGTTGGCACCGCAGAGTGAACACAACACAAAAGCGATA
CGCCATCTGCTCAGCCCTGGCTGCTTCAGCCTTACCAGCACTGGTCATGTCTAAAGGTCA
TCGTATTGAGGAAGTTCCTGAACTTCCTTTGGTGGTTGAAGATAAAGTTGAAGGCTACAA
GAAGACCAAGGAGGCGGTTTTGCTTCTTAAGAAACTTAAAGCCTGGAATGATATCAAAAA
GGTCTATGCCTCTCAGCGAATGAGAGCTGGCAAAGGCAAAATGAGAAACCGTCGTCGTAT
CCAGCGCAGGGGACCCTGCATCATCTACAATGAAGACAACGGTATCATCAAGGCCTTCAG
AAACATCCCTGGAATTACTTTACTTAATGTAAGCAAGCTGAACATTCTGAAACTTGCTCC
TGGTGGGCATGTGGGACGTTTCTGCATTTGGACTGAAAGTGCTTTCCGCAAGTTAGACGA
TCTGTATGGCACTTGGCGTAAGGCTGCCTCCCTCAAGAGTAACTACAACCTTCCCATGCA
TAAGATGCTTAATACAGACCTCAGCAGAATCTTGAAAAGCCCAGAGATCCAAAGAGCCCT
CCGAGCACCACGCAAGAAGATTCATCGTAGAGTCCTGAAGAAGAATCCACTGAAGAACCT
AAGAATCATGTTGAAGCTAAACCCGTATGCAAAGACCATGCGCCGGAACACCATTCTTCG
CCAGGCCAAGAATCACAAACTCCGGATGGATAAGGCGGCAGCAGCCTTAGAAGCCAAATC
GGAGGAGAAGGGGGTTCCAGGCAAGAAGCCCACGGTAGGGAAGAAACTATTGGTGTGAAA
AAGCCGAAAAAGGCTACCAAGAAACCAACAAGAAACCTGCAGAAAAGAAGAAGCCTGCTG
CCTAA
>Carnivora_Zaca_L4
ATGGCGTGTGCTCGTCCATTGATATCTGTGTACTCCGAAAAGGGGGAATCATCTGGCAAA
AATGTTACTTTGCCTGCTGTTTTCAAGGCTCCCATTCGACCTGATATCGTGAACTTTGTT
CACACCAACTTGCAAAAACAACAGACAGCCGTATGCTGTCAGTGAATTGGCAGGTCATCA
AACCAGTGCTGAGTCTTGGGGTACTGGCAGAGCTGTGGCTCGAATTCCCAGAGTTCGAGG
CGGAGGGACTCATTCTGGCCAGGGTGCTTTTGGAAATATGTGTCGTGGGGGCCGCATGTT
TGCACCAACCAAAACCTGGCGCCGTTGGCATCGCAGAGTAAACACAACACAGAAGCGATA
TGCCATCTGCTCTGCCCTGGCTGCCTCAGCCTTACCAGCACTGGTCATGTCTAAAGGTCA
CCGTATTGAGGAAGTTCCTGAACTTCCTTTGGTGGTTGAAGATAAAGTTGAAGGCTACAA
GAAGACCAAGGAGGCTGTTTTGCTTCTTAAGAAACTTAAAGCCTGGAATGATATCAAAAA
GGTCTATGCTTCTCAGCGAATGAGAGCTGGCAAGGGCAAAATGAGAAACCGCCGTCGTAT
CCAGCGCAGGGGACCCTGCATCATCTACAATGAAGACAACGGTATCATCAAGGCCTTCAG
AAACATTCCTGGAATTACTTTACTTAATGTAAGCAAACTGAACATTTTGAAACTTGCTCC
TGGTGGGCATGTGGGACGTTTCTGCATTTGGACTGAAAGTGCTTTCCGCAAGTTAGACGA
TCTGTATGGCACTTGGCGTAAGGCTGCCTCCCTCAAGAGTAACTACAACCTTCCCATGCA
TAAGATGCTTAATACAGACCTTAGCAGAATCTTGAAAAGTCCAGAGATCCAAAGAGCCCT
CCGAGCACCACGCAAGAAGATTCATCGCAGAGTCCTGAAGAAGAATCCACTGAAGAACCT
GAGAATCATGTTGAAGCTAAACCCATATGCAAAGACCATGCGCCGGAATACCATTCTTCG
CCAGGCCAAGAATCACAAACTCCGAATGGATAAGGCAGCAGCAGCCTTAGAAGCCAAATC
AGATGAGAAGGGGGTTCCAGGCAAGAAGCCTGTGGTTGGGAAGAAGCTGTTGGTGTGAAG
AAGCAGAAAAAGGCTACCAAGAAACCAACAAGAAGCCTGCAGAAA---AGAAGCCTACTG
CCTAA
>Cetartiodactyla_Bamu_L4
ATGGCGTGTGCTCGTCCACTGATATCAGTGTACTCTGAAAAGGGGGAGTCATCTGGCAAA
AATGTCACTTTGCCTGCTGTGTTCAAGGCTCCCATTCGACCAGATATTGTGAACTTTGTT
CACACCAACTTGCAAAAACAACAGACAGCCCTATGCTGTCAGTGAATTAGCAGGTCATCA
AACCAGTGCTGAGTCTTGGGGTACTGGCAGAGCTGTGGCTCGAATTCCCAGGGTTCGAGG
TGGCGGCACTCATTCTGGCCAGGGTGCTTTTGGAAATATGTGTCGTGGGGGCCGCATGTT
TGCACCAACCAAGACCTGGCGACGTTGGCACCGCAGAGTGAATACAACGCAGAAACGATA
TGCCATCTGCTCTGCGTTGGCTGCCTCGGCTTTACCAGCGCTGGTCATGTCTAAAGGTCA
TCGTATAGAGGAAGTTCCTGAACTTCCTTTGGTGGTTGAAGATAAAGTTGAAGGCTACAA
GAAGACCAAGGAGGCTGTTTTGCTCCTGAAGAAACTTAAGGCTTGGAATGATATCAAAAA
GGTCTACGCCTCGCAGCGAATGAGAGCTGGCAAAGGCAAAATGAGAAACCGTCGCCGTAT
CCAGCGCAGGGGACCCTGCATCATTTATAATGAGGACAATGGTATCATCAAGGCCTTCAG
AAACATCCCTGGAATTACTCTGCTTAATGTAAGCAAACTGAACATTTTGAAACTTGCTCC
TGGTGGGCATGTGGGACGTTTCTGCATTTGGACTGAAAGTGCTTTCCGCAAGTTAGATGA
GCTGTATGGCACCTGGCGTAAAGCTGCCTCCCTCAAGAGTAACTACAACCTCCCCATGCA
CAAGATGCTCAATACAGACCTTAGCAGAATCTTGAAAAGCCCAGAGATCCAAAGAGCCCT
CCGAGCACCACGCAAGAAGATTCATCGCAGAGTCCTGAAGAAGAATCCACTGAAAAACCT
GAGAATCATGTTGAAGCTAAACCCATATGCAAAGACCATGCGCCGGAACACCATTCTTCG
CCAGGCCAAGAACCACAAAATCCGGATGGATAGGGCAGC---------------------
------------------------------------------------------------
------------------------------------------------------------
--TAA
>Cetartiodactyla_Glme_L4
ATGGCGTGTGCTCGTCCACTGATATCAGTGTACTCTGAAAAGGGGGAGTCATCTGGCAAA
AATGTCACTTTGCCTGCTGTGTTCAAGGCTCCCATTCGACCAGATATTGTGAACTTTGTT
CACACCAACTTGCAAAAACAACAGACAGCCCTATGCTGTCAGTGAGTTAGCAGGTCATCA
AACCAGTGCTGAGTCTTGGGGTACTGGCAGAGCTGTGGCTCGAATTCCCAGGGTTCGAGG
TGGCGGCACTCATTCTGGCCAGGGTGCTTTTGGAAATATGTGTCGTGGGGGCCGCATGTT
TGCACCAACCAAGACCTGGCGACGTTGGCACCGCAGAGTGAATACAACGCAGAAGCGATA
TGCCATCTGCTCTGCGTTGGCTGCCTCGGCTTTACCAGCGCTGGTCATGTCTAAAGGTCA
TCGTATAGAGGAAGTTCCTGAACTTCCTTTGGTGGTTGAAGATAAAGTTGAAGGCTACAA
GAAGACCAAGGAGGCTGTTTTGCTCCTGAAGAAACTTAAGGCTTGGAATGATATCAAAAA
GGTCTACGCCTCGCAGCGAATGAGAGCTGGCAAAGGCAAAATGAGAAACCGTCGCCGTAT
CCAGCGCAGGGGACCCTGCATCATTTATAATGAGGACAATGGTATCATCAAGGCCTTCAG
AAACATCCCTGGAATTACTCTGCTTAATGTAAGCAAACTGAACATTTTGAAACTTGCTCC
TGGTGGGCACGTGGGACGTTTCTGCATTTGGACTGAAAGTGCTTTCCGCAAGTTAGATGA
GCTGTATGGCACTTGGCGTAAATCTGCCTCCCTCAAGAGTAACTACAACCTCCCCATGCA
CAAGATGCTCAATACAGACCTTAGCAGAATCTTGAAAAGCCCAGAGATCCAAAGAGCCCT
CCGAGCACCACGCAAGAAGATTCATCGCAGAGTCTTGAAGAAGAATCCACTGAAAAACCT
GAGAATCATGTTGAAGCTAAACCCATATGCAAAGACCATGCGCCGGAACACCATTCTTCG
CCAGGCCAGGAACCACAAAATCCGGATGGATAGGGTAGCAGCAGCACTAGAAGCCAAATC
AGATGAGAAGGGGATTCCAGGCAAGAAGCCTGTGATGGGAAAGAAGCCATTTGCGTTAAG
AAGCTGAAAAAGGTGACCAAGAAACCAAAAAGAAGCCTGCAGAAAAAAAGAAGGCTGCTG
CATAA
>Chiroptera_Eihe_L4
ATGGCGTGTACTCGTCCACTGATAGCGGTGTACACCAAAAAGGGAGAATCATCTGGCAAA
AATGTCACTGTGCCAGCTGTGTTCAAGGCTCCCATTCGACCAGATATTGCGAACTCTGTT
CACACTAATTTGCAAAAGCAATAGACAGCCCTGTGCTGTCACTGAACTAGCAGGTCATCA
AACCAGTTCTGAGTCATGGGGTACTGGCAGAGCTGTGGCTCAAAATCCCAGAGTTCAAGG
TGATGGGACTTATCCTGGCCAGGGTGCTTTTGGCAATATGTGCCGTGGGGGCCGCATGTT
TGCATCAACCAAAACCTGGCCCTATTGGCACCACAGACTGAACACAACACAGAAGCAAAA
GGCCATCTGCTCTGCCCTGCCTGCCTCGGTCTTACCAGCACTGGTCATGTCTAAAGGTCA
TCATATTGAGGAAGTTCCTGAACTTCCTTTGGTGGTTGAAGATAAGGTTGAAGGCTACAA
GAAGACCAAGGAGGCTGTTTGGTTTTTTAAGAAACTTAAGGCCTGGAATGATATTAAAAA
GATGTATGCCTCTCAGT--------------AA---------------------------
------------------------------------------------------------
------------------------------------------------------------
------------------------------------------------------------
------------------------------------------------------------
------------------------------------------------------------
------------------------------------------------------------
------------------------------------------------------------
------------------------------------------------------------
------------------------------------------------------------
------------------------------------------------------------
-----
>Chiroptera_Hiar_1_L4
ATGGCGTGTGCTCGTCCACTGATATCGGTGTACTCCGAAAAGGGGGAATCATCTGGCAAA
AATGTCACTTTGCCTGCTGTGTTCAAGGCCCCCATTCGACCGGATATTGTGAACTTTGTT
CACACCAACTTGCAAAAACAATAGACAGCCCTATGCTGTCAGTGAATTAGCAGGTCATCA
AACCAGTGCTGAGTCTTGGGGTACTGGCAGAGCTGTGGCTCGAATTCCCAGAGTTCGAGG
TGGTGGGACTCATTCTGGCCAGGGTGCCTTTGGCAATATGTGTCGTGGAGGCCGCATGTT
TGCACCAACCAAAACCTGGCGTCGTTGGCACCGCAGAGTAAACACAACACAGAAGAGATA
CGCCATCTGCTCTGCCTTGGCTGCCTCGGCCTTACCAGCGCTGGTCATGTCTAAAGGTCA
TCGTATTGAGGAAGTTCCTGAACTTCCTTTGGTGGTTGAAGATAAAGTTGAAGGCTACAA
GAAGACCAAGGAGGCTGTTTTGCTTCTTAAGAAGCTTAAGGCCTGGAATGATATAAAAAA
GGTCTATGCCTCTCAGCGAATGAGAGCTGGCAAGGGCAAAATGAGAAACCGTCGTCGTAT
CCAGCGCAAGGGACCTTGCATTATCTATAATGAGGACAATGGCATCATCAAAGCCTTCAG
AAACATTCCTGGAATTACTCTGCTTAATGTAAGCAAACTGAACATTTTGAAACTTGCTCC
TGGTGGACATGTGGGCCGTTTCTGCATTTGGACTGAAAGTGCTTTCCGCAAGTTAGATGA
GCTGTATGGCACTTGGCGTAAAGCTGCCTCCCTCAAGAGTAACTACAACCTTCCCATGCA
CAAGATGCTTAATACAGACCTTAGCAGGATTTTGAAAAGCCCAGAGATTCAAAGAGCCCT
CCGAGCACCACGCAAGAAGATTCATCGCAGAGTCCTGAAAAAGAATCCACTGAAAAACCT
GAGAATCATGTTGAAGTTAAACCCATATGCAAAGACCATGCGCCGGAACACCATTCTTCG
CCAGGCCAAGAATCACAAGCTCCGGGTGGATAAAGCAGCAGCAGCTCTAGAAGCCAAATC
AGGTGAAAAGGGGGTCCCAGGCAAGAAGCCAGCGGTAGGGAAGAAGCAATTGGCGTTACG
AAGCAGAAAAAGGCTACCAAGAAACCAAGAAGAAACCTGCGGAAAAAAAGAAGCCTGTGG
CATAA
>Chiroptera_Hiar_2_L4
ATGGCGTGTGCTCGTCCACTGATATCGGTGTACTCCGAAAAGGGGGAATCATCTGGCAAA
AATGTCACTTTGCCTGCTGTGTTCAAGGCCCCCATTCGACCGGATATTGTGAACTTTGTT
CACACCAACTTGCAAAAACAATAGACAGCCCTATGCTGTCAGTGAATTAGCAGGTCATCA
AACCAGTGCTGAGTCTTGGGGTACTGGCAGAGCTGTGGCTCGAATTCCCAGAGTTCGAGG
TGGTGGGACTCATTCTGGCCAGGGTGCCTTTGGCAATATGTGTCGTGGAGGCCGCATGTT
TGCACCAACCAAAACCTGGCGTCGTTGGCACCGCAGAGTAAACACAACACAGAAGAGATA
CGCCATCTGCTCTGCCTTGGCTGCCTCGGCCTTACCAGCGCTGGTCATGTCTAAAGGTCA
TCGTATTGAGGAAGTTCCTGAACTTCCTTTGGTGGTTGAAGATAAAGTTGAAGGCTACAA
GAAGACCAAGGAGGCTGTTTTGCTTCTTAAGAAGCTTAAGGCCTGGAATGATATAAAAAA
GGTCTATGCCTCTCAGCGAATGAGAGCTGGCAAGGGCAAAATGAGAAACCGTCGTCGTAT
CCAGCGCAAGGGACCTTGCATTATCTATAATGAGGACAATGGCATCATCAAAGCCTTCAG
AAACATTCCTGGAATTACTCTGCTTAATGTAAGCAAACTGAACATTTTGAAACTTGCTCC
TGGTGGACATGTGGGCCGTTTCTGCATTTGGACTGAAAGTGCTTTCCGCAAGTTAGATGA
GCTGTATGGCACTTGGCGTAAAGCTGCCTCCCTCAAGAGTAACTACAACCTTCCCATGCA
CAAGATGCTTAATACAGACCTTAGCAGGATTTTGAAAAGCCCAGAGATTCAAAGAGCCCT
CCGAGCACCACGCAAGAAGATTCATCGCAGAGTCCTGAAAAAGAATCCACTGAAAAACCT
GAGAATCATGTTGAAGTTAAACCCATATGCAAAGACCATGCGCCGGAACACCATTCTTCG
CCAGGCCAAGAATCACAAGCTCCGGGTGGATAAAGCAGCAGCAGCTCTAGAAGCCAAATC
AGGTGAAAAGGGGGTCCCAGGCAAGAAGCCAGCGGTAGGGAAGAAGCAATTGGCGTTACG
AAGCAGAAAAAGGCTACCAAGAAACCAAGAAGAAACCTGCGGAAAAAAAGAAGCCTGTGG
CATAA
>Chiroptera_Mely_L4
------------------------------------------------------------
------------------------------------------------ATG---------
------------------------------------------------------------
------------------------------------------------------------
----------------------------------------------GGGGGCCACAGGTT
TGCACCAACCAAAACCTGGTACTGCCAGCACCACAGAGTGAACAGAACACAGAAGAGATA
TGCTATCTGCACTGCTGTAGCTGCATCGGCCTTACCAGCTCTGGTCATGTCTAAAAGCCA
TAGTATTGAGGAAGTTCCTGAATTTCCTTTGGTGATTGAAGACAAAGTTGAAGGCTACAA
GAAGACCAAGGAGGCAGTTTTGCTTCCTAAGAAGCTTAAGGCCTGGAATGATATAAAAAA
GGTCTATGCCTCTCAGCAAATGAGAGCTGGCAAGGGCAAAATGAGAAACCAT---TGTAT
CCAGTGCAGAGGATCTTGCATCATCTACAATGAGGGCAACGGTATCATAAAGGCCTTCAG
AAACATCCCTGGAATTACTCTGCTTAATG-------------------------------
------------------------------------------------------------
------------------------------------------------------------
-----------CCAAGAATC-------------------------------ACAAGCTCC
ATGTGGATAAAGCAG---------------------------------------CAGCAG
CAGCAGCACTAGAAGCCAAATCAAATAAGAAGGGGGTTCAAGGCAAGAAGCCGGTTGTGG
GAAGAAAGGAAAGAAGGCTGTTGGCATTATGAAA--------------------------
------------------------------------------------------------
------------------AAGAAGTCA---------------------------------
-----
>Chiroptera_Mybr_1_L4
ATGGCGTGTGCTCGTCCACTGATATCTGTGTACTCTGAAAAGGGGGAAACATCTGGCAAA
AATGTCACTTTGCCTGCTGTGTTCAAGGCTCCCATTCGACCAGATATTGTGAATTTTGTT
CACACCAACTTGCAAAAACAATAGACAGCCCTATGCTGTCAGTGAATTGGCAGGTCATCA
AACTAGCGCCGAGTCCTGGGGTACTGGCAGAGCTGTGGCTCGAATTCCCAGAGTCCGGGG
TGGTGGAACTCATTCTGGCCAGGGTGCTTTCGGAAATATGTGTCGTGGGGGCCGCATGTT
TGCACCAACCAAAACCTGGCGCCGTTGGCACCGGAGAGTAAACACAACACAGAAACGATA
TGCCATCTGCTCTGCCCTTGCTGCCTCGGCTTTACCAGCACTGGTCATGTCTAAAGGTCA
CCGTATTGAGGAAGTTCCTGAACTTCCTTTGGTGGTTGAAGATAAAGTTGAAGGCTACAA
GAAAACCAAGGAGGCTGTTTTGCTTCTTAAGAAACTTAAGGCCTGGAATGATATTAAAAA
GGTCTATGCCTCTCAGCGAATGAGGGCTGGCAAGGGCAAAATGAGAAACCGTCGTCGTAT
CCAGCGCAGGGGACCTTGTATCATCTATAATGAGGACAACGGTATCATCAAAGCCTTCAG
AAACATCCCTGGAATTACTCTGCTTAATGTAAGCAAACTGAACATTTTGAAACTTGCACC
TGGAGGGCATGTGGGCCGTTTCTGCATTTGGACTGAAAGTGCTTTCCGCAAGTTAGATGA
GCTGTATGGCACTTGGCGTAGAGCTGCCTCCCTCAAGAGTAACTACAACCTTCCCATGCA
CAAGATGCTCAATACAGACCTTAGCAGAATCTTGAAAAGCCCAGAGATCCAAAGAGCCCT
CCGAGCACCACGCAAGAAGATTCACCGCAGAGTCCTGAAGAAGAATCCACTGAAAAACCT
GAGAATCATGTTGAAGCTAAACCCATATGCAAAGACTATGCGCCGGAACACCATTCTTCG
GCAGGCCAAGAATCACAAGCTTCGGGTGGATAAAGCAGCAGCAGCACTAGAAGCCAAATC
AGATGAGAAGGGTGTTCCAGGCAAGAAGCCTGTGGTAGGGAAGAAGCTGCTGGCCTTAAG
AAGCAGAAAAAGGCTACCAAGAAACCAAGAAGAAGCCGGCAGAAAAAAAGAAGCCTGTGG
CATAA
>Chiroptera_Myda_1_L4
ATGGCGTGTGCTCGTCCACTGATATCCGTGTACTCTGAAAAGGGGGAAACATCTGGCAAA
AATGTCACTTTGCCGGCTGTCTTCAAGGCTCCCATTCGACCAGATATTGTGAATTTTGTT
CACACCAACTTGCAAAAACAATAGACAGCCCTATGCTGTCAGTGAATTGGCAGGTCATCA
AACCAGTGCCGAGTCCTGGGGTACTGGCAGAGCTGTGGCTCGAATTCCCAGAGTCCGAGG
TGGTGGAACTCATTCTGGCCAGGGTGCTTTTGGAAATATGTGTCGTGGGGGCCGCATGTT
TGCACCAACCAAAACCTGGCGCCGTTGGCACCGCAGAGTGAACACAACACAGAAACGATA
TGCCATCTGCTCTGCCCTTGCTGCCTCGGCCTTACCAGCGCTGGTCATGTCTAAAGGTCA
CCGTATTGAGGAAGTTCCTGAACTTCCTTTGGTGGTTGAAGATAAAGTTGAAGGCTACAA
GAAAACCAAGGAGGCTGTTTTGCTTCTTAAGAAACTTAAGGCCTGGAATGATATAAAAAA
GGTCTATGCCTCTCAGCGAATGAGGGCTGGCAAGGGCAAAATGAGAAACCGCCGTCGTAT
CCAGCGCAGGGGACCTTGTATCATCTATAATGAGGACAACGGTATCATCAAAGCCTTCAG
AAACATCCCTGGAATTACTCTGCTTAATGTAAGCAAACTGAACATTTTGAAACTTGCACC
TGGAGGGCATGTGGGCCGTTTCTGCATTTGGACTGAAAGTGCTTTCCGCAAGTTAGATGA
GCTGTATGGCACTTGGCGTAGAGCTGCCTCCCTCAAGAGTAATTACAACCTTCCCATGCA
CAAGATGCTCAATACGGACCTGAGCAGAATCTTGAAAAGCCCAGAGATCCAAAGAGCCCT
CCGAGCACCACGCAAGAAGATTCACCGCCGAGTCCTGAAGAAGAATCCACTGAAAAACCT
GAGAATCATGTTGAAGCTAAACCCATATGCAAAGACTATGCGCCGGAACACCATTCTTCG
TCACGCCAAGAACCACAAGCTTCGGGTGGATAGAGCAGCAGCAGCACTAGAAGCCAAATC
AGATGAGAAGGGGGTTCCAGGCAAGAAGCCTGTGGTCGGGAAGAAGCTGTTGGCCTGAAG
AAGCAGAAAAAGGCTACCAAGAAGCCAAGAAGAAGCCGGCAGAAAAAAAGAAGCCTGTGG
CATAA
>Chiroptera_Mylu_L4
ATGGCGTGTGCTCGTCCACTGATATCTGTGTACTCTGAAAAGGGGGAAACATCTGGCAAA
AATGTCACTTTGCCTGCTGTGTTCAAGGCTCCCATTCGACCAGATATTGTGAATTTTGTT
CACACCAACTTGCAAAAACAATAGACAGCCCTATGCTGTCAGTGAATTGGCAGGTCATCA
AACCAGTGCCGAGTCCTGGGGTACTGGCAGAGCTGTGGCTCGAATTCCCAGAGTCCGAGG
TGGTGGAACTCATTCTGGCCAGGGTGCTTTTGGAAATATGTGTCGTGGGGGCCGCATGTT
TGCACCAACCAAAACCTGGCGCCGTTGGCACCGCAGAGTAAACACAACACAGAAACGATA
TGCCATCTGCTCTGCCCTTGCTGCCTCGGCCTTACCAGCACTGGTCATGTCTAAAGGTCA
CCGTATTGAGGAAGTTCCTGAACTTCCTTTGGTGGTTGAAGATAAAGTTGAAGGCTACAA
GAAAACCAAGGAGGCTGTTTTGCTTCTTAAGAAACTTAAGGCCTGGAATGATATTAAAAA
GGTCTATGCCTCTCAGCGAATGAGGGCTGGCAAGGGCAAAATGAGAAACCGTCGTCGTAT
CCAGCGCAGGGGACCTTGTATCATCTATAATGAGGACAACGGTATCATCAAAGCCTTCAG
AAACATCCCTGGAATTACTCTGCTTAATGTAAGCAAACTGAACATTTTGAAACTTGCACC
TGGAGGGCATGTGGGCCGTTTCTGCATTTGGACTGAAAGTGCTTTCCGCAAGTTAGATGA
GCTGTATGGCACTTGGCGTAGAGCTGCCTCCCTCAAGAGTAACTACAACCTTCCCATGCA
CAAGATGCTCAATACAGACCTTAGCAGAATCTTGAAAAGCCCAGAGATCCAAAGAGCCCT
CCGAGCACCACGCAAGAAGATTCACCGCAGAGTCCTGAAGAAGAATCCACTGAAAAACCT
GAGAATCATGTTGAAGCTAAACCCATATGCAAAGACTATGCGCCGGAACACCATTCTTCG
TCAGGCCAAGAACCACAAGCTTCGGGTGGATAAAGCAGCAGCAGCACTAGAAGCCAAATC
AGATGAGAAGGGTGTTCCAGGCAAGAAGCCTGTGGTAGGGAAGAAGCTGCTGGCCTTAAG
AAGCAGAAAAAGGCTACCAAGAAACCAAGAAGAAGCCGGCAGAAAAAAAGAAGCCTGTGG
CATAA
>Chiroptera_Mylu_1_L4
ATGGCGTGTGCTCGTCCACTGATATCTGTGTACTCTGAAAAGGGGGAAACATCTGGCAAA
AATGTCACTTTGCCTGCTGTGTTCAAGGCTCCCATTCGACCAGATATTGTGAATTTTGTT
CACACCAACTTGCAAAAACAATAGACAGCCCTATGCTGTCAGTGAATTGGCAGGTCATCA
AACCAGTGCCGAGTCCTGGGGTACTGGCAGAGCTGTGGCTCGAATTCCCAGAGTCCGAGG
TGGTGGAACTCATTCTGGCCAGGGTGCTTTTGGAAATATGTGTCGTGGGGGCCGCATGTT
TGCACCAACCAAAACCTGGCGCCGTTGGCACCGCAGAGTAAACACAACACAGAAACGATA
TGCCATCTGCTCTGCCCTTGCTGCCTCGGCCTTACCAGCACTGGTCATGTCTAAAGGTCA
CCGTATTGAGGAAGTTCCTGAACTTCCTTTGGTGGTTGAAGATAAAGTTGAAGGCTACAA
GAAAACCAAGGAGGCTGTTTTGCTTCTTAAGAAACTTAAGGCCTGGAATGATATTAAAAA
GGTCTATGCCTCTCAGCGAATGAGGGCTGGCAAGGGCAAAATGAGAAACCGTCGTCGTAT
CCAGCGCAGGGGACCTTGTATCATCTATAATGAGGACAACGGTATCATCAAAGCCTTCAG
AAACATCCCTGGAATTACTCTGCTTAATGTAAGCAAACTGAACATTTTGAAACTTGCACC
TGGAGGGCATGTGGGCCGTTTCTGCATTTGGACTGAAAGTGCTTTCCGCAAGTTAGATGA
GCTGTATGGCACTTGGCGTAGAGCTGCCTCCCTCAAGAGTAACTACAACCTTCCCATGCA
CAAGATGCTCAATACAGACCTTAGCAGAATCTTGAAAAGCCCAGAGATCCAAAGAGCCCT
CCGAGCACCACGCAAGAAGATTCACCGCAGAGTCCTGAAGAAGAATCCACTGAAAAACCT
GAGAATCATGTTGAAGCTAAACCCATATGCAAAGACTATGCGCCGGAACACCATTCTTCG
TCAGGCCAAGAACCACAAGCTTCGGGTGGATAAAGCAGCAGCAGCACTAGAAGCCAAATC
AGATGAGAAGGGTGTTCCAGGCAAGAAGCCTGTGGTAGGGAAGAAGCTGCTGGCCTTAAG
AAGCAGAAAAAGGCTACCAAGAAACCAAGAAGAAGCCGGCAGAAAAAAAGAAGCCTGTGG
CATAA
>Chiroptera_Ptal_L4
ATGGCGTGTGCTCGTCCTCTGATATCGGTGTACTCCGAAAAGGGGGAATCATCTGGCAAA
AATGTTACTTTGCCAGCTGTGTTCAAGGCTCCCATTCGACCAGATATTGTGAACTTTGTT
CACACCAACTTGCAAAAACAATAGGCAGCCCTATGCTGTCAGTGAATTAGCAGGTCATCA
AACCAGTGCTGAGTCGTGGGGTACTGGCAGAGCTGTGGCTCGAATTCCCAGAGTTCGAGG
CGGTGGGACTCATTCCGGCCAGGGTGCTTTTGGCAATATGTGTCGTGGAGGCCGCATGTT
TGCACCAACGAAAACCTGGCGCCGTTGGCACCGCAGAGTGAACACAACACAGAAGCGATA
TGCCATCTGCTCTGCTCTGGCTGCCTCAGCCTTACCAGCACTGGTTATGTCTAAAGGTCA
TCGAATTGAGGAAGTTCCTGAACTTCCTTTGGTGGTTGAAGATAAAGTTGAAGGCTACAA
GAAGACCAAGGAGGCTGTTTTGCTTCTTAAGAAACTTAAGGCCTGGAATGATATAAAAAA
GGTGTATGCCTCTCAACGAATGAGAGCTGGCAAGGGCAAAATGAGAAACCGTCGTCGTAT
CCAGCGCAGGGGACCTTGCATAATCTATAATGAGGACAATGGCATCATCAAAGCCTTCAG
AAATATCCCTGGAATCACTCTGCTTAATGTAAGCAAACTGAACATTTTGAAACTTGCTCC
TGGTGGGCATGTGGGCCGTTTCTGCATTTGGACTGAAAGTGCTTTCCGCAAATTAGATGA
TCTGTATGGCACTTGGCGTAAAGCTGCCTCTCTCAAGAGTAACTACAACCTTCCCATGCA
CAAGATGCTCAATACAGACCTTAGCAGAATCTTGAAAAGCCCAGAGATCCAGAGAGCCCT
CCGAGCACCACGCAAGAAGATTCATCGCAGAGTCCTAAAGAAGAATCCACTGAAAAACTT
GAGAATCATGTTGAAGCTAAACCCATATGCAAAGACCATGCGCCGGAACACCATCCTTCG
CCAGGCCAAGAATCACAAGCTCCGGGTAGATAAG--------------------------
------------------------------------------------------------
---------------------------AGAAG----------------------------
--TAA
>Chiroptera_Ptva_L4
ATGGCGTGTGCTCGTCCTCTGATATCGGTGTACTCCGAAAAGGGGGAATCATCTGGCAAA
AATGTCACTTTGCCAGCTGTGTTCAAGGCTCCCATTCGACCAGATATTGTGAACTTTGTT
CACACCAACTTGCAAAAACAATAGGCAGCCCTATGCTGTCAGTGAATTAGCAGGTCATCA
AACCAGTGCTGAGTCGTGGGGTACTGGCAGAGCTGTGGCTCGAATTCCCAGAGTTCGAGG
CGGTGGGACTCATTCCGGCCAGGGTGCTTTTGGCAATATGTGTCGTGGAGGCCGCATGTT
TGCACCAACGAAAACCTGGCGCCGTTGGCACCGCAGAGTGAACACAACACAGAAGCGATA
TGCCATCTGCTCTGCTCTGGCTGCCTCAGCCTTACCAGCACTGGTTATGTCTAAAGGTCA
TCGAATTGAGGAGGTTCCTGAACTTCCTTTGGTGGTTGAAGATAAAGTTGAAGGCTACAA
GAAGACCAAGGAGGCTGTTTTGCTTCTTAAGAAACTTAAGGCCTGGAATGATATAAAAAA
GGTGTATGCCTCTCAACGAATGAGAGCTGGCAAGGGCAAAATGAGAAACCGTCGTCGTAT
CCAGCGCAGGGGACCTTGCATAATCTATAATGAGGACAATGGCATCATCAAAGCTTTCAG
AAATATCCCTGGAATCACTCTGCTTAATGTAAGCAAACTGAACATTTTGAAACTTGCTCC
TGGCGGGCATGTGGGCCGTTTCTGCATTTGGACTGAAAGTGCTTTCCGCAAATTAGATGA
TCTGTATGGCACTTGGCGTAAAGCTGCCTCTCTCAAGAGTAACTACAACCTTCCCATGCA
CAAGATGCTCAATACAGACCTTAGCAGAATCTTGAAAAGCCCAGAGATCCAGAGAGCCCT
CCGAGCACCACGCAAGAAGATTCATCGCAGAGTCCTAAAGAAGAATCCACTGAAAAACTT
GAGAATCATGTTGAAGCTAAACCCATATGCAAAGACCATGCGCCGGAACACCATCCTTCG
CCAGGCCAAGAATCACAAGCTCCGGGTAGATAAG--------------------------
------------------------------------------------------------
---------------------------AGAAG----------------------------
--TAA
>Chiroptera_Rhfe_1_L4
ATGGCGTGTGCTCGTCCACTGATATCGGTGTACTCCGAAAAGGGGGAATCATCTGGCAAA
AATGTCACTTTGCCTGCTGTGTTCAAGGCTCCCATTCGACCGGATATTGTGAACTTTGTT
CACACCAACTTGGAAAAACAATAGACAGCCCTATGCTGTCAGTGAATTAGCAGGTCATCA
AACCAGTGCTGAGTCATGGGGTACTGGCAGAGCTGTGGCTCGAATTCCCAGAGTTCGAGG
TGGTGGGACTCATTCTGGCCAGGGTGCCTTTGGCAATATGTGTCGTGGAGGCCGCATGTT
TGCACCAACTAAAACCTGGCGCCGTTGGCACCGCAGAGTAAACACAACGCAGAAGCGATA
CGCCATCTGCTCTGCCTTGGCTGCCTCGGCCTTACCAGCGCTGGTTATGTCTAAAGGTCA
TCGTATTGAGGAAGTTCCTGAACTTCCTTTGGTGGTTGAAGATAAAGTGGAAGGCTACAA
GAAGACCAAGGAGGCTGTTTTGCTTCTTAAGAAGCTTAAGGCCTGGAATGATATCAAAAA
GGTCTATGCCTCTCAGCGAATGAGAGCTGGCAAGGGCAAAATGAGAAACCGTCGTCGTAT
CCAGCGCAGGGGCCCTTGCATTATCTATAACGAGGACAATGGCATCATCAAAGCCTTCAG
AAACATCCCTGGAATTACTCTGCTTAATGTAAGCAAACTGAACATTTTGAAACTTGCTCC
TGGTGGGCATGTGGGCCGTTTCTGCATTTGGACTGAAAGTGCTTTCCGCAAGTTAGATGA
GCTGTATGGCACGTGGCGTAAAGCCGCCTCCCTCAAGAGTAACTACAACCTTCCCATGCA
CAAGATGCTCAATACAGACCTTAGCAGAATCTTGAAAAGCCCAGAGATTCAGAGAGCCCT
CCGAGCACCACGCAAAAAGATTCATCGCAGAGTCCTGAAGAAGAATCCACTGAAAAACCT
GAGAATCATGTTGAAGCTAAACCCATATGCAAAGACCATGCGCCGGAACACCATTCTTCG
CCAGGCCAAGAATCACAAGCTCCGGATGGATAAAGCAGCAGCAGCTCTAGAAGCCAAATC
AGATGAGAAGGGGGTTCCAGGCAAGAAGCCAGTGGTAGGAAAGAAGCTGTTGGCATTACA
AAGCAGAAAAAGGCTACCAAGAAACCAAGAAGAAGCCTGCAGAAAAAAAGAAGCCCGTGG
CATAA
>Chondrichthyes_Caca_L4
ATGGCTTGTGCTCGACCATTGATAACGGTGTACAGTGACAAGGGTGAAATATCAGGCAAA
AATGTTGTTATGCCTGCTGTTTTCAAGGCTCCCATCCGGCCAGATATTGTGAACTTTGTT
CACACAAATCTACAAAAACAACAGACAGCCATATGCTGTGAGTGCAGATGCAGGTCACCA
AACCAGTGCTGAGTCATGGGGTACTGGCCGAGCTGTGGCGCGTATTCCACGCGTACGGGG
CGGTGGCACCCACTCTGGCCAGGGTGCTTTTGGCAATATGTGTCGTGGTGGCCGCATGTT
TGCTCCCACAAAGACTTGGCGCCGCTGGCATCGCAGGGTGAATGTGACCCAGAAGCGATA
TGCCATCTGCTCTTCTCTGGCTGCATCTGCCCTCCCTGCTTTGGTCCTGTCAAAAGGTCA
TCGCATTGAAGAAATCCCAGAGCTCCCACTTGTAGTTGAAGACAAAATTGAAAGCTATAA
AAAGACAAAGGAGGCTGTTCTGATGCTAAAGAAACTGAAGGCCTGGAATGATATCAAAAA
GGTTTATGCTTCCCAGCGTATGCGTGCCGGCAAAGGTAAAATGAGGAACCGTCGTCGCAT
CCGGCGCAAGGGCCCATGTGTTATCTACAATGAGGACAATGGTGTTGTAAGAGCTTTCAG
GAACATCCCAGGCATAACTCTTCTCAATGTCAACAAATTAAATGTCCTGAGACTTGCTCC
TGGTGGCCATGTAGGACGATTCTGCATCTGGACAGAGAGTGCCTTCCGTAAGCTGGATGA
CCTGTATGGAACTTGGCGCAAACCTTCCAAATTGAAGATTGGATACAACCTTCCCATTCA
CAAGATGACAAACACAGATCTGAGCCGCATCATGAAGAGTCAGGAAATTCAGAAGGCTCT
TCGTCCACCAATCAAAAAGGTTCAGCGTAGGGTACTCAAGAAGAACCCACTGAAGAACTT
GAGGATCATGACCAAACTGAATCCATATGCCAAGACTGCACGACGCCGTGCAATCCTCCT
GCAGGAAAAGAATCGCAAAGCCAAGCTAGAGAAG--------------------------
------------------------------------------------------------
---------------------------------------------AGCAAAAGGCAGCGG
TGTAA
>Chondrichthyes_Scto_L4
ATGGCGTGTTCTCGACCATTAATAACTGTGTACAGCGACAGGGGTGAAATATCAGGCAAA
AATGTTGTTATGCCTACTGTTTTCAAGGCTCCTAATCAGCCAGACATCATGAGCTTTGTG
CACACAAATCTATAAAAACAACAGACAGCCATATGCTGCGAGTGCAGATGCAGGCCACCA
AACCAGTGCTGAATCGTGGGGTAGTGGCAGGGCTGTGGCTCGTATTCCCCGCATACAGGG
TGGTGGAACCCACTCTGGCCAGGGTGCTTTTGGCAATGTGTAC-----------------
------------------------------------------------------------
------------------------------------------------------------
------------------------------------------------------------
------------------------------------------------------------
------------------------------------------------------------
------------------------------------------------------------
------------------------------------------------------------
------------------------------------------------------------
-----------------------------------AGATTGGATACAACCTTCCTATTCA
CAAGATGCCAAACACAGATCTGAGTCACATCATGAAGAGTCAGGAAATCCAGAAGGCTCT
T----CACCAAACAAAATAATTCAGCGCAAGGTACTCAAGAAGAACCCACTGAAGAACTT
GAGGATCATGACCAAATTGAATCCATATGCCAAAACTGCACGACGCCGTACAATTCTCCT
GCAGGAAAAGATTTACAAAGGCAAGCTCAAGAAG--------------------------
------------------------------------------------------------
------------------CAAAAG---------------------TGGCAGCGGCAGTGG
TGTAA
>Crocodilia_Almi_2_L4
ATGGCTTGTGCTCGTCCGTTAATATCGATCTACTCCGAAAAGGGGGAGACGTCAGGCAAA
AATGTCACCATGCCTGCTGTCTTCAAGGCTCCCATTCGCCCGGATATTGTGAACTTCGTT
CACACCAATTTGCAAGAACAACAGGCAGCCTTACGCCGTGAGTGAACTTGCAGGTCATCA
GACCAGTGCTGAATCTTGGGGTACTGGGAGAGCTGTTGCTCGTATTCCCCGAGTACGAGG
TGGTGGAACTCATTCTGGCCAAGGTGCTTTTGGGAATATGTGCCGTGGGGGCCGTATGTT
TGCCCCAACCAAGACTTGGCGACGTTGGCATCGTAGGGTTAATACAACCCAGAAACGCTA
TGCCATCTGTTCTGCTCTAGCAGCTTCAGCCCTTCCAGCTCTGGTCTTGTCTAAAGGACA
CCGTATTGAGGAGATCCCAGAACTTCCTCTGGTAGTTGAGGACAAAGTGGAAAACTACAA
GAAAACCAAGGAAGCTGTTCTGCTTCTTAAGAAGCTTAAAGCATGGAATGACATCAAAAA
GGTCTATGCCTCTCAGCGTATGCGTGCTGGAAAGGGTAAAATGAGGAATCGCCGTCGCAT
CCAGCGCAGGGGACCCTGCATCATTTACAATGAGGACAACGGTATCATCAAGGCATTCAG
AAATATTCCAGGAATTACTCTTCTCAATGTGAACAAGCTGAATCTGTTGAGACTTGCTCC
AGGTGGGCACGTTGGGCGTTTCTGCATTTGGACTGAAAGTGCCTTCCGCAAACTGGATGA
TTTGTATGGTACCTGGCGCAAACCTGCTAGCCTGAAGAGTAACTATAACCTGCCGATGCA
TAAAATGACCAATACTGACCTTGGAAGAATCCTGAAGAGCCAAGAGATCCAGAGAGCCCT
GCGTGCACCAAACAAAAAGATTCACCGTAGGGTCCTCAAGAAAAATCCACTGAAGAACTT
GAGAGTCATGATAAAATTGAACCCGTATGCCAAGACACTGCGACGCAATACTATGCTGCG
CCATGCTCAAAACCGTAAACTCAAGGAGGAGAAA--------------------------
------------------------------------------------------------
------------------CAAAAGT--------------------ATGCAAAGGCTGCAG
AATAA
>Crocodilia_Alsi_L4
CAGGCTTGTGCTCGACCATTAATATCGATCTACTCCGAAAAGGGGGAGACATCAGGCAAA
AATGTCACCATGCCTGCTGTCTTCAAGGCTCCCATTCGCCCGGATATTGTGAACTTCGTT
CACACCAATTTGCAAGAACAACAGGCAGCCTTACGCCGTGAGTGAACTTGCAGGTCATCA
GACCAGTGCTGAATCTTGGGGTACTGGGAGAGCTGTTGCTCGTATTCCCCGAGTACGAGG
TGGTGGAACTCATTCTGGCCAAGGTGCTTTTGGGAATATGTGCCGTGGGGGCCGTATGTT
TGCCCCAACCAAGACTTGGCGGCGTTGGCATCGTAGGGTTAATACAACCCAAAAACGCTA
TGCCATCTGTTCTGCTCTAGCAGCTTCAGCCCTTCCAGCTCTGGTCTTGTCTAAAGGACA
CCGTATTGAGGAGATCCCAGAACTTCCTCTGGTAGTTGAGGACAAAGTGGAAAACTACAA
GAAAACCAAGGAAGCTGTTCTGCTTCTTAAGAAGCTTAAAGCATGGAATGACATCAAAAA
GGTCTATGCCTCTCAGCGTATGCGTGCTGGAAAGGGTAAAATGAGGAATCGCCGTCGCAT
CCAGCGCAGGGGACCCTGCATCATTTACAATGAGGACAACGGTATCATCAAGGCATTCAG
AAATATTCCAGGAATTACTCTTCTCAATGTGAACAAGCTGAATCTGTTGAGACTTGCTCC
AGGTGGGCATGTTGGGCGTTTCTGCATTTGGACTGAAAGTGCCTTCCGCAAACTGGATGA
TTTGTATGGTACCTGGCGCAAACCCGCTAGCCTGAAGAGTAACTATAACCTGCCGATGCA
TAAAATGACCAATACTGACCTTGGAAGAATCCTGAAGAGCCAAGAGATCCAGAGAGCCCT
GCGTGCACCAAACAAAAAGATTCACCGTAGGGTCCTCAAGAAAAATCCACTGAAGAACTT
GAGAGTCATGATAAAATTGAACCCGTATGCCAAGACACTGCGACGCAATACTATGCTGCG
CCATGCTCAAAACCGTAAACTCAAGGAGGAGAAA--------------------------
------------------------------------------------------------
------------------CAAAAGT--------------------ATGCAAAGGCTGCAG
AATAA
>Crocodilia_Alsi_1_L4
CAGGCTTGTGCTCGACCATTAATATCGATCTACTCCGAAAAGGGGGAGACATCAGGCAAA
AATGTCACCATGCCTGCTGTCTTCAAGGCTCCCATTCGCCCGGATATTGTGAACTTCGTT
CACACCAATTTGCAAGAACAACAGGCAGCCTTACGCCGTGAGTGAACTTGCAGGTCATCA
GACCAGTGCTGAATCTTGGGGTACTGGGAGAGCTGTTGCTCGTATTCCCCGAGTACGAGG
TGGTGGAACTCATTCTGGCCAAGGTGCTTTTGGGAATATGTGCCGTGGGGGCCGTATGTT
TGCCCCAACCAAGACTTGGCGGCGTTGGCATCGTAGGGTTAATACAACCCAAAAACGCTA
TGCCATCTGTTCTGCTCTAGCAGCTTCAGCCCTTCCAGCTCTGGTCTTGTCTAAAGGACA
CCGTATTGAGGAGATCCCAGAACTTCCTCTGGTAGTTGAGGACAAAGTGGAAAACTACAA
GAAAACCAAGGAAGCTGTTCTGCTTCTTAAGAAGCTTAAAGCATGGAATGACATCAAAAA
GGTCTATGCCTCTCAGCGTATGCGTGCTGGAAAGGGTAAAATGAGGAATCGCCGTCGCAT
CCAGCGCAGGGGACCCTGCATCATTTACAATGAGGACAACGGTATCATCAAGGCATTCAG
AAATATTCCAGGAATTACTCTTCTCAATGTGAACAAGCTGAATCTGTTGAGACTTGCTCC
AGGTGGGCATGTTGGGCGTTTCTGCATTTGGACTGAAAGTGCCTTCCGCAAACTGGATGA
TTTGTATGGTACCTGGCGCAAACCCGCTAGCCTGAAGAGTAACTATAACCTGCCGATGCA
TAAAATGACCAATACTGACCTTGGAAGAATCCTGAAGAGCCAAGAGATCCAGAGAGCCCT
GCGTGCACCAAACAAAAAGATTCACCGTAGGGTCCTCAAGAAAAATCCACTGAAGAACTT
GAGAGTCATGATAAAATTGAACCCGTATGCCAAGACACTGCGACGCAATACTATGCTGCG
CCATGCTCAAAACCGTAAACTCAAGGAGGAGAAA--------------------------
------------------------------------------------------------
------------------CAAAAGT--------------------ATGCAAAGGCTGCAG
AATAA
>Crocodilia_Gaga_L4
ATGGCTTGTGCTCGTCCGTTGATATCGGTCTACTCCGAAAAGGGGGAGACATCAGGCAAA
AATGTCACCATGCCTGCTGTCTTCAAGGCTCCCATTCGCCCAGATATTGTGAACTTTGTT
CACACCAACTTGTAAGAACAACAGGCAGCCCTACGCCGTGAGTGAACTTGCAGGTCATCA
GACCAGTGCTGAATCTTGGGGTACTGGGAGAGCTGTTGCCCGTATTCCCCGAGTACGAGG
TGGTGGAACTCATTCTGGCCAAGGTGCTTTTGGGAATATGTGCCGTGGGGGCCGTATGTT
TGCCCCAACCAAGACTTGGCGACGTTGGCATCGTAGGGTTAATACAACCCAGAAACGTTA
TGCCATCTGTTCTGCTCTAGCAGCTTCAGCCCTTCCAGCTCTGGTCTTGTCTAAAGGTCA
CCGTATTGAGGAGATCCCAGAACTTCCTCTGGTAGTAGAGGACAAAGTGGAAAACTACAA
GAAAACCAAGGAAGCTGTTCTGCTTCTTAAGAAGCTTAAAGCATGGAATGACATTAAAAA
GGTCTATGCCTCTCAGCGTATGCGTGCTGGAAAGGGTAAAATGAGGAATCGCCGTCGCAT
CCAGCGCAGGGGACCCTGCATCATTTACAATGAGGACAACGGTATCATCAAGGCATTCAG
AAATATTCCAGGAATTACTCTTCTCAACGTGAACAAGCTGAATCTGTTGAGACTTGCTCC
AGGTGGTCATGTTGGGCGTTTCTGCATTTGGACTGAAAGTGCCTTCCGCAAACTGGATGA
CTTGTATGGTACCTGGCGCAAACCTGCTAGCCTGAAGAGTAACTATAACCTGCCGATGCA
TAAGATGACCAATACTGACCTTGGAAGAATCCTGAAGAGCCAAGAGATCCAGAGAGCCCT
GCGTGCGCCAAACAAAAAGATTCACCGTAGGGTCCTCAAGAAAAATCCACTGAAGAACTT
GAGAGTCATGATAAAATTGAACCCGTATGCCAAGACACTGCGACGCAATACTATGCTGCG
TCATGCTCAAAACCGTAAACTCAAGGAGGAGAAA--------------------------
------------------------------------------------------------
------------------CAAAAGT--------------------ACGCAAAGGCTGCAG
AATAA
>Metatheria_Gyle_L4
ATGGCTTGTGTATGCCCCTTGATATCTGTGTACTCTGAAAAGGGGGAAGTATCTGGCAAA
GATGTTACCTTGCCTGCTGTCTTTAAGGCTCCTTTTCGTCCAGATATTGTGAATTTTGTT
CATACCAACTTGAAAAAACAACCGCCAACATTATGCTGT----------------CATCA
AACCAGTGCTGAGTCTTGGGGCACTGGCAGAGCTGTTGCTCGAATTCCTCGTGTTCGGGG
TGGAGTGACTCACTCTGGCCAGGGTGCTTTTGGAAATATGTGCCAAGGAGGCCGCATGTT
TGCTCCTACCAAGACTTGGTGCCATTGGCATCGCAGAGTAAATACAATGCAAAAACGTTA
TGCCATCTGCTCTGCATTGGCAGCCTCTGCCCTGCCTGCACTGGTCATGTCAAAAGGTCA
TCGAATTGAAGAAGTCCCAAAACTTCCTCTAGTGGTTGAAGATAAACTTGAGGGGTATAA
GGAGACCAAGGAAGCAGTTTTGCTGCTTAAGAAACTGAAGGCATGGAATGACATCAAAAA
GGTCTATGCTTCTCAGCGAATGAGAGCTAGTAAGGGTAAAATGAGAAACCGTCATCGTAT
CCAGTGTCGGGGACCGTGTATCATCTATAATGAAGACAATGGCATTATCAAGGCCTTCAG
AAACATTCCTGGTATCACTCTACTTAATGTGAGTAAATTGAACCTTTTGAGACTTGCTCC
TGGTGGGCATGTGGGGCGTTTCTGTATTTGGACTGAAAGTGCTTTCCGCAAGTTGGATGA
CCTGTATGGTACATGGCGCAGGCCTGCCACCCTGAAGAGTCACTACAATCTTCCCATGCA
CAAGATGACCAACACAGACCTTACCAGGATTTTGAAAAGCTCAGAGATCCGGAGGGCTCT
CCGTGCACCACGCAAAAAGATTCATAGACGAGTACTCAAGAAGAACCCACTGAAGAACCT
GAGAATCATGGTGAAACTGAACCCATATGCCAAGACAATGCGCCGGAATACAATTCTGCG
ACAGGCTAAGAATCGGAGAATCAGAGAAAATAAAGCTGCTGCACTAAAGAAGATTATGGA
GGCAAAGAA-------ATGAGAAAAAAGCTTGTAGGTAATAAGAAGTTCCAGGGCAAAAG
AAACCAAAGAAGCCAGCAAAGAAACCTAGAAGAAACCTGTACAAAAAAAGAAGCCTGCTG
CATAA
>Metatheria_Trvu_L4
ATGGCTTGTGTACGTCCCTTGATATCTGTGTACTCCGAAAAGGGGGAAGTATCTGGCAAA
AATGTTACCTTGCCTGCTGTCTTTAAGGCTCCTATTCGTCCAGATATTGTGAATTTTGTT
CATACCAACTTGAAAAAATAACCGGCAACCTTATGCTGTCAGTGAATTAGCAGGTCATCA
GACCAGTGCTGAGTCTTGGGGCACTGGCAGAGCTGTTGCTCGAATCCCTCGTGTTCGAGG
TGGAGGGACTCACTCGGGCCAGGGTGCTTTTGGAAATATGTGTCGAGGAGGTCGCATGTT
TGCTCCTACCAAGACTTGGCGCCGTTGGCATCGCAGAGTGAACACGACACAAAAACGTTA
TGCCATCTGCTCTGCGTTGGCTGCCTCTGCCCTGCCGGCACTGGTCATGTCAAAAGGTCA
TCGAATTGAAGAAGTCCCAGAACTTCCTCTGGTGGTTGAAGATAAAGTCGAAGGGTATAA
GAAGACCAAGGAAGCAGTTTTGCTGCTTAAGAAGCTGAAGGCGTGGAATGACATCAAAAA
GGTCTATGCTTCTCAGCGCATGAGAGCTGGTAAGGGTAAAATGAGAAACCGTCGTCGGAT
CCAGCGTCGGGGACCTTGTATCATCTATAATGAAGACAATGGCATTATCAAGGCCTTCAG
AAACATTCCTGGTATTACTCTACTTAATGTGAGTAAACTGAACCTTTTGAGACTTGCTCC
TGGTGGGCATGTGGGGCGTTTCTGTATTTGGACTGAAAGTGCTTTCCGCAAGTTGGATGA
CTTGTATGGTACGTGGCGCAGGCCTGCTACCTTGAAGAGTCACTACAATCTCCCTATGCA
CAAGATGACCAACACAGACCTTACCAGGATTTTGAAAAGCCCAGAGATCCGGAGGGCCCT
CCGTGCACCACGCAAAAAGATTCATCGACGAGTACTCAAGAAGAACCCACTGAAGAACTT
GAGAATCATGGTGAAACTGAACCCCTATGCCAAGACAATGCGCCGGAATACCATTCTGCG
CCAGGCTAAGAATCGGAGAATCAGAGAAACTAAAGCTGCCGCACTAAAGAAAATTATGGA
GGCAAGGAAGAGGAGAAAAAGAAAGAAGCTTGTAGGTAATAAGAAGTTCCAGGGCAAAAG
AAACCAAAGAAGCCAGCAAAAAAGCCTAAAAGAAATCTGCACAAAAAAAGAAGCCTGCAG
CATAA
>Pholidota_Maja_L4
ATGGCGTGTGCTCGTCCACTGATATCAGTGTACTCTGAAAAGGGGGAGTCATCTGGCAAA
AATGTCACTTTGCCTGCTGTGTTCAAGGCTCCCATTCGACCAGATATTGTGAATTTTGTT
CATACCAACTTGCAAAAACAACAGACAGCCCTATGCCGTCAGTGAATTAGCAGGTCACCA
AACCAGTGCTGAGTCTTGGGGTACTGGCAGAGCTGTGGCTCGAATTCCCAGAGTTAGAGG
TGGTGGGACTCATTCTGGCCAGGGTGCTTTTGGAAATATGTGTCGGGGGGGACGCATGTT
TGCCCCAACCAAAACCTGGCGCCGTTGGCATCGCAGAGTGAACACAACACAGAAGCGGTA
CGCCATCTGCTCCGCCCTGGCTGCCTCGGCCTTACCGGCACTCGTCATGTCTAAAGGTCA
TCGTATTGAGGAAGTTCCTGAACTTCCTTTGGTGGTTGAAGATAAAGTTGAAGGCTACAA
GAAGACCAAAGAGGCTGTTTTGCTCCTTAAGAAACTTAAGGCTTGGAATGATATAAAAAA
GGTTTATGCCTCTCAGCGAATGAGAGCTGGCAAGGGCAAAATGAGAAACCGTCGTCGTAT
CCAGCGCAGGGGTCCATGTATTATCTACAACGAGGACAATGGGATCATCAAGGCCTTCAG
AAACATCCCTGGAATTACTTTGCTTAATGTAAGCAAACTGAACATTCTGAAACTTGCTCC
TGGTGGGCATGTAGGACGTTTCTGCATTTGGACTGAAAGTGCTTTCCGCAAGCTAGATGA
TCTGTACGGCACTTGGCGTAAAGCTGCCTCCCTCAAGAGTAACTACAACCTTCCCATGCA
CAAGATGCTCAATACAGACCTTAGCAGAATCTTGAAAAGCCCAGAGATCCAAAGAGCCCT
ACGAGCACCACGCAAGAAGATTCATCGCAGAGTCCTGAAGAAGAATCCACTGAAAAATCT
GAGAATTATGTTGAAACTAAACCCATATGCAAAGACCATGCGCCGGAACACCATCCTTCG
CCAGGCCAGGAATCACAAACTCCGTTTGGATAAGGCAGCAGCAGCACTAGAAGCCAAATC
AGGAGAGAAGAAGGTTCCAGGCAAGAAGCCTGTAGTAGTGAAGAAGCAGCTGCTGTTAAG
AAGCAGAAAAAGGCAACCAAGAAACCAAGAAGAAGCCTCCTGAAAAAAAGAAGCCTGCTG
CCTAA
>Pholidota_Mape_L4
ATGGCTTGTGCTCGTCCACTGATATCTGTGTACTCTGAAAAGGGGGAGTCATCTGGCAAA
AATGTCACTTTGCCTGCTGTGTTCAAGGCTCCCATTCGACCAGATATTGTGAATTTTGTT
CATACCAACTTGCAAAAACAACAGACAGCCCTATGCTGTCAGTGAATTAGCAGGTCACCA
AACCAGTGCTGAGTCTTGGGGTACTGGCAGAGCTGTGGCTCGAATTCCCAGAGTTAGAGG
TGGTGGGACTCATTCTGGCCAGGGTGCTTTTGGAAATATGTGTCGGGGGGGACGCATGTT
TGCCCCAACCAAAACCTGGCGCCGTTGGCATCGCAGAGTGAACACAACACAGAAGCGGTA
CGCCATCTGCTCTGCCCTGGCTGCCTCAGCCTTACCAGCACTGGTCATGTCTAAAGGTCA
TCGTATTGAGGAAGTTCCTGAACTTCCTTTGGTGGTTGAAGATAAAGTTGAAGGCTACAA
GAAGACCAAAGAGGCTGTTTTGCTCCTTAAGAAACTTAAGGCTTGGAATGATATAAAAAA
GGTTTATGCCTCTCAGCGAATGAGAGCTGGCAAGGGCAAAATGAGAAACCGTCGTCGTAT
CCAGCGCAGGGGTCCCTGTATTATCTACAATGAGGACAATGGGATCATCAAGGCCTTCAG
AAACATCCCTGGAATTACTCTGCTTAATGTAAGCAAACTGAACATTCTGAAACTTGCTCC
TGGTGGGCATGTAGGACGTTTCTGCATTTGGACTGAAAGTGCTTTCCGCAAGCTAGATGA
TCTGTACGGCACTTGGCGTAAAGCTGCCTCCCTCAAGAGTAACTACAACCTTCCCATGCA
CAAGATGCTCAATACAGACCTTAGCAGAATCTTGAAAAGCCCAGAGATCCAAAGAGCCCT
CCGAGCACCACGCAAGAAGATTCATCGCAGAGTCCTGAAGAAGAATCCACTGAAAAATCT
GAGAATTATGTTGAAACTAAACCCATATGCAAAGACCATGCGCCGGAACACCATCCTTCG
CCAGGCCAGGAATCACAAACTCCGTTTGGATAAGGCAGCAGCAGCACTAGAAGCCAAATC
AGGAGAGAAGAGGGTTCCAGGCAAGAAGCCTGTAGTAGTAAAGAAGCTGCTGCTGTTAAG
AAGCAGAAAAAGGCAACCAAGAAACCAAGAAGAAGCCTCCTGAAAAAAAGAAGCCTGCTG
CCTAA
>Pholidota_Phtr_L4
------------------------------------------------------------
------------------------------------------------------------
------------------------------------------------------------
------------------------------------------------------------
------------------------------------------------------------
------------------------------------------------------------
------------------------------------------------------------
------------------------------------------------------------
------------------------------------------------------------
----------------------------------------ATGAGAAAGCATCGCCATAT
CCAGTGCAGGGGTCCCTGCATCATCTA---TGAGGACAATGGGATCATCAAGGCCTTCAG
AAACATCCCTGGAATTGCTCTGGTTAATGTAAGCAAACTGAAACTTCTGAAACTTGCTTG
TGGAGGACACGTCAGACGTTTCTGCATTTGGACTGAAAGTGCTTTCCACAAGCTAGTGGA
TCTG----------------------------------------CCAA------------
--GGATCACAAACTCCAGATGGATAAGGCGGCAGAAGCACTGGAAGCCACATCAGGCGAC
AAGAGATTCCAGGCAAGAAGCCCGTGGTAGCGAAGAAAGGACAGAGGCCGGTAAGAAGCC
GAAGAAGGCTTTGGTCAGAAAAAAGGCTGCAGCAACCAAGAAACCAACTG--------AA
GCCTACTGAGAAGAAACCCACCACAGAAGAGAAG--------------------------
-GCTGTGCA---------------------------------------------------
------------------ATGTGTTCA---------------------------------
CATAA
>Primates_Gogo_L4
ATGGCGTGTGCTCGCCCACTGATATCGGTGTACTCCGAAAAGGGGGAGTCATCTGGCAAA
AATGTCACTTTGCCTGCTGTATTCAAGGCTCCTATTCGACCAGATATTGTGAACTTTGTT
CACACCAACTTGCAAAAACAACAGACAGCCCTACGCTGTCAGTGAATTAGCAGGTCATCA
GACCAGTGCTGAGTCTTGGGGTACTGGCAGAGCTGTGGCTCGAATTCCCAGAGTTCGAGG
TGGTGGGACTCACTCTGGCCAGGGTGCTTTTGGAAACATGTGTCGTGGAGGCCGAATGTT
TGCACCAACCAAAACCTGGCGCCGTTGGCATCGTAGAGTGAACACAACCCAAAAACGATA
TGCCATCTGTTCTGCCCTGGCTGCCTCAGCCCTACCAGCACTGGTCATGTCTAAAGGTCA
TCGTATTGAGGAAGTTCCTGAACTTCCTTTGGTAGTTGAAGATAAAGTTGAAGGCTACAA
GAAGACCAAGGAAGCTGTTTTGCTCCTTAAGAAACTTAAAGCCTGGAATGATATCAAAAA
GGTCTATGCCTCTCAGCGAATGAGAGCTGGCAAAGGCAAAATGAGAAACCGTCGCCGTAT
CCAGCGCAGGGGCCCGTGCATCATCTATAATGAGGATAATGGTATCATCAAGGCCTTCAG
AAACATCCCTGGAATTACTCTGCTTAACGTAAGCAAGCTGAACATTTTGAAGCTTGCTCC
TGGTGGGCATGTGGGACGTTTCTGCATTTGGACCGAAAGTGCTTTCCGGAAGTTAGATGA
ATTGTATGGCACTTGGCGTAAAGCCGCTTCCCTCAAGAGTAACTACAATCTTCCCATGCA
CAAAATGATTAATACAGATCTTAGCAGAATCTTGAAAAGCCCAGAGATCCAAAGAGCCCT
TCGAGCACCACGCAAGAAGATCCATCGCAGAGTCCTAAAGAAGAACCCACTGAAAAACTT
GAGAATCATGTTGAAGCTAAACCCATATGCAAAGACCATGCGCCGGAACACCATTCTTCG
CCAGGCCAGGAATCACAAGCTCCGGGTGGATAAGGCAGCAGCGGCACTACAAGCCAAATC
AGATGAGAAGGCGGTTGCAGGCAAGAAGCCTGTGATAGGTAAGAAGCTGTTGGTGTTAAG
AAGC--AAAAAGGCTACCAAGAAACCAAAAAGAAGCCTGCAGAGAAAAAGAAGCCTGCTT
CATAA
>Primates_Patr_L4
ATGGCGTGTGCTCGCCCACTGATATCTGTGTACTCCGAAAAGGGGGAGTCATCTGGCAAA
AATGTCACTTTGCCTGCTGTATTCAAGGCTCCTATTCGACCAGATATTGTGAACTTTGTT
CACACCAACTTGCAAAAACAACAGACAGCCCTACGCTGTCAGTGAATTAGCAGGTCATCA
GACTAGTGCTGAGTCTTGGGGTACTGGCAGAGCTGTGGCTCGAATTCCCAGAGTTCGAGG
TGGTGGGACTCACTCTGGCCAGGGTGCTTTTGGAAACATGTGTCGTGGAGGCCGAATGTT
TGCACCAACCAAAACCTGGCGCCGTTGGCATCGTAGAGTGAACACAACCCAAAAACGATA
TGCCATCTGTTCTGCCCTGGCTGCCTCAGCCCTACCAGCACTGGTCATGTCTAAAGGTCA
TCGTATTGAGGAAGTTCCTGAACTTCCTTTGGTAGTTGAAGATAAAGTTGAAGGCTACAA
GAAGACCAAGGAAGCTGTTTTGCTCCTTAAGAAACTTAAAGCCTGGAATGATATCAAAAA
GGTCTATGCCTCTCAGCGAATGAGAGCTGGCAAAGGCAAAATGAGAAACCGTCGCCGTAT
CCAGCGCAGGGGCCCGTGCATCATCTATAATGAGGATAATGGTATCATCAAGGCCTTCAG
AAACATCCCTGGAATTACTCTGCTTAATGTAAGCAAGCTGAACATTTTGAAGCTTGCTCC
TGGTGGGCATGTGGGACGTTTCTGCATTTGGACTGAAAGTGCTTTCCGGAAGTTAGATGA
ATTGTATGGCACTTGGCGTAAAGCCGCTTCCCTCAAGAGTAACTACAATCTTCCCATGCA
CAAGATGATTAATACAGATCTTAGCAGAATCTTGAAAAGCCCAGAGATCCAAAGAGCCCT
TCGAGCACCACGCAAGAAGATCCATCGCAGAGTCCTAAAGAAGAACCCACTGAAAAACTT
GAGAATCATGTTGAAGCTAAACCCATATGCAAAGACCATGCGCCGGAACACCATTCTTCG
CCAGGCCAGGAATCACAAGCTCCGGGTGGATAAGGCAGCAGCGGCACTACAAGCCAAATC
AGATGAGAAGGCGGTTGCAGGCAAGAAGCCTGTGGTAGGTAAGAAGCTGTTGGTGTTAAG
AAGCAGAAAAAGGCTACCAAGAAACCAAAAAGAAGCCTGCAGAGAAAAAGAAGCCTGCTG
CATAA
>Rodents_Chla_L4
ATGGCTTGTGCTCGTCCCCTAATATCGGTGTACTCCGAAAAGGGGGAGTCATCTGGCAAA
AATGTCAACTTGCCTGCTGTGTTCAAGGCTCCCATTCGACCAGATATTGTGAACTTTGTT
CACACCAACCTGTAAAAACAACAGGCAGCCCTATGCTGTCAGCGAATTAGCAGGTCATCA
GACCAGTGCCGAGTCTTGGGGAACTGGCAGAGCTGTGGCTCGAATTCCCAGAGTTCGAGG
CGGTGGGACCCATTCTGGCCAGGGTGCCTTTGGAAATATGTGTCGAGGAGGCCGCATGTT
TGCACCAACCAAAACCTGGCGCCGCTGGCACCGCAGAGTGAACACAACGCAGAAGCGGTA
TGCCATCTGCTCCGCCTTGGCTGCCTCGGCCTTGCCAGCACTGGTCATGTCAAAAGGTCA
TCGAATCGAGGAAGTTCCTGAACTCCCTTTGGTGGTGGAAGATAAAGTTGAAGGTTACAA
GAAGACTAAGGAGGCGGTTTTGCTTCTGAAGAAACTTAAGGCTTGGAATGACATCAAAAA
GGTCTACGCCTCTCAGCGAATGAGGGCTGGCAAGGGCAAGATGAGAAACCGCCGCCGAAT
CCAGCGCAAGGGACCTTGCATCATCTATAACGAAGACAACGGCATCATCAAGGCCTTCAG
GAATATCCCGGGCATTACTCTGCTTAATGTAAGCAAACTGAATATTTTGAAACTTGCTCC
TGGTGGGCATGTGGGGCGTTTCTGCATTTGGACTGAAAGTGCTTTCCGGAAGTTAGATGA
GCTGTACGGCACTTGGCGTAAAGCTGCTACCCTCAAGAGTCATTATAACCTGCCTATGCA
CAAGATGATGAACACAGACCTGAGCAGAATCTTGAAGAGTCCAGAGATCCAAAGAGCCCT
CCGAGCACCACACAAGAAGATTCACCGTAGAGTCCTGAAGAAGAATCCTCTGAAGAACCT
GAGGATCATGCTGAAGCTCAACCCATACGCGAAGACCATGCGCAGGAACACCATTCTTCG
CCAGGCCAGGAATCACAAAATCCGTGTGACGAAA---GCA-------GGGCAGTAA----
------------------------------------------------------------
------------------------------------------------------------
-----
>Rodents_Ctso_L4
---------------------------------NTTGCAATACA----------------
------------------TTTTTCAAGGTCTGAAATCTATCTTGTTTCATTGAAGCAGTT
----------------------------TT-------------------GCCTGCTCTCA
A----------------------------------------------TGAGTAT------
------TACTCA-------------------------GTTA-------------------
---------TAAAGAATGATAAACTTGAAGCCTTTATAT---------------------
-------------------G-------------------------------------TCA
TCGAATTGAGGTA------------------------GAACATAGAGCTAAAGGTTACAA
GAAGACTAAGGAGGCAGTTTTGCTCCTAAAGAAACTTAAGGGCTGGAATGATATCAAAAA
GGTCTATGCCTCTCAGGCAATGAGGGTTGGCAAGGGCAAGATGAGAAACCGCCGTCGCAT
CCAGCGCAAGGAACCTTGCATCAACTATAATGAGGACAATGGCATCATCAAGGCCTTCAG
AGATATCCCGGGAATTACTCTGCTCAATGTAAGCAAATTGAATGTTTTGAAACTTGCTCC
TG-------------------T--------------------------CAAATTGGAAGA
GAAGGAAGTTCCTGGCAAGAAGCCTGTGGAAGAGAGGAAAGTAAAGAAAGCTGCTGGTCT
CAAGAATCCTGTGAAGAAGCC----------------TTTGGGGAAAAATCCTGCAGCTC
CCAAGCAACCAGCAGAAAAGAAACCTGCTGAAGAAGTCTGCTACATAAACTCCAAAATCT
CTATCCCATACAAGTACCATAAATTTGGACAGCTTAATTTGAATAAAGACCTGATCAA--
--------------------CACACACAAAAAAA--------------------------
------------------------------------------------------------
------------------------------------------------------------
AATAA
>Rodents_Dibr_L4
---GCTTGTGCTCGTCCCCTGATATCGGTGTACTCCGAAAAGGGGGAGTCATCTGGCAAA
AATGTCTCCTTGCCTGCTGTGTTCAAGGCTCCCATTCGACCAGATATCGTGAACTTTGTT
CACACCAACTTGTAAAAACAACAGGCAGCCCTATGCTGTCAGTGAATTAGCAGGTCACCA
GACCAGTGCCGAGTCTTGGGGAACTGGCAGAGCTGTGGCTCGAATTCCCAGAGTTCGAGG
TGGAGGGACCCATTCTGGCCAGGGTGCCTTTGGAAATATGTGTCGAGGAGGCCGCATGTT
TGCACCAACCAAAACCTGGCGTCGCTGGCACCGCAGAGTGAACACAACTCAAAAGCGGTA
TGCCATCTGCTCTGCCTTGGCTGCCTCGGCCCTGCCTGCACTGGTCATGTCAAAAGGTCA
TCGAATTGAGGAAGTTCCTGAACTTCCTTTGGTGGTGGAAGATAAAGTTGAAAGTTACAA
GAAGACTAAGGAGGCAGTTTTGCTTCTGAAGAAACTTAAGGCCTGGAATGACATCAAAAA
GGTCTACGCCTCTCAGCGAATGCGGGCCGGCAAGGGCAAGATGAGGAACCGCCGCCGGAT
CCAGCGCAAGGGGCCTTGCATCATCTACAATGAGGACAGCGGCATCATCAGGGCCTTCAG
GAACATCCCAGGCATTACTCTGCTTAATGTAAGCAAGCTGAATATTTTGAAACTTGCTCC
TGGTGGGCATGTGGGGCGTTTCTGCATTTGGACCGAGAGTGCTTTCCGGAAGTTAGATGA
GCTGTACGGCACTTGGCGTAAAGCTGCTTCCCTCAAGAGTCATTATAATGTATTTATATG
CAGAGTGTGTGTGTTTAAACTGCACATGATATTTTAAATATCAGATTTT------GTTTT
ACTTACATTTCTGCATGTGCTGCCAGGCCAAGCTGTCAGTCCCCATTTTATGAGAAATAG
GGGAGTTCTTTTGAAG-------------------------------------TTTTGGA
GCATGAAATGGTTATCTAAGCTCATGTTCTTTAG--------------------------
-----------------------TCAGCTCTGTGAGA-----------------------
------------------AAGCATTTATTGTCAATCTCGTTG------------------
-----
>Rodents_Fuda_L4
ATGGCTTGTGCTCGTCCCCTGATATCGGTGTATTCCGAAAAGGGGGAGTCATCTGGCAAA
AATGTCACCTTGCCTGCTGTGTTCAAGGCTCCCATTCGACCAGATATTGTGAACTTTGTT
CACACCAACTTGTAAAAACAACAGGCAGCCCTATGCTGTCAGCGAATTGGCAGGTCACCA
GACCAGTGCTGAGTCTTGGGGGACTGGCAGAGCTGTGGCTCGAATTCCCAGAGTTCGAGG
TGGTGGGACCCACTCTGGCCAGGGTGCTTTTGGAAACATGTGTCGAGGAGGCCGCATGTT
TGCACCAACCAAAACTTGGCGACGTTGGCACCGTAGAGTGAACACAACTCAGAAGCGATA
TGCCATCTGCTCTGCCTTGGCTGCCTCTTCCTTGCCAGCGTTGGTCATGTCAAAAGGTCA
TAGAATTGAGGAAGTTCCTGAACTTCCCTTGGTTGTGGAAGATAAAGTTGAAGGTTACAA
GAAGACCAAGGAGGCCGTTTTGCTTCTGAAGAAACTGAAGGCCTGGAATGATATCAAAAA
GGTCTATGCCTCTCAGCGAATGAGAGCTGGCAAGGGCAAGATGAGAAATCGCCGTCGTAT
CCAGCGCAGGGGACCTTGCATCATCTATAATGAAGACAATGGCATCATTAAGGCTTTCAG
AAATATCCCTGGCATTACTCTGCTTAATGTAAGCAAGCTGAATATTCTGAAACTTGCTCC
TGGCGGGCATGTTGGGCGCTTCTGCATTTGGACTGAAAGTGCTTTCCGCAAGTTAGATGA
GTTGTACGGCACTTGGCGTAAAGCTGCTTCCCTCAAGAGTAACTATAACCTGCCTATGCA
CAAAATGATCAATACAGACCTGAGCAGAATCTTGAAGAGTCCAGAGATCCAAAGAGCCCT
CCGGGCACCACGCAAGAAGATTCATCGTAGAGTCCTGAAGAAGAATCCTCTGAAGAACCT
GAGGATCATGCTGAAGCTGAACCCATATGCAAAGACCATGCGCCGGAACACCATTCTTCG
CCATGCCAGGAATCACAAAATCCATCTGGAGAAA---GCAGCAGCACGGGCAGCCAAATT
GAAAGAGAA---GCTTAAAGGCAAGAAGCCCGTGGAAGAGAAGAAGCTGCAGATACCAAG
AAGCCTAAAAAGCCTGCCAAGAAACCTCCAAGAAACCAGCTGAAAAAAAGAAGACTGCTG
CATAA
>Rodents_Hegl_L4
ATGGCTTGTGCTCGTCCCCTGATATCAGTGTACTCTGAAAAAGGGGAGTCGTCTGGCAAA
AATGTCACCTTGCCTGCTGTGTTCAAGGCTCCCATTCGACCAGATATTGTGAACTTTGTT
CACACCAACTTGTAAAAACAACAGGCAGCCCTATGCTGTCAGCGAATTGGCAGGTCACCA
GACCAGTGCTGAGTCTTGGGGGACGGGCAGAGCTGTGGCTCGAATTCCAAGGGTTCGAGG
AGGTGGGACCCATTCTGGCCAGGGTGCTTTCGGAAACATGTGTCGAGGAGGCCGCATGTT
TGCACCAACCAAAACCTGGCGACGTTGGCACCGCAGAGTGAACACAACTCAGAAACGATA
TGCCATCTGCTCTGCCCTGGCTGCCTCAGCTTTGCCAGCGCTGGTCATGTCAAAAGGTCA
TCGAATTGAGGAAGTTCCTGAACTTCCTTTGGTTGTAGAAGATAAAGTTGAAGGTTACAA
GAAGACCAAGGAGGCCGTTTTGCTTCTGAAGAAACTGAAGGCCTGGAATGATATCAAAAA
GGTCTACGCCTCTCAGCGAATGAGAGCTGGCAAGGGCAAGATGAGAAACCGCCGTCGCAT
CCAGCGCAGGGGACCTTGCATCATCTATAATGAAGACAATGGTATCATCAAGGCCTTCAG
AAATATCCCTGGCATTACTCTGCTTGATGTAAGCAAACTGAATATTTTGAAACTTGCTCC
TGGTGGGCATGTGGGGCGCTTCTGCATTTGGACTGAAAGTGCTTTCCGGAAGTTAGATGA
GTTGTACGGCACTTGGCGTAAAGCTGCTTCCCTCAAGAGTAACTATAACCTGCCTATGCA
CAAAATGATCAATACAGACCTGAGCAGAATCCTGAAGAGTCCAGAGATCCAAAGAGCCCT
CCGGGCACCACGCAAGAAGATTCATCGTAGAGTCCTGAAGAAGAATCCTCTGAAGAACCT
GAGGATCATGTTGAAGCTGAACCCATATGCAAAGACCATGCGCCGGAATACCATTCTTCG
CCAGGCCAGGAATCACAAAATCCATCTGGATAAA---GCAGCAGCACGGGCAGCCAAATT
GGAAGAGAA---GGTTGAAGCCAAGAAGCCCGTGGAAGAGAAAAAGTTGCTGGTACCAAG
AAGCCCAAAAAGCCTTCCAAGAAGCCTCCAAGAAACCAGCTGAAAAAAAGAAGCCTGCTG
CATAA
>Rodents_Hycr_L4
ATGGCATGTGCTCATCCCCTGATATCGGTGTACTCCGAAAAAGGGGAATCCTCTGGCACA
AACGTCACCTTGCCTTCTGTGTTCAAGGCTCGCATTCTACCAGGTACCGTGAACTTTGTT
CACACCAACTTGTAAAAACAACAG--AGCCCTATGCTGTTGGTGAATTAGCAGGTCATCA
GACCAGTGCTGGTTCTTGGGGGACTGGCAGAGCTGTGGCTCAAATTCCCAGAGTTCGCGG
TGGTGGGACCCATTCTGGCCAGGGTGCCTTTGGAAATACGTGTCGAGGAGGCTGCATGTT
TGTATCAACCAAAACCTGGCGACGCTGGCACCGCAGAGTGAATACAACTCAGAACCAATA
TGCTATCTGCTCTGCCCTGGCTGCCTCGGCCCTACCAGTGCTGGTTGTGTCAAAAAGTCA
TCGAATTGAGGAAGTTCCTGAACTTCCTTTGGTGGTGGAAGATAAAGTCGAAGGTTACAA
GAAGACCAAGGAGGCTGTTTTGCTTCTGAAGAAACTTAAGGCCTGGAATGATATCAAAAA
GGTCTACGCCTCACAGCAGATGAGAGCTGGCAAGGGCAAGATGTGAAACCGCCGTCGCAT
CCAGCACAAGGGACCATGCACTATCTGTAACGAAGACAGTAGCATCATCAACACCTTCAG
AAATATCCCTGGCATTACTTTGCTTAATGTAAGCAAGCTGAATATTTTGAAACTTGCTCC
TGGTGGCCATGTGGGGCGTTTCTGCATTTGGACTGAAAGTGCTTTCCAGAAATTAGATGA
GTCATGTGGCACTTGGCGTAAAGCTGCTTCCTTCAAGAGCAACTGTAACCTGCCTATGCA
CAAGATGATGAATACAGACCTGAGCAGAATCTTGAAGAGTCCAGAAACCCAAAGAGCCCT
CTGAGCACCATGCAAGAAGATTCATTGTAGAGCCCTGAAGAAGAATCCTCTGAAGAACCT
GAGGATCGTGCTGAAGCTGAACCCGTATGCA-----------------------------
------------------------------------------------------------
------------------------------------------------------------
------------------------------------------------------------
-----
>Rodents_Pety_L4
---GCTTGTGCTCGTCCCCTGATTTCGGTGTACTCTGAAAAGGGGGAGTCGTCTGGCAAA
AATGTCACCTTGCCGGCTGTGTTCAAGGCTCCCATTCGACCAGATATCGTGAACTTTGTT
CACACCAACTTGTAAAAACAACCGGCAGCCATATGCTGTCAGTGAATTGGCAGGTCATC-
------------------------------------------------------------
------------------------------------------------------------
------------------------------------------------------------
------------------------------------------------------------
--GCATTGAGGAAGTCCCTGAACTTCCTTTGGTGGTGGAAGATAAAGTTGAAGGTTACAA
GAAGACCAAAGAGGCTGTTTTGCTTTTAAAGAAACTGAAGGCCTGGAATGACATCAAAAA
GGTCTATGCCTCTCAGCGAATGAGAGCTGGCAAGGGCAAGATGAGAAATCGCCGTCGTAT
CCAGCGTAGGGGACCTTGCATCATCTATAATGAAGATAATGGCATCATCAAAGCCTTCAG
AAACATCCCCGNN-----------------------------------------------
------------------------------------------------------------
------------------------------------------------------------
------------------------------------------------------------
------------------------------------------------------------
------------------------------------------------------------
------------------------------------------------------------
------------------------------------------------------------
------------------------------------------------------------
-----
>Rodents_Thsw_L4
GTGGCTTGTGCTCATCCCCTGATATTGGTGTACTTTGAAAAGGGAGAGTCATTTGGCAAA
AATGTCACCTTGCCTGCTGTGTTCAAGGCTCCCATTCGACCAGATAATGTGAACTTTGTT
CACACCAACATGTAAAA-CAACCAGCAGCCATATGCTGTCAGTGAATTGGTAGGTCACCA
GACCAGTGCTGAGTCTTGGGGGACTGGCAGAGCTGTGGCTCGAATTCCCAGAGTTTGGGG
TGGTAGGACCCATTCTGGTCAGGGTGCTTTTGCAAATATGTGTCAAAGAGGTCATATGTT
GGCACCAACCAAAACTTGGCAACATTGGCACTGCAGAGTGAACACAATGCAGAAGAGATA
TGCCACCTGCTCTGCCCTAGCTGCCTCGGCCTTCTCAGCACTAGTCATGTCAAAAGGTCA
TCAAATTGAGGAAGTCCTTGAACTTTCTTTCATGGTGGAAGATAAAGTTGAAGGTTACAA
GAAGACCAAGGAGGCTGTTTTGCTTCTGGAGAAACTGAAGGACTGGAATAACATCAGAAA
GGTCTATGCTTGTCAGTGAATGAGAGCTGGCAAGAGGAAAATAAGAAACAGCCATCGTAT
CCAGCACAGGGGACTGTGCATCATCTATAATGAAGACAATGGCATCATCAAGGCCTACAG
AAATATCCCTGGCATTACTCTGCTTAATGTAAGCAAGCTGAATATTTTGAAACTTACTCC
TGGTGGACATGTGGGACATTTCTGCATTTGGACTGAAAGTGCTTTCAG-AAGTTAGATGA
ATTGTAC-CCACTTGGTATAAAGCTGCTTCCCTCAAGAGTAACTATAACGTGCCTGTGCA
CAAAATCATCAATAAAGACCTGAGAAGAATCTTGAAGATCCCAGAGATCCAGAGAGCCAT
CTGAGCACCACGCAAGAAGATTCATTGTAGAGTTCTAAAGAAGAATCCTCTGAAGAATCT
GAGGATCATTCTAAAAGTGAACCCATATGCAAAGACCACACACATGAACACCATTCTTCT
CCACGCCAGGAATCATAAA-----------------------------------------
------------------------------------------------------------
------------------------------------------------------------
-----
>Sarcopterygii_Lach_1_L4
ATGGCTTGTGCCAGACCATTAATATCTGTCTACTCTGAAAAGGGAGAGACCTCAGGCAAA
AATGTTGTCATGCCTGCTGTCTTCAAGGCTCCCATCCGCCCAGATGTTGTGAATTTTGTT
CATACCAATCTGCAAGAACAGCAGACAGCCTTATGCTGTTAGTGAACTAGCAGGTCACCA
AACCAGTGCAGAGTCCTGGGGAACTGGCAGAGCTGTTGCTCGTATTCCCCGTGTGCGTGG
TGGTGGTACTCATTCTGGCCAAGGTGCTTTCGGCAATATGTGTCGTGGAGGTCGTATGTT
TGCACCTACGAAGACTTGGCGTCGCTGGCACCGCAGAGTGAACATAACTCAAAAACGATA
TGCTATCTGTTCTGCTTTGGCAGCTTCAGCTCTCCCAGCTCTGGTTCTTTCCAAAGGTCA
CCGTATTGAGGAAATCCCAGAGGTCCCTCTTGTAGTTGATGACAAAGTTGAAGGCTACAA
GAAGACAAAGGAAGCTGTGCTGCTGCTTAAAAAGCTGAAAGCATGGAACGATGTCAAAAA
GGTTTATGCCTCCCAGCGCATGCGTGCCGGTAAAGGTAAAATGAGAAATCGCCGCTGTAT
CCAGCGCAGAGGACCATGCATCATTTACAGTGAGGACAACGGTATTACAAAGGCATTCAG
AAACATCCCAGGCATTACCCTTCTCAATGTAAACAAACTGAACCTGCTGAGGCTTGCTCC
TGGGGGTCATGTGGGCCGTTTCTGTATCTGGACAGAAAGTGCTTTCCGCAGGTTAGATGA
GCTGTATGGTACATGGCGTAAGCCAGCTTCACTGAAAGTTGAATACAATCTTCCAGTGCA
CAAGATGACTAACACAGATCTGACCAGAATCCTGAAGAGTGAGGAGATTCAGAAGGCTCT
TCGCCCACCCAACAAAAAGATTCAGCGTAGAGTTCTTAAGAAGAACCCATTGAAGAACTT
GAGGGTGATGATAAAACTGAATCCTTATGCCAAGACAGCAAGGCGCAATAAAATCCTCCG
TCAGGCTCGAAATCACCAAGCCAAACTGGAGAAG--------------------------
------------------------------------------------------------
---------------------------------------------AGAAGAAAGCTGCAG
CATAA
>Sarcopterygii_Lach_2_L4
ATGGCTTGTGCCAGACCATTAATATCTGTCTACTCTGAAAAGGGAGAGACCTCAGGCAAA
AATGTTGTCATGCCTGCTGTCTTCAAGGCTCCCATCCGCCCAGATGTTGTGAATTTTGTT
CATACCAATCTGCAAGAACAGCAGACAGCCTTATGCTGTTAGTGAACTAGCAGGTCACCA
AACCAGTGCAGAGTCCTGGGGAACTGGCAGAGCTGTTGCTCGTATTCCCCGTGTGCGTGG
TGGTGGTACTCATTCTGGCCAAGGTGCTTTCGGCAATATGTGTCGTGGAGGTCGTATGTT
TGCACCTACGAAGACTTGGCGTCGCTGGCACCGCAGAGTGAACATAACTCAAAAACGATA
TGCTATCTGTTCTGCTTTGGCAGCTTCAGCTCTCCCAGCTCTGGTTCTTTCCAAAGGTCA
CCGTATTGAGGAAATCCCAGAGGTCCCTCTTGTAGTTGATGACAAAGTTGAAGGCTACAA
GAAGACAAAGGAAGCTGTGCTGCTGCTTAAAAAGCTGAAAGCATGGAACGATGTCAAAAA
GGTTTATGCCTCCCAGCGCATGCGTGCCGGTAAAGGTAAAATGAGAAATCGCCGCTGTAT
CCAGCGCAGAGGACCATGCATCATTTACAGTGAGGACAACGGTATTACAAAGGCATTCAG
AAACATCCCAGGCATTACCCTTCTCAATGTAAACAAACTGAACCTGCTGAGGCTTGCTCC
TGGGGGTCATGTGGGCCGTTTCTGTATCTGGACAGAAAGTGCTTTCCGCAGGTTAGATGA
GCTGTATGGTACATGGCGTAAGCCAGCTTCACTGAAAGTTGAATACAATCTTCCAGTGCA
CAAGATGACTAACACAGATCTGACCAGAATCCTGAAGAGTGAGGAGATTCAGAAGGCTCT
TCGCCCACCCAACAAAAAGATTCAGCGTAGAGTTCTTAAGAAGAACCCATTGAAGAACTT
GAGGGTGATGATAAAACTGAATCCTTATGCCAAGACAGCAAGGCGCAATAAAATCCTCCG
TCAGGCTCGAAATCACCAAGCCAAACTGGAGAAG--------------------------
------------------------------------------------------------
---------------------------------------------AGAAGAAAGCTGCAG
CATAA
>Sarcopterygii_Lach_3_L4
ATGGCTTGTGCCAGACCATTAATATCTGTCTACTCTGAAAAGGGAGAGACCTCAGGCAAA
AATGTTGTCATGCCTGCTGTCTTCAAGGCTCCCATCCGCCCAGATGTTGTGAATTTTGTT
CATACCAATCTGCAAGAACAGCAGACAGCCTTATGCTGTTAGTGAACTAGCAGGTCACCA
AACCAGTGCAGAGTCCTGGGGAACTGGCAGAGCTGTTGCTCGTATTCCCCGTGTGCGTGG
TGGTGGTACTCATTCTGGCCAAGGTGCTTTCGGCAATATGTGTCGTGGAGGTCGTATGTT
TGCACCTACGAAGACTTGGCGTCGCTGGCACCGCAGAGTGAACATAACTCAAAAACGATA
TGCTATCTGTTCTGCTTTGGCAGCTTCAGCTCTCCCAGCTCTGGTTCTTTCCAAAGGTCA
CCGTATTGAGGAAATCCCAGAGGTCCCTCTTGTAGTTGATGACAAAGTTGAAGGCTACAA
GAAGACAAAGGAAGCTGTGCTGCTGCTTAAAAAGCTGAAAGCATGGAACGATGTCAAAAA
GGTTTATGCCTCCCAGCGCATGCGTGCCGGTAAAGGTAAAATGAGAAATCGCCGCTGTAT
CCAGCGCAGAGGACCATGCATCATTTACAGTGAGGACAACGGTATTACAAAGGCATTCAG
AAACATCCCAGGCATTACCCTTCTCAATGTAAACAAACTGAACCTGCTGAGGCTTGCTCC
TGGGGGTCATGTGGGCCGTTTCTGTATCTGGACAGAAAGTGCTTTCCGCAGGTTAGATGA
GCTGTATGGTACATGGCGTAAGCCAGCTTCACTGAAAGTTGAATACAATCTTCCAGTGCA
CAAGATGACTAACACAGATCTGACCAGAATCCTGAAGAGTGAGGAGATTCAGAAGGCTCT
TCGCCCACCCAACAAAAAGATTCAGCGTAGAGTTCTTAAGAAGAACCCATTGAAGAACTT
GAGGGTGATGATAAAACTGAATCCTTATGCCAAGACAGCAAGGCGCAATAAAATCCTCCG
TCAGGCTCGAAATCACCAAGCCAAACTGGAGAAG--------------------------
------------------------------------------------------------
---------------------------------------------AGAAGAAAGCTGCAG
CATAA
>Testudines_Mate_1_L4
------------------------------------------------------------
---------ATGCCTGCTGTATTTAAAGCTCCTATTCGCCCTGATATCGTGAACTTCGTT
CATACCAACTTGCAAGAACAATAGACAACCCTATGCTGTCAGTGAACTTGCAGGACATCA
GACCAGTGCTGAATCTTGGGGTACTGGAAGAGCTGTTGCTCGTATTCCCCGAGTGCGAGG
TGGTGGAACTCACTCTGGCC----------------------------------------
------------------------------------------------------------
-----------------------------------------------------AAGGCCA
CCGCATTGAAGAGGTCCCAGAACTTCCTCTGGTAGTTGAGGACAAAGTTGAGGGTTACAA
GAAAACCAAAGAAGCTGTTCTGCTTCTGAAGAAGCTTAAAGCATGGAATGACATTAAAAA
GGTTTATGCCTCTCAGCGTATGCGTGCTGGGAAGGGTAAAATGAGGAATCGCCGTCGCAT
CCAGCGCAGGGGACCCTGCATTATCTATAATGAGGACAATGGCATCATCAAGGCTTTTAG
AAATATCCCAGAAGGCACTT--------------------------------C-------
------------------------------------------------------------
------------------------------------------------------------
-------------------------AGGATCTTGCAGTGCCTATGGGTC-----ATCATT
ATCAACATCAATTA-------TCATTGTAGA-------------------TGTAGAAGGT
GGAGG---AGATTGGGCTGAATCTGTA----ATGACCCTATGA-----------------
------------------------------------------------------------
------------------------------------------------------------
------------------------------------------------------------
-----
>Testudines_Mate_2_L4
------------------------------------------------------------
---------ATGCCTGCTGTATTTAAAGCTCCTATTCGCCCTGATATCGTGAACTTCGTT
CATACCAACTTGCAAGAACAATAGACAACCCTATGCTGTCAGTGAACTTGCAGGACATCA
GACCAGTGCTGAATCTTGGGGTACTGGAAGAGCTGTTGCTCGTATTCCCCGAGTGCGAGG
TGGTGGAACTCACTCTGGCC----------------------------------------
------------------------------------------------------------
-----------------------------------------------------AAGGCCA
CCGCATTGAAGAGGTCCCAGAACTTCCTCTGGTAGTTGAGGACAAAGTTGAGGGTTACAA
GAAAACCAAAGAAGCTGTTCTGCTTCTGAAGAAGCTTAAAGCATGGAATGACATTAAAAA
GGTTTATGCCTCTCAGCGTATGCGTGCTGGGAAGGGTAAAATGAGGAATCGCCGTCGCAT
CCAGCGCAGGGGACCCTGCATTATCTATAATGAGGACAATGGCATCATCAAGGCTTTTAG
AAATATCCCAGAAGGCACTT--------------------------------C-------
------------------------------------------------------------
------------------------------------------------------------
-------------------------AGGATCTTGCAGTGCCTATGGGTC-----ATCATT
ATCAACATCAATTA-------TCATTGTAGA-------------------TGTAGAAGGT
GGAGG---AGATTGGGCTGAATCTGTA----ATGACCCTATGA-----------------
------------------------------------------------------------
------------------------------------------------------------
------------------------------------------------------------
-----
>Testudines_Peca_L4
---GCTTGTACTCGTCCGTTAATATCTGTGTACTCTGAGAAGGGGGAGGTATCAGGCAAA
AATGTCACCATGCCAGCTATATTTAAGGCTCCTATTCGCCCTGACATCGTGAACTTTGTT
CACACCAATTTGCAAGAACAATAGGCAACCCTATGCTGTCAGTGAACTTGCAGGCCACCA
GACCAGTGCTGAATCTTGGGGTACTGGAAGAGCTGTTGCTCGTATTCCCCGAGTGCGAGG
TGGTGGAACCCACTCTGGCCAAGG------------------------------------
------------------------------------------------------------
---------------------------------------------------------CCA
CCGCATTGAAGAGATCCCAGAACTTCCTCTTGTAGTTGAGGACAAAGTTGAGGGTTACAA
GAAAACCAAGGAAGCTGTTCTGCTTCTGAAGAAGCTTAAAGCATGGAATGACATAAAAAA
GGTTTATGCCTCCCAGCGTATGCGTGCTGGGAAGGGCAAAATGAGGAATCGCCGTCGGAT
CCAGCGCAGGGGACCCTGCATTATCTATAATGAAGATAATGGCATCATCAAGGCTTTTAG
AAACATCCCAGGAATTACTCTCCTTAATGTAAACAAGCTGAATCTTCTGAGACTTGCTCC
AGGTGGCCATGTTGGGCGTTTCTGCATTTGGACTGAAAGCGCCTTCCGCAAGTTGGATGA
GCTGTATGGTACCTGGCGCAAACCTGCTACCCTAAAGAGTGACTATAATATGTATATCTA
GAA----------TCTGACTTGGCTAAAAATTTTATGACTGCAGAGGTGCTGTTATCATT
CAAAACTTGTGGCAAAGGGGGGAGGTCCTGGATGACGGGAAAAAAGCAAATATAGTACTT
CAAGAATGGGAAAAAGGAAGATCCCAATGCGGGAACAGTAGGAAGCAATAATATCTTCAT
TAATAATCAGGATATCAGGGACAGGATTCAGAAG--------------------------
------------------------------------------------------------
-----------------------------------CCTA------AAAAAATACCTGA--
-----
>Testudines_Pesi_1_L4
ATGGCTTGTACTCGTCCTTTAATATCTGTGTACTCCGAAAAGGGGGAGGTATCAGGCAAA
AATGTCACCATGCCTGCTGTGTTTAAGGCTCCTATTCGCCCTGATATTGTGAACTTTGTT
CACACCAATTTGCAAAAACAATAGACAACCGTATGCTGTCAGTGAACTTGCAGGACATCA
GACAAGTGCTGAATCTTGGGGTACTGGAAGAGCTGTTGCTCGTATTCCCCGAGTGCGAGG
TGGTGGAACTCACTCTGGCCAAGGTGCTTTTGGAAATATGTGTCGTGGAGGCCGTATGTT
TGCCCCAACCAAGACTTGGCGACGTTGGCACCGCAGAGTAAATACAACTCAGAAACGGTA
TGCCATCTGTTCTGCTTTGGCAGCTTCTGCTCTCCCAGCACTGGTCATGTCTAAAGGCCA
TCGCATTGAAGAGGTCCCAGAACTTCCGCTAGTGGTTGAGGACAAAGTTGAGGGTTACAA
GAAAACCAAAGAAGCTGTTCTGCTTTTGAAGAAACTTAAAGCATGGAATGACATTAAAAA
GGTTTATGCCTCTCAGCGTATGCGTGCTGGGAAGGGTAAAATGAGGAATCGCCGTCGCAT
CCAGCGCAGAGGACCCTGCATTATCTATAATGAGGATAATGGCATCATCAAAGCTTTCAG
AAACATCCCAGGAATTACTCTCCTCAACGTAAACAAGCTGAATCTTTTGAGACTTGCTCC
AGGTGGCCATGTTGGGCGTTTCTGCATTTGGACTGAAAGTGCCTTCCGCAAGCTGGATGA
GTTGTATGGTACCTGGCGCAAAACTGCTACTCTAAAGAGTGACTATAACCTACCAATGCA
TAAGATGACCAATACAGACCTTGGAAGAATCTTAAAAAGCCAGGAGATCCAGAAGGCCCT
GCGTGCACCAAATAAGAAGATTCATCGTAGAGTTCTCAAGAAGAATCCTCTGAAGAATCT
GAGAGTCATGATAAAACTGAATCCATATGCCAAGACAATGCGACGCAATACTATTCTGCG
CCATGCTAAAAACCACAAAAGCAAACAAGAGAAG--------------------------
------------------------------------------------------------
---------------------------------------------AGTCAAAGGCTGCAG
CATAA
>Testudines_Pesi_3_L4
ATGGCTTGTACTCGTCCTTTAATATCTGTGTACTCCGAAAAGGGGGAGGTATCAGGCAAA
AATGTCACCATGCCTGCTGTGTTTAAGGCTCCTATTCGCCCTGATATTGTGAACTTTGTT
CACACCAATTTGCAAAAACAATAGACAACCGTATGCTGTCAGTGAACTTGCAGGACATCA
GACAAGTGCTGAATCTTGGGGTACTGGAAGAGCTGTTGCTCGTATTCCCCGAGTGCGAGG
TGGTGGAACTCACTCTGGCCAAGGTGCTTTTGGAAATATGTGTCGTGGAGGCCGTATGTT
TGCCCCAACCAAGACTTGGCGACGTTGGCACCGCAGAGTAAATACAACTCAGAAACGGTA
TGCCATCTGTTCTGCTTTGGCAGCTTCTGCTCTCCCAGCACTGGTCATGTCTAAAGGCCA
TCGCATTGAAGAGGTCCCAGAACTTCCGCTAGTGGTTGAGGACAAAGTTGAGGGTTACAA
GAAAACCAAAGAAGCTGTTCTGCTTTTGAAGAAACTTAAAGCATGGAATGACATTAAAAA
GGTTTATGCCTCTCAGCGTATGCGTGCTGGGAAGGGTAAAATGAGGAATCGCCGTCGCAT
CCAGCGCAGAGGACCCTGCATTATCTATAATGAGGATAATGGCATCATCAAAGCTTTCAG
AAACATCCCAGGAATTACTCTCCTCAACGTAAACAAGCTGAATCTTTTGAGACTTGCTCC
AGGTGGCCATGTTGGGCGTTTCTGCATTTGGACTGAAAGTGCCTTCCGCAAGCTGGATGA
GTTGTATGGTACCTGGCGCAAAACTGCTACTCTAAAGAGTGACTATAACCTACCAATGCA
TAAGATGACCAATACAGACCTTGGAAGAATCTTAAAAAGCCAGGAGATCCAGAAGGCCCT
GCGTGCACCAAATAAGAAGATTCATCGTAGAGTTCTCAAGAAGAATCCTCTGAAGAATCT
GAGAGTCATGATAAAACTGAATCCATATGCCAAGACAATGCGACGCAATACTATTCTGCG
CCATGCTAAAAACCACAAAAGCAAACAAGAGAAG--------------------------
------------------------------------------------------------
---------------------------------------------AGTCAAAGGCTGCAG
CATAA
>Testudines_Plme_L4
ATGGCTTGTACTCGTCCATTAATATCTGTGTACTCCGAAAAGGGGGAGGTATCAGGCAAA
AATGTCACCATGCCTGCTGTATTTAAAGCTCCTATTCGCCCTGATATCGTGAACTTCGTT
CATACCAATTTGCAAGAACAACAGACAACCCTATGCTGTCAGTGAACTTGCAGGACATCA
GACCAGTGCTGAATCTTGGGGTACTGGAAGAGCTGTTGCTCGTATTCCCCGAGTGCGAGG
TGGTGGAACTCACTCTGGCCAAGGTGCTTTTGGAAATATGTGTCGCGGAGGCCGTATGTT
TGCCCCAACCAAGACTTGGCGACGTTGGCACCGCAGAGTAAATACAACTCAAAAACGGTA
TGCCATCTGTTCTGCTCTGGCAGCTTCTGCTCTCCCAGCACTGGTTATGTCTAAAGGCCA
CCGCATTGAGGAGGTCCCAGAACTTCCTCTGGTAGTTGAGGACAAAGTTGAGGGTTACAA
GAAAACCAAAGAAGCTGTTCTGCTTATGAAGAAGCTTAAAGCATGGAATGACATTAAAAA
GGTTTATGCCTCTCAGCGTATGCGTGCTGGGAAGGGTAAAATGAGGAATCGCCGTCGCAT
CCAGCGCAGGGGACCCTGCATTATCTATAATGAGGACAATGGCATCATCAAGGCTTTTAG
AAATATCCCAGGAATTACTCTTCTCAATGTAAACAAGCTGAATCTTTTGAGACTTGCTCC
AGGTGGCCATGTTGGGCGTTTCTGCATTTGGACTGAAAGTGCCTTCCGCAAGCTGGATGA
GTTGTATGGTACCTGGCGCAAACCTGCTACCCTAAAGAGTGACTATAACCTACCAATGCA
TAAGATGACCAATACAGACCTTGGAAGAATCTTAAAAAGCCAGGAGATCCAGAAGGCCCT
GCATGCACCAAATAAAAAGATTCGCCGTAGAGTTCTCAAGAAGAATCCTCTGAAGAACCT
GAGAGTCATGATAAAACTGAATCCATATGCCAAGACAATGCGACGCAATACTATCCTGCG
CCACGCTCAAAATCACAAAAGCAAACAAGAGAAG--------------------------
------------------------------------------------------------
---------------------------------------------AGTCAAAGGCTGCAG
CATAA
