# Supplementary material for: Revisiting the Tigger Transposon Evolution Revealing Extensive Involvement in the Shaping of Mammal Genomes
Source: Biology (Basel). 2022 Jun 16;11(6):921. doi: 10.3390/biology11060921 (PMC9219625; doi:10.3390/biology11060921)
Supplement: Supplementary file 1 [file biology-11-00921-s001.zip › biology-1735978-supplementary/supplementary/Supplementary_Data_S4.fasta]

>Actinopterygii_Asca_L3
TCCCACCGTAAGTTTTCGGCTGCGACACGGATCCCTGGGCTTTCTGCCCCGCAAGAGGAG
TCGTCGTCACCGCGGTAAGGTCAAGAGCTTCCCCAAGGATGACCCCAGCAAACCCGTTCA
CCTGACTGCCTTCCTGGGCTACAAGGCCGGCATGACTCACATCGTCCGGGAGGTGGACAG
ACCTGGCTCAAAGGTGAACAAGAAGGAAGTGGTTGAGGCAGTGACCATTGTGGAGACTCC
TCCCATGATCGTGGTTGGTGTTGTGGGTTACGTCAACACACCTCGTGGTCTGCGCTCCTT
CAAGACAGTCTTCGCTGAGCACATGAGTGATGAGTGCAAGCGTCGCTTCTACAAGAACTG
GTACAAGTCCAAGAAGAAGGCTTTCACTAAATACTGCAAGAAATGGCAGGATGAGGAGGG
CAAGAAGCAGCTGGAGAAAGACTTTGCAGCCATGAAAAAATACTGCCAGGTCATCCGTGT
CATTTGCCACACACAGATGCGTATGCTGCCCCTGAGGCAGAAGAAAGCTCATCTCATGGA
GGTGCAGGTGAACGGAGGCACCATCTCTGATAAGGTGGACTGGGCCCGTGAGAAGCTGGA
GCAGGCTGTGGTTGTCAACAAAGTTTTCACCCAGGACGAGATGATCGACATCATTGGTGT
CACTAAGGGTCACGGATACAAGGGTGTCACCAGCCGTTGGCACACAAAGAAGCTGCCTCG
CAAAACCCATCGTGGTCTACGTAAGGTGGCCTGTATCGGTGCCTGGCATCCTGCCCGTGT
GGCCTTCTCTGTGGCCCGTGCTGGTCAGAAGGGTTACCACCACCGCACAGAGATCAACAA
GAAGATCTACAAGATTGGTCAGGGCTACCACCAGAAGGACGGAAAGGTGGTGAAGAACAA
CGCCTCCACAGAGTACGATCTGTCCAACAAGAGCATCAACCCCATGGGTGGATTTGTCCA
TTACGGAGAAGTGAGGAATGACTTTGTCATGTTGAAGGGCTGTGTTGTGGGGACCAAGAA
GAGGGTGCTGACTCTGCGCATCTGCTGGTGCAGACAAGCCGTCGTGCCCAGGAGAAGATC
GACCTCAAGTTTATCGACACCACCTCCAAGTTCGGTCATGGTCGCTTCCAGACCGTGGAG
GAAAAGAAAGTTTTCATGGGACCCCTCAAGAAAGACCGCATGAAGAGACTGCTTAA
>Actinopterygii_Maze_L3
TCCCACCGTAAGTTTTCGGCTGCGACACGGATCCCTGGGCTTTCTGCCCCGCAAGAGGAG
TCGTCGTCACCGCGGTAAGGTCAAGAGCTTCCCCAAGGATGACCCCAGCAAACCCGTTCA
CCTGACTGCCTTCCTGGGCTACAAGGCCGGCATGACTCACATCGTCCGGGAGGTGGACAG
ACCTGGCTCAAAGGTGAACAAGAAGGAAGTGGTTGAGGCAGTGACCATTGTGGAGACTCC
TCCCATGATCGTGGTTGGTGTTGTGGGTTACGTCAACACACCTCGTGGTCTGCGCTCCTT
CAAGACAGTCTTCGCTGAGCACATGAGTGATGAGTGCAAGCGTCGCTTCTACAAGAACTG
GTACAAGTCCAAGAAGAAGGCTTTCACTAAATACTGCAAGAAATGGCAGGATGAGGAGGG
CAAGAAGCAGCTGGAGAAAGACTTTGCAGCCATGAAAAAATACTGCCAGGTCATCCGTGT
CATTTGCCACACACAGATGCGTATGCTGCCCCTGAGGCAGAAGAAAGCTCATCTCATGGA
GGTGCAGGTGAACGGAGGCACCATCTCTGATAAGGTGGACTGGGCCCGTGAGAAGCTGGA
GCAGGCTGTGGTTGTCAACAAAGTTTTCACCCAGGACGAGATGATCGACATCATTGGTGT
CACTAAGGGTCACGGATACAAGGGTGTCACCAGCCGTTGGCACACAAAGAAGCTGCCTCG
CAAAACCCATCGTGGTCTACGTAAGGTGGCCTGTATCGGTGCCTGGCATCCTGCCCGTGT
GGCCTTCTCTGTGGCCCGTGCTGGTCAGAAGGGTTACCACCACCGCACAGAGATCAACAA
GAAGATCTACAAGATTGGTCAGGGCTACCACCAGAAGGACGGAAAGGTGGTGAAGAACAA
CGCCTCCACAGAGTACGATCTGTCCAACAAGAGCATCAACCCCATGGGTGGATTTGTCCA
TTACGGAGAAGTGAGGAATGACTTTGTCATGTTGAAGGGCTGTGTTGTGGGGACCAAGAA
GAGGGTGCTGACTCTGCGCATCTGCTGGTGCAGACAAGCCGTCGTGCCCAGGAGAAGATC
GACCTCAAGTTTATCGACACCACCTCCAAATTCGGTCATGGTCGCTTCCAGACCGTGGAG
GAAAAGAAAGTTTTCATGGGACCCCTCAAGAAAGACCGCATGAAGAGACTGCTTAA
>Actinopterygii_Orsp_L3
------------------------------------------------------------
------------------------------------------------------------
------------------------------------------------------------
----------NAGGTGAACAAGAAGGAAGTGGTTGAGGCCGTGACCATTGTGGAGACTCC
TCCCATGATTGTGGTTGGTGTTGTGGGTTACGTCAACACACCCCGTGGTCTGCGCTCCTT
CAAGACAGTCTTCGCCGAGCACATGAGTGACGAGTGCAAGCGTCGCTTCTACAAAAACTG
GTACAAGTCCAAGAAGAAGGCTTTCACTAAATACTGCAAGAAATGGCAGGATGAGGAGGG
CAAGAAGCAGCTGGAGAAAGACTTTGCTGCCATGAAGAAATACTGCCAGGTCATCCGTGT
CATTTGCCACACACAGATGCGTATGCTGCCCCTGAGGCAGAAGAAGGCTCATCTCATGGA
GGTGCAGGTGAACGGAGGCACCATCTCTGATAAGGTGGACTGGGCCCGTGAGAAGCTGGA
GCAGCCTGTGATTGTCAACAACGTTTTCACACAGGACGAAATGATTGACATCATTGGTGT
CACTAAGGGTCACGGATACAAGGGTGTCACCAGCCGTTGGCACACAAAGAAGCTGCCTCG
CAAAACCCATCGTGGTCTGCGTAAGGTGGCCTGTATCGGTGCCTGGCATCCTGCCCGTGT
GGCCTTCTCTGTGGCCCGTGCTGGTCAGAAGGGTTACCACCACCGCACAGAGATCAACAA
GAAGATCTACAAGATTGGTCAGGGCTACCACCAGAAGGACGGAAAGTTGGTGAAGAACAA
CGCCTCCACAGAGTACGATCTGTCCAACAAGAGCATCAACCCCATGGGTGGATTTGTCCA
TTACGGAGAAGTGAGGAATGACTTTGTCATGTTGAAGGGCTGTGTTGTGGGCACCAAGAA
GAGGGTGCTGACTCTGCGCATCTGCTGGTGCAGACAAGCCGTCGTGCCCAGGAGAAGATC
GACCTCAAGTTTATCGACACCACCTCCAAGTTCGGTCATGGTCGCTTCCAGACCGTGGAG
GAAAAGAAGGTTTTCATGGGACCACTCAAGAAAGACCGCATGAAGAGACTGCTTAA
>Actinopterygii_Puny_L3
TCCCACCGTAAGTTTTCGGCTGCGACACGGATCCCTGGGCTTTCTGCCCCGCAAGAGGAG
TCGTCGTCACCGCGGTAAGGTCAAGAGCTTCCCCAAGGATGACCCCAGCAAACCCGTTCA
CCTGACTGCCTTCCTGGGCTACAAGGCCGGCATGACTCACATCGTCCGGGAGGTGGACAG
ACCTGGCTCAAAGGTGAACAAGAAGGAAGTGGTTGAGGCAGTGACCATTGTGGAGACTCC
TCCCATGATCGTGGTTGGTGTTGTGGGTTACGTCAACACACCCCGTGGTCTGCGCTCCTT
CAAGACAGTCTTCGCTGAGCACATGAGTGATGAGTGCAAGCGTCGCTTCTACAAGAACTG
GTACAAATCCAAGAAGAAGGCTTTCACTAAATACTGCAAGAAATGGCAGGATGAGGAGGG
CAAGAAGCAGCTGGAGAAAGACTTTGCTGCCATGAAGAAATACTGCCAGGTCATCCGTGT
CATTTGCCACACACAGATGCGTATGCTGCCCCTGAGGCAGAAGAAAGCTCATCTCATGGA
GGTGCAGGTGAACGGAGGCACCATCTCTGATAAGGTGGACTGGGCCCGTGAGAAGCTGGA
GCAGGCTGTGGTTGTCAACAAAGTTTTCACCCAGGACGAGATGATCGACATCATTGGTGT
CACCAAGGGTCACGGATACAAGGGTGTCACCAGCCGTTGGCACACAAAGAAGCTGCCTCG
CAAAACCCATCGTGGTCTACGTAAGGTGGCCTGTATCGGTGCCTGGCATCCTGCCCGTGT
GGCCTTCTCTGTGGCCCGTGCTGGTCAGAAGGGTTACCACCACCGCACAGAGATCAACAA
GAAGATCTACAAGATTGGTCAGGGCTACCACCAGAAGGACGGAAAGGTGGTGAAGAACAA
CGCCTCCACAGAGTACGATCTGTCCAACAAGAGCATCAACCCCATGGGTGGATTTGTCCA
TTACGGAGAAGTGAGGAATGACTTTGTCATGTTGAAGGGCTGTGTTGTGGGGACCAAGAA
GAGGGTGCTGACTCTGCGCATCTGCTGGTGCAGACAAGCCGTCGTGCCCTGGAGAAGATC
GACCTCAAGTTTATCGACACCACCTCCAAGTTCGGTCATGGTCGCTTCCAGACCGTGGAG
GAAAAGAAAGTTTTCATGGGACCCCTCAAGAAAGACCGCATGAAGAGACTGCTTAA
>Actinopterygii_Tafl_L3
TCACATCGCAAGTTCCACGCCTCGCCATGGACACACAGGCTTCTTGCCACACAAGCGCAG
CAAGAAGCACAGGGGCAGGGTGCGTTCGTGGCCCAAAGACGATGCCAGGCGTCCGGTGCA
CCTCACCGCTTTCTTGGGATATAAGGCTGGCATGACCCACACGCTGAGGGAGGTGCAGCG
CGTTGGCCTCAAGCAGGCGAAACGAGAGGAGGTAGAAGCAGTCACCATTATTGAAACCCC
TCCTGTCATCGTGGTCGGGGTGGTGGGGTACATCCAGACGGTCCACGGCCTGCGTTCCTT
CAAAAGCGTCTTTGCAGAGCACCTGAGCGACGAGTGCAAACGCAGATTTTATCGAAACTG
GTACAAGAGCAAGAAGAAAGCTTTCACCAAATACAGCAAGAAGTGGCAGGATGAGAAGGG
AAAGAAGCAGCTTGACAAGGAGTTTGAACAAATGAAGAAGTACTGCTCGGTGATCAGGGT
CATTATTCACACTCAGATGCGGCTGCTGCCCATCGGCCAAAAAAAGGCCCACATCATGGA
AGTGCAGTTAAACGGGGGAAGCATCTCAGACAAGGTTGACTGGGCCAAGGAGCACCTGGA
GCAGGCCGTGCCCGTGTCCAGCGTCTTCTGCCAGGACGAGACGATCGACATCATCGGAGT
CACCAAGGGCCGTGGCTTTAAAGGTGTGATGAGCCGCTGGCACACGAAGAAGCTTCCCAG
GAAGACCCACAAAGGGCTGAGGAAAGTGGCGTGCATCGGAGCTTGGCACCCCGCCCGCGT
GGGATACACTATAGCGCGCGCTGGCCAGAAGGGCTATTATCACCGTACGGAGATCAATAA
GAAAATTTATCGGATCGGGAGGGGCGTGCACGTCCACGATGGAAAAGTGATCCGAAACAA
TGCCTCCACTCACTATGACACCAGCCAGAAGACCATCACACCCATGGGAGGGTTTCCTCA
CTACGGTGAAGTGAACAACGACTTCGTCATGGTGAAAGGCTGCGTGGTCGGGCCTAAGAA
ACGCGTGCTCACCCTCAGAATCTGCTGGTGCACACGTCCCGCAAGGCCAGGGAGACCATC
GAACTCAAATTCATCGACACCACCTCCAAGTTCGGTCACGGCCGCTTCCAGACCGCCCAG
GAGAAGAGGGCGTTTATGGGGCCCCTGAAGAAGAACGTCCTGACGGAAGAGCCTGA
>Actinopterygii_Taru_L3
TCCCACCGCAAATTTTCGGCTACGCCACGGATCTCTGGGGTTTCTGCCCCGCAAGAGGAG
CCGCCGACACCGAGGCAAAGCCAAGAGCTTCCCCAAGGATGATCCCAGCAAACCCGTGCA
CATGACGGCCTTCCTGGGCTACAAGGCCGGCATGACGCACATCGTCCGTGAGGTGGACAG
ACCAGGATCAAAGGTGAACAAGAAGGAGGTGGTGGAGGCCGTCACCATCGTGGAGACCCC
TCCCATGGTCGTGATCGGGGTCGTGGGTTACGTCAACACCCCCAGTGGTCTCCGTTCCTT
TAAGACCATCTTTGCTGAACACATCAGCGACGAGTGCAAGCGCCGCTTCTACAAGAACTG
GTACAAGTCCAAGAAGAAGGCTTTTACCAAATACTGCAAGAAGTGGCAGGACGATGAGGG
CAAGAAGCAGCTGGAGAAGGACTTTAACCTGATGAAGAAGTATTGTCAGGTCATCCGCGT
CATCACCCACACACAGATGCGCCTGCTGCCCATCAGGCAGAAGAAGTCTCACCTGATGGA
GGTGCAGCTCAACGGCGGCACCATCTCTGACAAGGTGGACTGGGCCCGCGAGAAGCTGGA
GCAGTCCATCCCCATCAACACGGTCTTCACCCAGGACGAGATGATCGACGTCATCGGGAT
CACCAAGGGTCACGGCTACAAGGGTGTCACCAGCCGTTGGCACACAAAGAAGCTTCCTCG
CAAGACGCATCGTGGTCTGCGGAAGGTGGCGTGCATCGGTGCCTGGCATCCGGCCCGCGT
GGCCTTCTCGGTGGCCCGTGCTGGTCAGAAAGGCTACCACCACCGCACGGAGATCAACAA
GAAGATCTACAAGATCGGCCAGGGCTTCCACACCAAGGACGGCAAGCTGGTGAAGAGCAA
CGCCTCCACCGACTACGACCTCTCCAACAAGAGCATCAACCCCCTGGGTGGGTTCGTCCA
CTACGGAGAGGTGACGAATGACTTCGTCATGTTGAAGGGATGCGTCGTAGGAACCAAGAA
GAGGGTTCTGACCCTGCGCATCTGTTGGTTCAGACCAGCCGTCGCGCGCTGGAGAAGATC
GACCTCAAGTTCATCGACACCACCTCCAAGTTTGGTCACGGACGCTTCCAGACCATGGAG
GAGAAGAAGGCCTTCATGGGACCGCTCAAGAAGGACCGCCTGAGGAGACGGCCTGA
>Actinopterygii_Trmo_L3
------------------------------------------------------------
------------------------------------------------------------
-------------------------------ATGACTCACATCGTCCGGGAGGTGGACAG
ACCTGGCTCAAAGGTGAACAAGAAGGAAGTGGTTGAGGCAGTGACCATTGTGGAGACTCC
TCCCATGATCGTGGTTGGTGTTGTGGGTTACGTCAACACACCCCGTGGTCTGCGCTCCTT
CAAGACAGTCTTCGCTGAGCACATGAGTGATGAGTGCAAGCGTCGCTTCTACAAGAACTG
GTACAAGTCCAAGAAGAAGGCTTTCACTAAATACTGCAAGAAATGGCAGGATGAGGAGGG
CAAGAAGCAGCTGGAGAAAGACTTTGCTGCCATGAAGAAATACTGCCAGGTCATCCGTGT
CATTTGCCACACACAGATGCGTATGCTGCCCCTGAGGCAGAAGAAAGCTCATCTCATGGA
GGTGCAGGTGAACGGAGGTACCATCTCTGATAAGGTGGACTGGGCCCGTGAGAAGCTGGA
GCAGGCTGTGGTTGTCAACAAAGTTTTCACCCAGGACGAGATGATCGACATCATTGGTGT
CACTAAGGGTCACGGATACAAGGGTGTCACCAGCCGTTGGCACACAAAGAAGCTGCCTCG
CAAAACCCATCGTGGTCTACGTAAGGTGGCCTGTATCGGTGCCTGGCATCCTGCCCGTGT
GGCCTTCTCTGTGGCCCGTGCTGGTCAGAAGGGTTACCACCACCGCACAGAGATCAACAA
GAAGATCTACAAGATTGGTCAGGGCTACCACCAGAAGGACGGAAAGGTGGTGAAGAACAA
CGCCTCCACAGAGTACGATCTGTCCAACAAGAGCATCAACCCCATGGGTGGATTTGTCCA
TTACGGAGAAGTGAGGAATGACTTTGTCATGTTGAAGGGCTGTGTTGTGGGGACCAAGAA
GAGGGTGCTGACTCTGCGCATCTGCTGGTGCAGACAAGCCGTCGTGCCCTGGAGAAGATT
GACCTCAAGTTTATCGACACCACCTCCAAGTTCGGTCATGGTCGCTTCCAGACCGTGGAG
GAAAAGAAAGTTTTCATGGGACCCCTCAAGAAAGACCGCATGAAGAGACTGCTTAA
>Agnatha_Leca_L3
------------------------------------------------------------
------------------------------------------------------------
------------------------------------------------------------
------------------------------------------------------------
------------------------------------------------------------
------------------------------------------------------------
------------------------------------------------------------
------------------------------------------------------------
------------N---ATGAAGCTGCTGCCCCTGCGTCAGAAGCGTGCGCACCTCATGGA
GGTGCAGCTCAACGGGGGCTCCGT-GCGCGACAAGTGGAGTGGGCTCGCACGCACCTCGA
GCAGAAGGTGGCCGTCAACAGCGTCTTCGCCCAGGACGAGATGATCGACGTCATCGGGGT
CACCAAGGGCAACGGGTTCAAGGGCGTGACGTCACGCTGGCACACGAAGAAGCTTCCCCG
CAAGACCCACAAGGGCCTCCGCAAGGTGGCCTGCATCGGGGCCTGGCACCCGGCCCGCGT
GGCCTTCAGCGTGCCACGTGCGGGCCAGAAGGGCTACCACCATCGCACAGAGACCAACAA
GAAG--------------------------------------------------------
------------------------------------------------------------
------------------------------------------------------------
------------------------------------------------------------
------------------------------------------------------------
--------------------------------------------------------
>Arthropoda_Acec_L3
TCGCACAGGAAGTTCAGCGCCTCGACACGGGTCGATGGGGTTCTACCCGAAGAAAAGATC
TCAGAGACATCGTGGAAAGGTAAAGGCTTTCCCAAAAGATGATCCTAGCAAACCTGTACA
CTTGACTGCTTTTATCGGTTACAAAGCTGGTATGACTCACGTAGTAAGGGAAGCTGATCG
TCCTGGGTCAAAGGTGAATAAGAAGGAGATTGTGGAAGCTGTTACTATCCTCGAAACTCC
ACCGATGATTGTTGTTGGTCTTGTTGGATACATTGAAACGCCACATGGACTTAGAGCGCT
TGCCACTGTCTGGGCGGAACATTTGTCAGAAGATTGCCGCAGACGTTTCTACAAGAACTG
GTATAAGAGCAAGAAGAAGGCATTTACGAAAGCGTCGAAGAAATGGCAAGATGACCTCGG
CCGCAAGTCCATCGAGGCTGATCTCAAGAAGATCAAGAAGTATTGTAGTGTCGTTCGCAT
CATCGCTCATACTCAGATGAAACTGCTGAGGCAACGTCAAAAGAAAGCGCATATCATGGA
AATCCAATTGAACGGCGGCACCATTGAAGATAAGGTGCAATGGGCGCGCGAACATTTAGA
AAAACCTGTGCCTATTAGTAGCGTGTTCGCTTCTGACGAAATGATCGATGTAATTGGAGT
TACCAAGGGAAAGGGCTACAAAGGCGTTACATCCAGATGGCACACGAAGAAATTGCCGCG
TAAGACTCACAAGGGTTTGAGGAAAGTTGCCTGTATCGGTGCGTGGCATCCCAGCCGCGT
GTCCTTCACTGTCGCGCGCGCGGGTCAGAAAGGATATCACCATCGCACTGAGATGAACAA
AAAGATCTATAGGATTGGACAAGGCATCCATACTAAGGATGGCAAGATCGTGAAGAACAA
TGCTTCAACGGAGTATGATCTCACTGACAAGAGCATTACACCTATGGGTGGCTTTCCACA
TTATGGTGAAGTTAACAATGACTTCATTATGATCAAGGGATGTTGCATGGGTCCGAAGAA
GCGCGTGATTACACTGAGGACTTATTGGTGCACACCAAGAGATCAGCGTTGGAGAAGATC
AACCTTAAGTTTATCGATACTAGCTCCAAATTCGGACACGGTCGTTTCCAGACCGCCGCC
GATAAAGCCTCCTTCATGGGACAACTCAAGAAGGATCGCTTGAGGAAGAGGCGCGT
>Arthropoda_Anco_L3
TCTCATCGTAAGTTTTCAGCATCGCCATGGTTCCATGGCTTTCTACCCGAAGAAGCGTGC
TTCGCGCCACCAGGGTCGCGTGAAGGCGTTCCCCAAGGATGATGCTTCCAAGCCGGTGCA
TTTGACCGCGTTCCTGGCGTACAAGGCTGGCATGACGCACATCGTGCGTGAAGCCGACCG
TCCAGGTTCAAAAATTAACAAGAAGGAGGTCGTGGAAGCGGTCACGATTCTCGAAACCCC
GCCACTGGTGGTTGTTGGTGCCGTCGGCTACATCGAAACGCCGTTCGGACCGCGTGCTCT
GTGCAACGTCTGGGCCCAGCATCTGTCTGAGGAGTGCCGTCGTCGCTTCTACAAGAACTG
GCACGCGAGCAAGAAGAAGGCCTTCACCAAGGCTTCGAAGAAGTGGACCGACGATCTGGG
CAAGAAGTCGATTGAGGACACCTTCAAGAAGATGGTCCGCTACTGCAAGTTCATCCGTGT
CATCGCACACTCGCAGATTCGTCTGATCAAGCAGGGTCAGAAGAAGGCCCACATCATCGA
GATCCAGCTGAACGGTGGTTCCATCGCCGACAAGGTTAACTGGGTGAAGGAGCATCTCGA
GAAGCCGATTCCGGTGTCGCAGGTGTTCTCGCAGGACGAGATGATCGACTGCGTTGCCGT
TACCAAGGGTAAGGGTTTCAAGGGTGTGACCAGCCGTTGGCACACGAAGAAGCTGCCGCG
CAAGACGCACAAGGGTCTGCGCAAGGTGGCCTGTATCGGTGCGTGGCATCCGTCTCGCGT
TGCCTTCACCGTCGCCCGTGCCGGTCAGAAGGGTTACCATCATCGTACGGAGCTGAACAA
GAAGATCTACCGCCTGGGTGCCGGTATCCACACCAAGGATGGCAAGGTCATCAAGAACAG
CGCTGCCACCGAGTACGATCTGACCGACAAGTCGATCACGCCGATGGGTGGTTTCCCGTT
CTACGGAGAGATCAACCAGGATTTCCTCATGATCAAGGGTTGCTGCATCGGTGCCAAGCG
TCGCGTAATCACGCTGCGCAGCTGCTGGTGCACACCAAGCGCTCTGCCCTCGAGCAGATC
AAGCTCAAGTTCATCGACACCTCGTCGAAGATGGGTCATGGTCGCTTCCAGACGCCGGCT
GACAAGCGCGCCTACTACGGCGTGCTCAAGAAGGATCGCATGAGGAGAAGGCTCAG
>Arthropoda_Anme_L3
TCTCATCGTAAGTTTTCAGCATCGCCATGGTTCCATGGCTTTCTACCCGAAGAAGCGTGC
TTCGCGCCACCAGGGTCGCGTGAAGGCGTTCCCTAAGGACGACGCTTCCAAGCCGGTGCA
TTTGACCGCGTTCCTGGCGTACAAGGCTGGCATGACGCACATCGTGCGTGAAGCCGACCG
TCCAGGTTCAAAAATTAACAAGAAGGAGGTCGTGGAAGCGGTCACGATTCTCGAAACCCC
GCCACTGGTGGTTGTCGGTGCCGTCGGCTACATCGAAACGCCGTTCGGACCGCGTGCTCT
GTGCAACGTCTGGGCCCAGCATCTGTCTGAGGAGTGCCGTCGTCGCTTCTACAAGAACTG
GCACGCGAGCAAGAAGAAGGCCTTCACCAAGGCCTCGAAGAAGTGGACCGACGATCTGGG
CAAGAAGTCGATTGAGGACACCTTCAAGAAGATGGTCCGCTACTGCAAGTTCATCCGTGT
CATCGCACACTCGCAGATTCGTCTGATCAAGCAGGGTCAGAAGAAGGCCCACATCATCGA
GATCCAGCTGAACGGTGGTTCCATCGCCGACAAGGTTAACTGGGTGAAGGAGCATCTCGA
GAAGCCGATTCCGGTGTCGCAGGTGTTCTCGCAGGACGAGATGATCGACTGCGTTGCCGT
TACCAAGGGTAAGGGTTTCAAGGGTGTGACCAGCCGTTGGCACACGAAGAAGCTGCCGCG
CAAGACGCACAAGGGTCTGCGCAAGGTTGCCTGTATCGGTGCGTGGCATCCGTCTCGCGT
TGCCTTCACCGTCGCCCGTGCCGGTCAGAAGGGTTACCATCATCGTACGGAGCTGAACAA
GAAGATCTACCGCCTGGGTGCTGGTATCCACACCAAGGATGGCAAGGTCATCAAGAACAG
CGCTGCCACCGAGTACGATCTGACCGACAAGTCGATCACGCCGATGGGTGGTTTCCCGTT
CTACGGAGAGATCAACCAGGACTTCCTCATGATCAAGGGTTGCTGCATCGGTGCCAAGCG
TCGCGTAATCACGCTGCGCAGCTGCTGGTGCACACCAAGCGCTCTGCCCTCGAGCAGATC
AAGCTCAAGTTCATCGACACCTCGTCGAAGATGGGTCATGGTCGCTTCCAGACGCCGGCT
GACAAGCGCGCTTACTACGGCGTGCTCAAGAAGGATCGCATGAGGAGAAGGCTCAG
>Arthropoda_Atce_L3
----------------------------------ATGGGGTTCTATCCGAAGAAAAGATC
TCAGAGACATCGCGGAAAGGTAAAGGCTTTTCCAAAAGACGATCCTAGCAAACCTGTACA
CTTGACTGCTTTTATCGGTTACAAAGCTGGTATGACTCACGTAGTAAGAGAAGCTGATCG
TCCTGGGTCAAAGGTGAATAAGAAGGAGATTGTGGAAGCTGTTACTATCCTCGAAACTCC
ACCGATGATTGTTGTTGGTCTTGTTGGATACATTGAAACACCACATGGACTTAGAGCGCT
TGCCACTATCTGGGCGGAACATTTGTCAGAAGATTGCCGCAGACGTTTCTACAAGAATTG
GTATAAGAGCAAGAAGAAGGCATTTACGAAAGCATCGAAGAAATGGCAAGATGACCTCGG
CCGCAAGTCCATTGAGGCTGATCTCAAGAAGATCAAGAAATATTGCAGTGTCATTCGCAT
CATCGCTCATACTCAGATGAAACTGCTGAGGCAGCGTCAAAAGAAAGCCCATATAATGGA
AATCCAATTGAACGGCGGCACCATTGAAGATAAGGTGCAATGGGCGCGCGAACATTTGGA
GAAACCTGTGCCTATTAGTAGCGTGTTCGCTTCTGACGAAATGATCGATGTAATTGGAGT
TACCAAGGGAAAGGGCTACAAAGGCGTTACATCCAGGTGGCACACGAAGAAATTGCCGCG
TAAGACTCACAAGGGTTTGAGGAAAGTTGCCTGTATTGGTGCGTGGCATCCCAGCCGCGT
GTCTTTCACTGTTGCGCGCGCGGGTCAGAAAGGATATCACCATCGCACTGAGATGAACAA
AAAGATCTATAGAATCGGACAAGGCATCCATACTAAGGATGGCAAGATTGTGAAGAACAA
TGCTTCGACAGAGTATGATCTCACTGACAAGAGCATTACACCTATGGGTGGCTTTCCGCA
TTACGGTGAAGTTAACAATGACTTCATTATGATCAAGGGATGTTGCATGGGTCCGAAGAA
GCGCGTGATTACACTGAGGATTTATTGGTGCATACCAAGAGATCAGCGTTGGAGAAGATC
AATCTTAAGTTCATCGATACTAGCTCCAAATTCGGACACGGTCGTTTCCAGACCGCCGTC
GATAAAGCCTCCTTCATGGGACAACTCAAGAAGGATCGTCTGAAGAAGAGGCGCGT
>Arthropoda_Atco_L3
TCGCACAGGAAGTTCAGCGCTTCGACACGGGTCGATGGGGTTCTATCCGAAGAAAAGATC
TCAGAGACATCGCGGAAAGGTAAAGGCTTTTCCAAAAGACGATCCTAGTAAACCTGTACA
CTTGACTGCTTTTATCGGTTACAAAGCTGGTATGACTCATGTAGTAAGAGAAGCTGATCG
TCCTGGGTCAAAGGTGAATAAGAAGGAGATTGTGGAAGCTGTTACTATCCTCGAAACTCC
ACCGATGATTGTTGTTGGTCTTGTTGGATACATTGAAACACCACATGGACTTAGAGCGCT
TGCCACTATCTGGGCGGAACATTTGTCAGAAGATTGCCGCAGACGTTTCTACAAGAACTG
GTATAAGAGCAAGAAGAAGGCATTTACGAAAGCATCGAAGAAATGGCAAGATGACCTCGG
CCGCAAGTCCATTGAGGCTGATCTCAAGAAGATCAAGAAATATTGCAGTGTCATTCGCAT
CATCGCTCATACTCAGATGAAACTGCTGAGGCAGCGTCAAAAGAAAGCCCATATAATGGA
AATCCAATTGAACGGCGGCACCATTGAAGATAAGGTGCAATGGGCGCGCGAACATTTGGA
GAAACCTGTGCCTATTAGTAGCGTGTTCGCTTCTGACGAAATGATCGATGTAATTGGAGT
TACCAAGGGAAAGGGCTACAAAGGCGTTACATCCAGGTGGCACACGAAGAAATTGCCGCG
TAAGACTCACAAGGGTTTGAGGAAAGTTGCCTGTATTGGTGCGTGGCATCCCAGCCGCGT
GTCTTTCACTGTTGCGCGCGCGGGTCAGAAAGGATATCACCATCGCACTGAGATGAACAA
AAAGATCTATAGAATCGGACAAGGCATCCATACTAAGGATGGCAAGATTGTGAAGAACAA
TGCTTCGACAGAGTATGATCTCACTGACAAGAGCATTACACCTATGGGTGGCTTTCCGCA
TTACGGTGAAGTTAACAATGACTTCATTATGATCAAGGGATGCTGCATGGGTCCGAAGAA
GCGCGTGATTACACTGAGGATTTATTGGTGCATACCAAGAGATCAGCGTTGGAGAAGATC
AATCTTAAGTTCATCGATACTAGCTCCAAATTCGGACACGGTCGTTTCCAGACCGCCGTC
GATAAAGCCTCCTTCATGGGACAACTCAAGAAGGATCGTCTGAAGAAGAGGCGCGT
>Arthropoda_Bobi_L3
TCGCACAGAAAATTCAGCGCACCGCCATGGATCTATGGGATTCTATCCCAAAAAAAGATC
TCAACGGCATCGTGGTAAAGTTAAGGCTTTCCCCAAAGATGATCCGAGCAAACCTGTACA
TTTAACGGCTTTTATTGGTTACAAAGCTGGTATGACTCACGTAGTCAGGGAAGCTGATCG
TCCTGGATCAAAGGTGAATAAGAAAGAAATTGTGGAAGCAGTTACCATTTTAGAAACACC
ACCTATGATTGTAGTTGGTGTAGTTGGGTATATTGAAACTCCACATGGATTACGTGCCCT
GACTACAGTATGGGCGGAACATTTGTCGGAAGATTGTCGTAGAAGATTTTATAAAAACTG
GTATAAGAGCAAAAAGAAGGCATTTACAAAGGCTTCCAAGAAATGGCAAGATGATCTTGG
CCGTAAATCTATTGAAAGTGACTTTGCAAAGATTATTAAGTACTGCAAAGTTGTGCGAAT
TATTGCTCACACACAGATGAAATTGTTGAGGCAACGTCAAAAGAAAGCTCATATAATGGA
AATTCAGCTAAATGGTGGAACTATTGTAGACAAAGTTCAATGGGCTCGTGAACATTTGGA
AAAACCGGTCCCTGTCAATAACGTCTTTGCTCCAGACGAAATGATAGATGTGATTGGCGT
CACGAAAGGAAAAGGATACAAAGGTGTTACATCACGTTGGCATACAAAAAAGTTGCCACG
TAAGACTCACAAAGGTCTAAGAAAAGTGGCTTGTATTGGAGCATGGCATCCAAGCCGTGT
CTCTTTCACTGTTGCCCGTGCTGGTCAAAAGGGTTACCATCATCGTACAGAAATGAACAA
AAAAATCTACAGAATTGGGCAAGGAATTCACACTAAGGATGGCAAGATCGTGAAGAACAA
CGCATCTACAGAATACGATCTTACTGAAAAAACTATCACTCCTATGGGAGGTTTCCCTCA
CTATGGTGAAGTGAATAATGACTTCATTATGATCAAAGGTTGTTGTATGGGACCAAAAAA
GCGTGTAATAACATTGCGCATTTACTGGTACATACCAAACGTTCAGCATTGGAAAAGATC
AATCTTAAATTCATCGATACCAGCTCCAAATTTGGACATGGTCGTTTCCAGACCGCTGCT
GATAAGGCTTCGTTTATGGGTCAACTTAAAAAAGACCGCATGAGGAACAGGCACAA
>Arthropoda_Boim_L3
TCGCATAGAAAATTCAGCGCACCGCCATGGATCTATGGGATTCTATCCCAAAAAAAGATC
TCAACGGCATCGTGGTAAAGTTAAGGCTTTCCCCAAAGATGATCCGAGCAAACCTGTACA
TTTAACGGCTTTTGTTGGTTACAAAGCTGGTATGACTCACGTAGTCAGGGAAGCTGATCG
TCCTGGATCAAAGGTAAATAAGAAAGAAATTGTGGAAGCAGTTACCATTTTAGAAGCACC
ACCTATGATTGTAGTTGGTGTAGTTGGGTATATTGAAACTCCACATGGATTACGTGCCCT
GACTACAGTATGGGCGGAACATTTATCAGAAGATTGTCGTAGAAGATTTTATAAAAACTG
GTATAAGAGCAAAAAGAAGGCATTTACAAAGGCTTCCAAGAAATGGCAAGATGATCTTGG
CCGTAAATCTATTGAAAGTGACTTTGCAAAGATTATTAAGTACTGCAAAGTTGTGCGAAT
TATTGCTCACACACAGATGAAATTGTTGAGGCAACGTCAAAAGAAAGCTCATATAATGGA
AATTCAGCTAAATGGTGGAACTATTGTAGACAAAGTTCAATGGGCTCGTGAACATTTGGA
AAACCCGGTCCCTGTCAATAATGTCTTTGCTCCAGACGAAATGATAGATGTGATTGGCGT
CACGAAAGGAAAAGGATACAAAGGTGTTACATCGCGTTGGCATACAAAAAAGTTGCCACG
TAAGACTCACAAAGGTCTAAGAAAAGTTGCTTGTATTGGAGCATGGCATCCAAGCCGTGT
CTCTTTCACTGTTGCCCGTGCTGGTCAAAAGGGTTACCATCATCGTACAGAAATGAACAA
AAAAATCTACAGAATTGGACAAGGAATTCACACTAAGGATGGCAAGATCGTGAAGAACAA
CGCATCTACAGAATACGATCTTACTGAAAAAACTATCACTCCTATGGGAGGTTTCCCTCA
CTATGGTGAAGTGAATAATGACTTCATTATGATCAAAGGTTGTTGTATGGGACCAAAAAA
GCGTGTAATAACATTGCGCATTTACTGGTACACACCAAACGTTCAGCGTTGGAAAAGATC
AATCTCAAATTCATCGATACTAGCTCCAAATTTGGACATGGTCGTTTCCAGACCGCTGCT
GATAAGGCTTCGTTTATGGGTCAACTTAAAAAAGACCGCATGAGGAACAGGCACAA
>Arthropoda_Bote_L3
TCGCACAGAAAATTTAGTGCACCGCCATGGATCTATGGGATTCTATCCCAAAAAAAGATC
TCAACGTCATCGTGGTAAAGTTAAGGCTTTCCCCAAAGATGATCCGAGCAAACCTGTACA
TTTAACGGCTTTTGTTGGTTACAAAGCTGGTATGACTCACGTAGTCAGGGAAGCTGATCG
TCCTGGATCAAAGGTAAATAAGAAAGAAATTGTGGAAGCAGTTACCATTTTAGAAGCACC
ACCTATGATTGTAGTTGGTGTTGTTGGGTATATTGAAACTCCACATGGATTACGTGCCCT
GACTACAGTATGGGCGGAACATTTGTCGGAAGATTGTCGTAGAAGATTTTATAAAAACTG
GTATAAGAGCAAAAAGAAGGCATTTACAAAGGCTTCCAAGAAATGGCAAGATGATCTTGG
CCGTAAATCTATTGAAAGTGACTTTGCAAAGATTATTAAGTACTGCAAAGTCGTGCGAAT
TGTTGCTCACACACAGATGAAATTGTTGAGGCAACGTCAAAAGAAAGCCCATATAATGGA
AATTCAACTAAATGGTGGAACTATTGAAGACAAAGTTCAATGGGCTCGTGAACATTTAGA
AAAACCAGTTCCTGTCAATAACGTCTTTGCTCCAGACGAAATGATAGATGTGATTGGCGT
CACGAAAGGAAAAGGATACAAAGGTGTTACATCACGTTGGCATACAAAAAAGTTGCCACG
TAAGACTCACAAAGGTCTAAGAAAAGTTGCTTGTATTGGAGCATGGCATCCAAGCCGTGT
CTCTTTCACTGTTGCCCGTGCTGGTCAAAAGGGTTACCATCATCGTACAGAAATGAACAA
GAAAATCTACAGAATTGGACAAGGAATTCACACTAAGGATGGCAAGATCGTGAAGAACAA
CGCATCTACAGAATACGATCTTACTGAAAAAACTATCACTCCTATGGGAGGTTTCCCTCA
CTATGGTGAAGTGAATAATGACTTCATTATGATAAAAGGTTGTTGTATGGGACCAAAAAA
GCGTGTGATAACATTGCGCATTTACTGGTACACACTAAACGTTCAGCGTTGGAAAAGATC
AATCTTAAATTCATCGATACCAGCTCCAAATTTGGACATGGTCGTTTCCAAACTGCTGCT
GATAAGGCTTCGTTTATGGGTCAACTTAAAAAAGACCGTATGAGGAACAGGCACAA
>Arthropoda_Bova_L3
TCGCACAGAAAATTCAGCGCACCGCCATGGATCTATGGGATTCTATCCCAAAAAAAGATC
TCAACGGCATCGTGGTAAAGTTAAGGCTTTCCCCAAAGATGATCCGAGCAAACCTGTACA
TTTAACGGCTTTTGTTGGTTACAAAGCTGGTATGACTCACGTAGTCAGGGAAGCTGATCG
TCCTGGATCAAAGGTGAATAAGAAAGAAATTGTGGAAGCAGTTACCATTTTAGAAACACC
ACCTATGATTGTAGTTGGTGTAGTTGGGTATATTGAAACTCCACATGGATTACGTGCCCT
GACTACAGTATGGGCGGAACATTTGTCTGAAGATTGTCGTAGAAGATTTTATAAAAACTG
GTATAAGAGCAAAAAGAAGGCATTTACAAAGGCTTCCAAGAAATGGCAAGATGATCTTGG
CCGTAAATCTATTGAAAGTGACTTTGCAAAGATTATTAAGTACTGCAAAGTTGTGCGAAT
TATTGCTCACACACAGATGAAATTGTTGAGGCAACGTCAAAAGAAAGCTCATATAATGGA
AATTCAGCTAAATGGTGGAACTATTGTAGACAAAGTTCAATGGGCTCGTGAACATTTGGA
AAAACCGGTCCCTGTCAATAACGTCTTTGCTCCAGACGAAATGATAGATGTGATTGGCGT
CACGAAAGGAAAAGGATACAAAGGTGTTACATCACGTTGGCATACAAAAAAGTTGCCACG
TAAGACTCACAAAGGTCTAAGAAAAGTGGCTTGTATTGGAGCATGGCATCCAAGCCGTGT
CTCTTTCACTGTTGCCCGTGCTGGTCAAAAGGGTTACCATCATCGTACAGAAATGAACAA
AAAAATCTACAGAATTGGGCAAGGAATTCACACTAAGGATGGCAAGATCGTGAAGAACAA
CGCATCTACAGAATACGATCTTACTGAAAAAACTATCACTCCTATGGGAGGTTTCCCTCA
CTATGGTGAAGTGAATAATGACTTCATTATGATCAAAGGTTGTTGTATGGGACCAAAAAA
GCGTGTAATAACATTGCGCATTTACTGGTACATACCAAACGTTCAGCATTGGAAAAGATC
AATCTTAAATTCATCGATACCAGCTCCAAATTTGGACATGGTCGTTTCCAGACCGCTGCT
GATAAGGCTTCGTTTATGGGTCAACTTAAAAAAGACCGCATGAGGAACAGGCACAA
>Arthropoda_Bovo_L3
TCGCACAGAAAATTCAGCGCACCGCCATGGATCTATGGGATTCTATCCCAAAAAAAGATC
TCAACGGCATCGTGGTAAAGTTAAGGCTTTCCCCAAAGATGATCCGAGCAAACCTGTACA
TTTAACGGCTTTTGTTGGTTACAAAGCTGGTATGACTCACGTAGTCAGGGAAGCTGATCG
TCCTGGATCAAAGGTAAATAAGAAAGAAATTGTGGAAGCAGTTACCATTTTAGAAGCACC
ACCTATGATTGTAGTTGGTGTAGTTGGGTATATTGAAACTCCACATGGATTACGTGCCCT
GACTACAGTATGGGCGGAACATTTGTCGGAAGATTGTCGTAGAAGATTTTATAAAAACTG
GTATAAGAGCAAAAAGAAGGCATTTACAAAGGCTTCCAAGAAATGGCAAGATGATCTTGG
CCGTAAATCTATTGAAAGTGACTTTGCAAAGATTATTAAGTACTGCAAAGTTGTGCGAAT
TATTGCTCACACACAGATGAAATTGTTGAGGCAACGTCAAAAGAAAGCTCATATAATGGA
AATTCAGCTAAATGGTGGAACTATTGTAGACAAAGTTCAATGGGCTCGTGAACATTTGGA
AAAACCGGTCCCTGTCAATAACGTCTTTGCTCCAGACGAAATGATAGATGTAATTGGCGT
CACTAAAGGAAAAGGATACAAAGGTGTTACATCGCGTTGGCATACGAAAAAGTTGCCACG
TAAGACTCACAAAGGTCTAAGAAAAGTTGCTTGTATTGGAGCATGGCATCCAAGCCGTGT
CTCTTTCACTGTTGCCCGTGCTGGTCAAAAGGGTTACCATCATCGTACAGAAATGAACAA
AAAAATCTACAGAATTGGGCAAGGAATTCACACTAAGGATGGCAAGATCGTGAAGAACAA
CGCATCTACAGAATACGATCTTACTGAAAAAACTATCACTCCTATGGGAGGTTTCCCTCA
CTATGGTGAAGTGAATAATGACTTCATTATGATCAAAGGTTGTTGTATGGGACCAAAAAA
GCGTGTAATAACATTGCGCATTTACTGGTACACACCAAACGTTCAGCGTTGGAAAAGATC
AATCTTAAATTCATCGATACCAGCTCCAAATTTGGACATGGTCGTTTCCAGACCGCTGCT
GATAAGGCTTCGTTTATGGGTCAACTTAAAAAAGACCGCATGAGGAACAGGCACAA
>Arthropoda_Cani_L3
------------------------------------------------------------
------------------------------------------------------------
-------------------------------ATGACTCACGTTGTTCGAGAAGCCGATCG
TCCTGGATCAAAGGTAAATAAGAAGGAGATTGTAGAAGCCGTTACTATCCTTGAAACACC
ACCAATGATCATAGTTGGTCTTGTTGGATACATTGAAACACCACATGGACTTAGAGCACT
CGCTACCGTTTGGGCGGAACATTTGTCGGAGGATTGTCGCAGACGTTTCTATAAAAACTG
GTACAAGAGTAAGAAGAAGGCATTTACAAAAGCTTCGAAGAAATGGCAAGATGACCTCGG
CCGCAAGTCTATTGAAGCTGATATAAAGAAAATTAAAAAGTATTGCAGCGTTGTTCGCGT
TATCGCCCATACTCAGATGAAGTTGTTAAGGCAACGTCAAAAGAAAGCTCACATCATGGA
GATCCAGTTGAATGGTGGAACTATTGAAGATAAGGTGCAATGGGCACGCGAACATCTAGA
AAAACCCGTGCCTATCAATAACGTGTTTGCCCCTGATGAGATGATTGACGTGATTGGAGT
TACTAAGGGAAAGGGTTATAAGGGCGTTACATCCAGATGGCACACTAAGAAATTGCCGCG
CAAGACTCATAAGGGTTTGAGGAAGGTCGCTTGTATTGGTGCATGGCATCCAAGCCGTGT
GTCCTTTACTGTTGCGCGCGCTGGTCAGAAAGGGTATCATCATCGTACAGAGATGAATAA
GAAAATCTACAGAATCGGACAAGGCATCCACACCAAGGATGGCAAAATCGTGAAAAATAA
TGCTTCCACCGAATACGATCTTACCGAGAAGACTATTACGCCCATGGGTGGTTTCCCGCA
TTATGGTGAAGTGAACAATGATTTCGTTATGATCAAAGGATGCTGCATGGGTCCGAAGAA
GCGGGTGATTACTCTAAGAATTTGTTAGTGCATACAAAGAGAGCTGCATTGGAAAAGATC
AACCTCAAGTTCATTGACACCAGTTCCAAATTTGGACATGGTCGCTTCCAAACCGCCGCT
GACAAGGCCTCCTTTATGGGACAACTCAAAAAGGATCGCTTGAGGATCAAGCGCAA
>Arthropoda_Cogi_L3
----------------------------------ATGGGATTCTATCCCAAGAAAAGATC
CCAGCGTCATCGCGGAAAAGTTAAAGCCTTTCCTAAGGATGATCCGAGTAAACCTGTTCA
CTTAACAGCTTTTGTTGGTTATAAAGCGGGTATGACCCACGTGGTCAGGGAAGCGGATCG
ACCAGGCTCGAAGGTGAATAAAAAGGAAATTGTGGAAGCAGTTACCATTCTTGAAACACC
ACCTATGATTGTGGTTGGTGTAGTTGGATACATAGAAACTCCTCATGGGCTACGTGCTCT
CACCACAGTTTGGGCAGAACATCTTTCGGAAGACTGTCGCAGGAGATTCTATAAAAACTG
GTACAAGAGCAAGAAGAAGGCATTTACGAAGGCGTCCAAAAAATGGCAAGACGATCTTGG
CCGTCAATCTATTGAAAGTGATTTGAAAAAGATTATCAAATACTGCAAAGTTGTACGAAT
TATTGCTCATACACAGATGAAACTTTTGAAACAACGTCAGAAGAAAGCTCACATCATGGA
GATCCAACTAAATGGTGGAACTATTGACCAGAAGGTTCAATGGGCACGTGAACACTTAGA
GAAACCTGTACCTGTTAATAATGTTTTTGCTTCTGACGAAATGATTGACGTGATTGGTGT
CACAAAAGGAAAGGGGTATAAAGGTGTTACATCGCGTTGGCATACAAAGAAACTGCCACG
TAAAACACACAAAGGTTTAAGAAAAGTGGCTTGTATTGGAGCTTGGCATCCGAGCCGTGT
GTCGTTCACTGTTGCGCGTGCTGGTCAAAAAGGATATCATCATCGTACAGAGATGAACAA
GAAAATCTACAGAATTGGGCAAGGCATTCATACAAAGGAGGGCAAGATCGTAAAAAACAA
CGCTTCAACGGAGTACGATCGCACTGAGAAGACCATCACTCCCATGGGTGGTTTTCCTCA
TTATGGTGAAGTGAACAATGACTTCATTATGATCAAGGGTTGCTGTATGGGACCAAAGAA
ACGTGTAATCACATTACGTAATTGTTGGTACATACCAAACGATCTGCATTGGAGAAGATT
AACCTCAAATTCATAGACACCAGCTCCAAATTTGGACATGGTCGCTTCCAGACCGCAGCT
GACAAAGTTTCGTTCATGGGACAACTTAAGAAAGATCGTATGAGGAACAAGTCAAA
>Arthropoda_Cogi_4_L3
----------------------------------ATGGGATTCTATCCCAAGAAAAGATC
CCAGCGTCATCGCGGAAAAGTTAAAGCCTTTCCTAAGGATGATCCGAGTAAACCTGTTCA
CTTAACAGCTTTTGTTGGTTATAAAGCGGGTATGACCCACGTGGTCAGGGAAGCGGATCG
ACCAGGCTCGAAGGTGAATAAAAAGGAAATTGTGGAAGCAGTTACCATTCTTGAAACACC
ACCTATGATTGTGGTTGGTGTAGTTGGATACATAGAAACTCCTCATGGGCTACGTGCTCT
CACCACAGTTTGGGCAGAACATCTTTCGGAAGACTGTCGCAGGAGATTCTATAAAAACTG
GTACAAGAGCAAGAAGAAGGCATTTACGAAGGCGTCCAAAAAATGGCAAGACGATCTTGG
CCGTCAATCTATTGAAAGTGATTTGAAAAAGATTATCAAATACTGCAAAGTTGTACGAAT
TATTGCTCATACACAGATGAAACTTTTGAAACAACGTCAGAAGAAAGCTCACATCATGGA
GATCCAACTAAATGGTGGAACTATTGACCAGAAGGTTCAATGGGCACGTGAACACTTAGA
GAAACCTGTACCTGTTAATAATGTTTTTGCTTCTGACGAAATGATTGACGTGATTGGTGT
CACAAAAGGAAAGGGGTATAAAGGTGTTACATCGCGTTGGCATACAAAGAAACTGCCACG
TAAAACACACAAAGGTTTAAGAAAAGTGGCTTGTATTGGAGCTTGGCATCCGAGCCGTGT
GTCGTTCACTGTTGCGCGTGCTGGTCAAAAAGGATATCATCATCGTACAGAGATGAACAA
GAAAATCTACAGAATTGGGCAAGGCATTCATACAAAGGAGGGCAAGATCGTAAAAAACAA
CGCTTCAACGGAGTACGATCGCACTGAGAAGACCATCACTCCCATGGGTGGTTTTCCTCA
TTATGGTGAAGTGAACAATGACTTCATTATGATCAAGGGTTGCTGTATGGGACCAAAGAA
ACGTGTAATCACATTACGTAATTGTTGGTACATACCAAACGATCTGCATTGGAGAAGATT
AACCTCAAATTCATAGACACCAGCTCCAAATTTGGACATGGTCGCTTCCAGACCGCAGCT
GACAAAGTTTCGTTCATGGGACAACTTAAGAAAGATCGTATGAGGAACAAGTCAAA
>Arthropoda_Depa_L3
AGTTGTAGAAAATTCAATGCAAAGACATGGATCATTAGCTTTTGGACCAAGAAAGAGAT-
CAAAAACTATAAAACCATCTATTAGAGCTTTCCCAAAGGATGTTCAGGAGAAAAGATTCA
TCTTACTGCTTTTATTGGGTACAAAGCTGGAATGACACACGTTGTTAGGAGATTATCCAA
ACCAAGAACAAAGCTTTCTAAAGAGA---TTATGGATGCAGTTACTCTTATTGAAACACC
ACCAATGGTTATTTATGGTGTAACAGGTTATGAAGTTACAGGGAAAGGTTTAAATAGAAT
AGCCACTGTTCTTGCTCCTCATATCGATGAAGTTCGTAGAAGAGAATTTGGAAAGCGTTG
G-----------------------GAACAATTATTGCTAATATT-----AAGGAATACAA
CAAAGAGAAGGCCGAGAAAGATCTTGAAGAAATTAGAAAGAGAGCTTCTGTTATTAGAAT
TCTTGCTCATACTCAAACTAAAATCCCCGCTTTACATTTAAAGAAATCTCATATTTCTGA
AATCCAAGTTAACGGAGGAACAATTAACGAGAAGGTCGACTGGGCTCTTGATAAATTTGA
GAAGGAAGTTACTATTGATGAAGTTTTTGAAGTTAATGAGAATCTTGATACTATTGGAGT
AACAAAAGGAAAGGGTTTCCAAGGTGTAGTCAAGAGGTTTGGAGTTACTATTCAACCAAG
AAAATCTCGTAAAGGTATTAGAAAAGTTGCTTGTATTGGTGCCTGGCATCCAAGTAGAGT
TATGACCACTGTGGCTAGAGCTGGTCAAATGGGATTCCATCGTAGAACAGAAACCAATAA
GAAAGTTTACATGATTGGA---------------AATGGCAATGAACTTATTAAAA----
--------CTGAATTTGATCTTACTGAAAAACCAATTACACCACTTGGAGGAATACCCCA
CTATGGATCTATTAAGAATGATTATATCATGGTTAAAGGTGCTGTTATTGGACCACGTAA
GCGTGTAGTGACCCTTAGAACTTTATAAAAC-------CAAGAAAGCTTCTGAAGAACTC
ATCATTAAGTTCGTTGATACTTCTTCTAAGATCGGTAAAGGAAGATTCCAGACAGCAGAA
GAAAAGAGAGCCTTCTAGGTATTAAAAAATCAGAGGTTGCTGATTCAGCAAATTAA
>Arthropoda_Drat_L3
------------------------------------------------------------
------------------------------------------------------------
------------------------------------------------------------
------------------------------------------------------------
------------------------------------------------------------
------------------------------------------------------------
------------------------------------------------------------
-------------------------------------------------------CGTGT
GATTGCCCACTCGCAGATCCGCTTGATCAAGCAGCGTCAAAAGAAGGCCCACATTATGGA
GATCCAGCTGAACGGTGGCTCCATCGAGGACAAGGTCAAGTGGGCCCGCGAGCACTTGGA
GAAGCCCATCCAGGTCAGCAATGTGTTCGGTCAGGATGAGATGATCGACTGCGTTGGCGT
GACCAAGGGTAAGGGTTTCAAGGGTGTCACCTCGCGTTGGCACACCAAGAAGCTGCCCCG
CAAGACGCACAAGGGTCTGCGCAAGGTCGCCTGTATCGGTGCCTGGCATCCGTCCCGTGT
GTCCACCACGGTGGCACGTGCCGGTCAGAAGGGTTACCATCACCGTACCGAGATCAACAA
GAAGATCTACCGCATTGGTGCTGGCATCCACACCAAGGATGGCAAGGTCATCAAGAACAA
CGCCTCCACCGAGTACGATCTGACCGATAAGAGCATCACCCCCATGGGTGGCTTCCCCCA
TTATGGTGAGGTTAACAACGACTTTGTCATGATCAAGGGCTGCTGCATTGGCTCCAAGAA
GCGCATCATCACCCTGCGCACCTGCTGAAGCACACCAAGCGCTCTGCTCTGGAACAGATC
AAGCTCAAGTTCATCGACACCTCGTCGAAGATGGGTCATGGTC-----------------
--------------------------------------------------------
>Arthropoda_Draz_L3
------------------------------------------------------------
------------------------------------------------------------
------------------------------------------------------------
------------------------------------------------------------
------------------------------------------------------------
------------------------------------------------------------
------------------------------------------------------------
----------------------------------CTGCGTTACTGCAAGGTCATCCGTGT
GATTGCCCACTCGCAGATTCGCTTGATCAAGCAGCGTCAAAAGAAGGCCCACATCATGGA
GATCCAGCTGAACGGTGGCTCCATCGAGGACAAGGTCAAGTGGGCCCGCGAGCACTTGGA
GAAGCCCATCCAGGTCAGCAATGTGTTCGGTCAGGATGAGATGATCGACTGCGTTGGCGT
GACCAAGGGTAAGGGTTTCAAGGGTGTCACCTCGCGTTGGCACACCAAGAAGCTGCCCCG
CAAGACGCACAAGGGTCTGCGCAAGGTCGCCTGTATCGGTGCCTGGCATCCGTCCCGTGT
GTCCACCACGGTGGCACGTGCCGGTCAGAAGGGTTACCATCACCGTACCGAGATCAACAA
GAAGATCTACCGCATTGGTGCTGGCATCCACACCAAGGATGGCAAGGTCATCAAGAACAA
CGCCTCCACCGAGTACGATCTGACCGATAAGAGCATCACCCCCATGGGTGGCTTCCCCCA
CTATGGTGAGGTTAACAACGACTTTGTCATGATCAAGGGCTGCTGCATTGGCTCCAAGAA
GCGCATCATCACCCTGCGCACCTGCTGAAGCACACCAAGCGCTCTGCTCTGGAACAGATC
AAGCTCAAGTTCATCGACACCTCGTCGAAGATGGGTCATGGTC-----------------
--------------------------------------------------------
>Arthropoda_Drtr_L3
----------------------------------ATGGCCTTCTACCCCAAGAAGCGCTC
GGCGCGCCACCGTGGCAAGGTTAAGGCCTTCCCCAAGGACGACGCCAGCAAGCCCGTCCA
TCTGACCTGCTTCATCGGCTACAAGGCCGGCATGACGCACATTGTGCGCGAGGCTGACCG
TCCCGGTTCCAAGATAAACAAGAAGGAGGTCGTGGAGGCCGTCACCGTTCTGGAGACCCC
ACCCATGATTGTGGTCGGTGCCGTCGGCTACATCGAGACTCCCTTCGGTCTGCGTGCCCT
GGTCAATGTCTGGGCCCAGCATCTGTCTGAGGAGTGCCGTCGTCGCTTCTACAAGAACTG
GTACAAGAGCAAGAAGAAGGCCTTCACCAAGGCTAGCAAGAAGTGGACCGATGATCTCGG
CAAGAAGAGCATCGAGAATGACTTCCGCAAGATGCTGCGCTACTGCAAGGTGATCCGTGT
GATTGCCCACTCGCAGATCCGCTTGATCAAGCAGCGCCAAAAGAAGGCCCATGTCATGGA
GATCCAGCTGAACGGTGGCTCCATCGAAGACAAGGTCAAGTGGGCCCGTGAGCATCTGGA
GAAGCCCATCCAGGTCAGCAATGTGTTCGGACAGGACGAGATGATCGACTGCGTCGGCGT
GACCAAGGGTAAGGGCTTCAAGGGTGTCACTTCCCGTTGGCACACCAAGAAGCTGCCCCG
CAAGACCCACAAGGGTCTGCGCAAGGTTGCCTGTATTGGAGCCTGGCATCCGTCGCGTGT
GTCCACCACCGTGGCACGTGCTGGTCAGAAGGGTTACCATCACCGTACCGAGATCAACAA
GAAGATCTACCGCATCGGCGCTGGCATCCACACCAAGGACGGCAAGGTCATCAAGAACAA
CGCCTCCACCGAGTACGATCTGACCGACAAGAGCATCACCCCCATGGGTGGCTTCCCCCA
CTATGGTGAGGTCAACAACGACTTCGTCATGATCAAGGGCTGCTGCATCGGCTCCAAGAA
GCGCATCATCACCCTGCGCATCTGCTGAAGCACACCAAGCGCTCTGCTCTGGAACAGATC
AAGCTCAAGTTCATCGACACCTCGTCCAAGATGGGTCATGGTCGCTTCCAGACCCCTGCC
GACAAGCTGGCCTTCATGGGTCCCCTCAAGAAGGATCGTCTGAGGAGGCCCCACCA
>Arthropoda_Duno_L3
TCGCACAGGAAGTTCAGTGCACCGACATGGGTCCATGGGATTCTATCCCAAGAAGAGATC
TCAGCGTCATCGTGGAAAAGTTAAAGCATTCCCCAAAGATGATCCGAATAAACCTGTGCA
TTTAACCGCTTTTATCGGTTACAAGGCTGGTATGACCCACGTGGTTAGGGAGGCTGATCG
TCCGGGATCGAAGGTGAATAAAAAGGAAATAGTGGAGGCAGTTACCATTCTTGAGACACC
GCCTATGATTGTGGTTGGTGTAGTGGGTTACATAGAAACTCCACATGGTCTGCGTGCTCT
CACCACAGTGTGGGCAGAACATCTTTCAGAAGGATGTCGCAGAAGGTTCTACAAGAACTG
GTACAAGAGCAAAAAGAAGGCATTTACAAAGGCTTCCAAAAAGTGGCAAGATGATCTTGG
TCGTAAGTCCATCGAAAACGACATGAAAAAGATCATGAAGTACTGCAAAGTTGTAAGAGT
CATTGCTCATACACAGATGAGATTGTTGAAGCAACGCCAGAAGAAAGCCCACATCATGGA
GATTCAATTGAATGGTGGAACTATTGAACAGAAAGTTCAGTGGGCTCGTGAACACCTTGA
GAAACCTGTACCAGTCAACAATGTGTTTGCTCCAGATGAAATGGTGGATGTGATTGGTGT
AACAAAAGGAAAGGGATACAAAGGCGTTACGTCGCGTTGGCATACAAAGAAATTGCCACG
CAAAACACACAAAGGTTTGAGGAAAGTTGCTTGTATCGGTGCTTGGCATCCGAGCCGTGT
GTCATTCACCGTTGCACGCGCTGGACAGAAGGGATACCATCATCGTACAGAGATGAACAA
GAAGATCTACAGAATCGGACAAGGCATTCACACCAAGGACGGAAAGATCGTGAAGAACAA
CGCTTCAACAGAGTACGATCGTACCGAAAAGACAATCACTCCCATGGGTGGTTTCCCTCA
TTATGGTGAAGTGAACAATGACTTCGTTATGCTAAAAGGTTGCTGCATGGGGCCGAAGAA
ACGTGTGGTTACTCTACGCATCTGTTGGTGCATACCAAACGATCCGCATTGGAGAAGATC
AATCTCAAGTTCATCGATACGAGCTCCAAATTTGGACATGGTCGCTTCCAGACTGCAGCT
GACAAGGTGTCCTTCATGGGTCAACTCAAGAAAGATCGTATGAAGAACAGGCTAAA
>Arthropoda_Duno_1_L3
TCGCACAGGAAGTTCAGTGCACCGACATGGGTCCATGGGATTCTATCCCAAGAAGAGATC
TCAGCGTCATCGTGGAAAAGTTAAAGCATTCCCCAAAGATGATCCGAATAAACCTGTGCA
TTTAACCGCTTTTATCGGTTACAAGGCTGGTATGACCCACGTGGTTAGGGAGGCTGATCG
TCCGGGATCGAAGGTGAATAAAAAGGAAATAGTGGAGGCAGTTACCATTCTTGAGACACC
GCCTATGATTGTGGTTGGTGTAGTGGGTTACATAGAAACTCCACATGGTCTGCGTGCTCT
CACCACAGTGTGGGCAGAACATCTTTCAGAAGGATGTCGCAGAAGGTTCTACAAGAACTG
GTACAAGAGCAAAAAGAAGGCATTTACAAAGGCTTCCAAAAAGTGGCAAGATGATCTTGG
TCGTAAGTCCATCGAAAACGACATGAAAAAGATCATGAAGTACTGCAAAGTTGTAAGAGT
CATTGCTCATACACAGATGAGATTGTTGAAGCAACGCCAGAAGAAAGCCCACATCATGGA
GATTCAATTGAATGGTGGAACTATTGAACAGAAAGTTCAGTGGGCTCGTGAACACCTTGA
GAAACCTGTACCAGTCAACAATGTGTTTGCTCCAGATGAAATGGTGGATGTGATTGGTGT
AACAAAAGGAAAGGGATACAAAGGCGTTACGTCGCGTTGGCATACAAAGAAATTGCCACG
CAAAACACACAAAGGTTTGAGGAAAGTTGCTTGTATCGGTGCTTGGCATCCGAGCCGTGT
GTCATTCACCGTTGCACGCGCTGGACAGAAGGGATACCATCATCGTACAGAGATGAACAA
GAAGATCTACAGAATCGGACAAGGCATTCACACCAAGGACGGAAAGATCGTGAAGAACAA
CGCTTCAACAGAGTACGATCGTACCGAAAAGACAATCACTCCCATGGGTGGTTTCCCTCA
TTATGGTGAAGTGAACAATGACTTCGTTATGCTAAAAGGTTGCTGCATGGGGCCGAAGAA
ACGTGTGGTTACTCTACGCATCTGTTGGTGCATACCAAACGATCCGCATTGGAGAAGATC
AATCTCAAGTTCATCGATACGAGCTCCAAATTTGGACATGGTCGCTTCCAGACTGCAGCT
GACAAGGTGTCCTTCATGGGTCAACTCAAGAAAGATCGTATGAAGAACAGGCTAAA
>Arthropoda_Eume_L3
TCGCATAGAAAGTTTAGCGCATCGGCATGGGTCTATGGGATTTTATCCTAAAAAGAGATC
TCAACGGCATCGTGGAAAAGTAAAGGCTTTTCCTAAAGATGATCCGAGTAAACCTGTACA
TTTAACGGCTTTTATCGGTTACAAATCTGGTATGACTCACGTAGTCAGAGAAGCTGATCG
TCCAGGATCAAAGGTAAATAAAAAAGAAATTGTGGAGGCAGTTACTGTTTTGGAAACACC
ACCTGTAATTGTAGTTGGTGTTGTTGGATACATCGAAACACCACATGGTTTACGTGCCCT
TACTACAGTGTGGGCGGAACATTTGTCAGAAGATTGTCGCAGACGATTTTATAAAAATTG
GTACAAGAGTAAGAAGAAGGCATTTACAAAAGCTTCCAAAAAATGGCAAGATGATCTTGG
CCGTAAATCCATAGAAAGTAACTTCAAAAAGATCACTAAGTATTGCAAAGTTGTACGAAT
TATCGCACACACGCAGATGAAACTGTTAAGACTACGTCAAAAAAAAGCTCATATAATGGA
AATTCAACTTAATGGTGGAACTATTGAACAGAAAGTTCAATGGGCTCGTGAACATTTGGA
GAAACCAGTACCTGTCAGTAATGTTTTTGCTCCAGATGAAATGATAGATGTAATTGGTGT
TACAAAAGGAAAAGGGTATAAAGGTGTAACATCGCGTTGGCATACAAAAAAATTACCACG
CAAAACTCATAAAGGTTTAAGAAAAGTCGCTTGTATTGGAGCATGGCATCCAAGCCGTGT
ATCCTTTACTGTTGCACGTGCTGGTCAAAAGGGATATCATCATCGTACGGAGATGAATAA
GAAGATTTATAGAATTGGACAAGGAATTCACACCAAGGATGGCAAGATAGTGAAAAATAA
TGCTTCCACGGAGTATGATCTCACCGAAAAAACTATTACACCAATGGGAGGATTTCCTCA
CTACGGTGAAGTGAATAATGATTTCATTATGATTAAAGGTTGTTGTATGGGACCAAAGAA
ACGTGTGATAACATTGCGCATTTATTGGTGCACACCAAACGATCAGCGTTGGAAAAGATT
AATCTTAAATTTATCGATACTAGTTCTAAATTTGGACATGGTCGCTTCCAAACTGCTGCT
GATAAGGCTTCGTTCATGGGTCAACTTAAAAAGGATCGTATGAAGAACAGGCACAA
>Arthropoda_Game_L3
TCGCATAGGAAATTTTCAGCATCGCCATGGCTCTATGGGATTCTATCCCAAGAAGAGGTC
CCGTCGTCATCGTGGCAAAGTGAAGGCATTCCCTAAAGATGACCCCAGCAAGCCAGTACA
CCTTACGGCCTTCATTGGTTATAAAGCTGGTATGACCCACGTGGTCCGTGAACCAGACCG
TCCTGGATCAAAGATCAACAAGAAGGAGATTGTGGAGGCTGTGACCATAATTGAAACCCC
ACCTATGGTCTGTGTAGGAGTTGTTGGCTATATTGATACTCCTCATGGTCTCCGTGCTTT
GCTTACGGTTTGGGCAGAGCATATGTCGGAAGATTGTCGCCGTCGTTTCTACAAGAATTG
GTACAAATGTAAGAAGAAGGCCTTTACTAAGGCTAGCAAGAAGTGGCAAGATGAACTTGG
ACGTAAGTCCATTGAGAAAGACTTCAAGAAGATGATACGCTACTGTAGTGTTATCAGAAT
CATTGCCCACACTCAAATGAAACTGTTGAAGCAACGCCAAAAGAAAGCACACATAATGGA
GATTCAAGTTAATGGTGGATCCATTGAGGATAAAGTGAAATGGGCTAGAGAACACTTGGA
GAAACCAATCCCAGTAGACTCTGTTTTTGCTCAAGATGAGATGATAGATTGCATTGGTGT
CACTAAAGGGAAAGGATACAAAGGTGTGACTTCTCGTTGGCACACTAAAAAGCTGCCACG
CAAGACTCATAAGGGTCTCCGAAAGGTGGCTTGTATAGGAGCTTGGCATCCTTCTAGAGT
GTCATTTACTGTTGCTCGTGCTGGTCAAAAGGGATACCACCATCGTACTGAGATGAATAA
GAAAATCTACCGCATTGGACAAGGAATTCATACTAAAGATGGAAAGGTTATCAAGAACAA
TGCTTCTACTGAGTATGACTTGTCTGAGAAATCTATCACTCCAATGGGTGGTTTCCCCCA
TTACGGTGAGGTTAACAATGACTTTGTTATGATCAAAGGCTGCTGCATGGGACCGAAAAA
GAGAGTTATTACTTTAAGAATCTGCGAGTGCACACAAAGAGGGCCGCTCTTGAGAAGATA
AGTCTCAAGTTTATCGATACATCATCCAAATTTGGTCATGGTCGCTTCCAAACGCCTGCT
GACAAGGCTGCTTTTATGGGTACTCTCAAAAAGGACCGAATGAGGAA---------
>Arthropoda_Glco_L3
TCTCATCGTAAATTCTCGGCATCGCCATGGGTCGATGGGATTCTACCCCAAGAAGCGCTC
CCGTCGTCACCGTGGTAAGGTGAAGGCATTCCCTAAGGATGACCCGTCCAAGCCTGTCCA
TCTTACCGCATTCATCGGCTACAAAGCCGGCATGAGCCACGTCGTCAGGGAAGCTGACCG
TCCTGGATCAAGCATCAACAAGAAGGAAATCGTGGAGGCAGTCACCATTTTGGAGACTCC
CCCGATGGTCGTTGTGGGAGTCACCGGCTACATCGAGACTCCTCATGGCCTGAGGTCCCT
CTGCACTGTCTGGGCTGAGCACATGTCTGAGGACTGCCGTCGCCGCTTCTACAAGAACTG
GTACAAGTCCAAGAAGAAGGCATTCACCAAGTCCTGCAAGAAATGGCAGGATGACTTGGG
ACGCAAATCCATCGAGAAGGACCTGAAGAAGATCACTCGTTATTGCACCGTCATCCGTGT
CATCGCCCACACTCAGATGAAGCTGTTGAAGCAGCGTCAGAAGAAAGCTCATGTCATGGA
GATCCAGCTTAATGGCGGCACCATCGAGGACAAAATCAAGTGGGCCAGGGAACACTTTGA
GAAGTCCATCCCCGTTAGCAGTGTGTTCGCTCCTGATGAGATGATTGACTGCATTGGAGT
CACCAAGGGCAAGGGATACAAGGGTGTGACTTCACGTTGGCACACAAAGAAGCTTCCGCG
TAAGACTCACAAGGGTCTGCGCAAGGTTGCTTGTATTGGTGCCTGGCATCCTTCCAGAGT
GTCCTTCACTGTGGCCAGAGCTGGTCAGAAGGGCTACCATCACCGTACAGAGATGAACAA
GAAGATCTACCGCCTAGGGTTGGGAATCCACACCAAGGACGGAAAGGTCGTCAAGAACAA
TGCTTCCACTGAGTATGATCTGTCTGAGAAGTCCATCACCCCCATGGGTGGTTTCCCCCA
CTACGGTGAGGTCAACAACGACTTCATCATGATCAAGGGATGTTGCATGGGACCCAAGAA
GCGAGTCATTACTCTGCGCACTTGAGGGTGCACACCAAGAAGGCAGCATTGGAGAAGATC
AACCTGAAGTTCATTGACACATCATCCAAGTTCGGTCATGGTCGCTTCCAGACCGCTGCC
GACAAGGCGTCCTTCATGGGCACCTTCAAGAAGGACAGGCTGAGGAG---------
>Arthropoda_Hehe_L3
TCGCACAGGAAATTTTCGGCGTCGTCATGGATCCATGGGATTCTATCCCAAGAAGAGATC
CCGCCGTCATCGTGGTAAAGTGAAGGCTTTCCCTAAAGATGATTCCAGTAAACCGGTGCA
TCTTACTGCCTTCATTGGTTACAAAGCTGGTATGACCCACGTGGTTCGTGAACCTGACCG
TCCTGGTTCAAAGATCAACAAGAAGGAGATCGTGGAAGCTGTTACAGTTATCGAAACGCC
CCCTATGGTGTGTGTCGGTGTTGTCGGCTATATTGAGACACCCCACGGTCTTCGTGCGCT
GCTTACTGTTTGGGCAGAGCACATGTCTGAGGATTGTCGTCGTCGCTTCTACAAGAATTG
GTACAAGTGTAAGAAGAAGGCTTTTACTAAATCAAGCAAGAAATGGCAGGATGAGCTTGG
TCGCAAGTCCATTGAGAAGGACTTCAAAAAGATGATTCGCTACTGCAGTGTAATTAGGGT
TATTGCCCACACTCAAATGAAACTGCTTAAGCAGCGTCAAAAGAAGGCCCATATCATGGA
GATTCAAGTGAATGGTGGAAATATTGAAGATAAAGTAAAATGGGCGAGGGAACATCTAGA
AAAACCTATCCCTGTTGATTCAGTCTTTGCACAAGATGAGATGATTGATTGTATTGGTGT
AACTAAAGGAAAGGGATACAAAGGTGTTACTTCACGTTGGCACACCAAGAAACTCCCACG
TAAGACACACAAGGGTCTGCGTAAAGTTGCTTGTATTGGAGCATGGCATCCTTCAAGAGT
TTCATTTACTGTTGCCCGTGCTGGTCAAAAGGGCTACCATCACAGAACTGAAATGAACAA
GAAGATTTACAGAATCGGCCAAGNN-----------------------------------
------------------------------------------------------------
------------------------------------------------------------
------------------------------------------------------------
------------------------------------------------------------
--------------------------------------------------------
>Arthropoda_Hyha_L3
----------------------------------ATGGGTTTCTACCCAAAGAAAAGATC
AAGGAGACATCGTGGTAAAGTAAAGGCCTTCCCTAAAGATGACCCCAAGAAACCAGTGCA
TTTGACTGCTTTCATTGGTTATAAAGCTGGAATGACCCACGTGGTTCGTGAGGCCGACCG
TCCGGGATCCAAGATCAACAAGAAAGAAATTGTGGAGGCTGTGACCGTCTTAGAAACCCC
ACCCATGGTGGTAGTAGGTGTAGTTGGCTACATTGAAACTCCACATGGACTGCGTGCTCT
TGCCACCGTTTGGGCCGAACATTTATCTGAAGATTGTCGCAGACGTTTCTACAAGAACTG
GTATAAGAGCAAGAAGAAGGCTTTCACTAAGGCTTCAAAGAAATGGACCGACGACCTTGG
CAAAAAATCTATTGAACGTGACTTGAAGAAAATCATCAAGTACTGTAAAGTTGTGAGAGT
TATTGCCCATACTCAGATGAAGTTATTGAAACAAAGACAGAAGAAGGCTCATATCATGGA
AATTCAACTTAATGGCGGGACCATTGCTGATAAAGTTGCGTGGGCAAAAGAACATCTTGA
AAAACCAATTCCTGTAAGCCAAGTCTTTGGCCAAGATGAGATGATTGACGTTATTGGTGT
TACCAAGGGAAAAGGATACAAAGGTGTAACATCCAGGTGGCACACGAAGAAATTACCTCG
TAAAACTCATAAGGGTTTAAGAAAGGTAGCCTGTATTGGAGCTTGGCATCCTTCTCGAGT
AGCTTTCACCGTTGCTCGTGCGGGTCAAAAAGGTTACCATCATCGTACAGAAATGAACAA
GAAAATTTACAGAATCGGAGCAGGAATCCATACTAAAGACGGCAAGGTTATTAAAAATAA
TGCCTCCACTGAATACGATCTATCAGAAAAGACCATTACTCCAATGGGCGGTTTCCCTCA
TTACGGTGAAGTAAACAACGACTTTATCATGATTAAAGGATGTTGCGTTGGGCCTAAGAA
ACGTGTTATTACTCTAAGAAGTTGCTGGTTCACACAAGCCGAATTGCTCTTGAGAAAATC
AACCTCAAGTTCATTGATACTTCATCCAAATTTGGTCATGGTCGGTTCCAAACTCCAGCG
GACAAAGCCTCTTTTATGGGTCCTCTCAAAAAAGACAGTCTGAGGAAGCTGCACCA
>Arthropoda_Hyka_L3
TCGCACAGGAAGTTCTCTGCGTCGTCATGGCTCTATGGGGTTCTACCCCAAGAAGAGATC
TCGTCGTCATCGTGGAAAGGTGAAGGCGTTCCCAAAAGATGACCCTAGCAAACCAGTGCA
TTTAACCGCTTTCATCGGCTATAAAGCTGGCATGACCCATGTGGTCCGTGAACCTGATCG
TCCTGGTTCAAAGATAAACAAGAAGGAGATTGTAGAGGCGGTAACGATCATTGAGACACC
GCCTATGGTATGCGTTGGTGCAGTCGGCTATATCGAGACCCCACATGGTCTTCGTGCTCT
GCTCACTGTTTGGGCTGAACATATGTCTGAGGACTGCCGCCGTCGCTTTTACAAGAATTG
GTACAAGAGCAAGAAGAAGGCTTTCACCAAGGCTAGTAAGAAATGGCAGGATGAGCTTGG
ACGCAAGTCAATTGAGAAGGACTTTAAGAAAATGATCCGCTACTGCAGTGTGGTAAGGAT
CATTGCCCATACCCAGATGAAACTGCTCAAGCAGCGTCAGAAGAAGGCCCACATTATGGA
GATCCAAATCAATGGTGGAACAATTGAAGACAAAGTTAAATGGGCACGTGAACATCTCGA
GAAGCCCATCCCCATTGATTCAGTTTTTGTCCAGGATGAGATGATTGATTGCATTGGTGT
CACTAAGGGCAAGGGTTATAAAGGTGTTACTTCACGCTGGCACACAAAGAAGTTGCCCCG
TAAGACACACAAAGGTTTAAGGAAGGTTGCTTGTATTGGAGCATGGCATCCTTCAAGAGT
TTCATTCACTGTTGCTCGAGCTGGTCAGAAAGGTTACCATCATCGTACTGAAATGAACAA
GAAGATCTACCGTATTGGTCAAGGCATCCACACTAAGGATGGCAAGGTCATCAAGAATAA
TGCCTCTACTGAATATGACTTGTCTGAGAAGTCAATCACCCCCATGGGTGGTTTCCCTCA
CTATGGTGAAGTCAACAATGACTTTGTCATGATTAAGGGTTGTTGTATGGGTCCTAAGAA
GCGTGTTATAACCTTGAGGATCTGCGAGTACACACCAAGAGAGCAGCACTTGAGAAGATT
AACCTCAAGTTCATTGACACGTCATCCAAGTTTGGTCATGGTCGCTTCCAGACACCAGCT
GATAAGGCTGCCTTCATGGGTACCCTCAAGAAAGACCGCATGAGGAA---------
>Arthropoda_Lahe_L3
TCTCATAGGAAATTTTCTGCCTCGTCATGGTTCTATGGGATTTGTTCCCAAGAAGAGAAG
TAAGAGGCATCGTGGTAAAGTGAAGGCTTTTCCAAAAGATGATCCATCTAAACCTGTGCA
CTTAACTGCTTTTATTGGTTACAAAGCAGGAATGACTCATATTGTAAGAGAAGTTGATAA
ACCTGGATCAAAGGTCAATAAAAAGGAGGTAGTAGAACCTGTTACTATTCTGGAGACTCC
TCCTATGGTAATAGTTGGTGTTGTCGGCTACATTGAGACTCCAAAAGGATTAAGAGCTCT
TAAGACTGTCTGGGCAGAGCACTTAAGTGAAGATTGTAAAAGAAGATTCTATAAAAATTG
GTATAAATCTAAGAAGAAGGCATTTACAAAATACTCCAAGAAATGGGCTGAAGAAGCTGG
TAGAGTTGCAATCAACAAGGATTTTAAGAAAATGGCTAAATACTGCAAGGTTATTCGAGT
CATTGCCCATACTCAAATGAAATTGATGAGAAAAAGACAAAAGAAAGCTCATATAATGGA
AATTCAATTAAATGGTGGTAATATCAGCCAAAAGATCAAATGGGCTCGTGACCACTTAGA
AAAGCCTGTACCACTTAGCCAAGTTTTTGCACAAGATGAAATGATTGATGTAATTGGTGT
TACAAAGGGAAAAGGATTTAAAGGTGTAACTAGCAGGTGGCATACTAAGAAGTTGCCTAG
GAAAACTCATAAAGGTCTTAGAAAAGTTGCTTGTATCGGAGCTTGGCATCCTAGTCGAGT
TCAGTTTACTGTTGCAAGAGCTGGTCAGAAAGGATATCATCATAGGACTGAAATAAATAA
GAAAATCTATCGCATTGGTCAAGGAATCCATACAAAAGATGGAAAAGTAGTAAAAAATAA
TGC---------------------------------------------------------
------------------------------------------------------------
------------------------------------------------------------
------------------------------------------------------------
--------------------------------------------------------
>Arthropoda_Mabo_L3
TCTCATCGTAAATTCAGCGCAACGTCATGGGTCCATGGGATTCTATCCCAAGAAAAGGTC
CCAAAGGCATCGTGGTAAGGTGAAGGCGTTCCCTAAGGATGATCCCAATAAACCTGTTCA
TTTAACCACGTTTATTGGATACAAAGCGGGAATGACGCACGTTTTGCGTGAAGCAGATAG
GCCCGGTTCAAAAATAAACAAGAAGGAGATCGTAGAAGCTGTTACAATCTTGGAAACACC
TCCAATGGTAATTGTTGGTGTGGTCGGTTATATAGAAACACCTCATGGTCTTCGTGCGTT
AGCAACTATTTGGGCCGAGCATTTATCTGAAGATTGTCGCAGGAGGTTCTATAAGAATTG
GTACAAGAGCAAGAAGAAGGCTTTCACCAAGGCTTCAAAGAAGTGGCAGGATGATCTTGG
CAGGAAATCTATTGAACGCGAGTTCAAGAAAATCATCAAGTATTGCAAGGTCGTCAGAGT
AATTGCTCACACTCAGATGAAATTGCTCAAGCAACGCCAGAAGAAAGCCCACATTATGGA
GATTCAATTGAATGGCGGTACTATTGAAGATAAAGTAAAATGGGCGAGAGAAAACTTGGA
AAAACCAATATCTGTTGGTAACGTTTTCAGTCAAGATGAAATGATAGATTGCATTGGTGT
TACTAAAGGAAAGGGTTACAAAGGTGTTACTTCACGTTGGCATACAAAGAAATTGCCCAG
GAAGACGCACAAGGGTCTGCGCAAAGTTGCTTGTATTGGAGCATGGCATCCTTCTCGAGT
TTCCTTCACTGTAGCCCGTGCCGGTCAAAAGGGTTACCATCACCGTACTGAAATGAATAA
AAAGATCTACCGTATTGGAGCTGGTATCCACACAAAAGATGGAAAG--------------
------------------------------------------------------------
------------------------------------------------------------
------------------------------------------------------------
------------------------------------------------------------
--------------------------------------------------------
>Arthropoda_Mase_L3
TCGCACAGGAAGTTTTCGGCTCCGCCATGGGTCAATGGGATTCTATCCCAAGAAGAGGTC
CCGTCGTCATCGTGGTAAGGTGAAGGCTTTCCCCAGGGATGACGCTAGCAAGCCCGTGCA
TCTCACCGCATTCATCGGCTACAAAGCCGGTATGACCCACGTGGTCCGTGAACCCGACCG
TCCTGGTTCAAAGATCAACAAGAAGGAGATTGTGGAGGCTGTCACGATTATCGAGACTCC
TCCCATGGTGTGCGTCGGTGTTGTCGGCTACATCGAAACCCCGCATGGTCTCCGCGCCTT
GCTTACTGTCTGGGCTGAACACATGTCCGAAGACTGCCGCCGTAGATTCTACAAAAACTG
GTACAAGTGCAAGAAGAAGGCTTTCACTAAAGCCAGCAAGAAATGGCAGGATGAGCTTGG
ACGCAAGTCCATTGAGAAGGACTTCAAAAAAATGATCCGCTACTGTAGTGTGGTGAGGAT
CATTGCTCACACCCAAATGAAGCTGCTTAAGCAGCGTCAGAAGAAGGCTCACATTATGGA
GATCCAGGTCAATGGTGGAACTATTGAGGATAAAGTAAAGTGGGCCAGGGAACACCTGGA
GAAGCCTATCCCCATAGACTCTGTCTTTGCCCAGGATGAGATGATTGATTGTATTGGTGT
CACCAAGGGTAAAGGATATAAAGGTGTAACATCTCGTTGGCACACAAAGAAATTGCCCCG
CAAGACACACAAGGGTCTTCGCAAGGTTGCCTGTATTGGAGCATGGCATCCGTCTAGAGT
ATCATTTACAGTTGCCCGTGCTGGTCAGAAGGGCTACCATCACAGAACTGAGATGAACAA
GAAGATTTACCGTATTGGACAAGGAATCCACACCAAGGATGGCAAGGTGATCAAGAACAA
TGCTTCTACTGAATATGACTTGTCTGAGAAATCAATCACTCCCATGGGTGGTTTCCCCCA
CTATGGTGAGGTCAACAATGACTTTGTGATGATTAAGGGTTGCTGTATGGGACCCAAGAA
GAGGGTTATCACTTTGAGAAGCTGCGCGTGCACACGAAGAGAGCCGCCCTTGAGAAGATC
AGCCTCAAGTTTATTGATACTGCTTCCAAGTTCGGTCACGGTCGCTTCCAGACGCCGGCT
GACAAGGCTGCGTTTATGGGTACCCTCAAGAAGGATCGTATGAAGAG---------
>Arthropoda_Mege_1_L3
TCGCACAGGAAGTTCAGTGCCCCGGCATGGGTCTATGGGATTCTACCCCAAGAAGAGATC
TCAGCGTCATCGTGGTAAAGTGAAGGCCTTTCCGAAAGATGATCCGAGCAAACCAGTACA
TTTGACTGCGTTCGTTGGATATAAGGCCGGTATGACCCACGTGGTCAGGGAAGCTGATCG
TCCAGGATCAAAGGTAAATAAAAAGGAAATTGTAGAAGCTGTTACAGTCCTTGAGACACC
GCCGATGATCGTGGTTGGCGTAGTCGGTTACATAGAAACTCCGCACGGACTGCGTGCTCT
TACCACAGTTTGGGCAGAACATCTTTCCGAAGGCTGTCGTAGGAGGTTCTACAAGAATTG
GTACAAGAGCAAGAAGAAGGCATTTACGAAGGCTTCCAAGAAATGGCAAGATGATCTTGG
TCGAAAATCCATTGAAAACGACTTAAGCAAGATTATAAAGTATTGCAAAGTTGTAAGAGT
TATTGCTCACACGCAGATGAGATTGTTGAAACAACGCCAGAAGAAAGCCCATATTATGGA
GATTCAACTCAATGGGGGAACTATCGAACAGAAGGTTCAATGGGCTCGTGAACACCTAGA
GAAGCCTGTGCCGATTAGCAGTGTTTTTGCTTCGGATGAAATGATCGACGTGATTGGAGT
CACGAAAGGAAAAGGGTACAAAGGTGTTACGTCGCGTTGGCATACAAAGAAACTACCACG
CAAGACACATAAGGGATTGAGGAAAGTTGCTTGCATCGGTGCTTGGCATCCAAGTCGTGT
ATCATTCACTGTTGCTCGTGCTGGTCAAAAAGGTTATCATCATCGTACAGAGATGAATAA
AAAGATTTACAGAATCGGTCAAGGGATTCATACCAAGGATGGCAAGATTGTAAAGAACAA
TGCTTCTACAGAGTACGATCGTACCGAAAAGACGATTACTCCTATGGGCGGTTTCCCTCA
TTATGGTGAAGTGAACAATGACTTCGTTATGATTAAAGGCTGTTGCATGGGACCAAAAAA
ACGTGTAATTACTCTACGCAATTGTTGGTGCATACTAAGCGATCCGCATTGGAGAAGATC
AATCTTAAATTCATCGACACCAGCTCCAAATTTGGACATGGTCGTTTCCAGACCGCTGCT
GACAAAGCTTCTTTCATGGGCCAACTTAAGAAAGACCGTGTGAAGAACAGGCTAAA
>Arthropoda_Mege_4_L3
TCGCACAGGAAGTTCAGTGCCCCGGCATGGGTCTATGGGATTCTACCCCAAGAAGAGATC
TCAGCGTCATCGTGGTAAAGTGAAGGCCTTTCCGAAAGATGATCCGAGCAAACCAGTACA
TTTGACTGCGTTCGTTGGATATAAGGCCGGTATGACCCACGTGGTCAGGGAAGCTGATCG
TCCAGGATCAAAGGTAAATAAAAAGGAAATTGTAGAAGCTGTTACAGTCCTTGAGACACC
GCCGATGATCGTGGTTGGCGTAGTCGGTTACATAGAAACTCCGCACGGACTGCGTGCTCT
TACCACAGTTTGGGCAGAACATCTTTCCGAAGGCTGTCGTAGGAGGTTCTACAAGAATTG
GTACAAGAGCAAGAAGAAGGCATTTACGAAGGCTTCCAAGAAATGGCAAGATGATCTTGG
TCGAAAATCCATTGAAAACGACTTAAGCAAGATTATAAAGTATTGCAAAGTTGTAAGAGT
TATTGCTCACACGCAGATGAGATTGTTGAAACAACGCCAGAAGAAAGCCCATATTATGGA
GATTCAACTCAATGGGGGAACTATCGAACAGAAGGTTCAATGGGCTCGTGAACACCTAGA
GAAGCCTGTGCCGATTAGCAGTGTTTTTGCTTCGGATGAAATGATCGACGTGATTGGAGT
CACGAAAGGAAAAGGGTACAAAGGTGTTACGTCGCGTTGGCATACAAAGAAACTACCACG
CAAGACACATAAGGGATTGAGGAAAGTTGCTTGCATCGGTGCTTGGCATCCAAGTCGTGT
ATCATTCACTGTTGCTCGTGCTGGTCAAAAAGGTTATCATCATCGTACAGAGATGAATAA
AAAGATTTACAGAATCGGTCAAGGGATTCATACCAAGGATGGCAAGATTGTAAAGAACAA
TGCTTCTACAGAGTACGATCGTACCGAAAAGACGATTACTCCTATGGGCGGTTTCCCTCA
TTATGGTGAAGTGAACAATGACTTCGTTATGATTAAAGGCTGTTGCATGGGACCAAAAAA
ACGTGTAATTACTCTACGCAATTGTTGGTGCATACTAAGCGATCCGCATTGGAGAAGATC
AATCTTAAATTCATCGACACCAGCTCCAAATTTGGACATGGTCGTTTCCAGACCGCTGCT
GACAAAGCTTCTTTCATGGGCCAACTTAAGAAAGACCGTGTGAAGAACAGGCTAAA
>Arthropoda_Mequ_L3
----------------------------------ATGGGATTCTATCCCAAAAAGAGATC
TCAACGACATCGTGGTAAAGTCAAGGCCTTCCCCAAAGATGATCCAACCAAACCTATACA
TTTAACTGCTTTTGTCGGCTACAAAGCTGGCATGACGCACGTGGTTCGGGAAGCGGATCG
TCCAGGATCAAAGGTAAATAAGAAGGAAATTGTGGAAGCAGTTACCATTTTGGAAACACC
GCCCATGATCGTTGTCGGTGTGGTTGGGTATATTGAAACTCCACATGGTCTGCGCGCTCT
CACTACTGTATGGGCGGAACACTTGTCGGAAGATTGTCGCAGAAGATTCTACAAGAACTG
GTACAAGAGCAAGAAAAAAGCATTCACTAAGGCTTCCAAAAAATGGCAAGACGATCTTGG
TCGTAAGTCCATTGAAAGCGATTTCAAAAAAATCATCAAGTACTGCAAAGTTGTACGCAT
TATCGCTCACACGCAGATGAAACTGTTGAGGCAACGTCAAAAGAAAGCCCACATAATGGA
AATTCAATTAAATGGTGGAACCATTGAAGAGAAAGTTCAGTGGGCCCGTGAACACTTGGA
AAAGCCAGTCCCTGTTAGTAGTGTTTTCGCTCCGGATGAAATGATAGACGTGATTGGTGT
CACAAAAGGAAAAGGGTACAAAGGTGTTACGTCACGTTGGCATACGAAGAAACTACCACG
TAAAACGCACAAGGGTTTAAGAAAAGTTGCTTGCATTGGAGCGTGGCATCCAAGTCGTGT
GTCTTTTACTGTTGCTCGTGCTGGTCAAAAGGGTTATCATCATCGTACAGAAATGAACAA
GAAGATCTATAGAATTGGACAAGGAATTCACACTAAGGATGGCAAGATTGTGAAGAACAA
TGCTTCTACGGAGTACGATCTTACTGAAAAAACTATTACTCCCATGGGAGGTTTCCCTCA
CTATGGTGAGGTGAATAACGATTTCATTATGATCAAAGGTTGCTGTATGGGGCCAAAGAA
ACGTGTGATCACATTGCGCACTTATTGGTACACACCAAACGCTCGGCATTGGAGAAGATC
AATCTTAAATTCATTGATACCAGTTCCAAATTTGGACATGGTCGATTCCAAACTGCCGCT
GATAAAGCTTCGTTCATGGGTCAGCTCAAAAAAGACCGTGTGAGGAACAGGCTCAA
>Arthropoda_Orbo_L3
TAATTT------TTTTTTACA---------------------------------------
---------------------------------TAAAAGTAACATTCCAAAAGCGGTATT
TCTCATCACT--------------------------------------------------
-----------TACCATAGTGGTAGGGAC------ATTTATTTACCAATATTGGTATGCG
ATCTGCCATCTTTGTATGTATCGTTAGTTCTTTCTAATTCCTTTTC--------------
---------------------------------------------------------CTG
GTTTTACTTCAAGATGACGGGTTTTAGTAAAAAATCTAATTGATGGCAG-----------
-----------------------------------------------AGGTCACCTACTC
GGTCG---ACTCGCGG---------------CTATAGTCGCAAAAGCGCTTTTGCAAGGA
AATCAAA--TAATTGTTGTAAGATGAACAACTAAATATATCGGGC-----AATTTTTATA
GAAACAAGTTGAAGTATTTATCATTCTTGCGTA---------------------------
-----------AACGCTGCAATGTAGCTCGTGGCCCTTTCCATTTTAG--AGCTCCATCA
CGAATTTTTTGGAAGACTGTAAGAGGC-----ATGTTGCCACATAAAA------------
------------------------CTGAAAGGGGGA------------AGCAAGCACTAA
GAAGATTAAAAGCATATGAAGGTGTACCTCCCCCATATACCGCAGAATCCCGGAGCATTA
CGCGTTATTTGCTTAAAACCAGGTCGTAAGTTTTGCCACGTGGGACGACTATCTCACGAA
GTCGGGTGGAAATATCAAGGAG-TTGTTAGGACT------------CTGGAGACCAAGAG
GAAAGTTAAAGCAGTGTTAG------------------ACGTAATAAGCTTAAGAAGATT
ACCAAACAAGCCTCAGACAAAGTCGCAAAG------------------------------
--------------------------------------------------------
>Arthropoda_Osbi_L3
TCACATAGAAAGTTCAGTGCACCGTCATGGGTCTATGGGATTTTATCCCAAGAAGAGATC
CCAGAGACATCGCGGTAAAGTTAAGGCCTTCCCTAAGGACGATCCGAACAAACCCGTTCA
TTTAACGGCTTTCGTGGGTTACAAGGCTGGTATGACCCACGTGGTTAGAGAAGCTGATCG
TCCAGGATCAAAGGTAAACAAGAAAGAAATTGTGGAAGCAGTTACTGTTCTTGAAACTCC
GCCCATGATTGTGGTTGGTGTAGTTGGGTACATTGAAACCCCACATGGTCTGCGTGCTCT
CACTACAGTTTGGGCTGAGCATTTGTCTGAAGACTGTCGTAGAAGATTCTATAAGAACTG
GTACAAGAGCAAGAAGAAGGCATTTACAAAGGCTTCTAAAAAGTGGCAAGATGATCTTGG
TCGTAAATCCATTGAGAGCGACTTGAAAAAGATCACTAAGTATTGCAAGGTCGTACGAAT
CATTGCTCATACTCAGATGAAACTGTTGAGACAACGACAAAAGAAAGCTCACATCATGGA
AATTCAATTAAATGGTGGAACTATTGAGCAGAAGGTTCAATGGGCGCGTGAACATCTAGA
AAAGCCAGTACCTGTTAACAATGTCTTTGCTTCGGATGAAATGATCGACGTGATTGGTGT
AACAAAAGGAAAAGGATACAAAGGTGTTACATCGCGTTGGCACACAAAGAAATTGCCACG
TAAAACGCACAAAGGTTTGAGGAAAGTTGCTTGTATCGGAGCTTGGCATCCAAGCCGCGT
GTCCTTCACGGTTGCACGTGCTGGTCAAAAAGGATATCATCATCGTACGGAGATGAACAA
GAAAATCTATAGAATTGGGCAAGGAATTCATACAAAAGATGGCAAGATCGTGAAGAATAA
TGCATCAACGGAGTACGATCTTACAGAAAAAACCATAACTCCTATGGGTGGTTTCCCTCA
CTATGGTGAAGTGAATAACGATTTTGTTATGATTAAAGGATGTTGTATGGGACCAAAGAA
ACGTGTGATCACGTTACGTAGTTGCTGGTGCACACTAAACGAGCTGCATTGGAGAAGATC
AATCTGAAATTCATTGATACCAGCTCCAAATTTGGACATGGTCGCTTCCAAACAGCAGCT
GACAAAGCTTCGTTCATGGGTCAGCTTAAGAAAGATCGAATGAGGAACAGGCACAG
>Arthropoda_Osbi_3_L3
TCACATAGAAAGTTCAGTGCACCGTCATGGGTCTATGGGATTTTATCCCAAGAAGAGATC
CCAGAGACATCGCGGTAAAGTTAAGGCCTTCCCTAAGGACGATCCGAACAAACCCGTTCA
TTTAACGGCTTTCGTGGGTTACAAGGCTGGTATGACCCACGTGGTTAGAGAAGCTGATCG
TCCAGGATCAAAGGTAAACAAGAAAGAAATTGTGGAAGCAGTTACTGTTCTTGAAACTCC
GCCCATGATTGTGGTTGGTGTAGTTGGGTACATTGAAACCCCACATGGTCTGCGTGCTCT
CACTACAGTTTGGGCTGAGCATTTGTCTGAAGACTGTCGTAGAAGATTCTATAAGAACTG
GTACAAGAGCAAGAAGAAGGCATTTACAAAGGCTTCTAAAAAGTGGCAAGATGATCTTGG
TCGTAAATCCATTGAGAGCGACTTGAAAAAGATCACTAAGTATTGCAAGGTCGTACGAAT
CATTGCTCATACTCAGATGAAACTGTTGAGACAACGACAAAAGAAAGCTCACATCATGGA
AATTCAATTAAATGGTGGAACTATTGAGCAGAAGGTTCAATGGGCGCGTGAACATCTAGA
AAAGCCAGTACCTGTTAACAATGTCTTTGCTTCGGATGAAATGATCGACGTGATTGGTGT
AACAAAAGGAAAAGGATACAAAGGTGTTACATCGCGTTGGCACACAAAGAAATTGCCACG
TAAAACGCACAAAGGTTTGAGGAAAGTTGCTTGTATCGGAGCTTGGCATCCAAGCCGCGT
GTCCTTCACGGTTGCACGTGCTGGTCAAAAAGGATATCATCATCGTACGGAGATGAACAA
GAAAATCTATAGAATTGGGCAAGGAATTCATACAAAAGATGGCAAGATCGTGAAGAATAA
TGCATCAACGGAGTACGATCTTACAGAAAAAACCATAACTCCTATGGGTGGTTTCCCTCA
CTATGGTGAAGTGAATAACGATTTTGTTATGATTAAAGGATGTTGTATGGGACCAAAGAA
ACGTGTGATCACGTTACGTAGTTGCTGGTGCACACTAAACGAGCTGCATTGGAGAAGATC
AATCTGAAATTCATTGATACCAGCTCCAAATTTGGACATGGTCGCTTCCAAACAGCAGCT
GACAAAGCTTCGTTCATGGGTCAGCTTAAGAAAGATCGAATGAGGAACAGGCACAG
>Arthropoda_Osli_6_L3
TCACATAGAAAGTTCAGTGCACCGTCATGGGTCTATGGGATTTTATCCCAAGAAGAGATC
CCAGAGGCATCGCGGTAAAGTTAAGGCCTTCCCTAAGGACGATCCGAATAAACCCGTTCA
TTTAACGGCTTTCGTGGGTTACAAGGCTGGTATGACCCACGTGGTTCGTGAAGCTGATCG
TCCGGGATCAAAGGTAAACAAGAAAGAAATTGTGGAAGCAGTTACTGTTCTTGAAACTCC
GCCCATGATTGTGGTTGGTGTAGTTGGGTACATTGAAACCCCGCATGGTCTGCGTGCTCT
CACTACAGTTTGGGCTGAGCATTTGTCTGAAGACTGTCGTAGAAGATTCTATAAGAACTG
GTACAAGAGCAAGAAGAAGGCATTTACAAAGGCTTCTAAAAAGTGGCAAGATGATCTTGG
TCGTAAATCCATTGAGAGCGACTTGAAAAAGATCATTAAGTATTGCAAGGTCGTACGAAT
CATTGCTCATACTCAGATGAAACTGTTGAGACAACGACAAAAGAAAGCTCACATCATGGA
AATTCAATTAAATGGTGGAACTATTGAACAGAAGGTTCAGTGGGCACGTGAACATCTAGA
AAAGCCAGTACCTGTTAACAATGTCTTTGCTTCGGATGAAATGATCGACGTGATTGGTGT
AACAAAAGGAAAAGGATACAAAGGTGTTACATCGCGTTGGCACACAAAGAAATTGCCACG
TAAAACGCACAAAGGTTTGAGGAAGGTTGCTTGTATCGGAGCTTGGCATCCAAGCCGCGT
GTCCTTCACGGTTGCACGTGCTGGTCAAAAAGGATATCATCATCGTACGGAGATGAACAA
GAAAATCTATAGAATTGGGCAAGGAATTCATACAAAAGATGGCAAGATCGTGAAGAACAA
TGCATCAACGGAGTACGATCTTACAGAAAAAACCATAACTCCTATGGGTGGTTTCCCTCA
CTATGGTGAAGTGAATAACGATTTTGTTATGATTAAAGGATGTTGTATGGGACCAAAGAA
ACGTGTAATCACGTTACGTAATTGCTGGTGCACACTAAACGAGCTGCATTGGAGAAGATC
AATCTGAAATTCATTGATACCAGCTCCAAATTTGGACATGGTCGCTTCCAAACAGCAGCT
GACAAAGCTTCGTTCATGGGTCAGCTTAAGAAAGATCGAATGAGGAACAGGCACAA
>Arthropoda_Pama_L3
----------------------------------ATGGGATTCTATCCCAAGAAGAGGTC
CCGACGTAGCCGCGGTAAGGTAAAGGCTTTCCCTAAAGATGACCCGAATAAACCTGTTCA
CCTTACCGCTTTTATCGGATACAAGGCTGGTATGACCCACGTGGTCCGTGAACCTGACCG
TCCTGGATCAAAGATCAACAAGAAGGAAATTGTGGAGGCTGTCACCATCATCGAGACTCC
ACCAATGGTGTGCGTCGGCGTGGTCGGTTATATTGAAACACCTCATGGCCTTCGCGCATT
GCTCACCGTATGGGCAGAACATATGTCCGAGGACTGTAGACGTCGCTTCTACAAGAACTG
GTATAAGTGCAAGAAGAAGGCATTTACCAAAGCCAGCAAGAAATGGCAAGATGAGCTTGG
CCAGAAATCCATTGAAAAGGATTTCAAGAAAATGATCCGCTACTGCAGTGTGATCAGAGT
TATTGCCCATACTCAAATGAAGCTGTTGAAACAACGCCAGAAGAAAGCTCATATTATGGA
GATTCAAGTTAATGGTGGAACTATTGAAGACAAAGTTAAATGGGCCCGAGAGCACCTTGA
GAAACCTATCCCAGTGGATTCAGTCTTTGCTCAGGATGAGATGATTGATTGCATTGGTGT
TACAAAGGGCAAAGGATACAAAGGTGTTACTTCCCGTTGGCACACCAAGAAACTCCCACG
TAAGACACACAAGGGTCTTCGTAAAGTAGCTTGTATTGGAGCTTGGCATCCTTCCAGAGT
TTCATTCACTGTTGCCAGGGCTGGTCAGAAGGGCTACCATCACCGAACAGAAATGAATAA
GAAGATCTATAGAATTGGACAAGGAATCCACACTAAGGATGGGAAAGTCATCAAAAACAA
TGCGTCTACAGAGTATGACTTGTCTGAGAAATCTATTACCCCAATGGGTGGATTCCCACA
CTATGGTGAAGTTAACAATGACTTTGTCATGATTAAGGGCTGTTGCATGGGTCCCAAGAA
ACGAGTTATTACATTGAGAAACTTCGTGTGCACACCAAGAGGGCTGCTCTTGAGAAGATA
AACCTTAAGTTCATTGATACTTCATCCAAATTTGGACATGGTCGCTTCCAAACACCTGCT
GATAAGGCTGCTTTCATGGGCACTCTCAAGAAGGATCGCATGAAGAG---------
>Arthropoda_Podo_L3
TCGCACAGGAAGTTCAGTGCCCCGCCATGGGTCTATGGGATTCTATCCTAAAAAAAGATC
CCAGCGGCATCGCGGAAAAGTTAAGGCTTTCCCTAAAGATGATCCGAACAAACCTGTTCA
CTTAACGGCTTTTGTTGGATACAAAGCTGGTATGACGCATGTTGTACGCGAAGCTGATAG
GCCTGGATCAAAGGTGAATAAAAAAGAGATTGTAGAAGCAGTTACAATTCTTGAAACGCC
ACCTATGATCGTTGTTGGTGTTGTTGGGTACATTGAAACCCCACATGGTCTTCGTGCACT
TACAACGGTATGGGCAGAACATCTTTCTGAAGATTGTCGTAGACGCTTCTACAAGAACTG
GTACAAGAGTAAGAAGAAGGCTTTTACTAAAGCCTCTAAAAAATGGCAGGATGATCTTGG
TCGTAAATCTATTGAAAAAGATTTTAAGAAAATTATGAAGTACTGTAAGGTCGTACGCAT
CATTGCTCATACGCAGATGAAATTGTTGAGACAACGTCAAAAGAAAGCTCATATTATGGA
GATTCAATTGAATGGAGGAACTATTGATCAAAAAGTTCAATGGGCTCGTGAACACCTTGA
AAAACCTGTACCTATTAATAATGTGTTTGCACCCGATGAAATGATTGATGTTATTGGAGT
GACTAAAGGAAAGGGATATAAAGGTGTTACATCTCGTTGGCATACTAAGAAATTGCCACG
CAAAACTCACAAAGGTTTGAGAAAAGTTGCTTGCATTGGTGCATGGCATCCAAGTCGCGT
TTCATTCACTGTAGCACGTGCTGGACAAAAGGGATACCATCATCGCACAGAAATGAATAA
AAAGATTTATCGTATTGGTCAAGGTATACACACGAAGGATGGCAAGATTATTAAAAATAA
TGCTTCAACGGAGTATGATCTTACTGAAAAAACTATTACTCCCATGGGTGGTTTTCCACA
TTATGGTGAAGTTAACAATGACTTCATTATGATCAAAGGTTGTTGTATGGGACCAAAGAA
ACGTGTCATTACGCTTCGTATTTATTGGTACACACGAAACGATCTGCTTTGGAAAAGATC
AATTTGAAATTCATCGATACAAGTTCGAAGTTCGGACATGGTCGTTTCCAAACAGCTGCA
GACAAGGTATCCTTTATGGGTCAACTCAAGAAAGATCGTCTGAAGAGCAAGCTCAA
>Arthropoda_Scgr_L3
TCTCATCGTAAATTTAGTGCTTCGACATGGTTCTATGGGTTTCTACCCAAAGAAGCGCGC
ACGTCGTCATCGTGGTAGAGTAAAGTCTTTCCCTAAAGATGATCCGAGCAAGCCAATCCA
TTTAACTGCTTTCATTGCATACAAAGCTGGTATGACCCACGTTGTTCGTGAAGCTGACCG
TCCAGGATCAAAACTCAACAAGAAGGAAATTGTAGAGCCCGTTACTATTTTGGAAGCTCC
ACCCATGATCATTGTTGGCGTTGTAGGTTATGTTGAGACTCCATATGGTCTTAAGCCGTT
GAAGACAGTGTTCGCTGAACATTTGTCTGAAGATTGCCGCAGACGTTTCTACAAGAACTG
GTACAAATCAAAGAAGAAGGCTTTTGTCAAGTACTCAAGGAAGTGGCAAGATGAAAATGG
CAAAAGACAAATTGCCAAAGATCTTAGTAAAATTGCCAAATACTCTAAAGTTATCCGTGT
CGTTGCACATACTCAGATGAAATTGTTGAAGAAACGTCAAAAGAAAGCTCACATTATGGA
AATCCAAGTTAATGGAGGTACAGTTGCTGAAAAGGTGCAATGGGCTAAAGAACATTTTGA
AAAGCCGGTACCTGTTTCTCATGTTTTCGCTCCAGATGAGATGATTGATTGTATTGGTGT
CACTAAGGGTCGTGGATACAAAGGTGTTACATCTCGTTGGCATACAAAGAAATTGCCACG
CAAGACCCATAAAGGTCTTCGTAAAGTTGCTTGTATTGGAGCATGGCATCCGAGTCGTGT
CCAGTTCACTGTTGCTCGTGCTGGTCAAAAAGGTTACCATCATCGAACTGAAATCAATAA
GAAGATATACCGTATTGGTCTTGGAATTCATACCAAGGATGGAAAGGTTATTAAAAACAA
TGCATCGACTGAGTATGATTTGACCGAGAAGACCATTACTCCTATGGGAGGTTTCCCGCA
TTATGGTGAAGTTAACAATGATTTCCTCATGATCAAGGGATGTTGTGTTGGTCCTAAGAA
GCGAGTCATTACTCTTCGTATTTGTTGGTACACACAAAACGTGCTGCTTTGGAAAGTATC
AACTTGAAATTCATCGATACCTCATCCAAATTCGGTCATGGACGTTTCCAGACTGTTGCT
GACAAGGCAGCTTTCATGGGTCCATTGAAGAAGGACAGGATGAAGAAGAA----AG
>Arthropoda_Sifl_L3
TCTCATCGTAAATTCAGTGCCTCGTCATGGTTCTATGGGTTTCTACCCAAAGAAGCGTGC
ACGTCGTCATCGTGGTAGAGTGAAGTCTTTCCCCAAAGATGATCCAAGCAAACCTATCCA
TTTAACCGCTTTTATTGCTTACAAAGCTGGTATGACCCATGTTGTTCGTGAAGCTGATCG
TCCTGGATCAAAACTTAACAAAAAGGAAATTGTGGAGCCTGTTACCATTTTAGAAACTCC
ACCAATGATAATTGTTGGGGTTGTTGGTTATGTTGAAACTCCATATGGTCTTAAACCATT
GAAGACTGTATTTGCTGAACATCTATCTGAAGATTGTCGTAGACGTTTCTACAAAAACTG
GTACAAATCTAAGAAGAAGGCTTTTGTCAAGTACTCCAGGAAGTGGCAAGATGAAAATGG
CAAGAAACAAATCGCTAAAGATCTTGCTAAAATTGCTAAATACTCCAAAGTTGTCCGTGT
CATTGCTCACACTCAGATGAAACTATTGAAGAAACGCCAGAAGAAAGCCCATATTATGGA
AATTCAAGTAAATGGTGGAACTATTGCTGAAAAAGTACAATGGGCTAAAGAACATTTTGA
AATGCCTGTACCAGTATCTCACGTTTTTGCCCCAGATGAGATGATTGATTGTATTGGTGT
TACAAAGGGTCGTGGATATAAAGGTGTTACATCTCGTTGGCATACAAAGAAATTGCCCCG
TAAGACACATAAGGGTTTACGAAAAGTTGCCTGTATTGGAGCGTGGCATCCTAGTCGTGT
TCAGTTCACTGTTGCGCGTGCCGGTCAAAAAGGTTACCATCACCGTACAGAAATCAATAA
GAAGATTTATCGTATTGGACTTGGTTGTCGTATGAAGGATGGAAAGATTATTAAGAACAA
TGCATCAACCGAGTATGATCTAACAGTAAAGACCATTACTCCCATGGGTGGTTTCCCTCA
TTATGGTGAAGTTAATAATGACTTCATTATGATTAAGGGATGCTGTGTTGGTCCAAAGAA
ACGAGTTATCACTCTTCGTAATTGTTGGTACACACAAAACGTGCTGCTTTGGAAAGCATC
AACTTGAAATTCATCGATACCTCTTCCAAGTTTGGTCATGGACGTTTCCAGACTGTTGCC
GACAAGGCTGCATTCATGGGTCCATTGAAGAAAGACAGGATGAAGAAGAA----AT
>Arthropoda_Teca_3_L3
------------------------------------------------------------
------------------------------------------------------------
------------------------------------------------------------
----------NAGGTAAATAAGAAGGAAATCGTGGAAGCAGTTACCATTTTGGAAACACC
GCCTATGATCGTTGTCGGTGTAGTTGGGTATATTGAAACTCCACATGGTCTGCGCGCTTT
GACCACAGTATGGGCGGAACACTTGTCAGAAGATTGTCGCAGAAGATTCTATAAGAACTG
GTATAAGAGCAAAAAGAAGGCATTTACTAAGGCTTCCAAAAAATGGCAAGACGATCTTGG
TCGTAAGTCCATTGAAAGCGATTTCAAAAAGATCATCAAATACTGTAAAGTTGTACGAAT
TATCGCTCACACTCAGATGAAATTGTTGAGGCAACGTCAAAAGAAAGCCCATATAATGGA
AATTCAATTAAATGGTGGAACCATTGAAGAGAAAGTTCAGTGGGCTCGTGAACACTTGGA
AAAGCCAGTTCCTGTTGGTAATGTTTTTGCTCCGGATGAAATGATAGACGTGATTGGCGT
CACAAAAGGAAAAGGATACAAAGGTGTTACGTCACGTTGGCACACGAAGAAACTACCACG
TAAGACGCACAAGGGTTTAAGAAAAGTTGCTTGCATTGGAGCGTGGCATCCCAGTCGTGT
ATCTTTCACTGTTGCTCGTGCTGGTCAAAAGGGTTACCATCATCGTACAGAAATGAACAA
AAAGATCTATAGAATTGGACAAGGAATTCACACCAAGGATGGCAAGATTGTGAAGAACAA
TGCTTCTACGGAGTACGATCTTACTGAAAAGACTATCACTCCAATGGGAGGTTTCCCTCA
CTATGGTGAAGTGAACAACGACTTCATTATGATCAAAGGTTGCTGTATGGGGCCAAAGAA
ACGTGTGATCACATTGCGCACTTGTTGGTGCACACCAAACGCTCGGCATTGGAGAAGATC
AATCTTAAGTTCATCGATACTAGTTCCAAATTTGGACACGGTCGATTCCAAACTGCCGCC
GATAAGGCGTCGTTCATGGGTCAGCTTAAAAAGGACCGTGTGAGGAACAGGCTCAA
>Arthropoda_Teda_1_L3
------------------------------------------------------------
------------------------------------------------------------
------------------------------------------------------------
----------NAGGTAAATAAGAAGGAAATCGTGGAAGCAGTTACCATTTTGGAAACACC
GCCTATGATCGTTGTCGGTGTAGTTGGGTATATTGAAACTCCACATGGTCTGCGCGCTTT
GACCACAGTATGGGCGGAACACTTGTCAGAAGATTGTCGCAGAAGATTCTATAAGAACTG
GTATAAGAGCAAAAAGAAGGCATTTACTAAGGCTTCCAAAAAATGGCAAGACGATCTTGG
TCGTAAGTCCATTGAAAGCGATTTCAAAAAGATCATCAAATACTGTAAAGTTGTACGAAT
TATCGCTCACACTCAGATGAAATTGTTGAGGCAACGTCAAAAGAAAGCCCATATAATGGA
AATTCAATTAAATGGTGGAACCATTGAAGAGAAAGTTCAGTGGGCTCGTGAACACTTGGA
AAAGCCAGTTCCTGTTGGTAATGTTTTTGCTCCGGATGAAATGATAGACGTGATTGGTGT
CACAAAAGGAAAAGGATACAAAGGTGTTACGTCACGTTGGCACACGAAGAAACTACCACG
TAAGACGCACAAGGGTTTAAGAAAAGTTGCTTGCATTGGAGCGTGGCATCCCAGTCGTGT
ATCTTTCACTGTTGCTCGTGCTGGTCAAAAGGGTTACCATCATCGTACAGAAATGAACAA
AAAGATCTATAGAATTGGACAAGGAATTCACACCAAGGATGGCAAGATTGTGAAGAACAA
TGCTTCTACGGAGTACGATCTTACTGAAAAGACTATCACTCCAATGGGAGGTTTCCCTCA
CTATGGTGAAGTGAACAACGACTTCATTATGATCAAAGGTTGCTGTATGGGGCCAAAGAA
ACGTGTGATCACATTGCGCACTTGTTGGTACACACCAAACGCTCGGCATTGGAGAAGATC
AATCTTAAGTTCATCGATACTAGTTCCAAATTTGGACACGGTCGATTCCAAACTGCCGCC
GATAAGGCGTCGTTCATGGGTCAGCTTAAAAAGGACCGTGTGAGGAACAGGCTCAA
>Arthropoda_Teda_3_L3
------------------------------------------------------------
------------------------------------------------------------
------------------------------------------------------------
----------NAGGTAAATAAGAAGGAAATCGTGGAAGCAGTTACCATTTTGGAAACACC
GCCTATGATCGTTGTCGGTGTAGTTGGGTATATTGAAACTCCACATGGTCTGCGCGCTTT
GACCACAGTATGGGCGGAACACTTGTCAGAAGATTGTCGCAGAAGATTCTATAAGAACTG
GTATAAGAGCAAAAAGAAGGCATTTACTAAGGCTTCCAAAAAATGGCAAGACGATCTTGG
TCGTAAGTCCATTGAAAGCGATTTCAAAAAGATCATCAAATACTGTAAAGTTGTACGAAT
TATCGCTCACACTCAGATGAAATTGTTGAGGCAACGTCAAAAGAAAGCCCATATAATGGA
AATTCAATTAAATGGTGGAACCATTGAAGAGAAAGTTCAGTGGGCTCGTGAACACTTGGA
AAAGCCAGTTCCTGTTGGTAATGTTTTTGCTCCGGATGAAATGATAGACGTGATTGGTGT
CACAAAAGGAAAAGGATACAAAGGTGTTACGTCACGTTGGCACACGAAGAAACTACCACG
TAAGACGCACAAGGGTTTAAGAAAAGTTGCTTGCATTGGAGCGTGGCATCCCAGTCGTGT
ATCTTTCACTGTTGCTCGTGCTGGTCAAAAGGGTTACCATCATCGTACAGAAATGAACAA
AAAGATCTATAGAATTGGACAAGGAATTCACACCAAGGATGGCAAGATTGTGAAGAACAA
TGCTTCTACGGAGTACGATCTTACTGAAAAGACTATCACTCCAATGGGAGGTTTCCCTCA
CTATGGTGAAGTGAACAACGACTTCATTATGATCAAAGGTTGCTGTATGGGGCCAAAGAA
ACGTGTGATCACATTGCGCACTTGTTGGTACACACCAAACGCTCGGCATTGGAGAAGATC
AATCTTAAGTTCATCGATACTAGTTCCAAATTTGGACACGGTCGATTCCAAACTGCCGCC
GATAAGGCGTCGTTCATGGGTCAGCTTAAAAAGGACCGTGTGAGGAACAGGCTCAA
>Arthropoda_Teho_2_L3
------------------------------------------------------------
------------------------------------------------------------
------------------------------------------------------------
----------NAGGTAAATAAGAAGGAAATCGTGGAAGCAGTTACCATTTTGGAAACACC
GCCTATGATCGTTGTCGGTGTAGTTGGGTATATTGAAACTCCACATGGTCTGCGCGCTTT
GACCACAGTATGGGCGGAACACTTGTCAGAAGATTGTCGCAGAAGATTCTATAAGAACTG
GTATAAGAGCAAAAAGAAGGCATTTACTAAGGCTTCCAAAAAATGGCAAGACGATCTTGG
TCGTAAGTCCATTGAAAGCGATTTCAAAAAGATCATCAAATACTGTAAAGTTGTACGAAT
TATCGCTCACACTCAGATGAAATTGTTGAGGCAACGCCAAAAGAAAGCCCATATAATGGA
AATTCAATTAAATGGTGGAACCATTGAAGAGAAAGTTCAGTGGGCTCGTGAACACTTGGA
AAAGCCAGTTCCTGTTGGTAATGTTTTTGCTCCGGATGAAATGATAGACGTGATTGGCGT
CACAAAAGGAAAAGGATACAAAGGTGTTACGTCACGTTGGCACACGAAGAAACTACCACG
TAAGACGCACAAGGGTTTAAGAAAAGTTGCTTGCATTGGAGCGTGGCATCCCAGTCGTGT
ATCTTTCACTGTTGCTCGTGCTGGTCAAAAGGGTTACCATCATCGTACAGAAATGAACAA
AAAGATCTATAGAATTGGACAAGGAATTCACACCAAGGATGGCAAGATTGTGAAGAACAA
TGCTTCTACGGAGTACGATCTTACTGAAAAGACTATCACTCCAATGGGAGGTTTCCCTCA
CTATGGTGAAGTGAACAACGACTTCATTATGATCAAAGGTTGCTGTATGGGGCCAAAGAA
ACGTGTGATCACATTGCGCACTTGTTGGTGCACACCAAACGCTCGGCATTGGAGAAGATC
AATCTTAAGTTCATCGATACTAGTTCCAAATTTGGACACGGTCGATTCCAAACTGCCGCC
GATAAGGCGTCGTTCATGGGTCAGCTTAAAAAGGACCGTGTGAGGAACAGGCTCAA
>Arthropoda_Teho_3_L3
------------------------------------------------------------
------------------------------------------------------------
------------------------------------------------------------
----------NAGGTAAATAAGAAGGAAATCGTGGAAGCAGTTACCATTTTGGAAACACC
GCCTATGATCGTTGTCGGTGTAGTTGGGTATATTGAAACTCCACATGGTCTGCGCGCTTT
GACCACAGTATGGGCGGAACACTTGTCAGAAGATTGTCGCAGAAGATTCTATAAGAACTG
GTATAAGAGCAAAAAGAAGGCATTTACTAAGGCTTCCAAAAAATGGCAAGACGATCTTGG
TCGTAAGTCCATTGAAAGCGATTTCAAAAAGATCATCAAATACTGTAAAGTTGTACGAAT
TATCGCTCACACTCAGATGAAATTGTTGAGGCAACGCCAAAAGAAAGCCCATATAATGGA
AATTCAATTAAATGGTGGAACCATTGAAGAGAAAGTTCAGTGGGCTCGTGAACACTTGGA
AAAGCCAGTTCCTGTTGGTAATGTTTTTGCTCCGGATGAAATGATAGACGTGATTGGCGT
CACAAAAGGAAAAGGATACAAAGGTGTTACGTCACGTTGGCACACGAAGAAACTACCACG
TAAGACGCACAAGGGTTTAAGAAAAGTTGCTTGCATTGGAGCGTGGCATCCCAGTCGTGT
ATCTTTCACTGTTGCTCGTGCTGGTCAAAAGGGTTACCATCATCGTACAGAAATGAACAA
AAAGATCTATAGAATTGGACAAGGAATTCACACCAAGGATGGCAAGATTGTGAAGAACAA
TGCTTCTACGGAGTACGATCTTACTGAAAAGACTATCACTCCAATGGGAGGTTTCCCTCA
CTATGGTGAAGTGAACAACGACTTCATTATGATCAAAGGTTGCTGTATGGGGCCAAAGAA
ACGTGTGATCACATTGCGCACTTGTTGGTGCACACCAAACGCTCGGCATTGGAGAAGATC
AATCTTAAGTTCATCGATACTAGTTCCAAATTTGGACACGGTCGATTCCAAACTGCCGCC
GATAAGGCGTCGTTCATGGGTCAGCTTAAAAAGGACCGTGTGAGGAACAGGCTCAA
>Arthropoda_Teme_3_L3
----------------------------------ATGGGATTCTATCCCAAAAAGAGATC
TCAACGACATCGTGGTAAGGTCAAGGCCTTCCCCAAGGATGATCCGACCAAACCTGTACA
TTTAACAGCTTTTATCGGCTATAAAGCTGGCATGACGCATGTAGTTCGGGAAGCGGATCG
TCCAGGATCAAAGGTAAATAAGAAGGAAATCGTGGAAGCAGTTACCGTTTTGGAAACACC
ACCTATGATCGTTGTTGGTGTAGTTGGATATATTGAAACTCCACATGGTCTGCGAGCTCT
GACTACGGTATGGGCTGAACACTTGTCAGAAGATTGTCGCAGAAGATTCTATAAGAACTG
N-----------------------------------------------------------
------------------------------------------------------------
------------------------------------------------------------
------------------------------------------------------------
------------------------------------------------------------
------------------------------------------------------------
------------------------------------------------------------
------------------------------------------------------------
------------------------------------------------------------
------------------------------------------------------------
------------------------------------------------------------
------------------------------------------------------------
------------------------------------------------------------
--------------------------------------------------------
>Arthropoda_Teme_4_L3
----------------------------------ATGGGATTCTATCCCAAAAAGAGATC
TCAACGACATCGTGGTAAGGTCAAGGCCTTCCCCAAGGATGATCCGACCAAACCTGTACA
TTTAACAGCTTTTATCGGCTATAAAGCTGGCATGACGCATGTAGTTCGGGAAGCGGATCG
TCCAGGATCAAAGGTAAATAAGAAGGAAATCGTGGAAGCAGTTACCGTTTTGGAAACACC
ACCTATGATCGTTGTTGGTGTAGTTGGATATATTGAAACTCCACATGGTCTGCGAGCTCT
GACTACGGTATGGGCTGAACACTTGTCAGAAGATTGTCGCAGAAGATTCTATAAGAACTG
N-----------------------------------------------------------
------------------------------------------------------------
------------------------------------------------------------
------------------------------------------------------------
------------------------------------------------------------
------------------------------------------------------------
------------------------------------------------------------
------------------------------------------------------------
------------------------------------------------------------
------------------------------------------------------------
------------------------------------------------------------
------------------------------------------------------------
------------------------------------------------------------
--------------------------------------------------------
>Arthropoda_Trse_L3
TCGCACAGGAAGTTCAGCGCCTCGACACGGGTCGATGGGGTTCTACCCGAAGAAAAGATC
TCAGAGACATCGCGGAAAGGTAAAGGCTTTTCCAAAAGATGATCCTAGCAAACCCGTACA
CTTGACTGCTTTTATCAGTTACAAAGCTGGTATGACTCACGTGGTAAGGGAAGCTGATCG
TCCTGGGTCAAAGGTGAATAAGAAGGAGATTGTGGAAGCTGTTACTATCCTTGAAACTCC
ACCAATGATTGTTGTTGGTCTTGTTGGATATATTGAAACGCCACATGGACTTCGAGCGCT
TGCTACTGTCTGGGCAGAACATTTGTCAGAAGATTGCCGCAGGCGTTTCTACAAGAACTG
GTATAAGAGCAAGAAGAAGGCATTTACGAAAGCGTCGAAGAAATGGCAAGATGACCTCGG
TCGCAAGTCCATCGAGGCTGATCTCAAGAAGATCAAGAAGTATTGCAGTGTCGTTCGCAT
CATCGCTCATACTCAGATGAAACTGCTGAGGCAACGTCAAAAGAAAGCCCATATCATGGA
AATCCAATTGAACGGTGGCACCATTGAGGATAAGGTGCAATGGGCGCGCGAACATTTGGA
AAAACCTGTGCCTATTAGTAGCGTGTTCGCTGCTGACGAAATGATCGACGTGATTGGAGT
TACCAAGGGAAAGGGCTACAAAGGCGTTACATCCAGATGGCACACAAAGAAATTGCCGCG
TAAGACTCACAAGGGTTTGAGGAAAGTTGCCTGTATCGGTGCGTGGCATCCCAGCCGCGT
GTCCTTCACTGTCGCGCGCGCAGGTCAGAAAGGATATCACCATCGCACTGAGATGAACAA
GAAGATCTATAGGATCGGACAAGGCATCCATACTAAGGATGGCAAGATCGTGAAGAACAA
TGCTTCGACGGAGTACGATCTCACTGACAAGAGCATTACACCTATGGGTGGCTTTCCGCA
TTACGGTGAAGTTAACAATGACTTCATTATGATCAAGGGATGCTGCATGGGTCCGAAGAA
GCGCGTGATTACACTGAGGATTTATTGGTACACACCAAGAGATCAGCGTTGGAGAAGATC
AACCTTAAGTTCATCGATACTAGCTCCAAATTCGGACACGGTCGTTTCCAGACCGCCGTC
GATAAAGCCTCCTTCATGGGACAACTCAAGAAGGATCGCCTGAGGAAGAGGCGCGT
>Arthropoda_Trze_L3
TCTCACAGAAAGTTCAGCGCCTCGACACGGGTCGATGGGGTTCTATCCGAAGAAAAGATC
TCAGAGACATCGCGGAAAGGTAAAGGCTTTTCCAAAAGATGATCCTAGCAAACCTGTACA
CTTGACTGCTTTTATCGGTTATAAAGCTGGTATGACTCACGTTGTCAGGGAAGCTGATCG
TCCTGGGTCGAAGGTGAATAAGAAGGAGATTGTGGAGGCTGTTACTATCCTCGAAACGCC
ACCGATGATTGTTGTTGGTCTTGTTGGATACATTGAAACGCCACATGGACTCAGAGCGCT
TGCCACTGTCTGGGCAGAACATTTATCAGAAGATTGCCGTAGGCGTTTCTACAAGAACTG
GTATAAGAGCAAGAAGAAGGCATTTACGAAAGCGTCGAAGAAATGGCAAGACGACCTCGG
GCGCAAGTCCATCGAAGCTGATCTCAAGAAGATCAAGAAGTATTGCAGTGTCGTTCGCAT
CATCTCTCATACTCAGATGAAACTGCTGAGGCAGCGTCAAAAAAAAGCTCATATCATGGA
AATCCAATTGAACGGTGGCACCATTGAAGATAAGGTGCAATGGGCGCGCGAACATTTGGA
GAAACCTGTGCCTATTAGTAGCGTGTTCGCTGCTGATGAAATGATCGACGTGATTGGAGT
TACCAAGGGAAAGGGCTACAAAGGCGTTACATCCAGGTGGCACACGAAGAAATTGCCGCG
TAAGACCCACAAGGGTTTGAGAAAAGTTGCCTGTATTGGTGCGTGGCATCCCAGTCGCGT
GTCCTTTACTGTCGCGCGTGCGGGTCAGAAAGGATACCATCATCGCACTGAGATGAACAA
GAAGATCTATAGAATCGGACAAGGCATTCATACTAAGGATGGCAAGATCGTGAAGAACAA
TGCTTCGACGGAGTACGATCTCACTGACAAGAGCATTACACCTATGGGTGGCTTTCCGCA
TTACGGTGAAGTTAATAATGACTTCATTATGATCAAGGGATGCTGCATGGGTCCGAAGAA
GCGCGTGATTACGCTGAGGATTTATTGGTGCACACCAAGAGATCAGCGTTGGAGAAGATC
AACCTTAAGTTCATTGATACTAGCTCCAAATTCGGACACGGTCGTTTCCAGACCGCTGTC
GATAAAGCCTCCTTCATGGGACAACTCAAGAAGGATCGTCTGAGGAAGAAGCGCGT
>Arthropoda_Tuab_L3
----------------------------------ATGGGGTTCTACCCCAAGAAGAGGTC
CCGCCGTCATCGTGGAAAGGTCAAGGCGTTCCCTAAAGATGATGCTAGCAAGCCCGTTCA
CTTGACCGCCTTCATTGGTTACAAGGCCGGTATGACCCATGTGGTTCGTGAACCTGACCG
TCCTGGATCAAAGATCAACAAGAAGGAGATCGTAGAAGCCGTGACCATAATTGAGACCCC
GCCTATGGTGTGTGTTGGTGTGGTCGGCTACATCGAGACTCCTCACGGCCTTCGCGCTCT
GCTCACTGTCTGGGCCGAGCATATGTCCGAGGACTGCCGCCGTCGCTTCTACAAGAACTG
GTACAAGTGCAAGAAGAAGGCCTTCACCAAGTCCAGCAAGAAATGGCAAGATGAGCTTGG
GAAAAAGTCCATTGAGAAGGACTTCAAGAAAATGATCCGCTACTGCAGTGTTGTGAGGAT
CATCGCCCACACCCAGATGAAGCTGCTCAAGCAACGCCAGAAGAAGGCTCACATCATGGA
GATCCAGGTCAATGGTGGAACCATTGAAGACAAGGTCAAGTGGGCCAGGGAACATCTGGA
AAAACCCATTCCTATTGACTCTGTGTTTGCTCAGGATGAGATGATTGACTGCATTGGTGT
AACCAAGGGAAAAGGATTCAAAGGTGTGACCTCACGTTGGCACACAAAGAAGCTGCCGCG
TAAGACGCACAAGGGTCTCCGCAAGGTCGCCTGTATTGGAGCGTGGCATCCTTCAAGAGT
GTCCTTCACTGTGGCCCGTGCTGGTCAGAAGGGCTACCACCACCGCACTGAGATGAACAA
GAAGATCTACCGTCTTGGACAAGGTATCCACACCAAGGATGGCAAGGTGATCAAGAACAA
TGCCTCCACTGAATATGACCTGTCTGAGAAGTCCATCACACCCATGGGTGGTTTCCCCCA
CTATGGTGAAGTCAACAACGACTTTGTAATGATCAAGGGTTGCTGCATGGGTCCTAAGAA
GCGTGTCATCACTCTGAGAACCTACGCGTGCACACGAAGAGGGCGGCTCTTGAGAAGATT
AACCTGAAGTTCATCGACACTGCTTCCAAGTTCGGTCACGGTCGGTTCCAGACCCCTGCC
GACAAGGCTGCCTTCATGGGTACCCTCAAGAAGGACCGCATGAGGAG---------
>Carnivora_Acju_1_L3
TCTCACAGGAAGTTCTCCGCTCAGGCATGGGTCCCTGGGCTTCTTGCCTCGGAAACGCAG
CAGCCGACACCGTGGGAAGGTGAAGAGCTTCCCCAAGGATGACTCTTCAAAGCCCGTCCA
CCTCACCGCCTTCTTGGGCTACAAGGCCGGCATGACTCACATCGTGCGAGAGGTCGACAG
GCCAGGATCCAAGGTGAACAAGAAGGAGGTCGTGGAGGCTGTGACCATTGTGGAGACCCC
GCCCATGGTGGTTGTGGGCGTCGTGGGCTACGTGGAAACCCCTCGAGGCCTTCGTACCTT
TAAGACCATCTTCGCTGAGCACATCAGTGATGAGTGCAAAAGGCGCTTCTATAAGAACTG
GCATAAGTCCAAGAAGAAGGCCTTCACCAAGTACTGCAAGAAGTGGCAGGATGACGACGG
CAAGAAGCAGCTGGAGAAGGACTTCAGCAGCATGAAGAAGTACTGCCAGGTGATCCGCGT
CATCGCCCACACTCAGATGCGCCTGCTCCCTCTACGCCAGAAGAAGGCCCACCTCATGGA
GATCCAGGTGAACGGAGGCACGGTGGCCGAGAAGCTGGACTGGGCCCGTGAGAGGCTGGA
GCAGCAGGTGCCTGTGAATCAGGTGTTCGGGCAGGACGAGATGATCGATGTCATCGGCGT
CACCAAGGGCAAAGGCTACAAAGGGGTCACCAGCCGCTGGCACACGAAGAAGCTACCCCG
CAAAACCCACCGAGGGCTGCGCAAGGTGGCCTGTATTGGGGCCTGGCATCCTGCCCGAGT
GGCCTTTTCTGTGGCTCGGGCTGGGCAGAAAGGCTACCATCACCGCACGGAGATCAACAA
GAAGATCTACAAGATCGGCCAGGGCTATCTCATCAAGGATGGCAAGCTGATCAAGAACAA
TGCTTCCACTGATTATGATTTGTCTGACAAGAGCATCAACCCTCTGGGTGGCTTTGTCCA
CTATGGTGAAGTGACCAATGACTTTGTCATGCTGAAAGGCTGTGTGGTGGGAACCAAGAA
GCGAGTGCTCACTCTTCGCACTTGCTGGTGCAGACCAAGCGGCGGGCCCTGGAGAAGATT
GACCTTAAATTCATCGACACCACCTCCAAGTTTGGCCATGGCCGATTCCAGACCGTGGAG
GAGAAGAAAGCATTCATGGGACCACTTAAGAAAGACCGAATGAAGAAGGAGCTTAA
>Carnivora_Acju_2_L3
TCTCACAGGAAGTTCTCCGCTCAGGCATGGGTCCCTGGGCTTCTTGCCTCGGAAACGCAG
CAGCCGACACCGTGGGAAGGTGAAGAGCTTCCCCAAGGATGACTCTTCAAAGCCCGTCCA
CCTCACCGCCTTCTTGGGCTACAAGGCCGGCATGACTCACATCGTGCGAGAGGTCGACAG
GCCAGGATCCAAGGTGAACAAGAAGGAGGTCGTGGAGGCTGTGACCATTGTGGAGACCCC
GCCCATGGTGGTTGTGGGCGTCGTGGGCTACGTGGAAACCCCTCGAGGCCTTCGTACCTT
TAAGACCATCTTCGCTGAGCACATCAGTGATGAGTGCAAAAGGCGCTTCTATAAGAACTG
GCATAAGTCCAAGAAGAAGGCCTTCACCAAGTACTGCAAGAAGTGGCAGGATGACGACGG
CAAGAAGCAGCTGGAGAAGGACTTCAGCAGCATGAAGAAGTACTGCCAGGTGATCCGCGT
CATCGCCCACACTCAGATGCGCCTGCTCCCTCTACGCCAGAAGAAGGCCCACCTCATGGA
GATCCAGGTGAACGGAGGCACGGTGGCCGAGAAGCTGGACTGGGCCCGTGAGAGGCTGGA
GCAGCAGGTGCCTGTGAATCAGGTGTTCGGGCAGGACGAGATGATCGATGTCATCGGCGT
CACCAAGGGCAAAGGCTACAAAGGGGTCACCAGCCGCTGGCACACGAAGAAGCTACCCCG
CAAAACCCACCGAGGGCTGCGCAAGGTGGCCTGTATTGGGGCCTGGCATCCTGCCCGAGT
GGCCTTTTCTGTGGCTCGGGCTGGGCAGAAAGGCTACCATCACCGCACGGAGATCAACAA
GAAGATCTACAAGATCGGCCAGGGCTATCTCATCAAGGATGGCAAGCTGATCAAGAACAA
TGCTTCCACTGATTATGATTTGTCTGACAAGAGCATCAACCCTCTGGGTGGCTTTGTCCA
CTATGGTGAAGTGACCAATGACTTTGTCATGCTGAAAGGCTGTGTGGTGGGAACCAAGAA
GCGAGTGCTCACTCTTCGCACTTGCTGGTGCAGACCAAGCGGCGGGCCCTGGAGAAGATT
GACCTTAAATTCATCGACACCACCTCCAAGTTTGGCCATGGCCGATTCCAGACCGTGGAG
GAGAAGAAAGCATTCATGGGACCACTTAAGAAAGACCGAATGAAGAAGGAGCTTAA
>Carnivora_Aime_L3
TCTCACAGGAAATTCTCCGCTCAGGCATGGGTCCCTGGGCTTCTTGCCTCGGAAACGCAG
CAGCCGGCACCGTGGGAAGGTGAAGAGCTTCCCCAAGGATGACTCTTCCAAGCCCGTCCA
CCTCACAGCCTTCCTGGGCTACAAGGCTGGCATGACTCACATTGTGCGGGAGGTGGACAG
GCCAGGATCCAAGGTGAACAAGAAGGAAGTTGTGGAGGCTGTGACCATTGTGGAGACACC
GCCCATGGTGGTTGTGGGCATCGTGGGCTACGTGGAAACCCCTCGAGGCCTCCGTACCTT
TAAGACCATCTTTGCTGAGCACATCAGTGATGAATGCAAAAGGCGCTTCTATAAGAACTG
GCATAAGTCTAAGAAGAAGGCCTTCACCAAATACTGCAAGAAGTGGCAGGATGATGATGG
CAAAAAGCAGCTGGAGAAGGACTTCAACAGCATGAAGAAGTACTGCCAGGTGATCCGGGT
CATCGCCCACACCCAGATGCGCCTGCTTCCTCTACGCCAGAAGAAGGCCCACCTCATGGA
GATCCAGGTGAACGGAGGCACGGTGGCGGAGAAGCTGGACTGGGCCCGCGAGAGGCTGGA
GCAGCAGGTGCCTGTGAACCAGGTGTTCGGGCAGGATGAGATGATCGATGTCATTGGTGT
CACCAAGGGCAAAGGCTACAAAGGGGTCACCAGCCGCTGGCACACCAAGAAACTACCCCG
CAAAACGCACCGGGGCCTGCGCAAGGTTGCCTGTATTGGGGCGTGGCATCCTGCCCGAGT
GGCCTTCTCTGTGGCTCGGGCTGGGCAGAAAGGCTACCATCACCGCACTGAGATCAACAA
GAAGATCTACAAGGTCGGCCAGGGCTACCTCATCAAGGATGGCAAACTGATCAAGAACAA
CGCCTCCACTGATTATGATCTGTCTGACAAGAGCATCAACCCTCTGGGTGGCTTTGTCCA
CTACGGTGAAGTGACCAATGACTTTGTCATGCTGAAAGGCTGTGTGGTGGGAACCAAGAA
GCGAGTGCTTACTCTCCGCACTTGCTGGTGCAGACCAAACGGCGGGCCCTGGAGAAGATC
GACCTTAAGTTCATTGACACCACCTCCAAGTTTGGCCACGGCCGGTTCCAGACGGTGGAG
GAGAAGAAAGCATTCATGGGACCACTTAAGAAAGAACGAATGAAGAAGGAGCTTAA
>Carnivora_Calu_L3
TCCCACAGGAAGTTCTCCGCTCAGGCATGGGTCCCTGGGCTTCTTGCCTCGGAAACGCAG
CAGCCGCCACCGTGGGAAGGTGAAGAGCTTCCCCAAGGATGACTCTTCCAAGCCTGTCCA
CCTCACAGCCTTCCTGGGCTACAAGGCCGGCATGACTCACATCGTGCGGGAGGTGGACCG
GCCAGGATCCAAGGTGAACAAGAAGGAAGTGGTGGAGGCTGTGACCATTGTGGAGACCCC
ACCCATGGTGGTTGTGGGCATCGTTGGCTATGTGGAAACCCCTCGAGGCCTCCGTACCTT
TAAGACCATCTTTGCTGAGCACATCAGTGACGAATGCAAAAGGCGCTTCTATAAGAACTG
GCATAAGTCTAAGAAGAAGGCCTTCACCAAATATTGCAAGAAGTGGCAGGATGACGATGG
CAAGAAGCAGCTGGAGAAGGACTTCAACAGCATGAAGAAGTATTGCCAGGTGATCCGTGT
CATCGCCCACACCCAGATGCGCCTGCTTCCTCTGCGCCAGAAGAAGGCCCACCTCATGGA
GATCCAGGTGAACGGAGGCACAGTGGCCGAGAAGCTCGACTGGGCCCGTGAGAGGCTGGA
ACAGCAGGTGCCTGTGAACCAGGTGTTTGGGCAAGATGAGATGATTGATGTCATCGGTGT
CACCAAGGGCAAAGGCTACAAAGGGGTCACCAGCCGCTGGCACACCAAGAAGCTACCCCG
CAAAACCCACCGGGGCCTGCGCAAGGTTGCCTGTATTGGAGCCTGGCATCCTGCCCGAGT
GGCCTTCTCTGTGGCTCGGGCTGGGCAGAAAGGCTACCATCACCGCACTGAGATCAACAA
GAAGATATACAAGATTGGCCAGGGCTATCTCATCAAGGATGGCAAGCTGATCAAGAACAA
CGCTTCCACTGATTACGATTTGTCTGACAAGAGCATCAACCCCCTGGGTGGCTTTGTCCA
CTACGGTGAAGTGACCAATGACTTTGTGATGCTGAAAGGCTGTGTGGTGGGCACCAAGAA
GCGAGTGCTGACTCTGCGCACTTGCTGGTGCAGACCAAACGGCGTGCCCTAGAGAAGATT
GACCTGAAATTCATTGACACCACCTCCAAGTTTGGCCATGGCCGATTCCAGACTGTGGAG
GAGAAGAAAGCATTCATGGGACCACTTAAGAAAGATCGAATGAAGAAGGAGCTTAA
>Carnivora_Caur_L3
TCTCACAGGAAATTCTCCGCTCAGGCATGGGTCCCTGGGCTTCTTGCCTCGGAAACGCAG
CAGCCGGCACCGTGGGAAGGTCAAGAGCTTCCCCAAGGATGACTCGTCCAAGCCTGTCCA
CCTCACAGCCTTCCTGGGCTACAAGGCTGGCATGACTCACATCGTTCGGGAGGTGGACAG
GCCAGGATCCAAGGTGAACAAGAAGGAAGTTGTGGAGGCTGTGACCATTGTGGAGACACC
GCCCATGGTGGTAGTGGGTATCGTGGGCTACGTGGAAACCCCTCGAGGCCTCCGTACCTT
TAAGACCATCTTTGCCGAGCACATCAGTGATGAATGCAAAAGGCGCTTCTATAAGAACTG
GCATAAGTCTAAGAAGAAGGCCTTCACCAAATACTGCAAGAAGTGGCAGGATGATGATGG
CAAAAAGCAGCTGGAGAAGGACTTCAACAGCATGAAGAAGTACTGCCAGGTGATCCGGGT
CATCGCCCACACCCAGATGCGGCTGCTTCCTCTACGCCAGAAGAAGGCCCACCTCATGGA
GATCCAGGTGAATGGAGGCACAGTGGCCGAGAAGCTGGACTGGGCCCGCGAGAGGCTGGA
ACAGCAGGTGCCTGTGAACCAAGTGTTTGGGCAAGACGAGATGATCGATGTCATTGGTGT
TACCAAGGGCAAAGGCTACAAGGGGGTCACCAGCCGCTGGCACACTAAGAAGCTACCCCG
CAAGACCCACCGGGGCCTGCGCAAGGTTGCCTGTATTGGGGCATGGCACCCTGCCCGAGT
GGCGTTCTCTGTGGCTCGGGCTGGGCAGAAAGGCTACCATCACCGCACTGAGATCAACAA
GAAGATCTATAAGATTGGCCAGGGCTACCTCATCAAGGATGGCAAACTGATCAAGAACAA
TGCTTCCACGGATTACGATCTGTCTGACAAGAGCATCAATCCTCTGGGCGGCTTTGTCCA
CTATGGTGAAGTGACCAATGACTTTGTCATGCTGAAAGGCTGTGTGGTGGGAACCAAGAA
GCGAGTGCTTACTCTCCGCACTTGCTGGTGCAGACCAAGCGGCGGGCCCTGGAGAAGATT
GACCTGAAGTTCATTGACACCACCTCCAAGTTTGGCCACGGCCGATTCCAGACAGTGGAG
GAGAAGAAAGCATTCATGGGACCACTTAAGAAAGACCGAATGAAGAAGGAGCTTAA
>Carnivora_Crcr_L3
------------------------------------------------------------
------------------------------------------------------------
------------------------------------------------------------
------------------------------------------------------------
------------------------------------------------------------
-------------------------------------------TGGTCCTACGAAAGCT-
------------------------------------------------------------
--------------------------------------------------------GTAT
TCTTGTCCACAGCCTG--------------------------------------------
------------------------------------GAATTGGCCATGACCAAGCTTGGA
----------------------------------------------GGTGGTGTTGGTGA
ATTTAAGGTCATCTTCTCCAAAGC-----CTATCGTTTGGTCTGC---------------
----ACCAGCAAGGATTTGTGGAGAGTAA---GCACTGGCTTCTTGGTTCCTACCACACA
GCCTTTCAGT--------------CTGAGAGCATCACTGTCACTTCACTGCAGTGGACAA
AGCCACCCAGGGGGTTG------------------------------------------A
TGCTCTTGTCAGACAGATCATAATTGGTGGAAGCATTGGTCTTGATGAGCTTGTCATCCT
ATATGAGGTAGCCCTGGCTAATCTTGT---------------------------------
------------------------------------------------------------
--------TCTTGTTGATCTC-------AATGTGGTGATG--------------------
--------------------------------------------------------
>Carnivora_Euju_L3
TCTCACAGGAAATTCTCCGCTCAGGCATGGGTCCCTGGGCTTCTTGCCTCGGAAACGCAG
CAGCCGGCACCGTGGGAAGGTCAAGAGCTTCCCCAAGGATGACTCTTCCAAGCCTGTCCA
CCTCACAGCCTTCCTGGGCTACAAGGCTGGCATGACTCACATCGTTCGGGAGGTGGACAG
GCCAGGATCCAAGGTGAACAAGAAGGAAGTTGTGGAGGCTGTGACCATTGTGGAGACACC
GCCCATGGTGGTAGTGGGCATCGTGGGCTACGTGGAAACCCCTCGAGGCCTCCGTACCTT
TAAGACCATCTTTGCCGAGCACATCAGTGATGAATGCAAAAGGCGCTTCTATAAGAACTG
GCATAAGTCTAAGAAGAAGGCCTTCACCAAATACTGCAAGAAGTGGCAGGATGATGATGG
CAAAAAGCAGCTGGAGAAGGACTTCAACAGCATGAAGAAGTACTGCCAGGTGATCCGGGT
CATCGCCCACACCCAGATGCGTCTGCTTCCTCTACGCCAGAAGAAGGCCCACCTCATGGA
GATCCAGGTGAATGGAGGCACAGTGGCTGAGAAGCTGGACTGGGCCCGCGAGAGGCTGGA
ACAGCAGGTGCCTGTGAACCAAGTGTTTGGGCAAGACGAGATGATCGATGTCATTGGTGT
TACCAAGGGCAAAGGCTACAAGGGGGTCACCAGCCGCTGGCACACTAAGAAGCTACCCCG
CAAGACCCACCGGGGCCTGCGCAAGGTTGCCTGTATTGGGGCATGGCACCCTGCCCGAGT
GGCGTTCTCTGTGGCTCGGGCTGGGCAGAAAGGCTACCATCACCGCACTGAGATCAACAA
GAAGATCTATAAGATTGGCCAGGGCTACCTCATCAAGGATGGCAAACTGATCAAGAACAA
TGCTTCCACGGATTACGATCTGTCTGACAAGAGCATCAATCCTCTGGGTGGCTTTGTCCA
CTATGGTGAAGTGACCAATGACTTTGTCATGCTGAAAGGCTGTGTGGTGGGAACCAAGAA
GCGAGTGCTTACTCTCCGCACTTGCTGGTGCAGACCAAGCGGCGGGCCCTGGAGAAGATT
GACCTGAAGTTCATTGACACCACCTCCAAGTTTGGCCACGGCCGATTCCAGACAGTGGAG
GAGAAGAAAGCATTCATGGGACCACTTAAGAAAGACCGAATGAAGAAGGAGCTTAA
>Carnivora_Feca_1_L3
TCTCACAGGAAGTTCTCCGCTCAGGCATGGGTCCCTGGGCTTCTTGCCTCGGAAGCGCAG
CAGCCGACACCGTGGGAAGGTGAAGAGCTTCCCCAAGGATGACTCTTCAAAGCCCGTCCA
CCTCACCGCCTTCTTGGGCTACAAGGCCGGCATGACTCACATCGTGCGGGAGGTCGACAG
GCCAGGATCCAAGGTGAACAAGAAGGAGGTCGTGGAGGCTGTGACCATTGTGGAGACCCC
GCCCATGGTGGTTGTGGGCGTCGTGGGCTACGTGGAAACCCCTCGAGGCCTTCGTACCTT
TAAGACCATCTTCGCTGAGCACATCAGTGATGAGTGCAAAAGGCGCTTCTATAAGAACTG
GCATAAGTCCAAGAAGAAGGCCTTCACCAAGTACTGCAAGAAGTGGCAGGATGACGACGG
CAAGAAGCAGCTGGAGAAGGACTTCAGCAGCATGAAGAAGTACTGCCAGGTGATCCGCGT
CATCGCCCACACTCAGATGCGCCTGCTCCCTCTACGCCAGAAGAAGGCCCACCTCATGGA
GATCCAGGTGAACGGAGGCACGGTGGCCGAGAAGCTGGACTGGGCCCGTGAGAGGCTGGA
GCAGCAGGTGCCTGTGAATCAGGTGTTCGGGCAGGACGAGATGATCGATGTCATCGGCGT
CACCAAGGGCAAAGGCTACAAAGGGGTCACCAGCCGCTGGCACACGAAGAAGCTACCCCG
CAAAACCCACCGAGGGCTGCGCAAGGTGGCCTGTATTGGGGCCTGGCATCCTGCCCGAGT
GGCCTTTTCTGTGGCTCGGGCTGGGCAGAAAGGCTACCATCACCGCACCGAGATCAACAA
GAAGATCTACAAGATCGGCCAGGGCTACCTCATCAAGGACGGCAAGCTGATCAAGAACAA
TGCTTCCACCGATTATGATTTGTCTGACAAGAGCATCAACCCTCTGGGTGGCTTTGTCCA
CTATGGTGAAGTGACCAATGACTTTGTCATGCTGAAAGGCTGTGTGGTGGGAACCAAGAA
GCGAGTGCTCACTCTTCGCACTTGCTGGTGCAGACCAAGCGGCGGGCCCTGGAGAAGATT
GACCTTAAATTCATCGACACCACCTCCAAGTTTGGCCATGGCCGATTCCAGACCGTGGAG
GAGAAGAAAGCATTCATGGGACCACTTAAGAAAGACCGAATGAAGAAGGAGCTTAA
>Carnivora_Feca_2_L3
TCTCACAGGAAGTTCTCCGCTCAGGCATGGGTCCCTGGGCTTCTTGCCTCGGAAGCGCAG
CAGCCGACACCGTGGGAAGGTGAAGAGCTTCCCCAAGGATGACTCTTCAAAGCCCGTCCA
CCTCACCGCCTTCTTGGGCTACAAGGCCGGCATGACTCACATCGTGCGGGAGGTCGACAG
GCCAGGATCCAAGGTGAACAAGAAGGAGGTCGTGGAGGCTGTGACCATTGTGGAGACCCC
GCCCATGGTGGTTGTGGGCGTCGTGGGCTACGTGGAAACCCCTCGAGGCCTTCGTACCTT
TAAGACCATCTTCGCTGAGCACATCAGTGATGAGTGCAAAAGGCGCTTCTATAAGAACTG
GCATAAGTCCAAGAAGAAGGCCTTCACCAAGTACTGCAAGAAGTGGCAGGATGACGACGG
CAAGAAGCAGCTGGAGAAGGACTTCAGCAGCATGAAGAAGTACTGCCAGGTGATCCGCGT
CATCGCCCACACTCAGATGCGCCTGCTCCCTCTACGCCAGAAGAAGGCCCACCTCATGGA
GATCCAGGTGAACGGAGGCACGGTGGCCGAGAAGCTGGACTGGGCCCGTGAGAGGCTGGA
GCAGCAGGTGCCTGTGAATCAGGTGTTCGGGCAGGACGAGATGATCGATGTCATCGGCGT
CACCAAGGGCAAAGGCTACAAAGGGGTCACCAGCCGCTGGCACACGAAGAAGCTACCCCG
CAAAACCCACCGAGGGCTGCGCAAGGTGGCCTGTATTGGGGCCTGGCATCCTGCCCGAGT
GGCCTTTTCTGTGGCTCGGGCTGGGCAGAAAGGCTACCATCACCGCACCGAGATCAACAA
GAAGATCTACAAGATCGGCCAGGGCTACCTCATCAAGGACGGCAAGCTGATCAAGAACAA
TGCTTCCACCGATTATGATTTGTCTGACAAGAGCATCAACCCTCTGGGTGGCTTTGTCCA
CTATGGTGAAGTGACCAATGACTTTGTCATGCTGAAAGGCTGTGTGGTGGGAACCAAGAA
GCGAGTGCTCACTCTTCGCACTTGCTGGTGCAGACCAAGCGGCGGGCCCTGGAGAAGATT
GACCTTAAATTCATCGACACCACCTCCAAGTTTGGCCATGGCCGATTCCAGACCGTGGAG
GAGAAGAAAGCATTCATGGGACCACTTAAGAAAGACCGAATGAAGAAGGAGCTTAA
>Carnivora_Feni_1_L3
------------------------------------------------------------
------------------------------------------------------------
------------------------------------------------------------
------------------------------------------------------------
----ATGGCGGTTGTGGGCAACATGGACTGTGTGGAGACCCCTGGAGGCCTCTGTGCCTT
TAAGACCATCATTGCTGAGCACATCAGTGATGAATGCAA---------------------
----AAG-----------------------------------------------------
---------------------------------GAAGAAGTGCTGCCAGGTGATCTGTGT
CATCGCCCACACTCAGATGCACCTGCTTCCTCTACACC---AGAAGGCCCGCCTTACAGA
GATCCAGGTGAATGGAGGCACTGTGGCCAAGAAGGTGGCCTGGGCCCGTGAGACGCTACA
GCAGCAGATGCCTGTGAACCCAGTGTTTGGGCAAGATAAGATGATCGATGTCATTGGTAT
CACAAAGGGCAAAGGCTACAAAGAGGTCACCAGCCACTGGCATACCAATGAGCTACCCTG
CAAAACCCACGGAAGGCTGTGTAAGGTTGCCCGTATTGGGGCATGGCATCCGACTCAAAT
GGCCTTCTCTGTGGCTCGGGCTAGGCAGAAAGGTTACCATCACCGCACTGAGATCAACAA
GAAGATCTACAAGATTGGCCAGGGCTACCTCAC---------------------------
------------------------------------------------------------
------ATAG--------------------------------------------------
------------------------------------------------------------
------------------------------------------------------------
--------------------------------------------------------
>Carnivora_Feni_2_L3
------------------------------------------------------------
------------------------------------------------------------
------------------------------------------------------------
------------------------------------------------------------
----ATGGCGGTTGTGGGCAACATGGACTGTGTGGAGACCCCTGGAGGCCTCTGTGCCTT
TAAGACCATCATTGCTGAGCACATCAGTGATGAATGCAA---------------------
----AAG-----------------------------------------------------
---------------------------------GAAGAAGTGCTGCCAGGTGATCTGTGT
CATCGCCCACACTCAGATGCACCTGCTTCCTCTACACC---AGAAGGCCCGCCTTACAGA
GATCCAGGTGAATGGAGGCACTGTGGCCAAGAAGGTGGCCTGGGCCCGTGAGACGCTACA
GCAGCAGATGCCTGTGAACCCAGTGTTTGGGCAAGATAAGATGATCGATGTCATTGGTAT
CACAAAGGGCAAAGGCTACAAAGAGGTCACCAGCCACTGGCATACCAATGAGCTACCCTG
CAAAACCCACGGAAGGCTGTGTAAGGTTGCCCGTATTGGGGCATGGCATCCGACTCAAAT
GGCCTTCTCTGTGGCTCGGGCTAGGCAGAAAGGTTACCATCACCGCACTGAGATCAACAA
GAAGATCTACAAGATTGGCCAGGGCTACCTCAC---------------------------
------------------------------------------------------------
------ATAG--------------------------------------------------
------------------------------------------------------------
------------------------------------------------------------
--------------------------------------------------------
>Carnivora_Gugu_L3
------------------------------------------------------------
------------------------------------------------------------
------------------------------------------------------------
------------------------------------------------------------
------------------------------------------------------------
------------------------------------------------------------
------------------------------------------------------------
-------------------------------ATGAAGAAGTACTGCCAGGTGATCCGGGT
CATCGCCCACACCCAGATGCGCCTGCTTCCTCTGCGCCAGAAGAAGGCTCACCTCATGGA
GATCCAGGTGAACGGAGGCACAGTGGCTGAGAAGCTGGACTGGGCCCGTGAGAGGCTGGA
GCAGCAGGTGCCTGTGAACCAAGTGTTCGGGCAGGACGAGATGATCGATGTCATTGGTGT
CACCAAGGGCAAAGGCTACAAAGGCGTCACCAGCCGCTGGCACACCAAGAAGCTACCCCG
CAAAACCCACCGGGGCCTGCGCAAGGTTGCGTGTATTGGGGCTTGGCATCCTGCCCGCGT
GGCCTTCTCCGTGGCTCGGGCTGGGCAGAAAGGCTACCATCACCGCACGGAGATCAACAA
GAAGATCTACAAGATCGGCCAGGGCTACCTCATCAAGGACGGCAAGCTGATCAAGAACAA
TGCCTCCACCGACTACGATCTGTCTGATAAGAGCATCAATCCCCTGGGTGGTTTTGTGCA
CTATGGTGAAGTGACCAATGACTTCGTCATGCTGAAGGGCTGCGTGGTGGGAACCAAGAA
GCGAGTGCTTACTCTCCGCACTTGCTGGTGCAGACCAAACGGCGGGCCCTGGAGAAGATC
GACCTTAAGTTCATCGACACCACCTCCAAGTTTGGCCACGGCCGATTCCAGACGGTGGAG
GAGAAGAAAGCGTTCATGGGACCACTTAAGAAGGACCGAATGAAGAAGGAGCTTAA
>Carnivora_Hepa_1_L3
GCGTGC---------------CCTCCATTGATCTCGGTG---------------------
-------TACTCCGAAAAGGGGGAGTCATCTGGCAAAAATGTTACT---CTGCCTGCTGT
ATTCAAGGCTCCCATTCGAC------CCGATATTGTGAACTTTGTTCACACAACAGACAG
CCATATGCTGTCAGTGAATTAGCAGG---TCATCAAACCAGTGCTGAGTCTTGGGGTACT
AGCGGTGGCTCGAATTCCCAGAGTTCGAGGTGGTGGGACTCACCGTGGCCAGGGTGCTTT
TGGAAACATGTGTCGGGGCCGCATGTTTGCAAAAACCTGGCGCCGTTGGCACCGCAGAGT
GAACACAACACAGAAGCGATATGCCATCTGCTCCTCTAAAGGTCATCGAATTGAGGAAGT
TCCTGAACTTCCTTTGGTAGTTGAAGATAAAGTTGAAGGCTACAAGAAGACCAAGGAGGC
TGTTTTGCTTCTTAAGACTTAAAGCCTGGAATGATATCAAAAAGGTCTATGCCTCTCAGG
AATGAGAGCTGGCAAGGGCAAAATGGAACCGACGTCGTATCCAACGCAGGGGACCCTGCA
--------------------------TCATCTATAATGAGGACAACGGTATCATCAAGGC
CTTCAGAAACAACGTAAGCAAACTACTTGCTCCTGGTGGGCATGTGGGACGTTTCTGCAT
CTGGACTGAAAGTGCTTTCCGCAAGTTGGACGATCTTGGCACTTGGCGTCCCTCAAGAGT
AACTACAACCTTCCCATGCATAAGGCTTAATACAGACCTTAGCAGAATCTTGAAGAGCCC
GGAGATTCAGAGAGCCCTCCGAGCACCACGCAAGAAGAATCGCAGAGTCCTCAAGAAGAA
T----CCACTGAAAAACCTGAGAATCATGTTGAAGCTGAACCCATATGCA---------A
AGACCATGCGCCGGAACATCATCTTCGCCAGGCCAAGAATCACAAACTCCGAATGGATAA
GGCTGCAGCAGCCTTAGAAGGGGAGAAGGGTGCTCCAGGAAGCCTGTGGTAGTAAAGAAA
GGAAAGAAGGCTGTTGGTGTT-----AAGAAGCAGAAAAAACCATTGGCAGGCTGCAGCG
ACCAAGAAACCAGCAGCGAAGCCTGCAGAGAAGAAACCCACGAAAAGAAAGCATAA
>Carnivora_Hepa_2_L3
GCGTGC---------------CCTCCATTGATCTCGGTG---------------------
-------TACTCCGAAAAGGGGGAGTCATCTGGCAAAAATGTTACT---CTGCCTGCTGT
ATTCAAGGCTCCCATTCGAC------CCGATATTGTGAACTTTGTTCACACAACAGACAG
CCATATGCTGTCAGTGAATTAGCAGG---TCATCAAACCAGTGCTGAGTCTTGGGGTACT
AGCGGTGGCTCGAATTCCCAGAGTTCGAGGTGGTGGGACTCACCGTGGCCAGGGTGCTTT
TGGAAACATGTGTCGGGGCCGCATGTTTGCAAAAACCTGGCGCCGTTGGCACCGCAGAGT
GAACACAACACAGAAGCGATATGCCATCTGCTCCTCTAAAGGTCATCGAATTGAGGAAGT
TCCTGAACTTCCTTTGGTAGTTGAAGATAAAGTTGAAGGCTACAAGAAGACCAAGGAGGC
TGTTTTGCTTCTTAAGACTTAAAGCCTGGAATGATATCAAAAAGGTCTATGCCTCTCAGG
AATGAGAGCTGGCAAGGGCAAAATGGAACCGACGTCGTATCCAACGCAGGGGACCCTGCA
--------------------------TCATCTATAATGAGGACAACGGTATCATCAAGGC
CTTCAGAAACAACGTAAGCAAACTACTTGCTCCTGGTGGGCATGTGGGACGTTTCTGCAT
CTGGACTGAAAGTGCTTTCCGCAAGTTGGACGATCTTGGCACTTGGCGTCCCTCAAGAGT
AACTACAACCTTCCCATGCATAAGGCTTAATACAGACCTTAGCAGAATCTTGAAGAGCCC
GGAGATTCAGAGAGCCCTCCGAGCACCACGCAAGAAGAATCGCAGAGTCCTCAAGAAGAA
T----CCACTGAAAAACCTGAGAATCATGTTGAAGCTGAACCCATATGCA---------A
AGACCATGCGCCGGAACATCATCTTCGCCAGGCCAAGAATCACAAACTCCGAATGGATAA
GGCTGCAGCAGCCTTAGAAGGGGAGAAGGGTGCTCCAGGAAGCCTGTGGTAGTAAAGAAA
GGAAAGAAGGCTGTTGGTGTT-----AAGAAGCAGAAAAAACCATTGGCAGGCTGCAGCG
ACCAAGAAACCAGCAGCGAAGCCTGCAGAGAAGAAACCCACGAAAAGAAAGCATAA
>Carnivora_Hyhy_1_L3
TCTCACAGGAAATTCTCTGCGCAGGCATGGGTCCCTGGGCTTTTTGCCTCGGAAGCGCAG
CAGCCGGCATAGGGGGAAGGTGAAGAGCTTCCCCAAGGATGACTCCTCCAAGCCTGTCCA
CCTCACTGCCTTCTTGGGCTACAAGGCGGGCATGACTCATATCGTGCGGGAGGTCGACAG
GCCAGGATCCAAGGTGAACAAGAAGGAGGTCGTGGAGGCCGTGACCATTGTGGAGACACC
GCCCATGGTGGTTGTGGGCGTCGTGGGCTACGTGGAAACCCCTCGAGGCCTCCGTACCTT
CAAGACCATCTTTGCGGAGCACATCAGCGATGAGTGTAAAAGGCGCTTCTATAAAAACTG
GCATAAGTCCAAGAAGAAGGCCTTCACCAAGTACTGCAAGAAGTGGCAGGATGATGATGG
CAAGAAGCAGCTAGAGAAGGACTTCAACAGCATGAAGAAGTACTGCCAGGTGATCCGGGT
CATCGCCCACACTCAGATGCGCCTGCTCCCCTTGCGCCAGAAGAAGGCCCACCTCATGGA
GATCCAGGTGAATGGCGGCACGGTGGCCGAGAAGCTGGACTGGGCCCGGGAGAGGCTGGA
GCAGCAGGTGCCTGTAAATCAGGTGTTTGGGCAGGATGAGATGATCGATGTCATTGGTGT
CACCAAAGGCAAAGGCTACAAAGGGGTCACCAGCCGCTGGCACACCAAGAAGCTGCCCCG
CAAAACCCACCGAGGGCTGCGCAAGGTTGCCTGTATTGGGGCCTGGCATCCTGCCCGGGT
GGCCTTCTCTGTGGCTCGGGCTGGCCAGAAAGGCTACCATCACCGCACTGAGATCAATAA
GAAGATCTACAAGATCGGCCAGGGCTACCTCATCAAGGATGGCAAGCTGATCAAGAACAA
CGCATCCACTGATTATGATCTGTCCGACAAGAGCATCAATCCTCTGGGTGGCTTTGTCCA
TTATGGTGAAGTGACCAATGACTTTGTCATGCTGAAAGGCTGTGTGGTGGGAACCAAGAA
GCGAGTGCTTACTCTCCGCACCTGCTGGTGCAGACCAAGCGGCGGGCCCTGGAGAAGATC
GATCTCAAATTCATCGACACAACCTCCAAATTTGGCCACGGCCGATTCCAGACTGTGGAG
GAGAAGAAGGCGTTCATGGGACCACTTAAGAAGGACCGAATGAAGAAGGAGCTTAA
>Carnivora_Hyhy_2_L3
TCTCACAGGAAATTCTCTGCGCAGGCATGGGTCCCTGGGCTTTTTGCCTCGGAAGCGCAG
CAGCCGGCATAGGGGGAAGGTGAAGAGCTTCCCCAAGGATGACTCCTCCAAGCCTGTCCA
CCTCACTGCCTTCTTGGGCTACAAGGCGGGCATGACTCATATCGTGCGGGAGGTCGACAG
GCCAGGATCCAAGGTGAACAAGAAGGAGGTCGTGGAGGCCGTGACCATTGTGGAGACACC
GCCCATGGTGGTTGTGGGCGTCGTGGGCTACGTGGAAACCCCTCGAGGCCTCCGTACCTT
CAAGACCATCTTTGCGGAGCACATCAGCGATGAGTGTAAAAGGCGCTTCTATAAAAACTG
GCATAAGTCCAAGAAGAAGGCCTTCACCAAGTACTGCAAGAAGTGGCAGGATGATGATGG
CAAGAAGCAGCTAGAGAAGGACTTCAACAGCATGAAGAAGTACTGCCAGGTGATCCGGGT
CATCGCCCACACTCAGATGCGCCTGCTCCCCTTGCGCCAGAAGAAGGCCCACCTCATGGA
GATCCAGGTGAATGGCGGCACGGTGGCCGAGAAGCTGGACTGGGCCCGGGAGAGGCTGGA
GCAGCAGGTGCCTGTAAATCAGGTGTTTGGGCAGGATGAGATGATCGATGTCATTGGTGT
CACCAAAGGCAAAGGCTACAAAGGGGTCACCAGCCGCTGGCACACCAAGAAGCTGCCCCG
CAAAACCCACCGAGGGCTGCGCAAGGTTGCCTGTATTGGGGCCTGGCATCCTGCCCGGGT
GGCCTTCTCTGTGGCTCGGGCTGGCCAGAAAGGCTACCATCACCGCACTGAGATCAATAA
GAAGATCTACAAGATCGGCCAGGGCTACCTCATCAAGGATGGCAAGCTGATCAAGAACAA
CGCATCCACTGATTATGATCTGTCCGACAAGAGCATCAATCCTCTGGGTGGCTTTGTCCA
TTATGGTGAAGTGACCAATGACTTTGTCATGCTGAAAGGCTGTGTGGTGGGAACCAAGAA
GCGAGTGCTTACTCTCCGCACCTGCTGGTGCAGACCAAGCGGCGGGCCCTGGAGAAGATC
GATCTCAAATTCATCGACACAACCTCCAAATTTGGCCACGGCCGATTCCAGACTGTGGAG
GAGAAGAAGGCGTTCATGGGACCACTTAAGAAGGACCGAATGAAGAAGGAGCTTAA
>Carnivora_Lewe_L3
TCTCACAGGAAGTTCTCCGCTCAGGCATGGGTCCCTGGGCTTCTTGCCTCGGAAACGCAG
CAGCCGGCACCGTGGGAAGGTCAAGAGCTTCCCCAAGGATGACTCTTCCAAGCCTGTCCA
CCTCACAGCCTTCCTGGGCTACAAGGCTGGCATGACTCACATCGTTCGGGAGGTGGACAG
GCCAGGATCCAAGGTGAACAAGAAGGAAGTTGTGGAGGCTGTGACCATTGTGGAGACGCC
ACCCATGGTGGTTGTGGGCATCGTGGGCTACGTGGAAACCCCTCGAGGCCTCCGTACCTT
TAAGACCATCTTTGCCGAGCACATCAGTGATGAATGCAAAAGGCGGTTTTATAAGAACTG
GCATAAGTCTAAGAAGAAGGCCTTCACCAAATACTGCAAGAAGTGGCAGGATGATGATGG
CAAAAAGCAGCTGGAGAAGGACTTCAGCAGCATGAAGAAGTACTGCCAGGTGATCCGCGT
CATCGCCCACACCCAGATGCGTCTGCTTCCTCTTCGCCAGAAGAAGGCCCACCTCATGGA
GATCCAGGTGAACGGGGGCACAGTGGCCGAGAAGCTGGACTGGGCCCGCGAGAGGCTGGA
GCAGCAGGTGCCTGTGAACCAGGTGTTCGGGCAGGACGAGATGATTGATGTCATCGGTGT
CACCAAGGGCAAAGGCTACAAGGGGGTCACCAGCCGCTGGCACACTAAGAAGCTCCCCCG
CAAGACCCACCGGGGCCTGCGCAAGGTTGCCTGTATTGGGGCATGGCACCCCGCCCGAGT
GGCGTTCTCCGTGGCTCGGGCTGGGCAGAAAGGCTACCATCACCGCACTGAGATCAACAA
GAAGATCTATAAGATCGGCCAGGGCTACCTCATCAAGGATGGCAAACTGATCAAGAACAA
TGCTTCCACTGATTATGATCTGTCTGACAAGAGCATCAACCCTCTGGGTGGCTTTGTCCA
CTATGGTGAAGTGACCAATGATTTTGTCATGCTGAAAGGCTGTGTGGTGGGAACCAAGAA
GCGAGTGCTTACTCTCCGCACTTGCTGGTGCAGACCAAGCGGCGGGCCCTGGAGAAGATT
GACCTTAAGTTCATTGACACCACCTCCAAGTTTGGCCACGGCCGATTCCAGACGGTGGAG
GAGAAGAAAGCATTCATGGGACCACTTAAGAAAGACCGAATGAAGAAGGAGCTTAA
>Carnivora_Lyca_1_L3
TCTCACAGGAAGTTCTCCGCTCAGGCATGGGTCCCTGGGCTTCTTGCCTCGGAAACGCAG
CAGCCGACACCGTGGGAAGGTGAAGAGCTTCCCCAAGGATGACTCTTCAAAGCCCGTCCA
CCTCACCGCCTTCTTGGGCTACAAGGCCGGCATGACTCACATCGTGCGGGAGGTCGACAG
GCCAGGATCCAAGGTGAACAAGAAGGAGGTCGTGGAGGCTGTGACCATTGTGGAGACCCC
GCCCATGGTGGTTGTGGGCGTCGTGGGCTACGTGGAAACCCCTCGAGGCCTTCGTACCTT
TAAGACCATCTTTGCTGAGCACATCAGTGATGAGTGCAAAAGGCGCTTCTATAAGAACTG
GCATAAGTCCAAGAAGAAGGCCTTCACCAAGTACTGCAAGAAGTGGCAGGATGACGATGG
CAAGAAGCAGCTAGAGAAGGACTTCAGCAGCATGAAGAAGTACTGCCAGGTGATCCGCGT
CATCGCCCACACGCAGATGCGCCTGCTCCCTCTACGCCAGAAGAAGGCCCACCTCATGGA
GATCCAGGTGAACGGAGGCACGGTGGCCGAGAAGCTGGACTGGGCCCGTGAGAGGCTGGA
GCAGCAGGTGCCCGTGAATCAGGTGTTCGGGCAGGACGAGATGATCGATGTCATCGGCGT
CACCAAGGGCAAAGGCTACAAAGGGGTCACCAGCCGCTGGCACACGAAGAAACTACCCCG
CAAAACCCACCGAGGGCTGCGCAAGGTGGCCTGTATTGGGGCCTGGCATCCTGCCCGAGT
GGCCTTTTCTGTGGCTCGGGCTGGGCAGAAAGGCTACCATCACCGCACTGAGATCAACAA
GAAGATCTACAAGATCGGCCAGGGCTACCTCATCAAGGATGGCAAGCTGATCAAGAACAA
TGCTTCCACTGATTATGATTTGTCTGACAAGAGCATCAACCCTCTGGGTGGCTTTGTCCA
CTATGGTGAAGTGACCAATGACTTTGTCATGCTGAAAGGCTGTGTGGTGGGAACCAAGAA
GCGAGTGCTCACTCTTCGCACTTGCTGGTGCAGACCAAGCGGCGGGCCCTGGAGAAGATT
GACCTTAAATTCATCGACACCACCTCCAAGTTTGGCCATGGCCGATTCCAGACCGTGGAG
GAGAAGAAAGCATTCATGGGACCACTTAAGAAAGACCGAATGAAGAAGGAGCTTAA
>Carnivora_Lyca_2_L3
TCTCACAGGAAGTTCTCCGCTCAGGCATGGGTCCCTGGGCTTCTTGCCTCGGAAACGCAG
CAGCCGACACCGTGGGAAGGTGAAGAGCTTCCCCAAGGATGACTCTTCAAAGCCCGTCCA
CCTCACCGCCTTCTTGGGCTACAAGGCCGGCATGACTCACATCGTGCGGGAGGTCGACAG
GCCAGGATCCAAGGTGAACAAGAAGGAGGTCGTGGAGGCTGTGACCATTGTGGAGACCCC
GCCCATGGTGGTTGTGGGCGTCGTGGGCTACGTGGAAACCCCTCGAGGCCTTCGTACCTT
TAAGACCATCTTTGCTGAGCACATCAGTGATGAGTGCAAAAGGCGCTTCTATAAGAACTG
GCATAAGTCCAAGAAGAAGGCCTTCACCAAGTACTGCAAGAAGTGGCAGGATGACGATGG
CAAGAAGCAGCTAGAGAAGGACTTCAGCAGCATGAAGAAGTACTGCCAGGTGATCCGCGT
CATCGCCCACACGCAGATGCGCCTGCTCCCTCTACGCCAGAAGAAGGCCCACCTCATGGA
GATCCAGGTGAACGGAGGCACGGTGGCCGAGAAGCTGGACTGGGCCCGTGAGAGGCTGGA
GCAGCAGGTGCCCGTGAATCAGGTGTTCGGGCAGGACGAGATGATCGATGTCATCGGCGT
CACCAAGGGCAAAGGCTACAAAGGGGTCACCAGCCGCTGGCACACGAAGAAACTACCCCG
CAAAACCCACCGAGGGCTGCGCAAGGTGGCCTGTATTGGGGCCTGGCATCCTGCCCGAGT
GGCCTTTTCTGTGGCTCGGGCTGGGCAGAAAGGCTACCATCACCGCACTGAGATCAACAA
GAAGATCTACAAGATCGGCCAGGGCTACCTCATCAAGGATGGCAAGCTGATCAAGAACAA
TGCTTCCACTGATTATGATTTGTCTGACAAGAGCATCAACCCTCTGGGTGGCTTTGTCCA
CTATGGTGAAGTGACCAATGACTTTGTCATGCTGAAAGGCTGTGTGGTGGGAACCAAGAA
GCGAGTGCTCACTCTTCGCACTTGCTGGTGCAGACCAAGCGGCGGGCCCTGGAGAAGATT
GACCTTAAATTCATCGACACCACCTCCAAGTTTGGCCATGGCCGATTCCAGACCGTGGAG
GAGAAGAAAGCATTCATGGGACCACTTAAGAAAGACCGAATGAAGAAGGAGCTTAA
>Carnivora_Lypa_L3
------------------------------------------------------------
------------------------------------------------------------
-------------------------------ATGACTCACATCGTGCGGGAGGTCGACAG
GCCAGGATCCAAGGTGAACAAGAAGGAGGTCGTGGAGGCTGTGACCATTGTGGAGACCCC
GCCCATGGTGGTTGTGGGCGTCGTGGGCTACGTGGAAACCCCTCGAGGCCTTCGTACCTT
TAAGACCATCTTTGCTGAGCACATCAGTGATGAGTGCAAAAGGCGCTTCTATAAGAACTG
GCATAAGTCCAAGAAGAAGGCCTTCACCAAGTACTGCAAGAAGTGGCAGGATGATGATGG
CAAGAAGCAGCTAGAGAAGGACTTCAGCAGCATGAAGAAGTACTGCCAGGTGATCCGCGT
CATCGCCCACACGCAGATGCGCCTGCTCCCTCTACGCCAGAAGAAGGCCCACCTCATGGA
GATCCAGGTGAACGGAGGCACGGTGGCCGAGAAGCTGGACTGGGCCCGTGAGAGGCTGGA
GCAGCAGGTGCCTGTGAATCAGGTGTTCGGGCAGGACGAGATGATCGATGTCATCGGCGT
CACCAAGGGCAAAGGCTACAAAGGGGTCACCAGCCGCTGGCACACGAAGAAACTACCCCG
CAAAACCCACCGAGGGCTGCGCAAGGTGGCCTGTATTGGGGCCTGGCATCCTGCCCGAGT
GGCCTTTTCTGTGGCTCGGGCTGGGCAGAAAGGCTACCATCACCGCACTGAGATCAACAA
GAAGATCTACAAGATCGGCCAGGGCTACCTCATCAAGGATGGCAAGCTGATCAAGAACAA
TGCTTCCACTGATTATGATTTGTCTGACAAGAGCATCAACCCTCTGGGTGGCTTTGTCCA
CTATGGTGAAGTGACCAATGACTTTGTCATGCTGAAAGGCTGTGTGGTGGGAACCAAGAA
GCGAGTGCTCACTCTTCGCACTTGCTGGTGCAGACCAAGCGGCGGGCCCTGGAGAAGATT
GACCTTAAATTCATCGACACCACCTCCAAGTTTGGCCATGGCCGATTCCAGACCGTGGAG
GAGAAGAAAGCATTCATGGGACCACTTAAGAAAGACCGAATGAAGAAGGAGCTTAA
>Carnivora_Lypi_L3
TCCCACAGGAAGTTCTCCGCTCAGGCACGGGTCCCTGGGCTTCTTGCCTCGGAAACGCAG
CAGCCGCCACCGTGGGAAGGTGAAGAGCTTCCCCAAGGATGACTCTTCCAAGTCTGTCCA
CCTCACAGCCTTCCTGGGCTACAAGGCCGGCATGACTCACATCATGCGGGAGGTGGACCG
GCCAGGATCCAAGGTGAACAAGAAGGAAGTGGTGGAGGCTGTGACCATTGTGGAGACCCC
ACCCATGGTGGTTGTGGGCATCGTGGGCTATGTGGAAACCCCTCGAGGCCTCTGTACCTT
TAAGACCATCTTTGCTGAGCACATCAGTGACGAATGCAAAAGGCGCTTCTATAAGAACTG
GCATAAGTCTAAGAAGAAGGCCTTCACCAAATATTGCAAGAAGTGGCAGGATGACGATGG
CAAGAAGCAGCTGGAGAAGGACTTCAACAGCATGAAGAAGTATTGCCAGGTGATCCGTGT
CATCGCCCACACCCAGATGCGCCTGCTTCCTCTGCGCCAGAAGAAGGCCCACCTCATGGA
GATCCAGGTGAATGGAGGCACAGTGGCCGAGAAGCTCGACTGGGCCCGTGAGAGGCTGGA
GCGGCAGGTGCCTGTGAACCAGGTGTTTGGGCAAGATGAGATGATCGATGTCATCGGTGT
CACCAAGGGCAAAGGCTACAAAAGGGTCACCAGCCGCTGGCACACCAAGAAGCTACCCCG
CAAAACCCACCGGGGCCTGCGCAAGGTTGCCTGTATTGGAGCCTGGCATCCTGCCCGAGT
GGCCTTCTCTGTGGCTCGGGCTGGGCAGAAAGGCTACTATCACCGCACTGAGATCAACAA
GAAGATATACAAGATTGGCCAGGGCTATCTCATCAAGGATGGCAAGCTGATCAAGAACAA
CGCTTCCACTGATTATGATCTGTCTGACAAGAGCATCAACCCCCTGGGTGGCTTTGTCCA
CTACGGCGAAGTGACCAATGACTTTGTGATGCTGAAAGGCTGTGTGGTGGGCACCAAGAA
GCGAGTGCTGACTCTGCGCACTTGCTGGTGCAGACCAAACGGCGTGCCCTAGAGAAGATT
GACCTGAAATTCATTGACACCACCTCCAAGTTTGGCCATGGCCGATTCCAGACTGTGGAG
GAGAAGAAAGCATTCATGGGACCACTTAAGAAAGATCGAATGAAGAAGGAGCTTAA
>Carnivora_Mian_L3
----------------------NNGCATGTGTCCCTGGGCTTCTTGCCTCAGAAGCGCAG
CAGCCGGCACCGTGGGAAGGTCAAGAGCTTCCGGAAGGATGACTCTTCTAAGCCTGTCCC
CCTCACAGCCTTCCTGGGCTACAAGGCTGGCATGACTCACATCGTGCGGGAGGTGGACAG
GCCAGGGTCCAAGGTGAACAAGAAGGAAGTTGTGGAGGCTGTGACCATTGTGGAGACACC
ACCCATGGTGGTTGTGGGCATGGTGGGCTACATGGAAACCCCTCGAGGCCTCTGCACCTT
TAAGACCATCTTTGCCGAGAACATCAGTGATGAATGCAAAAGGCGCTTCTGTAAGAACTG
GCATAAGTCTAAGAA---GGCCTTCACCAAATACTGCAAGAAGTGGCAGGATGATGATGG
CAAAAAGCAGCTGGAGAAGGACTTCAACAGC-----------------------------
------------------------------------------------------------
------------------------------------------------------------
------------------------------------------------------------
------------------------------------------------------------
------------------------------------------------------------
------------------------------------------------------------
------------------------------------------------------------
------------------------------------------------------------
------------------------------------------------------------
------------------------------------------------------------
-------------------AT---------------------------------------
-----------------------------------------GAAGAAGTAGCCAGN
>Carnivora_Mumu_2_L3
------------------------------------------------------------
------------------------------------------------------------
------------------------------------------------------------
------------------------------------------------------------
----ATGGTGGCTGCAGGCATCATGGACTGTGTAGAAACCCCTGGAGACCTCCGTAACTT
TAAGACCATCGCTGCTGAGCACATCCATGATGAATGCAAAAGGTGCTTCCATAAGAACTG
GACTAAGTCTAAGAAAAAGGCCTTCACCAAATACTGCAAG--------------------
-----------------------------------------------TGGCAATGTGCCT
GCTTCTCTGCACC----------------------------AGAAGGCCCACCTTATGGA
GCTCCAGATGAATGGAGGCACTGTGGCCAAGAAGCTGGCCTGGGCCCATGAGACGTTGGG
GCAGCAGATGCCTGTGGACCAAGTGTTTGCTCAGGATGAGATGATCGTTGTCACTGGTGT
CACCAAGCCCAAAGGCTACAAAGGGGTTACTGGCCACTGGCATACCAAGGAGCTACCCTG
CAAAACCCACTGGGTGCTGTGCAAGTCTGCCTG---------------------------
-----------TGGCTCGGGCGGGGTAGAAAG----------------------------
------------------------------------------------------------
------------------------------------------------------------
------TGAAGTGACCAATG---CTGTCACACTGAAAGGCTGCATGGTAGGAACCAAGAA
GCCAGTGCTTACTCTCCACATTTGCTGGTGCAGACCAAACAGCAGGCCGTGGAGAAGACT
GACCTTAAATTCACTGACACCACCTCCAAGCTTGGTCATGGCCGATTCTAG---------
--------------------------------------------------------
>Carnivora_Nesc_L3
------------------------------------------------------------
------------------------------------------------------------
------------------------------------------------------------
------------------------------------------------------------
------------------------------------------------------------
-----------------------------ATGAGTGCAAAAGACACTTCTATAAGAATTG
GCATAAGTCTAAGAA--AGCCTTCAACCAAATACTGCAAG---TGGCAGGATGATGATGG
CAAGCAGCAGCTAGAAAAGGAGTTCAACAGCATGAAGAAGTACTGCCAAATCATCCATGT
CATCACCCACACCCAGGTGCCCCTGCTTCCTCTATGCCAGAAGAAAACCCACCTCATGGA
GATCCAG-----------------------------------------------------
------------------------------------------------------------
------------------------------------------------------------
------------------------------------------------------------
----------------------------AAAGGCTACCATCACTGCATTGAGATCAACAA
GAAGATCTACAAGATTGGCCAGGCCTATCTCATCAAGGATGGCAAACTGATCACGAACAA
TGCTTCTACTGATTATGATCT----GACAAGAGCATCAACCG---AGTTGACTTTGTCCA
CTATGATGAAGTGA----------------------------------------------
------------------------------------------------------------
------------------------------------------------------------
--------------------------------------------------------
>Carnivora_Nevi_L3
TCTCACAGGAAATTCTCCCCCCCGGCATGGGTCTCTGGGGGTCTTGCCTCGGAAACGCAG
CAGCCGGCACCGTGGGAAGGTGAAGAGCTTCCCCAAGGATGACTCTTCCAAGCCTGTCCA
TCTCACAGCCTTCCTGGGCTACAAGGCCGGCATGACTCACATCGTGCGGGAGGTGGACAG
GCCAGGATCCAAGGTGAACAAGAAGGAAGTTGTGGAGGCTGTGACCATTGTGGAGACACC
ACCCATGGTGGTTGTGGGCATCGTGGGCTACGTGGAAACCCCTCGAGGCCTCCGTACCTT
TAAGACCATCTTTGCTGAGCACATCAGTGATGAATGCAAAAGGCGCTTCTATAAGAACTG
GCATAAGTCTAAGAAGAAG-----------------------------------------
------------------------------------------------------------
------------------------------------------------------------
------------------------------------------------------------
------------------------------------------------------------
------------------------------------------------------------
------------------------------------------------------------
------------------------------------------------------------
------------------------------------------------------------
------------------------------------------------------------
------------------------------------------------------------
------------------------------------------------------------
------------------------------------------------------------
--------------------------------------------------------
>Carnivora_Odro_L3
TCTCACAGGAAATTCTCCGCTCAGGCATGGGTCCCTGGGCTTCTTGCCTCGGAAACGCAG
CAGCCGGCACCGTGGGAAGGTCAAGAGCTTCCCCAAGGATGACTCTTCCAAGCCTGTCCA
CCTCACAGCCTTCCTGGGCTACAAGGCTGGCATGACTCACATCGTTCGGGAGGTGGACAG
GCCAGGATCCAAGGTGAACAAGAAGGAAGTTGTGGAGGCTGTGACCATTGTGGAGACACC
ACCCATGGTGGTAGTGGGCATCGTGGGCTACGTGGAAACCCCTCGAGGCCTCCGTACCTT
TAAGACCATCTTTGCCGAGCACATCAGTGATGAATGCAAAAGGCGCTTCTATAAGAACTG
GCATAAGTCTAAGAAGAAGGCCTTCACCAAATACTGCAAGAAGTGGCAGGATGATGATGG
CAAAAAGCAGCTGGAGAAGGACTTC---------------NACTGCCAGGTGATCCGGGT
CATCGCCCACACCCAGATGCGTCTGCTTCCTCTACGCCAGAAGAAGGCCCACCTCATGGA
GATCCAAGTGAACGGAGGCACAGTGGCCGAGAAGCTGGACTGGGCCCGCGAGAGGCTGGA
GCAGCAGGTGCCTGTGAACCAAGTGTTTGGGCAGGACGAGATGATCGATGTCATTGGTGT
CACCAAGGGCAAAGGCTACAAGGGGGTCACCAGCCGCTGGCACACTAAGAAGCTACCCCG
CAAGACCCACCGGGGCCTGCGCAAGGTTGCCTGTATTGGGGCATGGCACCCTGCCCGAGT
GGCGTTCTCT--------------------------------------------------
------------------------------------------------------------
----------------------------------------------GGTGGCTTTGTCCA
CTATGGGGAAGTGACCAATGACTTTGTCATGCTGAAAGGCTGTGTGGTGGGAACCAAGAA
GCGAGTGCTTACTCTCCGCACTTGCTGGTGCAGACCAAGCGGCGGGCCCTGGAGAAGATT
GATCTTAAGTTCATTGACACCACCTCCAAGTTTGGCCACGGCCGATTCCAGACGGTGGAG
GAGAAGAAAGCATTCATGACAACGGTGAAAAAGTAGTGGCTGAAGAGACAGCGTGA
>Carnivora_Pahe_1_L3
------------------------------------------------------------
------------------------------------------------------------
------------------------------------------------------------
------------------------------------------------------------
------------------------------------------------------------
------------------------------------------------------------
------------------------------------------------------------
-------------------------------ATGAAGAAGTACCGCCAGCTCATCTGTGT
CATCACCACATGCCAGAT--------TGCCTCTATGCCAGAAGAAGGTCCACCCCATGGA
GATCTAGGTGAGCAGAGG------------------------------------------
------------------------------------------------------------
------------------------------------------------------------
------------------------------------------------------------
------------------------------------------------------------
-AAGATCTACAGGATTGGCCAGCGCTATCTCATCAAGGATGACAAACTGATCACAAACAA
TGCTTCCACTGATTATGACCTGTCTGATAAGAGCATCGACCCTCTGAATAGCTTTGTCCA
CTATGGTGAAGTGACCAGTGACTCTTCCATGCTGAAAGACTGTGTGGTGGGAACCAAAAA
GCAAGTGCTTACTCTCTGCACTTG-TGGTGCAGACCAAACGTCTTACTCTGGAGACGACT
GATCTTAAGTTTGTTGACACCACCTCCAAGTTTGGCCATGGCTAA---------------
--------------------------------------------------------
>Carnivora_Pale_1_L3
TCTCACAGGAAGTTCTCCGCTCAGGCATGGGTCCCTGGGCTTCTTGCCTCGGAAACGCAG
CAGCCGACACCGTGGGAAGGTGAAGAGCTTCCCCAAGGATGACTCTTCAAAGCCCGTCCA
CCTCACCGCCTTCTTGGGCTACAAGGCCGGCATGACTCACATCGTGCGGGAGGTCGACAG
GCCAGGATCCAAGGTGAACAAGAAGGAGGTCGTGGAGGCTGTGACCATTGTGGAGACCCC
GCCCATGGTGGTTGTGGGCGTCGTGGGCTACGTGGAAACCCCTCGAGGCCTTCGTACCTT
TAAGACCATCTTCGCTGAGCACATCAGTGATGAGTGCAAAAGGCGCTTCTATAAGAACTG
GCATAAGTCCAAGAAGAAGGCCTTCACCAAGTACTGCAAGAAGTGGCAGGATGACGATGG
CAAGAAGCAACTAGAGAAGGACTTCGGCAGCATGAAGAAGTACTGCCAGGTCATCCGCGT
CATCGCCCACACTCAGATGCGCCTGCTCCCTCTACGCCAGAAGAAGGCCCACCTCATGGA
GATCCAGGTGAACGGAGGCACGGTGGCCGAGAAGCTGGACTGGGCCCGTGAGAGGCTGGA
GCAGCAGGTGCCTGTGAATCAGGTGTTTGGGCAGGACGAGATGATCGATGTCATCGGCGT
CACCAAGGGCAAAGGCTACAAAGGGGTCACCAGCCGCTGGCACACGAAGAAGCTACCCCG
CAAAACCCACCGAGGGCTGCGCAAGGTGGCCTGTATTGGGGCCTGGCATCCTGCCCGAGT
GGCCTTTTCTGTGGCTCGGGCCGGGCAGAAAGGCTACCATCACCGCACTGAGATCAACAA
GAAGATCTACAAGATTGGCCAGGGCTACCTCATCAAGGATGGCAAGCTGATCAAGAACAA
TGCTTCCACTGATTATGATTTGTCTGACAAGAGCATCAACCCTCTGGGTGGCTTTGTCCA
CTATGGTGAAGTGACCAATGACTTTGTCATGCTGAAAGGCTGTGTGGTGGGAACCAAGAA
GCGAGTGCTGACTCTTCGCACTTGCTGGTGCAGACCAAGCGGCGGGCCCTGGAGAAGATT
GACCTTAAATTCATCGACACCACCTCCAAGTTTGGCCATGGCCGATTCCAGACCGTGGAG
GAGAAGAAAGCGTTCATGGGACCACTTAAGAAAGACCGAATGAAGAAGGAGCTTAA
>Carnivora_Pale_2_L3
TCTCACAGGAAGTTCTCCGCTCAGGCATGGGTCCCTGGGCTTCTTGCCTCGGAAACGCAG
CAGCCGACACCGTGGGAAGGTGAAGAGCTTCCCCAAGGATGACTCTTCAAAGCCCGTCCA
CCTCACCGCCTTCTTGGGCTACAAGGCCGGCATGACTCACATCGTGCGGGAGGTCGACAG
GCCAGGATCCAAGGTGAACAAGAAGGAGGTCGTGGAGGCTGTGACCATTGTGGAGACCCC
GCCCATGGTGGTTGTGGGCGTCGTGGGCTACGTGGAAACCCCTCGAGGCCTTCGTACCTT
TAAGACCATCTTCGCTGAGCACATCAGTGATGAGTGCAAAAGGCGCTTCTATAAGAACTG
GCATAAGTCCAAGAAGAAGGCCTTCACCAAGTACTGCAAGAAGTGGCAGGATGACGATGG
CAAGAAGCAACTAGAGAAGGACTTCGGCAGCATGAAGAAGTACTGCCAGGTCATCCGCGT
CATCGCCCACACTCAGATGCGCCTGCTCCCTCTACGCCAGAAGAAGGCCCACCTCATGGA
GATCCAGGTGAACGGAGGCACGGTGGCCGAGAAGCTGGACTGGGCCCGTGAGAGGCTGGA
GCAGCAGGTGCCTGTGAATCAGGTGTTTGGGCAGGACGAGATGATCGATGTCATCGGCGT
CACCAAGGGCAAAGGCTACAAAGGGGTCACCAGCCGCTGGCACACGAAGAAGCTACCCCG
CAAAACCCACCGAGGGCTGCGCAAGGTGGCCTGTATTGGGGCCTGGCATCCTGCCCGAGT
GGCCTTTTCTGTGGCTCGGGCCGGGCAGAAAGGCTACCATCACCGCACTGAGATCAACAA
GAAGATCTACAAGATTGGCCAGGGCTACCTCATCAAGGATGGCAAGCTGATCAAGAACAA
TGCTTCCACTGATTATGATTTGTCTGACAAGAGCATCAACCCTCTGGGTGGCTTTGTCCA
CTATGGTGAAGTGACCAATGACTTTGTCATGCTGAAAGGCTGTGTGGTGGGAACCAAGAA
GCGAGTGCTGACTCTTCGCACTTGCTGGTGCAGACCAAGCGGCGGGCCCTGGAGAAGATT
GACCTTAAATTCATCGACACCACCTCCAAGTTTGGCCATGGCCGATTCCAGACCGTGGAG
GAGAAGAAAGCGTTCATGGGACCACTTAAGAAAGACCGAATGAAGAAGGAGCTTAA
>Carnivora_Paon_1_L3
------------------------------------------------------------
------------------------------------------------------------
------------------------------------------------------------
------------------------------------------------------------
------------------------------------------------------------
------------------------------------------------------------
------------------------------------------------------------
------------------------------------------------------------
----------------ATGCACCTGCTTCCTCTACACC---AGAAGGCCCGCCTTACGGA
GGCCCAGGTGAATGGAGGCACTGTGGCCAAGAAGGTAGCCTGGGCCCGTGAGATGCTAGA
GCAGCAGATGCCTGTGAACCAAGTGTTTGGGCAGGATAAGATGATCGATGTCATTGGTAT
CACAAAGGGCAAAGGCTACAAAGAGGTCACCAGCCACTGGCATACCAATGAGCTACCTTG
CAAAACCCACGGGAGGCTGTGTAAGGTTGCCCGTATTGGGGCATGGCATCCTACTCAAAT
GGCCTTCTCTGGGGCTTGGGCTGGGCAGAAAGGTTACCATCACCGCACTGAGATCAAT--
-AAGATCTACAAGATTGGCCAGGGCTACCTCACGATG---GCAAGGCTCATCAAGAAAAA
TGCTTCCACCGACTATGATCTGTCTGACAAGAGCATCAACCCTCTGGGTGGCTCTGTCCA
CTACAGTGAAGTGACCAATGATGTCATCACGCTGAAAGGCTGTGCAGTAGGAACCAAGAA
GCCAGTGCTTATTCTCCACGCTTGTTGGTGCAGACTAAATGGCGGACCTTGGAGAAGACT
GACCGTAAATTCATTGACACCATCTCCAAGCTTGGTCATGGCTGA---------------
--------------------------------------------------------
>Carnivora_Paon_2_L3
------------------------------------------------------------
------------------------------------------------------------
------------------------------------------------------------
------------------------------------------------------------
------------------------------------------------------------
------------------------------------------------------------
------------------------------------------------------------
------------------------------------------------------------
----------------ATGCACCTGCTTCCTCTACACC---AGAAGGCCCGCCTTACGGA
GGCCCAGGTGAATGGAGGCACTGTGGCCAAGAAGGTAGCCTGGGCCCGTGAGATGCTAGA
GCAGCAGATGCCTGTGAACCAAGTGTTTGGGCAGGATAAGATGATCGATGTCATTGGTAT
CACAAAGGGCAAAGGCTACAAAGAGGTCACCAGCCACTGGCATACCAATGAGCTACCTTG
CAAAACCCACGGGAGGCTGTGTAAGGTTGCCCGTATTGGGGCATGGCATCCTACTCAAAT
GGCCTTCTCTGGGGCTTGGGCTGGGCAGAAAGGTTACCATCACCGCACTGAGATCAAT--
-AAGATCTACAAGATTGGCCAGGGCTACCTCACGATG---GCAAGGCTCATCAAGAAAAA
TGCTTCCACCGACTATGATCTGTCTGACAAGAGCATCAACCCTCTGGGTGGCTCTGTCCA
CTACAGTGAAGTGACCAATGATGTCATCACGCTGAAAGGCTGTGCAGTAGGAACCAAGAA
GCCAGTGCTTATTCTCCACGCTTGTTGGTGCAGACTAAATGGCGGACCTTGGAGAAGACT
GACCGTAAATTCATTGACACCATCTCCAAGCTTGGTCATGGCTGA---------------
--------------------------------------------------------
>Carnivora_Papa_1_L3
TCTCACAGGAAGTTCTCCGCTCAGGCATGGGTCCCTGGGCTTCTTGCCTCGGAAACGCAG
CAGCCGACACCGTGGGAAGGTGAAGAGCTTCCCCAAGGATGACTCTTCAAAGCCCGTCCA
CCTCACCGCCTTCTTGGGCTACAAGGCCGGCATGACTCACATCGTGCGGGAGGTCGACAG
GCCAGGATCCAAGGTGAACAAGAAGGAGGTCGTGGAGGCTGTGACCATTGTGGAGACCCC
GCCCATGGTGGTTGTGGGCGTCGTGGGCTACGTGGAAACCCCTCGAGGCCTTCGTACCTT
TAAGACCATCTTCGCTGAGCACATCAGTGATGAGTGCAAAAGGCGCTTCTATAAGAACTG
GCATAAGTCCAAGAAGAAGGCCTTCACCAAGTACTGCAAGAAGTGGCAGGATGACGATGG
CAAGAAGCAACTAGAGAAGGACTTCGGCAGCATGAAGAAGTACTGCCAGGTCATCCGCGT
CATCGCCCACACTCAGATGCGCCTGCTCCCTCTACGCCAGAAGAAGGCCCACCTCATGGA
GATCCAGGTGAACGGAGGCACGGTGGCCGAGAAGCTGGACTGGGCCCGTGAGAGGCTGGA
GCAGCAGGTGCCTGTGAATCAGGTGTTTGGGCAGGACGAGATGATCGATGTCATCGGCGT
CACCAAGGGCAAAGGCTACAAAGGGGTCACCAGCCGCTGGCACACGAAGAAGCTACCCCG
CAAAACCCACCGAGGGCTGCGCAAGGTGGCCTGTATTGGGGCCTGGCATCCTGCCCGAGT
GGCCTTTTCTGTGGCTCGGGCCGGGCAGAAAGGCTACCATCACCGCACTGAGATCAACAA
GAAGATCTACAAGATTGGCCAGGGCTACCTCATCAAGGATGGCAAGCTGATCAAGAACAA
TGCTTCCACTGATTATGATTTGTCTGACAAGAGCATCAACCCTCTGGGTGGCTTTGTCCA
CTATGGTGAAGTGACCAATGACTTTGTCATGCTGAAAGGCTGTGTGGTGGGAACCAAGAA
GCGAGTGCTGACTCTTCGCACTTGCTGGTGCAGACCAAGCGGCGGGCCCTGGAGAAGATT
GACCTTAAATTCATCGACACCACCTCCAAGTTTGGCCATGGCCGATTCCAGACCGTGGAG
GAGAAGAAAGCGTTCATGGGACCACTTAAGAAAGACCGAATGAAGAAGGAGCTTAA
>Carnivora_Papa_2_L3
TCTCACAGGAAGTTCTCCGCTCAGGCATGGGTCCCTGGGCTTCTTGCCTCGGAAACGCAG
CAGCCGACACCGTGGGAAGGTGAAGAGCTTCCCCAAGGATGACTCTTCAAAGCCCGTCCA
CCTCACCGCCTTCTTGGGCTACAAGGCCGGCATGACTCACATCGTGCGGGAGGTCGACAG
GCCAGGATCCAAGGTGAACAAGAAGGAGGTCGTGGAGGCTGTGACCATTGTGGAGACCCC
GCCCATGGTGGTTGTGGGCGTCGTGGGCTACGTGGAAACCCCTCGAGGCCTTCGTACCTT
TAAGACCATCTTCGCTGAGCACATCAGTGATGAGTGCAAAAGGCGCTTCTATAAGAACTG
GCATAAGTCCAAGAAGAAGGCCTTCACCAAGTACTGCAAGAAGTGGCAGGATGACGATGG
CAAGAAGCAACTAGAGAAGGACTTCGGCAGCATGAAGAAGTACTGCCAGGTCATCCGCGT
CATCGCCCACACTCAGATGCGCCTGCTCCCTCTACGCCAGAAGAAGGCCCACCTCATGGA
GATCCAGGTGAACGGAGGCACGGTGGCCGAGAAGCTGGACTGGGCCCGTGAGAGGCTGGA
GCAGCAGGTGCCTGTGAATCAGGTGTTTGGGCAGGACGAGATGATCGATGTCATCGGCGT
CACCAAGGGCAAAGGCTACAAAGGGGTCACCAGCCGCTGGCACACGAAGAAGCTACCCCG
CAAAACCCACCGAGGGCTGCGCAAGGTGGCCTGTATTGGGGCCTGGCATCCTGCCCGAGT
GGCCTTTTCTGTGGCTCGGGCCGGGCAGAAAGGCTACCATCACCGCACTGAGATCAACAA
GAAGATCTACAAGATTGGCCAGGGCTACCTCATCAAGGATGGCAAGCTGATCAAGAACAA
TGCTTCCACTGATTATGATTTGTCTGACAAGAGCATCAACCCTCTGGGTGGCTTTGTCCA
CTATGGTGAAGTGACCAATGACTTTGTCATGCTGAAAGGCTGTGTGGTGGGAACCAAGAA
GCGAGTGCTGACTCTTCGCACTTGCTGGTGCAGACCAAGCGGCGGGCCCTGGAGAAGATT
GACCTTAAATTCATCGACACCACCTCCAAGTTTGGCCATGGCCGATTCCAGACCGTGGAG
GAGAAGAAAGCGTTCATGGGACCACTTAAGAAAGACCGAATGAAGAAGGAGCTTAA
>Carnivora_Pati_1_L3
TCTCACAGGAAGTTCTCCGCTCAGGCATGGGTCCCTGGGCTTCTTGCCTCGGAAACGCAG
CAGCCGACACCGTGGGAAGGTGAAGAGCTTCCCCAAGGATGACTCTTCAAAGCCCGTCCA
CCTCACCGCCTTCTTGGGCTACAAGGCCGGCATGACTCACATCGTGCGGGAGGTCGACAG
GCCAGGATCCAAGGTGAACAAGAAGGAGGTCGTGGAGGCTGTGACCATTGTGGAGACCCC
GCCCATGGTGGTTGTGGGCGTCGTGGGCTACGTGGAAACCCCTCGAGGCCTTCGTACCTT
TAAGACCATCTTCGCTGAGCACATCAGTGATGAGTGCAAAAGGCGCTTCTATAAGAACTG
GCATAAGTCCAAGAAGAAGGCCTTCACCAAGTACTGCAAGAAGTGGCAGGATGATGATGG
CAAGAAGCAACTAGAGAAGGACTTCGGCAGCATGAAGAAGTACTGCCAGGTCATCCGCGT
CATCGCCCACACTCAGATGCGCCTGCTCCCTCTACGCCAGAAGAAGGCCCACCTCATGGA
GATCCAGGTGAACGGAGGCACGGTGGCCGAGAAGCTGGACTGGGCCCGTGAGAGGCTGGA
GCAGCAGGTGCCTGTGAATCAGGTGTTTGGGCAGGACGAGATGATCGATGTCATCGGCGT
CACCAAGGGCAAAGGCTACAAAGGGGTCACCAGCCGCTGGCACACGAAGAAGCTACCCCG
CAAAACCCACCGAGGGCTGCGCAAGGTGGCCTGTATTGGGGCCTGGCATCCTGCCCGAGT
CGCCTTTTCTGTGGCTCGGGCCGGGCAGAAAGGCTACCATCACCGCACTGAGATCAACAA
GAAGATCTACAAGATTGGCCAGGGCTACCTCATCAAGGATGGCAAGCTGATCAAGAACAA
TGCTTCCACTGATTATGATTTGTCTGACAAGAGCATCAATCCTCTGGGTGGCTTTGTCCA
CTATGGTGAAGTGACCAATGACTTTGTCATGCTGAAAGGCTGTGTGGTGGGAACCAAGAA
GCGAGTGCTGACTCTTCGCACTTGCTGGTGCAGACCAAGCGGCGGGCCCTGGAGAAGATT
GACCTTAAATTCATCGACACCACCTCCAAGTTTGGCCATGGCCGATTCCAGACCGTGGAG
GAGAAGAAAGCGTTCATGGGACCACTTAAGAAAGACCGAATGAAGAAGGAGCTTAA
>Carnivora_Pati_2_L3
TCTCACAGGAAGTTCTCCGCTCAGGCATGGGTCCCTGGGCTTCTTGCCTCGGAAACGCAG
CAGCCGACACCGTGGGAAGGTGAAGAGCTTCCCCAAGGATGACTCTTCAAAGCCCGTCCA
CCTCACCGCCTTCTTGGGCTACAAGGCCGGCATGACTCACATCGTGCGGGAGGTCGACAG
GCCAGGATCCAAGGTGAACAAGAAGGAGGTCGTGGAGGCTGTGACCATTGTGGAGACCCC
GCCCATGGTGGTTGTGGGCGTCGTGGGCTACGTGGAAACCCCTCGAGGCCTTCGTACCTT
TAAGACCATCTTCGCTGAGCACATCAGTGATGAGTGCAAAAGGCGCTTCTATAAGAACTG
GCATAAGTCCAAGAAGAAGGCCTTCACCAAGTACTGCAAGAAGTGGCAGGATGATGATGG
CAAGAAGCAACTAGAGAAGGACTTCGGCAGCATGAAGAAGTACTGCCAGGTCATCCGCGT
CATCGCCCACACTCAGATGCGCCTGCTCCCTCTACGCCAGAAGAAGGCCCACCTCATGGA
GATCCAGGTGAACGGAGGCACGGTGGCCGAGAAGCTGGACTGGGCCCGTGAGAGGCTGGA
GCAGCAGGTGCCTGTGAATCAGGTGTTTGGGCAGGACGAGATGATCGATGTCATCGGCGT
CACCAAGGGCAAAGGCTACAAAGGGGTCACCAGCCGCTGGCACACGAAGAAGCTACCCCG
CAAAACCCACCGAGGGCTGCGCAAGGTGGCCTGTATTGGGGCCTGGCATCCTGCCCGAGT
CGCCTTTTCTGTGGCTCGGGCCGGGCAGAAAGGCTACCATCACCGCACTGAGATCAACAA
GAAGATCTACAAGATTGGCCAGGGCTACCTCATCAAGGATGGCAAGCTGATCAAGAACAA
TGCTTCCACTGATTATGATTTGTCTGACAAGAGCATCAATCCTCTGGGTGGCTTTGTCCA
CTATGGTGAAGTGACCAATGACTTTGTCATGCTGAAAGGCTGTGTGGTGGGAACCAAGAA
GCGAGTGCTGACTCTTCGCACTTGCTGGTGCAGACCAAGCGGCGGGCCCTGGAGAAGATT
GACCTTAAATTCATCGACACCACCTCCAAGTTTGGCCATGGCCGATTCCAGACCGTGGAG
GAGAAGAAAGCGTTCATGGGACCACTTAAGAAAGACCGAATGAAGAAGGAGCTTAA
>Carnivora_Phvi_L3
TCTCACAGGAAGTTCTCCGCTCAGGCATGGGTCCCTGGGCTTCTTGCCTCGGAAACGCAG
CAGCCGGCACCGTGGGAAGGTCAAGAGCTTCCCCAAGGATGACTCTTCCAAGCCTGTCCA
CCTCACAGCCTTCCTGGGCTACAAGGCTGGCATGACTCACATCGTTCGGGAGGTGGACAG
GCCAGGATCCAAGGTGAACAAGAAGGAAGTTGTGGAGGCTGTGACCATCGTGGAGACGCC
ACCCATGGTGGTTGTGGGCATCGTGGGCTACGTGGAAACCCCTCGAGGCCTCCGTACCTT
TAAGACCATCTTTGCCGAGCACATCAGTGATGAATGCAAAAGGCGGTTCTATAAGAACTG
GCATAAGTCTAAGAAGAAGGCCTTCACCAAATACTGCAAGAAGTGGCAGGATGATGATGG
CAAAAAGCAGCTGGAGAAGGACTTCAACAGCATGAAGAAGTACTGCCAGGTGATCCGGGT
CATCGCCCACACCCAGATGCGTCTGCTTCCTCTGCGCCAGAAGAAGGCCCACCTCATGGA
GATCCAGGTGAACGGGGGCACGGTGGCGGAGAAGCTGGACTGGGCCCGCGAGAGGCTGGA
GCAGCAGGTGCCTGTGAGCCAGGTGTTCGGGCAGGACGAGATGATTGATGTCATCGGGGT
CACCAAGGGCAAAGGCTACAAGGGGGTCACCAGCCGCTGGCACACTAAGAAGCTCCCCCG
CAAGACCCACCGGGGCCTGCGCAAGGTTGCCTGTATTGGGGCGTGGCACCCCGCCCGAGT
GGCGTTCTCCGTGGCTCGGGCTGGGCAGAAAGGCTACCATCACCGCACTGAGATCAACAA
GAAGATCTATAAGATCGGCCAGGGCTACCTCATCAAGGATGGCAAACTGATCAAGAACAA
CGCTTCCACTGATTATGATCTGTCTGACAAGAGCATCAACCCTCTGGGTGGCTTTGTCCA
CTACGGTGAAGTGACCAATGATTTTGTCATGCTGAAAGGCTGTGTGGTGGGAACCAAGAA
GCGAGTGCTTACTCTCCGCACTTGCTAGTGCAGACCAAGCGGCGGGCCCTGGAGAAGATT
GACCTTAAGTTCATTGACACCACCTCCAAGTTTGGCCACGGCCGATTCCAGACGGTGGAG
GAGAAGAAAGCATTCATGGGACCACTTAAGAAAGACCGAATGAAGAAGGAGCTTAA
>Carnivora_Prbe_1_L3
------------------------------------------------------------
------------------------------------------------------------
------------------------------------------------------------
------------------------------------------------------------
----------------------ATGGACTGTGTGGAGACCCCTGGAGGCCTCTGTGCCTT
TAAGACCATCATTGCTGAGCACATCAGTGATGAATGCAA---------------------
----AAG-----------------------------------------------------
---------------------------------GAAGAAGTACTGCCAGGTGATCTGTGT
CATCGCCCACACTCAGATGCACCTGCTTCCTCTACACC---AGAAGGCCTGCCTTACGGA
GATCCAGGTGAATGGAGGCACTGTGGCCAAGAAGGTGTCCTGGGCCCGTGAGACGCTAGA
GCAGCAGATGCCTGTGAACCAAGTGTTTGGGCAGGATAAGATGATCGATGTCATTGGTAT
CACAAAGGGCAAAGGCTACAAAGAGGTCACCAGCCACTGGCATACCAATGAGCTACCCTG
CAAAACCCACGGGAGGCTGTGTAAGGTTGCCCGTATTGGGGCATGGCATCCGACTCAAAT
GGCCTTCTCTGTGGCTTGGGCTGGGCAGAAAGGTTACCATCACCGCACTGAGATCAACAA
GAAGATCTACAAGATTGGCCAGGGCTACCTCAC---------------------------
------------------------------------------------------------
------TGAAGTGACCAATGATGTCATCACGCTGAAAGGCTGTGCAGTAGGAACCAAGAA
GCCAGTGCTTACTCTCCACGCTTGTTGGTGCAGACTAAATGGCGGACCTTGGAGAAGACT
GACTGTAAATTCATTGACACCACCTCCAAGCTTGGCCATGGCTGA---------------
--------------------------------------------------------
>Carnivora_Prbe_2_L3
------------------------------------------------------------
------------------------------------------------------------
------------------------------------------------------------
------------------------------------------------------------
----------------------ATGGACTGTGTGGAGACCCCTGGAGGCCTCTGTGCCTT
TAAGACCATCATTGCTGAGCACATCAGTGATGAATGCAA---------------------
----AAG-----------------------------------------------------
---------------------------------GAAGAAGTACTGCCAGGTGATCTGTGT
CATCGCCCACACTCAGATGCACCTGCTTCCTCTACACC---AGAAGGCCTGCCTTACGGA
GATCCAGGTGAATGGAGGCACTGTGGCCAAGAAGGTGTCCTGGGCCCGTGAGACGCTAGA
GCAGCAGATGCCTGTGAACCAAGTGTTTGGGCAGGATAAGATGATCGATGTCATTGGTAT
CACAAAGGGCAAAGGCTACAAAGAGGTCACCAGCCACTGGCATACCAATGAGCTACCCTG
CAAAACCCACGGGAGGCTGTGTAAGGTTGCCCGTATTGGGGCATGGCATCCGACTCAAAT
GGCCTTCTCTGTGGCTTGGGCTGGGCAGAAAGGTTACCATCACCGCACTGAGATCAACAA
GAAGATCTACAAGATTGGCCAGGGCTACCTCAC---------------------------
------------------------------------------------------------
------TGAAGTGACCAATGATGTCATCACGCTGAAAGGCTGTGCAGTAGGAACCAAGAA
GCCAGTGCTTACTCTCCACGCTTGTTGGTGCAGACTAAATGGCGGACCTTGGAGAAGACT
GACTGTAAATTCATTGACACCACCTCCAAGCTTGGCCATGGCTGA---------------
--------------------------------------------------------
>Carnivora_Ptbr_L3
------------------------------------------------------------
------------------------------------------------------------
------------------------------------------------------------
----------ATGGTGAAAAAGAAGGAAATTGTGGAAGATGTGACAATTGTGGAGGTACC
ATCCACA------GTGGGCATCATGGGCTATGAAGAAACCACTCAAGGTCTCTGTATGTT
TAAGACCATCTTTGTTGAGCACATTCATGATGAGT-TAAAGGGCACTTCTATAAGAACTG
GCATCAGTCTAAGAAG--GCCTTCAACCAAATACTGCAAGTGGCAGGATGATGAT--TGG
AAAGCAGCAGCTAAAGAAGGACCTCAACAGCATGAAGAAGTACTGACAAATCATCTGTGT
CATCGCCCAAACCCAGATGCCCCTGCTTCCTCTATGCCAGATGAAAGCCCACCTCATGGA
GATCCAGGGGACTAG---------------------------------------------
------------------------------------------------------------
------------------------------------------------------------
------------------------------------------------------------
------------------------------------------------------------
------------------------------------------------------------
------------------------------------------------------------
------------------------------------------------------------
------------------------------------------------------------
------------------------------------------------------------
--------------------------------------------------------
>Carnivora_Puco_2_L3
TCTCACAGGAAGTTCTCCGCTCAGGCATGGGTCCCTGGGTTTCTTGCCTCGGAAACGCAG
CAGCCGACACCGTGGGAAGGTGAAGAGCTTCCCCAAGGATGACTCTTCAAAGCCCGTCCA
CCTCACCGCCTTCTTGGGCTACAAGGCCGGCATGACTCACATCGTGCGGGAGGTCGACAG
GCCAGGATCCAAGGTGAACAAGAAGGAGGTCGTGGAGGCTGTGACTATTGTGGAGACCCC
GCCCATGGTGGTTGTGGGCGTCGTGGGCTACGTGGAAACCCCTCGAGGCCTTCGTACCTT
TAAGACCATCTTCGCTGAGCACATCAGTGATGAGTGCAAAAGGCGCTTCTATAAGAACTG
GCATAAGTCCAAGAAGAAGGCCTTCACCAAGTACTGCAAGAAGTGGCAGGATGATGATGG
CAAGAAGCAGCTAGAGAAGGACTTCAGCAGCATGAAGAAGTACTGCCAGGTGATCCGCGT
CATCGCCCACACTCAGATGCGCCTGCTCCCTCTACGCCAGAAGAAGGCCCACCTCATGGA
GATCCAGGTGAACGGAGGCACGGTGGCCGAGAAGCTGGACTGGGCCCGTGAGAGGCTGGA
GCAGCAGGTGCCTGTGAATCAGGTGTTCGGGCAGGACGAGATGATCGACGTCATCGGCGT
CACCAAGGGCAAAGGCTACAAAGGGGTCACCAGCCGCTGGCACACGAAGAAGCTACCCCG
CAAAACCCACCGAGGGCTGCGCAAGGTGGCCTGTATTGGGGCCTGGCATCCTGCCCGAGT
GGCCTTTTCTGTGGCTCGGGCTGGGCAGAAAGGCTACCATCACCGCACTGAGATCAACAA
GAAGATCTACAAGATCGGCCAGGGCTACCTCATCAAGGATGGCAAGCTGATCAAGAACAA
TGCTTCCACTGATTATGATTTGTCTGACAAGAGCATCAACCCTCTGGGTGGCTTTGTCCA
CTATGGTGAAGTGACCAATGACTTTGTCATGCTGAAAGGCTGTGTGGTGGGAACCAAGAA
GCGAGTGCTCACTCTTCGCACTTGCTGGTGCAGACCAAGCGGCGGGCTCTGGAGAAGATT
GACCTTAAATTCATCGACACCACCTCCAAGTTTGGCCATGGCCGATTCCAGACCGTGGAG
GAGAAGAAAGCATTCATGGGACCACTTAAGAAAGACCGAATGAAGAAGGAGCTTAA
>Carnivora_Susu_2_L3
TCTCACAGGAAATTCTCCGCGCAGGCACGGCTCCCTGGGCTTCCTGCCTCGGAAGCGCAG
CAGCCGGCACCGTGGGAAGGTGAAGAGCTTCCCCAAGGATGACTCCTCCAAGCCTGTCCA
CCTCACTGCCTTCTTGGGCTACAAGGCCGGCATGACTCACATCGTGCGGGAGGTCGACAG
GCCGGGATCCAAGGTGAACAAGAAGGAGGTTGTGGAGGCTGTGACCATTGTGGAGACACC
GCCCATGGTGGTTGTGGGCGTCGTGGGCTACGTAGAAACCCCTCGAGGCCTCCGTACCTT
CAAGACCATCTTTGCGGAGCACATCAGCGATGAGTGCAAAAGGCGCTTCTATAAGAACTG
GCATAAGTCCAAGAAGAAGGCCTTCACCAAGTACTGCAAGAAGTGGCAGGATGATGATGG
CAAGAAGCAGCTAGAGAAGGACTTCAGCAGCATGAAGAAGTACTGCCAGGTGATCCGAGT
CATCGCCCACACTCAGATGCGCCTGCTCCCCCTGCGCCAGAAGAAGGCGCACCTGATGGA
GATTCAGGTGAACGGCGGCACGGTGGCCGAGAAGCTGGACTGGGCCCGGGAGAGGCTGGA
GCAGCAAGTGCCTGTGAACCAGGTGTTCGGCCAGGACGAGATGATCGATGTCATTGGTGT
CACCAAGGGCAAAGGCTACAAAGGGGTCACCAGCCGCTGGCACACCAAGAAGCTGCCCCG
CAAAACCCACCGAGGGCTGCGCAAGGTCGCCTGTATTGGGGCCTGGCATCCTGCCCGAGT
GGCCTTCTCTGTGGCTCGGGCTGGCCAGAAAGGCTACCATCACCGCACTGAGATCAACAA
GAAGATCTACAAGATCGGCCAGGGCTACCTCATCAAGGATGGCAAGCTGATCAAGAACAA
CGCATCCACTGATTATGATCTGTCCGACAAGAGCATCAACCCTCTGGGTGGCTTTGTCCA
CTATGGTGAAGTGACCAATGACTTCGTCATGCTGAAAGGCTGTGTGGTGGGAACCAAGAA
GCGAGTGCTTACTCTCCGCACCTGCTGGTGCAGACCAAGCGGCGGGCCCTGGAGAAGATT
GACCTTAAATTCATTGACACCACCTCCAAGTTTGGCCATGGCCGATTCCAGACTGTGGAG
GAGAAGAAAGCATTCATGGGACCACTTAAGAAGGACCGAATGAAGAAGGAGCTTAA
>Carnivora_Tata_L3
------------------------------------------------------------
------------------------------------------------------------
------------------------------------------------------------
----------ATGGTGAAAAAGAAGGAAATTGTGGAAGACGTGACCATTGTGGAGGTACC
ATCCATGGTAGTTGTGGGCATCATGGGCTATGAAGAAACCACTCAAGGTCTCTGTATGTT
TAAGACCATTTTTGCTGAGTACATTCATGATGAGT-TAAAGGGCACTTCTATAAGAACTG
GCATAAGTCTAAGAAG--GCCTTTGACCAAATACTGCAAGTGGCAGGATGATGAT--TGG
CAAGCAGCAGCTACAGAAGGACTTCAACAGCATGAAGAAGTACTGACGAATCATCTTTGT
CATCACCCACACCCAGATGCTCCTGCTTCCTCTATGCCAGAAGAAACCCCACCTCATGGA
GATCCAGGGGACTAG---------------------------------------------
------------------------------------------------------------
------------------------------------------------------------
------------------------------------------------------------
------------------------------------------------------------
------------------------------------------------------------
------------------------------------------------------------
------------------------------------------------------------
------------------------------------------------------------
------------------------------------------------------------
--------------------------------------------------------
>Carnivora_Urar_L3
TCTCACAGGAAATTCTCCGCTCAGGCATGGGTCCCTGGGCTTCTTGCCTCGGAAACGAAG
CAGCCGGCACCGTGGGAAGGTGAAGAGCTTCCCCAAGGATGACTCTTCCAAGCCCGTCCA
CCTCACAGCCTTCCTGGGCTACAAGGCCGGCATGACTCACATTGTGCGGGAGGTGGACAG
GCCAGGATCCAAGGTGAACAAGAAGGAAGTTGTGGAGGCTGTGACCATTGTGGAGACACC
ACCCATGGTGGTTGTGGGCATCGTGGGCTACGTGGAAACCCCTCGAGGCCTCCGAACCTT
TAAGACCATCTTTGCTGAGCACATCAGTGATGAATGCAAAAGGCGCTTCTATAAGAACTG
GCATAAGTCTAAGAAGAAGGCCTTCACCAAATACTGCAAGAAGTGGCAGGATGATGATGG
CAAAAAGCAGCTGGAGAAGGACTTCAACAGCATGAAGAAGTACTGCCAGGTGATCCGGGT
CATCGCCCACACCCAGATGCGCCTGCTTCCTCTGCGCCAGAAGAAGGCCCACCTCATGGA
GATCCAGGTGAACGGAGGCACAGTGGCGGAGAAGCTGGACTGGGCCCGCGAGAGGCTGGA
GCAGCAGGTCCCTGTGAACCAGGTGTTCGGGCAGGATGAGATGATCGATGTCATTGGTGT
CACCAAGGGCAAAGGCTACAAAGGGGTCACCAGCCGCTGGCACACCAAGAAGCTACCCCG
CAAAACCCACCGGGGCCTGCGCAAGGTTGCCTGTATTGGGGCGTGGCATCCTGCCCGAGT
GGCCTTCTCCGTGGCTCGGGCTGGGCAGAAAGGCTACCATCACCGCACTGAGATCAACAA
GAAGATCTACAAGATCGGCCAGGGCTACCTCATCAAGGATGGCAAACTGATCAAGAACAA
CGCTTCCACTGATTATGACCTGTCTGACAAGAGCATCAACCCTCTGGGTGGCTTTGTCCA
CTATGGTGAAGTGACCAATGACTTTGTCATGCTGAAAGGCTGTGTGGTGGGAACCAAGAA
GCGAGTGCTTACTCTCCGCACTTGCTGGTGCAGACCAAACGGCGGGCCCTGGAGAAGATT
GACCTTAAGTTCATCGACACCACCTCCAAATTTGGCCACGGCCGGTTCCAGACGGTGGAG
GAGAAGAAAGCATTCATGGGACCACTTAAGAAAGACCGAATGAAGAAGGAGCTTAA
>Carnivora_Urma_L3
TCTCACAGGAAATTCTCCGCTCAGGCATGGGTCCCTGGGCTTCTTGCCTCGGAAACGAAG
CAGCCGGCACCGTGGGAAGGTGAAGAGCTTCCCCAAGGATGACTCTTCCAAGCCCGTCCA
CCTCACAGCCTTCCTGGGCTACAAGGCCGGCATGACTCACATTGTGCGGGAGGTGGACAG
GCCAGGATCCAAGGTGAATAAGAAGGAAGTTGTGGAGGCTGTGACCATTGTGGAGACACC
ACCCATGGTGGTTGTGGGCATCGTGGGCTACGTGGAAACCCCTCGAGGCCTCCGAACCTT
TAAGACCATCTTTGCTGAGCACATCAGTGATGAATGCAAAAGGCGCTTCTATAAGAACTG
GCATAAGTCTAAGAAGAAGGCCTTCACCAAATACTGCAAGAAGTGGCAGGATGATGATGG
CAAAAAGCAGCTGGAGAAGGACTTCAACAGCATGAAGAAGTACTGCCAGGTGATCCGGGT
CATCGCCCACACCCAGATGCGCCTGCTTCCTCTGCGCCAGAAGAAGGCCCACCTCATGGA
GATCCAGGTGAACGGAGGCACAGTGGCGGAGAAGCTGGACTGGGCCCGCGAGAGGCTGGA
GCAGCAGGTCCCTGTGAACCAGGTGTTCGGGCAGGATGAGATGATCGATGTCATTGGTGT
CACCAAGGGCAAAGGCTACAAAGGGGTCACCAGCCGCTGGCACACCAAGAAGCTACCCCG
CAAAACCCACCGGGGCCTGCGCAAGGTTGCCTGTATTGGGGCGTGGCATCCTGCCCGAGT
GGCCTTCTCCGTGGCTCGGGCTGGGCAGAAAGGCTACCATCACCGCACTGAGATCAACAA
GAAGATCTACAAGATCGGCCAGGGCTACCTCATCAAGGATGGCAAACTGATCAAGAACAA
CGCTTCCACTGATTATGACCTGTCTGACAAGAGCATCAACCCTCTGGGTGGCTTTGTCCA
CTATGGTGAAGTGACCAATGACTTTGTCATGCTGAAAGGCTGTGTGGTGGGAACCAAGAA
GCGAGTGCTTACTCTCCGCACTTGCTGGTGCAGACCAAACGGCGGGCCCTGGAGAAGATT
GACCTTAAGTTCATCGACACCACCTCCAAATTTGGCCACGGCCGGTTCCAGACGGTGGAG
GAGAAGAAAGCATTCATGGGACCAGACCACAAAGACCGAATGAAGAAGGAGCTTAA
>Carnivora_Vula_L3
TCCCACAGGAAGTTCTCTGCTCAGGCACGGGTCCCTGGGCTTCTTGCCTCGGAAACGCAG
CAGCCGCCACCGTGGGAAGGTGAAGAGCTTCCCCAAGGATGACTCTTCCAAGCCTGTCCA
CCTCACAGCCTTCCTGGGCTACAAGGCCGGCATGACTCACATAGTGCGGGAGGTGGACCG
GCCAGGATCCAAGGTGAACAAGAAAGAAGTGGTGGAGGCTGTGACCATTGTGGAGACCCC
ACCGATGGTGGTTGTGGGCATCGTGGGCTATGTGGAAACCCCTCGAGGCCTCCGTACCTT
TAAGACCATCTTTGCTGAGCACATCAGTGACGAATGCAAAAGGCGCTTCTATAAGAACTG
GCATAAGTCTAAGAAGAAGGCCTTCACCAAATACTGCAAGAAGTGGCAGGATGACGATGG
CAAGAAGCAGCTGGAGAAGGACTTTAACAGCATGAAGAAGTATTGCCAGGTGATCCGTGT
CATCGCCCACACCCAGATGCGCCTGCTTCCTCTGCGCCAGAAGAAGGCCCACCTCATGGA
GATCCAGGTGAATGGAGGCACAGTGGCCGAGAAGCTCGACTGGGCCCGTGAGAGGCTGGA
GCAGCAGGTGCCTGTGAACCAGGTGTTTGGGCAAGATGAGATGATTGACGTCATCGGAGT
CACCAAGGGCAAAGGCTACAAAGGGGTCACCAGCCGCTGGCACACCAAGAAGCTACCCCG
CAAAACCCACCGGGGCCTGCGCAAGGTTGCCTGTATTGGAGCCTGGCATCCTGCCCGAGT
GGCCTTCTCTGTGGCTCGGGCTGGGCAGAAAGGCTACCATCACCGCACTGAGATCAACAA
GAAGATATACAAGATTGGCCAGGGCTATCTCATCAAGGATGGCAAGCTGATCAAGAACAA
CGCTTCCACTGATTATGATCTGTCTGACAAGAGCATCAACCCCCTGGGTGGCTTTGTCCA
CTACGGTGAAGTGACCAATGACTTTGTGATGCTGAAAGGCTGTGTGGTGGGCACCAAGAA
GCGAGTGCTGACTCTGCGCACTTGCTGGTGCAGACCAAACGGCGTGCCCTAGAGAAGATT
GACCTGAAATTCATTGACACCACCTCCAAGTTTGGCCATGGCCGATTCCAGACTGTGGAG
GAGAAGAAAGCTTTCATGGGACCACTTAAGAAAGATCGAATGAAGAAGGAGCTTAA
>Carnivora_Vuvu_L3
TCCCACAGGAAGTTCTCTGCTCAGGCACGGGTCCCTGGGCTTCTTGCCTCGGAAACGCAG
CAGCCGCCACCGTGGGAAGGTGAAGAGCTTCCCCAAGGATGACTCTTCCAAGCCTGTCCA
CCTCACAGCCTTCCTGGGCTACAAGGCCGGCATGACTCACATCGTGCGGGAGGTGGACCG
GCCAGGATCCAAGGTGAACAAGAAAGAAGTGGTGGAGGCTGTGACCATTGTGGAGACCCC
ACCGATGGTGGTTGTGGGCATCGTGGGCTATGTGGAAACCCCTCGAGGCCTCCGTACCTT
TAAGACCATCTTTGCTGAGCACATCAGTGACGAATGCAAAAGGCGCTTCTATAAGAACTG
GCATAAGTCTAAGAAGAAGGCCTTCACCAAATACTGCAAGAAGTGGCAGGATGACGATGG
CAAGAAGCAGCTGGAGAAGGACTTCAACAGCATGAAGAAGTATTGCCAGGTGATCCGTGT
CATCGCCCACACCCAGATGCGCCTGCTTCCTCTGCGCCAGAAGAAGGCCCACCTCATGGA
GATCCAGGTGAATGGAGGCACAGTGGCCGAGAAGCTCGACTGGGCCCGTGAGAGGCTGGA
GCAGCAGGTGCCTGTGAACCAGGTGTTTGGGCAAGATGAGATGATTGACGTCATCGGAGT
CACCAAGGGCAAAGGCTACAAAGGGGTCACCAGCCGCTGGCACACCAAGAAGCTACCCCG
CAAAACCCACCGGGGCCTGCGCAAGGTTGCCTGTATTGGAGCCTGGCATCCTGCCCGAGT
GGCCTTCTCTGTGGCTCGGGCTGGGCAGAAAGGCTACCATCACCGCACTGAGATCAACAA
GAAGATATACAAGATTGGCCAGGGCTATCTCATCAAGGATGGCAAGCTGATCAAGAACAA
CGCTTCCACTGATTATGATCTGTCTGACAAGAGCATCAACCCCCTGGGTGGCTTTGTCCA
CTACGGTGAAGTGACCAATGACTTTGTGATGCTGAAAGGCTGTGTGGTGGGCACGAAGAA
GCGAGTGCTGACTCTGCGCACTTGCTGGTGCAGACCAAACGGCGTGCCCTAGAGAAGATT
GACCTGAAATTCATTGACACCACCTCCAAGTTTGGCCATGGCCGATTCCAGACTGTGGAG
GAGAAGAAAGCATTCATGGGACCACTTAAGAAAGATCGAATGAAGAAGGAGCTTAA
>Carnivora_Zaca_L3
TCTCACAGGAAATTCTCTGCTCAGGCATGGGTCCCTGGGCTTCTTGCCTCGGAAACGCAG
CAGCCGGCACCGTGGGAAGGTCAAGAGCTTCCCCAAGGATGACTCTTCCAAGCCTGTCCA
CCTCACAGCCTTCCTGGGCTACAAGGCTGGCATGACTCACATCGTTCGGGAGGTGGACAG
GCCAGGATCCAAGGTGAACAAGAAGGAAGTTGTGGAGGCTGTGACCATTGTGGAGACACC
GCCCATGGTGGTAGTGGGCATCGTGGGCTACGTGGAAACCCCTCGAGGCCTCCGTACCTT
TAAGACCATCTTTGCCGAGCACATCAGTGATGAATGCAAAAGGCGCTTCTATAAGAACTG
GCATAAGTCTAAGAAGAAGGCCTTCACCAAATACTGCAAGAAGTGGCAGGATGATGATGG
CAAAAAGCAGCTGGAGAAGGACTTCAACAGCATGAAGAAGTACTGCCAGGTGATCCGGGT
CATTGCCCACACCCAGATGCGTCTGCTTCCTCTACGCCAGAAGAAGGCCCACCTCATGGA
GATCCAGGTGAATGGAGGCACAGTGGCTGAGAAGCTGGACTGGGCCCGCGAGAGGCTGGA
ACAGCAGGTGCCTGTGAACCAAGTGTTTGGGCAAGACGAGATGATCGATGTCATTGGTGT
TACCAAGGGCAAAGGCTACAAGGGGGTCACCAGCCGCTGGCACACTAAGAAGCTACCCCG
CAAGACCCACCGGGGCCTGCGCAAGGTTGCCTGTATTGGGGCATGGCACCCTGCCCGAGT
GGCGTTCTCTGTGGCTCGGGCTGGGCAGAAAGGCTACCATCACCGCACTGAGATCAACAA
GAAGATCTATAAGATTGGCCAGGGCTACCTCATCAAGGATGGCAAACTGATCAAGAACAA
TGCTTCCACGGATTACGATCTGTCTGACAAGAGCATCAATCCTCTGGGTGGCTTTGTCCA
CTATGGTGAAGTGACCAATGACTTTGTCATGCTGAAAGGCTGTGTGGTGGGAACCAAGAA
GCGAGTGCTTACTCTCCGCACTTGCTGGTGCAGACCAAGCGGCGGGCCCTGGAGAAGATT
GACCTGAAGTTCATTGACACCACCTCCAAGTTTGGCCACGGCCGATTCCAGACAGTGGAG
GAGAAGAAAGCATTCATGGGACCACTTAAGAAAGACCGAATGAAGAAGGAGCTTAA
>Cetartiodactyla_Bamu_L3
TCTCACAGGAAGTTCTCCGCTCAGGCATGGGTCCCTGGGCTTTCTGCCTCGGAAGCGCAG
CAGCCGGCACCGCGGGAAGGTGAAGAGCTTCCCCAAGGATGACTCTTGCAAGCCCGTGCA
CCTCACAGCCTTCCTCGGCTACAAGGCTGGCATGACCCACGTTGTGAGGGAGGTCGATAG
GCCAGGCTCCAAGGTGAACAAGAAGGAAGTTGTGGAGGCTGTGACCATCGTGGAGACGCC
GCCCATGGTCATTGTGGGCATTGTGGGCTACGTGGAAACACCTCGAGGCCTCCGGACCTT
TAAGACCATCTTTGCTGAGCATATCAGTGATGAATGCAAAAGGCGCTTCTATAAGAACTG
GCATAAATCTAAGAAGAAGGCCTTCACCAAATACTGCAAGAAGTGGCAGGATGTAGACGG
CAAGAAGCAGCTGGAGAGGGACTTCAGCAGCATGAAGAAGTACTGCCAGGTCATCCGTGT
CATTGCCCACACCCAGATGCGCCTGCTTCCTCTACGCCAGAAGAAGGCCCACCTCATGGA
GATCCAGGTGAACGGAGGCACTGTGGCCGAAAAACTGGACTGGGCCCGAGAGAGGCTAGA
GCAGCAGGTCCCTGTGAACCAAGTGTTTGGGCAGGATGAGATGATTGATGTCATTGGGGT
GACCAAGGGCAAAGGCTACAAAGGGGTCACCAGCCGTTGGCACACCAAGAAGCTGCCCCG
TAAGACCCACCGAGGGCTGCGCAAGGTTGCCTGTATTGGGGCGTGGCATCCTGCACGGGT
GGCCTTCTCTGTGGCTCGGGCCGGTCAGAAAGGCTACCATCACCGCACCGAGATCAACAA
GAAGATCTACAAGATTGGCCAGGGCTACCTCATCAAGGATGGCAAACTGATCAAGAACAA
TGCCTCTACTGATTACGATCTGTCTGACAAGAGCATCAACCCTCTGGGTGGCTTTGTCCA
CTACGGTGAAGTGACCAATGACTTTGTCATGCTCAAAGGCTGCGTGGTGGGAACCAAGAA
GCGAGTGCTCACCCTTCGCACTTGCTGGTGCAGACCAAACGGCGGGCCCTGGAGAAGATT
GACCTCAAGTTTATTGACACCACCTCCAAATTTGGCCATGGCCGTTTCCAGACTGTGGAG
GAGAAGAAAGCATTCATGGGACCACTTAAGAAGGACCGAATGAAGAAGGGGCCTAA
>Cetartiodactyla_Glme_L3
TCTCACAGGAAGTTCTCCGCTCAGGCACGGGTCCCTGGGCTTTCTGCCTCGGAAGCGCAG
CAGCCGGCACCGCGGGAAGGTGAAGAGCTTCCCCAAGGATGACTCTTGCAAGCCCGTGCA
CCTCACAGCCTTCCTCGGCTACAAGGCTGGCATGACCCACATTGTGAGGGAGGTCGATAG
GCCAGGGTCCAAGGTGAACAAGAAGGAAGTTGTGGAGGCTGTGACCATCGTGGAGACGCC
GCCCATGGTCATTGTGGGCATTGTGGGCTACGTGGAAACACCTCGAGGCCTCCGGACCTT
TAAGACCATCTTTGCTGAGCATATCAGTGATGAATGCAAAAGGCGCTTCTATAAGAACTG
GCATAAATCTAAGAAGAAGGCCTTCACCAAATACTGCAAGAAGTGGCAGGATGTAGACGG
CAAGAAGCAGCTGGAGAGGGACTTCAGCAGCATGAAGAAGTACTGCCAGGTCATCCGTGT
CATTGCCCACACCCAGATGCGCCTGCTTCCTCTACGCCAGAAGAAGGCCCACCTCATGGA
GATCCAGGTGAACGGAGGCACTGTGGCCGAAAAACTGGACTGGGCCCGAGAGAGGCTAGA
GCAGCAGGTCCCTGTGAACCAAGTGTTTGGGCAGGATGAGATGATTGATGTCATTGGGGT
GACCAAGGGCAAAGGCTACAAAGGGGTCACCAGCCGTTGGCACACCAAGAAGCTGCCCCG
TAAGACCCACCGAGGGCTGCGAAAGGTTGCCTGTATTGGGGCGTGGCATCCCGCACGGGT
GGCCTTCTCTGTGGCTCGGGCCGGGCAGAAAGGCTACCATCACCGCACCGAGATCAACAA
GAAGATCTACAAGATTGGCCAGGGCTACCTCATCAAGGATGGCAAACTGATCAAGAACAA
TGCCTCTACTGATTACGATCTGTCTGACAAGAGCATCAACCCTCTAGGTGGCTTTGTCCA
CTACGGTGAAGTGACCAATGACTTTGTCATGCTCAAAGGCTGCGTGGTGGGAACCAAGAA
GCGAGTGCTCACCCTTCGCACTTGCTGGTGCAGACCAAACGGCGGGCCCTGGAGAAGATC
GACCTCAAGTTTATTGACACCACCTCCAAATTTGGCCATGGCCGCTTCCAGACTGTGGAG
GAGAAGAAAGCATTCATGGGACCACTTAAGAAGGACCGAATGAAGAAGGGGCCTAA
>Chiroptera_Eihe_L3
------------------------------------------------------------
------------------------------------------------------------
------------------------------------------------------------
------------------------------------------------------------
------------------------------------------------------------
------------------------------------------------------------
------------------------------------------------------------
-------------------------------ATGAAGAAGTACTGCCAGGTTATCCGTGT
CATCATCCACACCCAGATACACCTGCTTCCTCTACACCAGAAGAAGGCCCACCTCCTGGA
GATCCAGGTGAATGGAGACACTGTGGCTGAAAAGCTGGACTGGGCCCATGAGAGACTGCA
GCAGCA----------------------------------------G-------------
------------------------------------------------------------
------------------------------------------------------------
----------------------------AAAGGCTACCATCACTGCACTGAGATCAAC--
-AAGATATGTAAGATTGGCCAAGGCTACCTCATCAAGGATGGCAAACTCATCAAGAACAA
TGTCTCTTCTGATTACGACCTGTCTGACAAGAGCATCAACCATCTGGGTGGCTTTGTCCA
TTATGGTGAAGTGACCAATGATTTCATCATGCTGAAAGGCTGTGTGATGGGAACCAAGAA
GCGAGTACTCACTCTCAGCACTTGCTGGTGCAGACCAAACAGCAGGCCCTTGAGAAGTTT
GGCCTTAAGTTCATTGACACTATCTCCAAGTTTGGCCATGGCTGCTTCCAGACAGTGGAG
GAGAAGAAAGCATTCACGGGACCACTTAAGAAAGACCGAATGAAGAAGGAGCTTAA
>Chiroptera_Hiar_1_L3
TCTCACAGGAAGTTCTCAGCTCAGGCATGGATCCCTGGGCTTCTTGCCTCGGAAGCGCAG
CAGCCGGCACCGCGGGAAGGTGAAGAGCTTCCCCAAGGATGACCCCTCCAAGCCTGTCCA
CCTGACAGCATTCCTGGGCTACAAGGCTGGCATGACCCACATCGTGCGGGAGGTCGATAG
GCCAGGATCCAAGGTGAACAAAAAGGAAGTTGTGGAGGCTGTGACCATTGTAGAGACGCC
ACCCACGGTGGTGGTGGGCATTGTGGGCTACGTGGAAACCCCTCGAGGCCTCCGTACCTT
CAAGACGATCTTTGCTGAGCATATCAGCGATGAGTGCAAAAGGCGCTTCTATAAGAACTG
GCATAAATCTAAGAAGAAGGCCTTCACCAAATACTGCAAGAAGTGGCAGGATGATGATGG
CAAGAAGCAGCTGGAGAAGGACTTCAACAGCATGAAGAAGTACTGCCAGGTGATCCGCGT
CATCGCCCACACCCAGATGCGCCTGCTTCCTCTACGCCAGAAGAAGGCCCACCTCATGGA
GGTCCAGGTGAATGGAGGCACGGTGGCTGAAAAACTGGACTGGGCCCGTGAGAGGCTAGA
GCAGCAGGTTCCTGTGAACCAAGTGTTTGGACAGGATGAGATGATCGACGTCATCGGGGT
CACCAAGGGCAAAGGCTACAAAGGGGTCACCAGCCGCTGGCACACCAAAAAGCTGCCCCG
CAAGACCCACCGAGGGCTGCGCAAGGTTGCCTGTATTGGGGCGTGGCATCCTGCCCGGGT
GGCCTTCTCTGTGGCCCGGGCTGGACAGAAAGGCTACCATCACCGCACTGAGATCAACAA
GAAGATCTACAAGATTGGCCAGGGCTACCTCATCAAGGATGGCAAACTGATCAAGAACAA
CGCCTCCACCGACTATGACCTGTCCGATAAGAGCATCAACCCTCTAGGTGGCTTTGTCCA
TTATGGTGAAGTGACCAATGACTTCGTCATGCTGAAAGGCTGTGTGGTGGGAACCAAGAA
GCGAGTGCTCACCCTCCGCACTTGCTGGTGCAGACCAAACGGCGGGCCCTGGAGAAGATT
GACCTGAAGTTCATCGACACCACCTCCAAGTTTGGCCATGGCCGCTTCCAGACCGTGGAG
GAGAAGAAAGCATTCATGGGACCACTTAAGAAAGACCGTATGAAGAAGGAGCTTAA
>Chiroptera_Hiar_2_L3
TCTCACAGGAAGTTCTCAGCTCAGGCATGGATCCCTGGGCTTCTTGCCTCGGAAGCGCAG
CAGCCGGCACCGCGGGAAGGTGAAGAGCTTCCCCAAGGATGACCCCTCCAAGCCTGTCCA
CCTGACAGCATTCCTGGGCTACAAGGCTGGCATGACCCACATCGTGCGGGAGGTCGATAG
GCCAGGATCCAAGGTGAACAAAAAGGAAGTTGTGGAGGCTGTGACCATTGTAGAGACGCC
ACCCACGGTGGTGGTGGGCATTGTGGGCTACGTGGAAACCCCTCGAGGCCTCCGTACCTT
CAAGACGATCTTTGCTGAGCATATCAGCGATGAGTGCAAAAGGCGCTTCTATAAGAACTG
GCATAAATCTAAGAAGAAGGCCTTCACCAAATACTGCAAGAAGTGGCAGGATGATGATGG
CAAGAAGCAGCTGGAGAAGGACTTCAACAGCATGAAGAAGTACTGCCAGGTGATCCGCGT
CATCGCCCACACCCAGATGCGCCTGCTTCCTCTACGCCAGAAGAAGGCCCACCTCATGGA
GGTCCAGGTGAATGGAGGCACGGTGGCTGAAAAACTGGACTGGGCCCGTGAGAGGCTAGA
GCAGCAGGTTCCTGTGAACCAAGTGTTTGGACAGGATGAGATGATCGACGTCATCGGGGT
CACCAAGGGCAAAGGCTACAAAGGGGTCACCAGCCGCTGGCACACCAAAAAGCTGCCCCG
CAAGACCCACCGAGGGCTGCGCAAGGTTGCCTGTATTGGGGCGTGGCATCCTGCCCGGGT
GGCCTTCTCTGTGGCCCGGGCTGGACAGAAAGGCTACCATCACCGCACTGAGATCAACAA
GAAGATCTACAAGATTGGCCAGGGCTACCTCATCAAGGATGGCAAACTGATCAAGAACAA
CGCCTCCACCGACTATGACCTGTCCGATAAGAGCATCAACCCTCTAGGTGGCTTTGTCCA
TTATGGTGAAGTGACCAATGACTTCGTCATGCTGAAAGGCTGTGTGGTGGGAACCAAGAA
GCGAGTGCTCACCCTCCGCACTTGCTGGTGCAGACCAAACGGCGGGCCCTGGAGAAGATT
GACCTGAAGTTCATCGACACCACCTCCAAGTTTGGCCATGGCCGCTTCCAGACCGTGGAG
GAGAAGAAAGCATTCATGGGACCACTTAAGAAAGACCGTATGAAGAAGGAGCTTAA
>Chiroptera_Mely_L3
------------------------------------------------------------
------------------------------------------------------------
------------------------------------------------------------
------------------------------------------------------------
------------------------------------------------------------
----------------------------------------------------------NN
GCACAAGAGCAAAAAGAAAGCTTTCACAAAGGCCTGCAAGAGGTGGCGCGATGCTGATGG
CAAAAAGCAGCTCCAGAAAGACTTTGCTGCCATGAAGAAGTACTGCAAGGTCATTCGCGT
CATTGTCCACACCCAGATGAAGCTGCTGCCCTTCCGGCAGAAGAAGGCCCACATCATGGA
GATCCAGCTGAATGGTGGCACGGTGGCTGAGAAGGTGGCCTGGGCCCAGGCCCGGCTGGA
GAAGCAGGTGCCGGTGCACAGTGTGTTCAGTCAGAGTGAGGTCATTGATGTTATCGCTGT
CACCAAGGGCCGGGGCGTCAAAGGGGTCACCAGCCGGTGGCACACCAAGAAGCTGCCTCG
GAAGACCCACAAGGGGTTGAGAAAGGTGGCCTGTATTGGCGCCTGGCACCCTGCCCGTGT
GGGTTGCTCCATCGCCCGGGCTGGGCAGAAGGGCTACCACCACCGTACGGAGCTCAACAA
GAAGATTTACCGCATTGGCCAGGGGCTGCATATGGAGGATGGGAAGATGGTTAAGAATAA
CGCGTCCACCAGCTATGACATGACTGACAAGTCCATCACACCGCTGGGTGGCTTCCCTCA
CTACGGGGAAGTCAACAACGACTTCATCATGTTGAAAGGCTGCATCGCAGGAACCAAGAA
GCGGGTCATCACACTGAGGACCTCCTGGTGCACCACAGCCGTAGGCTCCTGGAGAATATT
GAACTCAAGTTCATTGACACCACCTCCAAGTTTGGGCATGGCCGCTTCCAGACAGCCCAA
GAGAAGAGGGTCTTCATGGGTCCCCAGAAGAAGCATCTTGAGAAGGAAAAGCCGGA
>Chiroptera_Mybr_1_L3
TCTCACAGGAAGTTCTCCGCTCAGGCATGGGTCCCTGGGCTTCTTGCCTCGGAAGCGCAG
CAGCCGGCACCGCGGGAAGGTGAAGAGCTTCCCCAAGGATGACTCCTCCAAGCCCGTCCA
CCTCACAGCATTCCTGGGCTACAAGGCCGGCATGACCCACATCGTGCGGGAGGTCGATAG
GCCAGGATCCAAGGTGAACAAGAAGGAAGTTGTGGAGGCTGTGACTATTGTGGAGACCCC
ACCTATGGTGGTTGTGGGCATTGTGGGCTACGTGGAAACCCCCCGGGGCCTCCGGACCTT
CAAAACCATCTTTGCTGAGCATATCAGTGATGAGTGCAAAAGGCGCTTTTATAAGAACTG
GCATAAGTCTAAGAAGAAGGCCTTCACCAAATACTGCAAGAAGTGGCAGGATGACGATGG
CAAGAAGCAGCTGGAGAAGGACTTCAACAGCATGAAGAAGTACTGCCAGGTCATCCGCGT
CATCGCCCACACCCAGATGCGCCTGCTTCCTCTGCGCCAGAAGAAGGCCCACCTCATGGA
GATCCAGGTGAACGGAGGCACGGTGGCCGAGAAACTGGACTGGGCCCGGGAGAGGCTAGA
GCAGCAGGTCCCTGTGAACCAGGTGTTTGGACAGGACGAGATGATTGATGTCATTGGAGT
GACCAAGGGCAAAGGCTACAAAGGGGTCACCAGCCGCTGGCACACGAAGAAGCTGCCACG
CAAGACCCACAGAGGGCTGCGGAAGGTTGCCTGTATTGGGGCGTGGCATCCTGCCCGGGT
GGCCTTCTCTGTGGCCAGGGCTGGGCAAAAAGGCTACCATCACCGCACTGAGATCAACAA
GAAGATCTACAAGATTGGCCAGGGCTACCTGATCAAGGACGGCAAGCTAATCAAGAACAA
CGCCTCCACCGACTATGACCTGTCTGACAAGAGCATCAACCCTCTGGGTGGCTTTGTCCA
CTACGGCGAAGTGACCAATGACTTTGTCATGCTGAAAGGCTGTGTGGTGGGAACCAAGAA
GCGAGTGCTCACCCTCCGCACTTGCTGGTGCAGACCAAACGGCGGGCCCTGGAGAAGATT
GACCTTAAGTTTATCGACACCACCTCCAAGTTTGGCCATGGCCGCTTCCAGACAGTGGAG
GAGAAGAAAGCATTCATGGGACCACTCAAGAAAGACCGGATGAAGAAGGAGCCTAA
>Chiroptera_Myda_1_L3
TCTCACCGGAAGTTCTCCGCGCAGGCACGGGTCCCTGGGCTTCTTGCCTCGGAAGCGCAG
CAGCCGGCACCGCGGGAAGGTGAAGAGCTTCCCCAAGGATGACTCCTCCAAGCCCGTCCA
CCTCACAGCATTCCTGGGCTACAAGGCCGGCATGACCCACATCGTGCGGGAGGTCGACAG
GCCAGGGTCCAAGGTGAACAAGAAGGAAGTTGTGGAGGCTGTGACCATTGTGGAGACCCC
GCCCATGGTGGTGGTGGGCATTGTGGGCTACGTGGAAACCCCCCGGGGCCTCCGGACCTT
CAAAACCATCTTTGCTGAGCATATCAGTGATGAGTGCAAAAGGCGCTTTTATAAGAACTG
GCATAAGTCTAAGAAGAAGGCCTTCACCAAATACTGCAAGAAGTGGCAGGATGACGATGG
CAAGAAGCAGCTGGAGAAGGACTTCAACAGCATGAAGAAGTACTGCCAGGTCATCCGTGT
CATCGCCCACACCCAGATGCGCCTGCTTCCTCTGCGCCAGAAGAAGGCGCACCTCATGGA
GATCCAGGTGAATGGAGGCACGGTGGCCGAGAAACTGGACTGGGCCCGGGAGAGGCTAGA
GCAGCAGGTCCCTGTGAACCAGGTGTTTGGACAGGACGAGATGATTGATGTCATCGGAGT
GACCAAGGGCAAAGGCTACAAAGGGGTCACCAGCCGCTGGCACACCAAGAAGCTGCCGCG
CAAGACGCACAGAGGGCTGCGGAAGGTCGCCTGTATCGGGGCGTGGCATCCTGCCCGGGT
GGCCTTCTCTGTGGCCAGGGCTGGGCAGAAAGGCTACCATCACCGCACTGAGATCAACAA
GAAGATCTACAAGATTGGCCAGGGCTACCTGATCAAGGACGGCAAGCTAATCAAGAACAA
CGCCTCCACCGACTATGACCTGTCTGACAAGAGCATCAACCCTCTGGGTGGCTTTGTCCA
CTACGGCGAAGTGACCAATGACTTTGTCATGCTGAAAGGCTGTGTGGTGGGGACCAAGAA
GCGAGTGCTCACCCTCCGCACTTGCTGGTGCAGACCAAACGGCGGGCCCTGGAGAAGATT
GACCTTAAGTTTATCGACACCACCTCCAAGTTTGGCCATGGCCGCTTCCAGACCGTGGAG
GAGAAGAAAGCATTCATGGGACCACTCAAGAAAGACCGGATGAAGAAGGAGCCTAA
>Chiroptera_Mylu_L3
TCTCACCGGAAGTTCTCCGCTCAGGCATGGGTCCCTGGGCTTCTTGCCTCGGAAGCGCAG
CAGCCGGCACCGCGGGAAGGTGAAGAGCTTCCCCAAGGATGACTCCTCCAAGCCTGTCCA
CCTCACAGCATTCCTGGGCTACAAGGCCGGCATGACCCACATCGTGCGGGAGGTCGACAG
GCCAGGATCCAAGGTGAACAAGAAGGAAGTTGTGGAGGCTGTGACCATTGTGGAGACCCC
GCCCATGGTGGTTGTGGGCATTGTGGGCTACGTGGAAACCCCTCGGGGCCTCCGGACCTT
CAAAACCATCTTTGCTGAGCATATCAGTGATGAGTGCAAAAGGCGCTTTTATAAGAACTG
GCATAAGTCTAAGAAGAAGGCCTTCACCAAATACTGCAAGAAGTGGCAGGATGACGATGG
CAAGAAGCAGCTGGAGAAGGACTTCAACAGCATGAAGAAGTACTGCCAGGTCATCCGCGT
CATCGCCCACACCCAGATGCGCCTGCTTCCTCTGCGCCAGAAGAAGGCCCACCTCATGGA
GATCCAGGTGAACGGAGGCACGGTGGCCGAGAAACTGGACTGGGCCCGGGAGAGGCTAGA
GCAGCAGGTCCCTGTGAACCAGGTGTTTGGACAGGACGAGATGATTGATGTCATTGGAGT
GACCAAGGGCAAAGGCTACAAAGGGGTCACCAGCCGCTGGCACACCAAGAAGCTGCCACG
CAAGACCCACAGGGGGCTGCGGAAGGTTGCCTGTATCGGGGCGTGGCATCCTGCCCGGGT
GGCCTTCTCTGTGGCCAGGGCTGGGCAGAAAGGCTACCATCACCGCACTGAGATCAACAA
GAAGATCTACAAGATTGGCCAGGGCTACCTGATCAAGGACGGCAAGCTAATCAAGAACAA
CGCCTCCACCGACTATGACCTGTCTGACAAGAGCATCAACCCTCTGGGTGGCTTTGTCCA
CTACGGCGAAGTGACCAATGACTTTGTCATGCTGAAAGGCTGTGTGGTGGGAACCAAGAA
GCGAGTGCTCACCCTCCGCACTTGCTGGTGCAGACCAAACGGCGGGCCCTGGAGAAGATT
GACCTTAAGTTTATCGACACCACCTCCAAGTTTGGCCATGGCCGCTTCCAGACAATGGAG
GAGAAGAAAGCATTCATGGGACCACTCAAGAAAGACCGGATGAAGAAGGAGTCTAA
>Chiroptera_Mylu_1_L3
TCTCACCGGAAGTTCTCCGCTCAGGCATGGGTCCCTGGGCTTCTTGCCTCGGAAGCGCAG
CAGCCGGCACCGCGGGAAGGTGAAGAGCTTCCCCAAGGATGACTCCTCCAAGCCTGTCCA
CCTCACAGCATTCCTGGGCTACAAGGCCGGCATGACCCACATCGTGCGGGAGGTCGACAG
GCCAGGATCCAAGGTGAACAAGAAGGAAGTTGTGGAGGCTGTGACCATTGTGGAGACCCC
GCCCATGGTGGTTGTGGGCATTGTGGGCTACGTGGAAACCCCTCGGGGCCTCCGGACCTT
CAAAACCATCTTTGCTGAGCATATCAGTGATGAGTGCAAAAGGCGCTTTTATAAGAACTG
GCATAAGTCTAAGAAGAAGGCCTTCACCAAATACTGCAAGAAGTGGCAGGATGACGATGG
CAAGAAGCAGCTGGAGAAGGACTTCAACAGCATGAAGAAGTACTGCCAGGTCATCCGCGT
CATCGCCCACACCCAGATGCGCCTGCTTCCTCTGCGCCAGAAGAAGGCCCACCTCATGGA
GATCCAGGTGAACGGAGGCACGGTGGCCGAGAAACTGGACTGGGCCCGGGAGAGGCTAGA
GCAGCAGGTCCCTGTGAACCAGGTGTTTGGACAGGACGAGATGATTGATGTCATTGGAGT
GACCAAGGGCAAAGGCTACAAAGGGGTCACCAGCCGCTGGCACACCAAGAAGCTGCCACG
CAAGACCCACAGGGGGCTGCGGAAGGTTGCCTGTATCGGGGCGTGGCATCCTGCCCGGGT
GGCCTTCTCTGTGGCCAGGGCTGGGCAGAAAGGCTACCATCACCGCACTGAGATCAACAA
GAAGATCTACAAGATTGGCCAGGGCTACCTGATCAAGGACGGCAAGCTAATCAAGAACAA
CGCCTCCACCGACTATGACCTGTCTGACAAGAGCATCAACCCTCTGGGTGGCTTTGTCCA
CTACGGCGAAGTGACCAATGACTTTGTCATGCTGAAAGGCTGTGTGGTGGGAACCAAGAA
GCGAGTGCTCACCCTCCGCACTTGCTGGTGCAGACCAAACGGCGGGCCCTGGAGAAGATT
GACCTTAAGTTTATCGACACCACCTCCAAGTTTGGCCATGGCCGCTTCCAGACAATGGAG
GAGAAGAAAGCATTCATGGGACCACTCAAGAAAGACCGGATGAAGAAGGAGTCTAA
>Chiroptera_Ptal_L3
TATGACAAAAGGGATCCTAATCAAGCATGGGTCCCTGGGCTTCTTGCCTCGGAAGCGCAG
CAGCCGGCATCGTGGGAAGGTGAAGAGCTTCCCCAAGGATGACCCATCCAAGCCTGTTCA
CCTCACAGCCTTCCTGGGCTACAAGGCTGGCATGACTCACATTGTGCGTGAAGTCGATAG
GCCAGGATCCAAGGTGAACAAGAAGGAAGTTGTGGAGGCTGTGACCATTGTGGAGACGCC
ACCCATGGTGGTGGTGGGCATCGTGGGCTACGTGGAAACCCCCCGAGGGCTTCGTACCTT
CAAGACCATCTTTGCTGAGCATATCAGTGACGAGTGCAAAAGGCGCTTCTATAAGAACTG
GCACAAATCTAAGAAGAAGGCTTTCACCAAATACTGCAAGAAGTGGCAGGATGACGATGG
CAAGAAGCAGCTGGAGAAGGACTTCAACAGCATGAAGAAGTACTGCCAGGTCATCCGTGT
CATCGCCCACACCCAGATGCGCCTGCTTCCTCTGCGCCAGAAGAAGGCCCACCTCATGGA
AATCCAGGTGAATGGAGGCACGGTGGCTGAAAAACTGGACTGGGCCCGCGAGAGGCTGGA
GCAGCAGGTCCCCGTAAACCAAGTGTTTGGACAGGACGAGATGATCGATGTCATTGGGGT
GACCAAGGGCAAAGGCTACAAAGGCGTCACCAGCCGCTGGCACACCAAGAAGCTGCCCCG
CAAGACCCACCGGGGGCTGCGCAAGGTTGCCTGTATTGGGGCGTGGCATCCTGCCCGAGT
GGCCTTCTCTGTGGCCCGGGCTGGGCAGAAAGGCTACCATCACCGCACCGAGATCAACAA
GAAGATCTATAAGATCGGCCAGGGCTACCTCATCAAGGATGGCAAGCTGATCAAGAACAA
CGCCTCCACTGATTACGACCTGTCTGACAAGAGCATCAATCCTCTGGGTGGCTTTGTCCA
TTACGGTGAAGTGACCAACGATTTCGTCATGCTGAAAGGCTGTGTGGTGGGAACCAAAAA
GCGAGTGCTCACTCTCCGCACTTGCTGGTACAGACCAAACGGCGGGCCCTTGAAAAGATT
GACCTGAAGTTCATCGACACCACCTCCAAGTTTGGCCACGGCCGCTTCCAGACAGTGGAG
GAGAAGAAAGCATTCATGGGACCACTTAAGAAAGACCGAATGAAGAAGGAGCTTAA
>Chiroptera_Ptva_L3
TCTCACAGGAAGTTCTCTGCTCAGGCATGGGTCCCTGGGCTTCTTGCCTCGGAAGCGCAG
CAGCCGGCATCGTGGGAAGGTGAAGAGCTTCCCCAAGGATGACCCATCCAAGCCTGTTCA
CCTCACAGCCTTCCTGGGCTACAAGGCTGGCATGACTCACATTGTGCGTGAAGTCGATAG
GCCAGGATCCAAGGTGAACAAGAAGGAAGTTGTGGAGGCTGTGACCATTGTGGAGACGCC
ACCCATGGTGGTGGTGGGCATCGTGGGCTACGTGGAAACCCCCCGAGGCCTTCGTACCTT
CAAGACCATCTTTGCTGAGCATATCAGTGACGAGTGCAAAAGGCGCTTCTATAAGAACTG
GCACAAATCTAAGAAGAAGGCTTTCACCAAATACTGCAAGAAGTGGCAGGATGACGATGG
CAAGAAGCAGCTGGAGAAGGACTTCAACAGCATGAAGAAATACTGCCAGGTTATCCGCGT
CATCGCCCACACCCAGATGCGCCTGCTTCCTCTGCGCCAGAAGAAGGCCCACCTCATGGA
AATCCAGGTGAATGGAGGCACAGTGGCTGAAAAACTGGACTGGGCCCGCGAGAGGCTGGA
GCAGCAGGTCCCCGTAAACCAAGTGTTTGGACAGGACGAGATGATCGATGTCATTGGGGT
GACCAAGGGCAAAGGCTACAAAGGCGTCACCAGCCGCTGGCACACCAAGAAGCTGCCCCG
CAAGACCCACCGGGGGCTGCGCAAGGTTGCCTGTATTGGGGCGTGGCATCCTGCCCGAGT
GGCCTTCTCTGTGGCCCGGGCTGGGCAGAAAGGCTACCATCACCGCACCGAGATCAACAA
GAAGATCTATAAGATCGGCCAGGGCTACCTCATCAAGGATGGCAAGCTGATCAAGAACAA
CGCCTCCACCGATTACGACCTGTCTGACAAGAGCATCAATCCTCTGGGTGGCTTTGTCCA
TTACGGTGAAGTGACCAACGATTTCGTCATGCTGAAAGGCTGTGTGGTGGGAACCAAGAA
GCGAGTGCTCACTCTCCGCACTTGCTGGTACAGACCAAACGGCGGGCCCTTGAAAAGATT
GACCTGAAGTTCATCGACACCACCTCCAAGTTTGGCCACGGCCGCTTCCAGACAGTGGAG
GAGAAGAAAGCATTCATGGGACCACTTAAGAAAGACCGAATGAAGAAGGAGCTTAA
>Chiroptera_Rhfe_1_L3
TCTCACAGGAAGTTCTCCGCTCAGGCATGGGTCCCTGGGCTTCTTGCCTCGGAAGCGCAG
CAGCCGGCACCGCGGGAAAGTGAAGAGCTTCCCCAAGGATGACCCCTCCAAGCCTGTCCA
CCTCACAGCATTCCTGGGCTACAAGGCTGGCATGACCCACATCGTGCGGGAGGTCGATAG
GCCAGGGTCCAAGGTGAACAAAAAGGAAGTCGTGGAGGCTGTGACCATTGTAGAGACGCC
ACCCATGGTGGTGGTGGGCATTGTGGGCTACGTGGAAACCCCTCGAGGCCTCCGTACCTT
CAAGACCATCTTTGCTGAGCACATCAGTGATGAGTGCAAAAGGCGCTTCTATAAGAACTG
GCATAAATCTAAGAAGAAGGCCTTTACCAAGTACTGCAAGAAGTGGCAGGATGATGATGG
CAAGAAACAGCTGGAGAAGGACTTCAACAGCATGAAGAAGTACTGCCAGGTCATCCGCGT
CATCGCCCACACCCAGATGCGCCTGCTTCCTCTACGCCAGAAGAAGGCCCACCTCATGGA
GATCCAGGTGAATGGAGGCACAGTGGCTGAAAAACTGGACTGGGCCCGTGAGAGGCTAGA
GCAACAGGTCCCTGTGAACCAAGTGTTTGGACAGGATGAGATGATCGACGTCATCGGGGT
CACCAAAGGCAAAGGCTACAAAGGGGTCACCAGCCGCTGGCACACCAAGAAGCTGCCCCG
CAAGACCCACCGAGGGCTGCGCAAGGTGGCCTGTATTGGGGCGTGGCATCCTGCCCGCGT
GGCCTTCTCGGTGGCCCGGGCTGGGCAGAAAGGCTACCATCACCGCACTGAGATCAACAA
GAAGATCTACAAGATTGGCCAGGGCTACCTCATCAAGGATGGCAAACTCATCAAGAACAA
CGCCTCCACCGATTACGACCTGTCTGACAAGAGCATCAACCCTCTGGGCGGCTTTGTCCA
TTACGGTGAAGTGACCAATGACTTTGTCATGCTGAAAGGCTGTGTGGTGGGAACCAAGAA
GCGGGTGCTCACTCTCCGCACTTGCTGGTGCAGACCAAACGGCGGGCCCTGGAGAAGATT
GACCTGAAGTTCATCGACACCACGTCCAAGTTTGGCCATGGCCGCTTCCAGACTGTGGAG
GAGAAGAAAGCATTCATGGGACCACTTAAGAAAGACCGAATGAGGAAGGAGCGTAG
>Chondrichthyes_Caca_L3
TCTCATCGCAAGTTCTCGGCCCAGACACGGTTCTCTGGGCTTCCTGCCCCGCAAGAGGAG
CTGCAGACACAGGGGCAAGGTGAAGAGCTTCCCCAAGGATGATTCATCCAAACCCATCCA
TCTGACTGCCTTCCTGGGCTACAAGGCTGGCATGACCCACATTGTCCGTGAGGTTGACAG
ACCTGGTTCAAAGGTGAACAAGAAGGAGGTGGTAGAGGCAGTGACAGTAATTGAAACTCC
TCCAATGGTAATCGTTGGTCTTGTTGGCTATATTGAGACTCCCCGTGGACTCCGTACCTT
TAAGACTGTCTTTGCTGAGCACATCAGTGATGAATGCAAGCGACGCTTCTACAAGAACTG
GTACAAATCAAAGAAGAAGGCTTTCACCAAATACTGCAAGAAATGGCAGGATGAAGATGG
CAAGAAACAGTTGGAGAAGGACTTCAACAGCATGAAGAAGTACTGCCAGGTTATTCGCAT
CATTGCTCACACACAGATGCGCCTGCTCCCTTTGCGTCAGAAGAAGTCTCACATCATGGA
GATCCAGCTGAATGGTGGGACAATCTCAGAGAAAGTTGATTGGGCAAGAGAAAAACTGGA
ACAGCAGGTTGCTGTCAACTTGGTGTTTGGTCAGGATGAGATGATTGATGTCATTGGTGT
AACTAAAGGCCATGGCTTCAAAGGGGTCACCAGTCGTTGGCACACAAAGAAGCTGCCAAG
GAAGACTCATAAGGGGCTGCGTAAAGTTGCCTGTATTGGAGCTTGGCATCCTGCTCGTGT
GGCTTTCTCTGTTGCCCGTGCAGGTCAAAAGGGCTACCACCACCGCACCGAGATTAACAA
GAAGGTCTACAGGATTGGAGCAGGTTACCAAACCAAGGATGGCAAGTTAGTGAAGAACAA
TGCTTCTACAGAGTATGACCTGACAGACAAGAGCATCAACCCCCTGGGAGGATTTCCTCA
CTATGGTGAAGTGACCAATGACTTTGTGATGGTGAAAGGTTGTGTTATTGGTACCAAGAA
GCGTGTCCTCACACTGCGCACCTATTGGTGCAGACCAACCGCCGTGCTGCGGAAAAGATC
GACCTGAAGTTCATCGACACCTCTTCCAAGTTTGGTCATGGCCGCTTCCAGACCATTGAG
GAGAAGAAGGCATTTATGGGACCATTGAAGAAGGATCGAATGAAGAGACTGCATAA
>Chondrichthyes_Scto_L3
------------------------------------------------------------
------------------------------------------------------------
------------------------------------------------------------
------------------------------------------------------------
------------------------------------------------------------
------------------------------------------------------------
------------------------------------------------------------
------------------------------------------------------------
----------------ATGCGCCTGCTCCCCTTGCGTCAGAAGAAGTCTCACATCATGGA
GATCCAGTTGAACGGTGGCACAATCGCAGAGAAGGTTGATTGGGCAAGAGAGAAACTGGA
ACAGCAGGTCGCTATCAACTTGGTGTTTGGTCAGGATGAGATGATTGATGTCATTGGTGT
GACCAAAGGCCATGGCTTCAAAGGGGTTACCAGTCGTTGGCACACAAAGAAGTTGCCAAG
GAAAACTCATAAGGGGCTGCGCAAGGTCGCCTGTATTGGAGCTTGGCATCCTGCTCGTGT
AGCTTTCTCTGTTGCTCGTGCAGGTCAGAAGGGCTACCACCACCGCACAGAGATTAATAA
GAAGATCTACAGGATTGGAGCAGGTTACCAAACCAAGGATGGCAAATTGGTGAAGTCCAA
TGCTTCCACTGAATATGACCTGACAGACAAGAGCATCAACCCCCTGGGAGGATTTCCTCA
CTATGGTGAAGTGACCAATGACTTTGTGATGGTGAAGGGCTGTGTTATCGGCACCAAGAA
GCGTGTGCTCACACTGCGCACATGTTGGTGCAGACCAGCCGTCGTGCCGGAGAGAAAATT
GACCTGAAGTTCATCGACACTTCTTCCAAGTTTGGCCATGGCCGCTTCCAGACCATTGAA
GAGAAGAAGGCATTTATG--------------------------------------
>Crocodilia_Almi_2_L3
TCCCATCGCAAGTTCTCGGCGCCGGCACGGCCACCTGGGCTTCCTCCCGCACAAGAGAAG
CCGTCGCCACCGCGGGAAGGTGAAGACCTGGCCTAAGGATGACCCCAGCAAGCCGGTCCA
CCTGACGGCCTTCCTGGGCTACAAAGCGGGCATGACGCACACCTTGCGAGAAGTGCACAG
GCCGGGGCTGAAGGTGTCCAAGAGGGAGGAGGTGGAAGCGGTGACGATCGTGGAGACCCC
CCCACTGGTCGTGGTGGGGCTGGTGGGCTACATCCACACGCCCCGCGGGCTCAGGAACTT
CAAGACCATTTTCTCCGAGCACATCAGCGACGAGTGCCGGCGGCGCTTCTACAAGAACTG
GCACAAGAGCAAGAAGAAGGCCTTCACCAAGTACTGCAAGAAGTGGCAGAGTGAGGACGG
GAAGAAGCAGCTGGAGAAGGACTTTGCTGCCATAAAGAAGTACTGCAAGGTCATTCGGGT
CATCGTACACACGCAGATGAAGCTGCTGCCGCTGCAGCAGAAAAAGGCCCACGTGATGGA
GATCCAGCTGAACGGCGGGACGGTGGCTGACAAGGTGGACTGGGTGCGCGAGAGGCTGGA
GAAGCAGGTCTCCGTGCATACGGTCTTCAGCCAGAACGAGATGGTCGACGTCATTGGGGT
GACCAAGGGGCGCGGGATGAAAGGGGTGACAAGCCGGTGGCACGCCAAGAAGCTCCCGAG
GAAAACCCACAAAGGCTTACGCAAGGTTGCCTGCATTGGAGCCTGGCACCCAGCCCGGGT
TGGCTACTCCATCGCCCGAGCTGGCCAGAAGGGCTATCACCATCGCACGGAGCTCAACAA
GAAGATTTACCGCCTCGGCCGCGGGGTCCGTGTAGAGGACGGCAAGGTGGTGAAGAACAA
CGCCGCGACCAACTACGATGTGACCGAGAAGACCATCACGCCGCTGGGAGGATTCCCTCG
CTACGGCGAAGTGAACAATGACTTCGTCATGCTGAAGGGCTGCGTGGTGGGCACCAAGAA
GCGGGTGCTGACTCTCAGGACCTTCTGGTTCACACAAAACGCCGGGAGCTGGAAGCCGTT
GAGCTGAAGTTCATCGATACCACTTCCAAGTTCGGCCATGGCTGCTTCCAGACGGCGCAG
GAGAAGAGAGCGTTCATGGGTCCCCAGAAGAAACACTTGGTGAAGGGGAAGCAGGA
>Crocodilia_Alsi_L3
TCCCACCGCAAGTTCTCAGCTCAGACATGGATCTCTGGGCTTCCTGCCACGCAAGCGCAG
CCGTAGACATCGGGGCAAAGTGAAGAGCTTTCCCAAGGATGACCCCAACAAGCCTGTCCA
CCTCACTGCATTTCTTGGCTACAAGGCTGGCATGACCCACATTGTCCGGGAAGTTGACAG
GCCTGGATCCAAGGTGAACAAGAAGGAAGTGGTAGAAGCAGTCACTGTAGTAGAGACTCC
TCCCATGGTAATTGTGGGCATCGTGGGCTATGTGGAGACTCCTCGTGGCCTCCGTACCTT
CAAGACCATCTTTGCTGAGCATATCAGTGATGAGTGCAAGCGTCGCTTCTACAGGAACTG
GCACAAGTCCAAGAAGAAGGCCTTCACCAAGTATTGTAAGAAGTGGCAGGATGAGGAGGG
CAAAAAGCAGCTGGAGAAAGATTTCAGTAGCATGAAGAAATACTGCCAGGTTATCCGGGT
CATAGCTCACACACAGATGCGCTTGCTTCCCCTGCGTCAGAAGAAGTCTCACCTAATGGA
GATCCAAGTGAATGGTGGCAGTGTTGCTGAGAAAGTGGACTGGGCTCGAGAGAAGCTAGA
ACAGCAGGTGCCAGTGTCAGCTGTTTTTGGCCAAGATGAGATGATAGATGTCATTGGTGT
CACCAAGGGCAAAGGGTACAAAGGTGTTACTAGCCGTTGGCACACCAAAAAACTGCCCCG
CAAGACTCACAGGGGTCTGCGCAAGGTAGCCTGTATTGGCGCTTGGCATCCTGCTCGTGT
GGCTTTCTCCGTGGCCCGAGCTGGCCAGAAGGGATACCACCACCGTACTGAAATCAATAA
GAAGATCTACAAGATTGGCCAGGGTTACCAGATCAAGGATGGCAAGCTGATCAAAAACAA
TGCATCAACTGATTATGATCTGTCTGACAAGAGCATTAACCCTCTGGGAGGTTTTGTCCA
CTATGGAGAAGTGACCAATGACTTCATCATGCTGAAAGGCTGTGTTGTTGGGACCAAGAA
GAGGGTCCTAACCCTGCGTACCTACTTGTGCAGACCAAACGTCGGGCCCTGGAGAAGATT
GACTTGAAGTTTATTGACACAACTTCCAAATTTGGTCATGGCCGCTTCCAGACTGCTGAG
GAGAAGAAGGCCTTCATGGGACCACTTAAAAAAGATCGGATGAAGAGACAGCCTAA
>Crocodilia_Alsi_1_L3
TCCCACCGCAAGTTCTCAGCTCAGACATGGATCTCTGGGCTTCCTGCCACGCAAGCGCAG
CCGTAGACATCGGGGCAAAGTGAAGAGCTTTCCCAAGGATGACCCCAACAAGCCTGTCCA
CCTCACTGCATTTCTTGGCTACAAGGCTGGCATGACCCACATTGTCCGGGAAGTTGACAG
GCCTGGATCCAAGGTGAACAAGAAGGAAGTGGTAGAAGCAGTCACTGTAGTAGAGACTCC
TCCCATGGTAATTGTGGGCATCGTGGGCTATGTGGAGACTCCTCGTGGCCTCCGTACCTT
CAAGACCATCTTTGCTGAGCATATCAGTGATGAGTGCAAGCGTCGCTTCTACAGGAACTG
GCACAAGTCCAAGAAGAAGGCCTTCACCAAGTATTGTAAGAAGTGGCAGGATGAGGAGGG
CAAAAAGCAGCTGGAGAAAGATTTCAGTAGCATGAAGAAATACTGCCAGGTTATCCGGGT
CATAGCTCACACACAGATGCGCTTGCTTCCCCTGCGTCAGAAGAAGTCTCACCTAATGGA
GATCCAAGTGAATGGTGGCAGTGTTGCTGAGAAAGTGGACTGGGCTCGAGAGAAGCTAGA
ACAGCAGGTGCCAGTGTCAGCTGTTTTTGGCCAAGATGAGATGATAGATGTCATTGGTGT
CACCAAGGGCAAAGGGTACAAAGGTGTTACTAGCCGTTGGCACACCAAAAAACTGCCCCG
CAAGACTCACAGGGGTCTGCGCAAGGTAGCCTGTATTGGCGCTTGGCATCCTGCTCGTGT
GGCTTTCTCCGTGGCCCGAGCTGGCCAGAAGGGATACCACCACCGTACTGAAATCAATAA
GAAGATCTACAAGATTGGCCAGGGTTACCAGATCAAGGATGGCAAGCTGATCAAAAACAA
TGCATCAACTGATTATGATCTGTCTGACAAGAGCATTAACCCTCTGGGAGGTTTTGTCCA
CTATGGAGAAGTGACCAATGACTTCATCATGCTGAAAGGCTGTGTTGTTGGGACCAAGAA
GAGGGTCCTAACCCTGCGTACCTACTTGTGCAGACCAAACGTCGGGCCCTGGAGAAGATT
GACTTGAAGTTTATTGACACAACTTCCAAATTTGGTCATGGCCGCTTCCAGACTGCTGAG
GAGAAGAAGGCCTTCATGGGACCACTTAAAAAAGATCGGATGAAGAGACAGCCTAA
>Crocodilia_Gaga_L3
TCCCATCGCAAGTTCTCAGCTCAGACATGGATCTCTGGGCTTCCTGCCACGCAAGCGCAG
TCGTAGACATCGGGGCAAAGTGAAGAGCTTTCCCAAGGATGACCCCACCAAACCTGTCCA
CCTCACTGCATTTCTTGGCTACAAGGCTGGCATGACCCACATTGTCCGGGAAGTTGACAG
GCCTGGATCCAAGGTGAACAAGAAGGAAGTGGTAGAAGCAGTCACTGTAGTAGAGACTCC
TCCCATGGTAATTGTGGGCATTGTGGGCTATGTGGAGACTCCTCGTGGCCTCCGTACCTT
CAAGACCATCTTTGCTGAGCATATCAGTGATGAGTGCAAGCGTCGCTTCTACAGGAACTG
GCACAAGTCCAAGAAGAAGGCCTTCACCAAGTATTGTAAGAAGTGGCAGGATGAGGAGGG
CAAAAAGCAGCTGGAGAAAGATTTCAGTAGCATGAAGAAATACTGCCAGGTTATCCGGGT
CATAGCTCACACACAGATGCGCTTGCTTCCCCTGCGACAGAAGAAGTCTCACCTCATGGA
GATCCAAGTGAATGGTGGCAGTGTTGCTGAGAAAGTGGACTGGGCTCGAGAGAAGCTAGA
ACAGCAGGTGCCAGTGTCAACTGTTTTTGGCCAAGATGAGATGATAGATGTCATTGGTGT
CACCAAGGGAAAAGGGTACAAAGGTGTCACTAGCCGTTGGCACACCAAAAAGCTGCCCCG
CAAGACTCACAGGGGTCTGCGCAAGGTAGCCTGTATTGGCGCTTGGCATCCCGCTCGTGT
AGCTTTCTCCGTGGCCAGAGCTGGCCAGAAGGGATACCACCACCGTACCGAAATCAATAA
GAAGATCTACAAGATTGGCCAGGGTTACCAGATCAAGGATGGCAAGCTGATCAAAAACAA
TGCATCAACTGATTATGATTTGTCTGACAAGAGCATTAACCCTCTGGGAGGTTTTGTCCA
CTATGGAGAAGTGACCAATGACTTCATCATGCTGAAAGGCTGTGTTGTTGGGACCAAGAA
GAGGGTCCTAACCCTGCGTACCTACTTGTGCAGACCAAACGTCGGGCCCTGGAGAAGATT
GACTTGAAGTTTATTGACACAACTTCCAAATTTGGTCATGGCCGCTTCCAGACTGCTGAG
GAGAAGAAGGCCTTCATGGGACCACTTAAAAAAGATCGGATGAGGAGACAGCCTAA
>Metatheria_Gyle_L3
TCTCATGGGAAACTCTTAGCTTGGGCATGGGTCTCTGGGCTTCCTGCCTCGAAAAAGAAG
TAGCAGGCACAGGGGAAAGGTGAAGAGTTTCCCCAAAGATGACCCCACCAAGCCCATCCA
CCTGACAGCCTTTCTGGGCTATAAGGCCGGCATGACCCACATCGTGCGAGAGGTGGACAG
GCCTGGCTCGAAGGTGAACAAGAAGGAAGTTGTGGAGGCTGTCACCATTGTGGAGACGCC
CCCCATGGTCATCGTAGGCATTGTGGGCTATGTGCAGACCCCCCGCGGCCTTCGCAGCTT
CAAAACCATCTTTGCTGAGCACATCAGTGATGAATGTAAGAGGCGATTCTATAAGAACTG
GCATAAGTCCAAGAAGAAGGCCTTCACCAAGTACTGCAAGAAGTGGCAGGATGATGACGG
CAAAAAGCAGCTGGAGAAAGACTTCAGTAGCATGAAGAAATACTGCCAGGTGATCCGCGT
CATTGCCCACACTCAGATGCGCCTGCTCCCTCTAAGGCAGAAGAAGTCCCACCTGATGGA
GATCCAGGTGAATGGTGGCAGTGTGGCCGAGAAGCTGGACTGGGCCCGTGAGAAGCTGGA
GCAGCAGGTGCCCGTGTCCACTGTGTTTGGGCAGGACGAGATGATTGACGTCATTGGAGT
GACCAAGGGGAAGGGCTACAAAGGTGTCACCAGCCGCTGGCACACAAAGAAACTGCCCCG
AAAAACCCACCGAGGCCTGCGTAAAGTGGCGTGTATTGGAGCTTGGCACCCTGCCCGAGT
GGCCTTCTCTGTAGCTAGAGCTGGTCAGAAGGGCTACCACCATCGCACCGAGATCAACAA
AAAGATCTACAAGATTGGCCAGGGCTACCAGATCAAGGATGGCAAGCTGATCAAAAATAA
CGCCTCCACTGATTATGATCTGTCTGACAAGAGCATCAACCCTCTGGGAGGCTTCGTTCA
CTACGGTGAAGTGACCAATGACTTTATCATGCTGAAAGGCTATGTCGTTGGGACCAAGAA
GCGAGTCCTCACACTGAGGATCTTCTGGTACAGACCAAACGCCGTGCCCTAGAGAAGATT
GACTTGAAGTTTATCGACACCACCTCCAAGTTTGGTCATGGCCGGTTCCAGACCGTGGAG
GAGAAGAAAGCTTTCATGGGACCACTCAAAAAAGACCGTGTGAAGAAGCTGCCTAG
>Metatheria_Trvu_L3
TCCCACAGGAAGTTCTCTGCTCAGGCATGGGTCTCTGGGCTTCCTGCCCCGGAAGAGAAG
CAGCAGGCACCGGGGAAAGGTGAAGAGCTTCCCTAAAGATGACCCCACCAAACCCATCCA
CCTGACGGCCTTTCTGGGATATAAGGCAGGCATGACCCACATCGTTCGAGAGGTGGACAG
GCCTGGCTCAAAGGTCAACAAAAAGGAAGTGGTTGAGGCCGTCACCATCGTGGAAACGCC
CCCCATGGTCATTGTAGGCATTGTGGGCTATGTGCAAACCCCACGAGGCCTGCGGAGCTT
CAAAACCATCTTTGCTGAGCACATCAGTGATGAGTGTAAGAGGCGGTTCTATAAGAACTG
GCATAAGTCCAAGAAGAAGGCCTTCACCAAGTACTGCAAAAAGTGGCAGGATGATGATGG
CAAAAAGCAGTTGGAGAAAGACTTCAACAGCATGAAGAAGTACTGCCAGGTGATCCGCGT
CATTGCCCACACCCAGATGCGGCTGCTCCCTCTGAGGCAGAAAAAGTCTCACCTGATGGA
GATCCAGGTGAATGGTGGCAGTGTGGCTGAGAAACTTGACTGGGCCCGCGAGAAGCTGGA
GCAGCAGGTGCCAGTGTCCACTGTGTTTGGGCAGGATGAGATGATTGATGTCATTGGAGT
GACCAAGGGCAAGGGTTACAAAGGTGTCACCAGCCGCTGGCACACAAAGAAACTTCCCCG
AAAAACCCACCGAGGACTGCGTAAGGTGGCATGTATTGGAGCTTGGCATCCGGCCCGTGT
AGCCTTCTCTGTGGCTCGAGCCGGTCAGAAGGGCTACCACCATCGCACCGAGATCAACAA
AAAGATCTACAAGATTGGCCAGGGCTACCAGATAAAGGATGGCAAGCTGATCAAGAACAA
TGCCTCCACTGATTATGATCTTTCTGACAAGAGCATCAACCCTCTGGGAGGCTTTGTCCA
CTATGGTGAGGTGACCAATGACTTTATCATGCTAAAAGGCTGTGTCGTCGGGACCAAGAA
GCGTGTCCTCACCCTGCGAATCTGCTGGTACAGACCAAACGTCGCGCCCTGGAGAAGATT
GACCTGAAATTTATTGACACCACCTCCAAATTTGGCCACGGTCGGTTCCAGACTGTGGAA
GAGAAGAAAGCTTTCATGGGACCACTCAAAAAAGACCGAGTGAAGAAGCTGCCTAA
>Pholidota_Maja_L3
TCTCACAGGAAGTTTTCTGCTCAGACATGGGTCCCTGGGCTTCTTACCTCGGAAACGCAG
CAGCCGGCACCGTGGGAAAGTGAAGAGCTTCCCCAAGGATGACCCTTCCAAGCCCGTCCA
CCTCACAGCCTTTCTGGGCTACAAGGCTGGCATGACCCACATTGTGCGGGAGGTCGATAG
GCCGGGATCCAAGGTGAACAAGAAGGAAGTTGTGGAGGCGGTGACCATTGTGGAGACACC
CCCCATGGTGGTTGTGGGAATTGTGGGCTACGTGGAAACCCCTCGAGGCCTCCGTACCTT
CAAGACAGTCTTTGCCGAGCACATCAGTGAAGAGTGCAAGAGGCGCTTCTATAAGAACTG
GCATAAATCTAAGAAGAAGGCCTTCACCAAATACTGCAAGAAGTGGCAGGATGACGACGG
CAAAAAGCAGTTGGAGAAGGACTTCAGCAGCATGAGGAAGTACTGTCAGGTCATCCGCGT
CATCGCCCACACCCAGATGCGCCTGCTTCCTCTACGCCAGAAGAAGGCCCACCTCATGGA
GATCCAGGTGAACGGAGGCACAGTGGCGGAGAAACTGGACTGGGCCCGCGAGAGGCTTGA
GCAGCAGGTCCCTGTGAACCAGGTGTTCGGGCAGGATGAGATGATTGATGTCATTGGAGT
CACCAAGGGCAAAGGCTACAAGGGGGTCACCAGCCGCTGGCACACTAAGAAGCTCCCCCG
CAAGACCCACAGAGGGCTTCGGAAGGTTGCCTGCATTGGGGCCTGGCATCCTGCACGAGT
GGCGTTCTCTGTGGCTCGGGCTGGGCAGAAAGGCTATCATCACCGCACCGAGATCAATAA
GAAGATCTACAAGATCGGCCAGGGCTACCTCATCAAGGACGGCAAACTGATCAAGAACAA
CGCCTCCACTGATTATGATCTTTCGGACAAGAGCATCAACCCTCTGGGTGGCTTTGTCCA
CTATGGTGAAGTGACCAATGACTTTGTCATGCTGAAAGGCTGTGTGGTGGGGACCAAGAA
GCGAGTGCTCACCCTCCGCACCTGCTGGTGCAGACCAAACGGCGGGCCCTGGAGAAGATT
GACCTGAAGTTCATTGACACCACCTCCAAGTTTGGCCATGGCCGCTTCCAGACAATGGAG
GAGAAGAAAGCATTCATGGGGCCGCTGAAGAAAGACCGAATGAAGAAGGAGCTTAG
>Pholidota_Mape_L3
TCTCACAGGAAGTTTTCTGCTCAGGCATGGGTCCCTGGGCTTCTTGCCTCGGAAACGCAG
CAGCCGGCACCGTGGGAAAGTGAAGAGCTTCCCCAAGGATGACTCTTCCAAGCCCGTCCA
CCTCACAGCCTTTCTGGGCTACAAGGCTGGCATGACCCACATTGTGCGGGAGGTCGATAG
GCCAGGATCCAAGGTGAACAAGAAGGAAGTTGTGGAGGCGGTGACCATTGTGGAGACACC
TCCCATGGTGGTTGTGGGAATTGTGGGCTATGTGGAAACCCCTCGAGGCCTCCGTACCTT
CAAGACAGTCTTCGCCGAGCACATCAGTGAAGAGTGCAAGAGGCGCTTCTATAAGAACTG
GCATAAGTCTAAGAAGAAGGCCTTCACCAAGTACTGCAAGAAGTGGCAGGATGACGACGG
CAAAAAACAGTTGGAGAAGGACTTCAGCAGCATGAAGAAGTACTGTCAGGTCATCCGCGT
CATCGCCCACACCCAGATGCGCCTGCTTCCTCTACGTCAGAAGAAGGCCCACCTCATGGA
GATCCAGGTGAACGGAGGCACAGTGGCTGAGAAACTGGACTGGGCCCGCGAGAGGCTTGA
GCAGCAGGTCCCTGTGAACCAGGTGTTCGGACAGGATGAGATGATTGATGTCATTGGAGT
CACCAAGGGCAAAGGCTATAAAGGGGTCACCAGCCGCTGGCACACTAAGAAGCTCCCCCG
CAAGACCCACAGAGGGCTTCGGAAGGTTGCCTGCATTGGGGCCTGGCATCCTGCACGAGT
GGCGTTCTCTGTGGCTCGGGCTGGGCAGAAAGGCTATCATCACCGCACCGAGATCAATAA
GAAGATCTACAAGATTGGCCAGGGCTACCTCATCAAGGACGGAAAACTGATCAAGAACAA
TGCCTCCACTGATTATGATCTCTCTGACAAGAGCATCAACCCTCTGGGTGGCTTTGTCCA
CTATGGTGAAGTGACCAATGACTTTGTCATGCTGAAGGGCTGCGTGGTGGGAACCAAGAA
GCGAGTGCTCACCCTCCGCACCTGCTGGTGCAGACCAAACGGCGGGCTCTGGAGAAGATT
GACCTGAAGTTCATTGACACCACCTCCAAGTTTGGCCATGGCCGCTTCCAGACTATGGAG
GAGAAGAAAGCATTCATGGGACCACTGAAGAAAGACCGAATGAAGAAGGAGCTTAG
>Pholidota_Phtr_L3
TCAGGCCACTGG---------CCAGCTGAACTATTTAGGTTCTCCCTCCTGAA-------
-------TTTTGAACAAGGACACAGAAGCTCCTATAAATTAGCTCTGGTAAGCAGACACA
GGAAATGATGGCAATGGATT---GGCTAGGCATGA--TATTCGGGTTGCCAGGTCGACAG
GGCAGGATCCAAGGCGAACAAGAAGGAAGTTGTGGAGGTGGTGACCATTGTGGAGACAGC
ACCCATGATGGTTGCGGGAATCCTGGGCTACG----------------------------
------------------------------------------------------------
------------------------------------------------------------
------------------------------------------------------------
-----------------TGCACCTGCTTCCTCTACGCCAGAAGAAGGCCCACCTCGTGGA
GATCCAGATGAATGGAGGCACAGTGGCTGAGAAACTGGTCTGGACCCACCAAAGGCTAGA
GCAGCAGGTCCCTGTGAACCAAGTGTTTGGGCAGGATGAGATGGTTCATGTCACTGG---
------------------------------------------------------------
------------------------------------------------------------
-------------------------------------------------G----------
----------------------GGCCACCTCATCAAGGACAGCAAACTGATCAAGAACAA
TGCCTCCACCAATTACGATCTGTCTGACAAGAGCACCAACCCTCTGGGTGGCTTTGCCCA
CTATGGAGAAGTGACCCATGATAAGGTCATGCTGAAAGGCTGTGTGGTGGGCACCCAGAA
ACCAG---------------------------------ACGGCAGGCCCTGGAGAAGTCT
GACTCAAAGGTCATCAACGCTACCTCCATGTTTGGCCACGGTCGCTTCCAGGCTATGACG
GAAAAGAAAACATTCATGGGACCACTTCAGAAAGGCCGAATGAAGAAGGAGTTTAA
>Primates_Gogo_L3
TCTCACAGAAAGTTCTCCGCTCAGACATGGGTCCCTGGGCTTCCTGCCTCGGAAGCGCAG
CAGCAGGCATCGTGGGAAGGTGAAGAGCTTCCCTAAGGATGACCCGTCCAAGCCGGTCCA
CCTCACAGCCTTCCTGGGATACAAGGCTGGCATGACTCACATCGTGCGGGAAGTCGACAG
GCCAGGATCCAAGGTGAACAAGAAGGAGGTGGTGGAGGCTGTGACCATTGTAGAGACGCC
ACCCATGGTGGTTGTGGGCATTGTGGGCTACGTGGAAACCCCTCGAGGCCTCCGGACCTT
CAAGACTGTCTTTGCTGAGCACATCAGTGATGAATGCAAGAGGCGTTTCTATAAGAATTG
GCATAAATCTAAGAAGAAGGCCTTTACCAAGTACTGCAAGAAATGGCAGGATGAGGATGG
CAAGAAGCAGCTGGAGAAGGACTTCAGCAGCATGAAGAAGTACTGCCAAGTCATCCGTGT
CATTGCCCACACCCAGATGCGCCTGCTTCCTCTGCGCCAGAAGAAGGCCCACCTGATGGA
GATCCAGGTGAACGGAGGCACCGTGGCCGAGAAGCTGGACTGGGCCCGCGAGAGGCTCGA
GCAGCAGGTACCTGTGAACCAAGTGTTTGGGCAGGATGAGATGATCGACGTCATCGGGGT
GACCAAGGGCAAAGGCTACAAAGGGGTCACCAGTCGTTGGCACACCAAGAAGCTGCCCCG
CAAGACCCACCGAGGCCTGCGCAAGGTGGCCTGTATTGGGGCATGGCATCCTGCTCGTGT
AGCCTTCTCTGTGGCACGCGCTGGGCAGAAAGGCTACCATCACCGCACTGAGATCAACAA
GAAGATCTATAAGATTGGCCAGGGCTACCTTATCAAGGACGGCAAGCTGATCAAGAACAA
TGCCTCCACTGACTATGACCTATCTGACAAGAGCATCAACCCTCTGGGTGGCTTTGTCCA
CTATGGTGAAGTGACCAATGACTTTGTCATGCTGAAAGGCTGTGTGGTGGGAACCAAGAA
GCGGGTGCTCACCCTCCGCACTTGCTGGTGCAGACGAAGCGGCGGGCTCTGGAGAAGATT
GACCTTAAGTTCATTGACACCACCTCCAAGTTTGGCCATGGCCGCTTCCAGACCATGGAG
GAGAAGAAAGCATTCATGGGACCACTCAAGAAAGACCGAATGAAGAAGGAGCTTAA
>Primates_Patr_L3
TCTCACAGAAAGTTCTCCGCTCAGACATGGGTCCCTCGGCTTCCTGCCTCGGAAGCGCAG
CAGCAGGCATCGTGGGAAGGTGAAGAGCTTCCCTAAGGATGACCCGTCCAAGCCGGTCCA
CCTCACAGCCTTCCTGGGATACAAGGCTGGCATGACTCACATCGTGCGGGAAGTCGACAG
GCCAGGATCCAAGGTGAACAAGAAGGAGGTGGTGGAGGCTGTGACCATTGTAGAGACACC
ACCCATGGTGGTTGTGGGCATTGTGGGCTACGTGGAAACCCCTCGAGGCCTCCGGACCTT
CAAGACTGTCTTTGCTGAGCACATCAGTGATGAATGCAAGAGGCGTTTCTATAAGAATTG
GCATAAATCTAAGAAGAAGGCCTTTACCAAGTACTGCAAGAAATGGCAGGATGAGGATGG
CAAGAAGCAGCTGGAGAAGGACTTCAGCAGCATGAAGAAGTACTGCCAAGTCATCCGTGT
CATTGCCCACACCCAGATGCGCCTGCTTCCTCTGCGCCAGAAGAAGGCCCACCTGATGGA
GATCCAGGTGAACGGAGGCACTGTGGCCGAGAAGCTGGACTGGGCCCGCGAGAGGCTCGA
GCAGCAGGTACCTGTGAACCAAGTGTTTGGGCAGGATGAGATGATCGACGTCATCGGGGT
GACCAAGGGCAAAGGCTACAAAGGGGTCACCAGTCGTTGGCACACCAAGAAGCTGCCCCG
CAAGACCCACCGAGGCCTGCGCAAGGTGGCCTGTATTGGGGCATGGCATCCTGCTCGTGT
AGCCTTCTCTGTGGCACGCGCTGGGCAGAAAGGCTACCATCACCGCACTGAGATCAACAA
GAAGATCTATAAGATTGGCCAGGGCTACCTTATCAAGGACGGCAAGCTGATCAAGAACAA
TGCCTCCACTGACTATGACCTATCTGACAAGAGCATCAACCCTCTGGGTGGCTTTGTCCA
CTATGGTGAAGTGACCAATGACTTTGTCATGCTGAAAGGCTGTGTGGTGGGAACCAAGAA
GCGGGTGCTCACCCTCCGCACTTGCTGGTGCAGACGAAGCGGCGGGCTCTGGAGAAGATT
GACCTTAAGTTCATTGACACCACCTCCAAGTTTGGCCATGGCCGCTTCCAGACCATGGAG
GAGAAGAAAGCATTCATGGGACCACTCAAGAAAGACCGAAAGAAGAAGGAGCTTAA
>Rodents_Chla_L3
TCTCACAGGAAGTTCTCTGCACAGACATGGGTCCTTGGGCTTTTTGCCTCGGAAGCGCAG
CAGCAGGCATCGAGGGAAGGTGAAGAGCTTCCCCAAAGATGACTCTTCCAAGCCCATCCA
CCTCACTGCCTTTCTGGGGTACAAGGCTGGCATGACGCACATCGTGCGCGAAGTGGATAG
GCCGGGATCCAAGGTGAACAAGAAGGAAGTGGTGGAGGCCGTGACCATTGTGGAGACACC
ACCTATGGTGGTTGTAGGTGTTGTGGGCTATGTGGAAACTCCTCGAGGCCTCCGGACCTT
CAAGACCGTCTTTGCAGAGCACATTAGTGATGAGTGCAAGAGGCGCTTCTATAAGAACTG
GCATAAATCTAAGAAGAAGGCCTTCACCAAGTACTGCAAGAAGTGGCAGGATGACATGGG
CAAGAAGCAGCTGGACAAGGACTTCAGCAGCATGAAGAAGTACTGCCAGGTCATCCGCAT
TATCGCCCACACCCAGATGCGCCTGCTGCCGCTCCGGCAGAAGAAGGCCCATCTCATGGA
GATCCAGGTGAATGGGGGCACTGTGGCCGAGAAGCTGGACTGGGCCCGGGAGAGGCTGGA
GCAGCAGATCCCTGTGAGCCAGGTGTTTGGGCAGGACGAGATGATCGACGTCATTGGGGT
GACCAAGGGCAAAGGCTACAAAGGGGTCACGAGTCGCTGGCACACCAAGAAGCTGCCCCG
CAAGACCCACCGAGGTCTGCGCAAGGTTGCCTGTATTGGAGCATGGCACCCTGCCCGAGT
GGCCTTCTCTGTGGCCCGTGCTGGTCAGAAGGGCTACCATCACCGCACAGAGATCAACAA
GAAGATCTACAAGATCGGTCAGGGCTACCTCATCAAGGATGGCAAGCTGATCAAGAACAA
CGCCTCTACTGACTATGACCTGTCTGACAAGAGCATCAATCCTCTGGGTGGCTTTGTCCA
CTACGGTGAAGTGACCAATGACTTCGTCATGCTGAAAGGCTGTGTGGTGGGGACCAAGAA
GCGGGTGCTCACCCTCCGCACTTGCTAGTGCAGACCAAACGGCGGGCTCTGGAGAAGATT
GACCTCAAGTTCATTGACACCACCTCCAAATTCGGCCACGGCCGCTTCCAGACCATGGAG
GAGAAGAAGGCGTTCATGGGACCACTTAAGAAAGACCGCATGAAGAAGGCGTGTAA
>Rodents_Ctso_L3
TCTCACAGGAAGTTCTCTGCTCAGACATGGGTCCTTGGGCTTCTTGCCACGGAAGCGCAG
CAGCAGGCATCGAGGCAAAGTGAAGAGCTTCCCTAAAGATGACCCTTCCAAGCCCATCCA
CCTCACAGCTTTTCTGGGCTACAAGGCTGGCATGACTCACATCGTGCGCGAAGTGGATAG
GCCAGGATCCAAGGTGAGCAAGAAAGAAGTTGTGGAGGCTGTAACTATCGTGGAGACACC
ACCCATGGTGGTTGTAGGCGTTGTGGGCTATGTAGAAACCCCTCGTGGCCTCTGGACCTT
CAAGACAGTCTTTGCAGAGCATATCAGTGATGAGTGCAAAAGGCGCTTCTGTAAGAACTG
GCATAAATCTAAGAAGAAGGCCTTCACCAAGTATTGCAAGAAATGGCAGGATGACATGGG
CAAGAAGCAGCTGGACAAGGACTTTAGCAGCATGAAGAAGTACTGCCAGGTCATCCGCAT
AATTGGCCACACCCAGATGCGCCTGCTCCCGCTCCGGCAGAAGAAGGCCCACCTCATGGA
GATCCAGGTGAATGGTGGCACTGTGGCTGAGAAGCTGGACTGGGCCTGGGAAAGGCTGGA
GCAGCAGATCCCTGTGAGCCAGGTGTTTGGACAAGACGAGATGATCGATGTCATTGGGGT
GACCAAGGGCAAAGGCTACAAAGGGGTCACCAGTCACTGGCACACAAAGAAGCTGCCCCA
CAAGATGCACCGAGGGCTGCGCAAGGTTGCCTGTATTGGAGCATGGCACCCTGCCCGTGT
GGCCTTCTCAGTGGCACGTGCTGGGCAAAAGGGCTACCATCACCGCACAGAGATAAACAA
GAAGATCTATAAGATTGGTCAGGGCTACCTCATCAAGGACGGCAAGCTGATCAAGAACAA
CGCCTCCACTGACTATGACCTGTCTGACAAGAGCATCAGCCCTCTGGGTGGCTTTGTCCA
CTACGGTGAAGTGACCAATGACTTTGTCATGCTGAAAGGCTGTGTGGTGGGGACCAAGAA
GCGGGTGCTCACCCTCCGCACTTGCTGGTGCAGACCAAACAGCGGGCTCTGGAGAAAATT
GATCTTAAGTTCATTGACACCACCTCCAAGTTTGGCCATGGCCACTTCCAGACCATGGAG
GAGAAGAAGGCATTCATGGGACCACTCAAGAAGGACCGCATGAAGAAGGTGTGTAG
>Rodents_Dibr_L3
------------------------------------------------------------
------------------------------------------------------------
------------------------------------------------------------
------------------------------------------------------------
------------------------------------------------------------
------------------------------------------------------------
------------------------------------------------------------
------------------------------------------------------------
----------------ATGAAGCTGCTGCCCTTCCGGCAGAAGAAGGCCCATATTATGGA
GATACAACTAAATGGTGGCACAGTGGCTGAGAAGGTGGCCTGGGCTCAGGCCCGACTGGA
GAAGCAGGTGCCAGTACATAGTGTTTTCAGCCAGAGTGAGGTCATTGATGTCATCGCTGT
CACCAAGGGCCGGGGTGTCAAAGGGGTCACCAGCCGATGGCATACCAAGAAGCTGCCACG
GAAGACCCACAAGGGGCTACGCAAGGTAGCCTGCATTGGCGCCTGGCACCCTGCTCGTGT
GGGCTGCTCCATTGCCCGGGCTGGACAGAAGGGTTACCACCACCGCACTGAGCTCAACAA
GAAGATCTACCGCATTGGCCGGGGGCTCCACATGGAGGATGGGAAGTTGATCAGGAACAA
TGCATCCACCAGCTATGATGTGACCGACAAATCCATCACGCCACTGGGTGGCTTCCCTCA
CTATGGGGAAGTCAACAACGACTACATCATGCTGAAGGGTTGCATCGCAGGTACTAAGAA
GCGGGTCATTACGCTGAGGACCTCCTGGTGCACCACAGCCGCCGGGCCCTGGAAAACATC
GAGCTCAAATTCATCGACACCACCTCCAAGTTTGGCCATGGCCGCTTCCAGACAGCCCAA
GAGAAAAGGGCCTTCATGGGCCCCCAGAAGAAACATCTCGAGAAGAA---GCCGGA
>Rodents_Fuda_L3
TCGCACAGGAAGTTTTCTGCTCAGACATGGGTCCTTGGGCTTCCTGCCCCGGAAGCGCAG
CAGTAGGCATCGAGGGAAGGTGAAGAGCTTCCCCAAGGATGACCCCTCCAAGCCTATCCA
CCTCACAGCCTTTCTGGGCTACAAGGCTGGCATGACCCACATTGTGCGCGAAGTGGATAG
GCCAGGATCCAAGGTGAACAAGAAGGAAGTTGTGGAGGCTGTGACTATTGTGGAGACACC
ACCTATGGTGGTTGTAGGCATCGTGGGCTATGTGGAAACCCCTCGAGGCCTCCGGTCCTT
CAAGACTGTCTTTGCTGAACATATTAGTGATGAGTGCAAAAGACGCTTCTATAAGAACTG
GCATAAATCTAAGAAGAAGGCCTTCACCAAGTACTGCAAGAAATGGCAGGATGACATGGG
CAAGAAGCAGCTGGACAAGGACTTCAGCAGCATGAAGAAGTACTGCCAGGTCATCCGCAT
TATCGCCCACACCCAGATGCGCCTGCTTCCTCTGCGGCAGAAGAAGGCCCACCTCATGGA
AATCCAGGTGAATGGGGGCACCGTGGCTGAGAAGCTGGACTGGGCCCGGGAGAGGCTGGA
GCAGCAGATCCCTGTGAGCCAGGTGTTTGGGCAGGATGAGATGATCGATGTCATCGGGGT
GACCAAGGGCAAAGGCTACAAAGGGGTTACCAGTCGCTGGCACACCAAGAAGCTGCCCCG
CAAGACCCACCGAGGGCTGCGCAAGGTTGCCTGTATTGGAGCCTGGCACCCTGCCCGAGT
GGCCTTCTCTGTGGCACGTGCTGGGCAGAAAGGCTACCATCACCGCACGGAGATCAACAA
GAAGATCTACAAGATTGGTCAGGGTTACCTCATCAAGGATGGCAAGCTGATCAAGAACAA
CGCCTCCACCGACTACGACCTGTCTGACAAGAGCATCAACCCTCTGGGTGGCTTTGTCCA
CTATGGTGAAGTGACCAATGACTTTGTCATGCTGAAAGGCTGTGTGGTGGGGACCAAGAA
GCGGGTGCTCACCCTGCGCACTTGCTGGTGCAGACCAAACGGCGGGCTCTGGAGAAGATT
GATCTCAAGTTCATTGACACCACCTCCAAGTTTGGCCATGGCCGCTTCCAGACCATGGAG
GAGAAGAAGGCGTTCATGGGACCACTCAAGAAAGACCGGATGAAGAGGGTGCCTAA
>Rodents_Hegl_L3
TCGCACAGGAAGTTCTCTGCTCAGACATGGGTCCTTGGGCTTCTTGCCCCGGAAGCGCAG
CAGCAGGCATCGAGGGAAGGTGAAGAGCTTCCCCAAGGATGACCCTTCCAAGCCCATCCA
CCTCACAGCCTTTCTGGGATACAAGGCTGGCATGACCCACATAGTGCGAGAAGTGGATAG
GCCAGGATCCAAGGTGAACAAGAAGGAAGTTGTGGAGGCTGTGACCATTGTGGAGACACC
ACCTATGGTGGTTGTGGGCATTGTGGGCTATGTGGAAACCCCTCGAGGCCTCCGGTCCTT
CAAGACTGTCTTTGCTGAACATATTAGTGATGAGTGCAAAAGACGCTTCTATAAGAACTG
GCATAAATCTAAGAAGAAGGCCTTCACCAAGTACTGCAAGAAATGGCAGGATGACATGGG
CAAGAAGCAGCTGGACAAGGACTTCAGCAGCATGAAGAAGTACTGCCAGGTCATCCGCAT
TATCGCCCACACCCAGATGCGCCTGCTTCCTCTGCGGCAGAAGAAGGCCCACCTCATGGA
GATCCAGGTGAATGGGGGCACTGTGGCTGAGAAGCTGGACTGGGCCCGAGAGAGGCTGGA
GCAGCAGATCCCTGTGAGCCAGGTGTTTGGGCAGGACGAGATGATCGATGTCATCGGGGT
GACCAAGGGCAAAGGCTACAAAGGGGTCACCAGTCGCTGGCACACCAAGAAGCTGCCCCG
TAAGACCCACCGAGGGCTGCGCAAGGTTGCCTGTATTGGAGCTTGGCACCCTGCCCGCGT
GGCCTTCTCTGTGGCACGTGCTGGGCAGAAAGGCTACCATCACCGCACAGAGATCAACAA
GAAGATCTATAAGATTGGCCAGGGCTACCTCATCAAGGATGGCAAGCTGATCAAGAACAA
CGCCTCCACCGACTACGACCTGTCTGACAAGAGCATCAACCCTCTGGGTGGCTTTGTTCA
CTATGGTGAAGTGACCAATGACTTTGTCATGCTGAAAGGCTGTGTGGTGGGAACCAAGAA
GCGAGTGCTCACCCTCCGCACTTGCTGGTGCAGACCAAACGGCGGGCTCTGGAGAAGATC
GACCTCAAGTTCATTGACACCACCTCCAAGTTCGGCCATGGCCGCTTCCAGACCATAGAG
GAGAAGAAGGCGTTCATGGGACCACTCAAGAAAGACCGGATGAAGAGGGCGCCTAA
>Rodents_Hycr_L3
------------------------------------------------------------
------------------------------------------------------------
------------------------------------------------------------
------------------------------------------------------------
------------------------------------------------------------
----------------------------------------------------------NN
GCACAAGAGCAAGAAGAAAGCCTTCACCAAGGCCTGCAAGCGGTGGCGAGATGCTGATGG
CAAAAAGCAGCTCCAGAAGGACTTTGCCGCCATGAAGAAGTACTGCAAAGTCATTCGGGT
CATTGTCCACACACAGATGAAGCTGCTGCCCTTCCGGCAGAAGAAGGCCCATATTATGGA
GATCCAACTAAATGGTGGTACAGTGGCTGAGAAGGTGGCCTGGGCTCAGGCCCGGCTGGA
GAAGCAGGTGCCAGTACACAGTGTTTTCAGCCAGAGTGAGGTCATCGACGTCATCGCTGT
CACCAAGGGCCGGGGTGTCAAAGGAGTCACCAGCCGCTGGCATACCAAGAAGCTGCCACG
GAAGACTCACAAGGGGCTGCGCAAAGTGGCCTGCATTGGCGCCTGGCATCCTGCCCGTGT
GGGCTGCTCCATTGCCCGGGCTGGGCAGAAGGGTTACCACCACCGCACTGAGCTCAACAA
GAAGATCTACCGCATCGGCCGGGGGCTCCACATGGAAGATGGGAAGTTGGTCAAGAACAA
CGCGTCCACCAACTATGATGTGACTGACAAGTCCATCACGCCACTGGGTGGCTTCCCCCA
CTATGGGGAAGTCAACAACGACTACATCATGCTGAAGGGTTGCATCGCAGGTACCAAGAA
GCGGGTCATTACGCTGAGGACCTCCTGGTGCACCACAGCCGCCAAGCCCTGGAGAATATT
GAGCTCAAGTTCATCGACACCACCTCCAAGTTTGGCCATGGCCGCTTCCAGACAGCCCAA
GAGAAAAGGGCCTTCATGGGTCCCCAGAAGAAACATCTCGAGAAGGAGAAGCCAGA
>Rodents_Pety_L3
------------------------------------------------------------
------------------------------------------------------------
------------------------------------------------------------
------------------------------------------------------------
------------------------------------------------------------
----------------------------------------------------------NN
GCACAAGAGCAAGAAGAAAGCCTTTACCAAGGCCTGCAAGAGGTGGCGGGATGCTGATGG
CAAAAAGCAGCTCCAGAAGGACTTTGCCGCCATGAAGAAGTACTGCAAAGTCATTCGGGT
CATTGTCCACACACAGATGAAGCTGCTGCCCTTCCGGCAGAAGAAGGCCCACATTATGGA
GATCCAACTAAATGGTGGCACGGTGGCTGAGAAGGTGGCCTGGGCTCAGGCCCGGCTGGA
GAAGCAGGTGCCAGTACATAATGTTTTCAGCCAGAGTGAGGTCATTGATGTCATCGCTGT
CACCAAAGGGCGGGGTGTCAAAGGGGTCACCAGCCGCTGGCATACCAAGAAGCTGCCACG
GAAGACCCACAAGGGACTACGTAAGGTTGCCTGCATTGGTGCCTGGCACCCTGCTCGGGT
GGGCTGCTCCATTGCCCGGGCTGGGCAGAAGGGTTACCACCACCGTACTGAGCTCAACAA
GAAGATCTACCGCATTGGCCGGGGGCTCCACATGGAGGATGGGAAGTTGGTGAAGAACAA
CGCGTCCACCAGTTATGACGTGACTGACAAGTCCATCACACCACTGGGTGGCTTCCCCCA
CTATGGGGAAGTCAACAATGACTACATCATGCTGAAGGGTTGCATTGCAGGTACCAAGAA
GCGGGTCATTACCTTGAGGACCTCCTGGTGCACCACAGCCGCCGAGCCCTGGAGGACATT
GAGCTCAAGTTCATCGACACCACCTCCAAGTTTGGCCACGGCCGCTTCCAGACTGCCCAA
GAGAAAAGGGCCTTCATG--------------------------------------
>Rodents_Thsw_L3
------------------------------------------------------------
------------------------------------------------------------
------------------------------------------------------------
------------------------------------------------------------
------------------------------------------------------------
------------------------------------------------------------
------------------------------------------------------------
------------------------------------------------------------
-------------------------------------------------------ATGG-
--------------------------TTGAGAAGCTGGACTGGGCCCAGGAGAGGCTGGA
GCCTCCAATCCCTGTGAGCCAGGTGTTTGGGAAAGACAAGATGATCGATGTCATTGGAGT
GACCAAGAGCAAAGGCTACAAAGGGGTCACCAGTCACTGGCACACCAAGAAGCTGCCCCA
CAT-ACCTACCAAGGGCTGTGCAAAGTTGCTTGTATTGGAGTGTGGCATCCTGCCAGTGT
GGCCTTCTCCGTGGCTCGTGCTGGTCAGAAAGGCTACCATCACTGTACAGAGATCAACAA
GAAGATGTACAAGATCAGTCAGGGCTACATCATCAAGGACGGCAAGCTAATCAAGAACA-
--CCTCTGCTGACTATGACCTGTCCAACAACAGCATCAACCCTGTAGGTGGCTTTGTCCA
CTACCATGAGGTGACCAATGACTTTGTCATGCTGAAAAGCTGTGTGGTGGGGACCAAGAA
AGGGGTGCTCACCTTCTGCACTTGCTGGTGCAGAACAAACTGTGTGCCCTGGGGAAGATC
GACCTCAAGTTCATGGACATCACCTCCAAGTACAGCCATGG-CACTTCCAGACCATGGAG
GAGAAAAAGGCATTCATGTGACCACTCAAGAAAG----------------------
>Sarcopterygii_Lach_1_L3
TCCCACCGTAAGTTCTCCGCACCGGCACGGATCGCTCAGCTTCCTGCCCCGGAAGCGCAG
CCGTAGGCACAGGGGCAAGGTCAAGAGTTTCCCCAAGGATGACCCCAGCAAGCCTATCCA
CCTGACTGCCTTCATGGGCTACAAGGCCGGGATGACCCACATTGTCCGAGAGGTGGACCG
ACCTGGATCCAAGGTGAATAAAAAGGAGGTGGTGGAGGCTGTGACAATTGTTGAGACTCC
TCCCCTGGTTGTGGTTGGGATTGTGGGCTATGTACAGACCCCCCGTGGCCTGCGCGCCTT
CAGGACCATCTTCTCCGAGCACATCAGTGACGAGTGCAAGAGACGCTTCTACAAGAACTG
GTACAAGTCAAAGAAGAAGGCTTTCACCAAGTACTGCAAGAAATGGCAGGATGAGGATGG
CAAGAAGCAGCTGGAGAAGGACTTCAGCAGCATGAAGAAGTACTGCCAGGTCATCCGGGT
CATCGTGCACACGCAGATGCGGCTGCTGCCTATTCGCCAGAAGAAGGCGCACCTGATGGA
GATCCAGGTGAATGGCGGTACGGTTGCGGAGAAGGTGGACTGGGCTCGCGAGAAGCTGGA
ACAGCAGATTGCTGTCAGCAATGTCTTCTCTCAGGACGAGATGATCGATGTCATTGGCGT
CACCAAGGGCAAAGGCTACAAGGGAGTCACCTGCCGTTGGCACACCAAGAAGCTGCCTCG
CAAGACCCACAGGGGTCTGCGGAAGGTCGCTTGCATCGGCGCTTGGCATCCTGCCCGTGT
TGGCTTCTCCGTGGCTCGAGCGGGTCAGAAGGGCTACCACCACCGCACAGAGATTAACAA
GAAGATTTACAAGGTCGGGAAAGGCTACCACACGAAGGACGGTAAACTGGTGAAGAACAA
CGGCTCCACAGATTATGATGTGTCAGACAAGAGCATCAACCCTCTGGGGGGTTTTGTTCA
TTACGGGGAGGTGAAGAACGACTTCCTGCTGCTGAAAGGGTGCGTCATTGGAACCAAGAA
GCGAGTCTTGACGCTGCGCACCTGCTGGTGCAGACGAGTCGCCGTGCTCTGGAGAAGATT
GAACTGAAATTCATTGATACCACCTCCAAGTTCGGACACGGCCGCTTCCAGACAATTGAA
GAGAAGAAGGCGTTCATGGGACCAGTGAAGAAGGACCGTATGAGGAAACTGCATGA
>Sarcopterygii_Lach_2_L3
TCCCACCGTAAGTTCTCCGCACCGGCACGGATCGCTCAGCTTCCTGCCCCGGAAGCGCAG
CCGTAGGCACAGGGGCAAGGTCAAGAGTTTCCCCAAGGATGACCCCAGCAAGCCTATCCA
CCTGACTGCCTTCATGGGCTACAAGGCCGGGATGACCCACATTGTCCGAGAGGTGGACCG
ACCTGGATCCAAGGTGAATAAAAAGGAGGTGGTGGAGGCTGTGACAATTGTTGAGACTCC
TCCCCTGGTTGTGGTTGGGATTGTGGGCTATGTACAGACCCCCCGTGGCCTGCGCGCCTT
CAGGACCATCTTCTCCGAGCACATCAGTGACGAGTGCAAGAGACGCTTCTACAAGAACTG
GTACAAGTCAAAGAAGAAGGCTTTCACCAAGTACTGCAAGAAATGGCAGGATGAGGATGG
CAAGAAGCAGCTGGAGAAGGACTTCAGCAGCATGAAGAAGTACTGCCAGGTCATCCGGGT
CATCGTGCACACGCAGATGCGGCTGCTGCCTATTCGCCAGAAGAAGGCGCACCTGATGGA
GATCCAGGTGAATGGCGGTACGGTTGCGGAGAAGGTGGACTGGGCTCGCGAGAAGCTGGA
ACAGCAGATTGCTGTCAGCAATGTCTTCTCTCAGGACGAGATGATCGATGTCATTGGCGT
CACCAAGGGCAAAGGCTACAAGGGAGTCACCTGCCGTTGGCACACCAAGAAGCTGCCTCG
CAAGACCCACAGGGGTCTGCGGAAGGTCGCTTGCATCGGCGCTTGGCATCCTGCCCGTGT
TGGCTTCTCCGTGGCTCGAGCGGGTCAGAAGGGCTACCACCACCGCACAGAGATTAACAA
GAAGATTTACAAGGTCGGGAAAGGCTACCACACGAAGGACGGTAAACTGGTGAAGAACAA
CGGCTCCACAGATTATGATGTGTCAGACAAGAGCATCAACCCTCTGGGGGGTTTTGTTCA
TTACGGGGAGGTGAAGAACGACTTCCTGCTGCTGAAAGGGTGCGTCATTGGAACCAAGAA
GCGAGTCTTGACGCTGCGCACCTGCTGGTGCAGACGAGTCGCCGTGCTCTGGAGAAGATT
GAACTGAAATTCATTGATACCACCTCCAAGTTCGGACACGGCCGCTTCCAGACAATTGAA
GAGAAGAAGGCGTTCATGGGACCAGTGAAGAAGGACCGTATGAGGAAACTGCATGA
>Sarcopterygii_Lach_3_L3
TCCCACCGTAAGTTCTCCGCACCGGCACGGATCGCTCAGCTTCCTGCCCCGGAAGCGCAG
CCGTAGGCACAGGGGCAAGGTCAAGAGTTTCCCCAAGGATGACCCCAGCAAGCCTATCCA
CCTGACTGCCTTCATGGGCTACAAGGCCGGGATGACCCACATTGTCCGAGAGGTGGACCG
ACCTGGATCCAAGGTGAATAAAAAGGAGGTGGTGGAGGCTGTGACAATTGTTGAGACTCC
TCCCCTGGTTGTGGTTGGGATTGTGGGCTATGTACAGACCCCCCGTGGCCTGCGCGCCTT
CAGGACCATCTTCTCCGAGCACATCAGTGACGAGTGCAAGAGACGCTTCTACAAGAACTG
GTACAAGTCAAAGAAGAAGGCTTTCACCAAGTACTGCAAGAAATGGCAGGATGAGGATGG
CAAGAAGCAGCTGGAGAAGGACTTCAGCAGCATGAAGAAGTACTGCCAGGTCATCCGGGT
CATCGTGCACACGCAGATGCGGCTGCTGCCTATTCGCCAGAAGAAGGCGCACCTGATGGA
GATCCAGGTGAATGGCGGTACGGTTGCGGAGAAGGTGGACTGGGCTCGCGAGAAGCTGGA
ACAGCAGATTGCTGTCAGCAATGTCTTCTCTCAGGACGAGATGATCGATGTCATTGGCGT
CACCAAGGGCAAAGGCTACAAGGGAGTCACCTGCCGTTGGCACACCAAGAAGCTGCCTCG
CAAGACCCACAGGGGTCTGCGGAAGGTCGCTTGCATCGGCGCTTGGCATCCTGCCCGTGT
TGGCTTCTCCGTGGCTCGAGCGGGTCAGAAGGGCTACCACCACCGCACAGAGATTAACAA
GAAGATTTACAAGGTCGGGAAAGGCTACCACACGAAGGACGGTAAACTGGTGAAGAACAA
CGGCTCCACAGATTATGATGTGTCAGACAAGAGCATCAACCCTCTGGGGGGTTTTGTTCA
TTACGGGGAGGTGAAGAACGACTTCCTGCTGCTGAAAGGGTGCGTCATTGGAACCAAGAA
GCGAGTCTTGACGCTGCGCACCTGCTGGTGCAGACGAGTCGCCGTGCTCTGGAGAAGATT
GAACTGAAATTCATTGATACCACCTCCAAGTTCGGACACGGCCGCTTCCAGACAATTGAA
GAGAAGAAGGCGTTCATGGGACCAGTGAAGAAGGACCGTATGAGGAAACTGCATGA
>Testudines_Mate_1_L3
TCGCATCGTAAGTTCTCAGCTCAGACATGGATCCCTTGGCTTTCTGCCCCGCAAACGCAG
CCGTCGACATCGGGGCAAAGTGAAGAGTTTTCCCAAGGATGACCCCAGCAAACCCATCCA
TCTCACTGCCTTTCTTGGGTACAAGTCTGGCATGACCCACATTGTCCGGGAAGTGGACAG
GCCTGGATCTAAGGTGAACAAGAAGGAAGTGGTAGAAGCAGTCACTGTGGTAGAGACTCC
TCCCATGGTCATTGTGGGCATAGTGGGCTACGTGCAGACTCCCCGTGGCCTCCGCACCTT
CAAGACCATCTTTGCTGAGCACATCAGTGATGAGTGCAAGAGACGCTTCTACAAGAACTG
GCACAAGTCCAAGAAGAAGGCCTTCACCAAGTATTGCAAGAAGTGGCAGGATGAGGAGGG
CAAAAAGCAGCTAGAGAAGGATTTCAATAGCATGAAGAAGTACTGCCAGGTTATCCGGGT
CATAGCTCACACTCAGATGCGTTTGCTTCCGCTGCGGCAGAAGAAGTCTCACCTGATGGA
GATCCAAGTGAATGGTGGCACCATTGCTGAGAAAGTGGACTGGGCCCGGGAGAAGCTGGA
ACAGCAGGTGCCTGTGTCAACTGTCTTTGGCCAAGATGAGATGATAGACGTCATTGGAGT
CACCAAGGGCAAGGGATACAAAGGGGTCACCAGCCGCTGGCATACCAAAAAGCTGCCTCG
CAAGACCCACAGGGGTCTGCGGAAAGTAGCCTGCATTGGCGCTTGGCATCCTGCTCGCGT
GGCTTTCTCTGTAGCCCGAGCTGGTCAGAAGGGATACCACCATCGCACAGAAATTAATAA
GAAGGTCTACAAGATTGGCCTTGCTT----------------------------------
---------------------------------------TTTTTTAG-------------
------------------------------------------------------------
------------------------------------------------------------
------------------------------------------------------------
--------------------------------------------------------
>Testudines_Mate_2_L3
TCGCATCGTAAGTTCTCAGCTCAGACATGGATCCCTTGGCTTTCTGCCCCGCAAACGCAG
CCGTCGACATCGGGGCAAAGTGAAGAGTTTTCCCAAGGATGACCCCAGCAAACCCATCCA
TCTCACTGCCTTTCTTGGGTACAAGTCTGGCATGACCCACATTGTCCGGGAAGTGGACAG
GCCTGGATCTAAGGTGAACAAGAAGGAAGTGGTAGAAGCAGTCACTGTGGTAGAGACTCC
TCCCATGGTCATTGTGGGCATAGTGGGCTACGTGCAGACTCCCCGTGGCCTCCGCACCTT
CAAGACCATCTTTGCTGAGCACATCAGTGATGAGTGCAAGAGACGCTTCTACAAGAACTG
GCACAAGTCCAAGAAGAAGGCCTTCACCAAGTATTGCAAGAAGTGGCAGGATGAGGAGGG
CAAAAAGCAGCTAGAGAAGGATTTCAATAGCATGAAGAAGTACTGCCAGGTTATCCGGGT
CATAGCTCACACTCAGATGCGTTTGCTTCCGCTGCGGCAGAAGAAGTCTCACCTGATGGA
GATCCAAGTGAATGGTGGCACCATTGCTGAGAAAGTGGACTGGGCCCGGGAGAAGCTGGA
ACAGCAGGTGCCTGTGTCAACTGTCTTTGGCCAAGATGAGATGATAGACGTCATTGGAGT
CACCAAGGGCAAGGGATACAAAGGGGTCACCAGCCGCTGGCATACCAAAAAGCTGCCTCG
CAAGACCCACAGGGGTCTGCGGAAAGTAGCCTGCATTGGCGCTTGGCATCCTGCTCGCGT
GGCTTTCTCTGTAGCCCGAGCTGGTCAGAAGGGATACCACCATCGCACAGAAATTAATAA
GAAGGTCTACAAGATTGGCCTTGCTT----------------------------------
---------------------------------------TTTTTTAG-------------
------------------------------------------------------------
------------------------------------------------------------
------------------------------------------------------------
--------------------------------------------------------
>Testudines_Peca_L3
------------------------------------------------------------
------------------------------------------------------------
------------------------------------------------------------
------------------------------------------------------------
------------------------------------------------------------
------------------------------------------------------------
------------------------------------------------------------
------------------------------------------------------------
----------------ATGCGTTTGGTTCCACTGCGGCAGAAGAAGTCTCACTTGATGGA
GATCCAAGTGAATGGTGGCACCATCGCTGAGAAAGTGGACTGGGCCCGGGAGAAGCTGGA
ACAACAGGTGCCTGTGTCGACTGTCTTTGGCCAAGATGAAATGATAGATGTCATTGGAGT
CACCAAGGGCAAGGGATACAAAGGGGTTACTAGCCGCTGGCATACCAAAAAGCTGCCTCG
CAAGACACACAGGGGTCTGCGCAAAGTAGCCTGCATTGGCGCTTGGCATCCTGCTCGTGT
GGCTTTCTCCGTGGCCAGAGCTGGTCAGAAGGGGTACCACCACCGCACAGAAATCAATAA
GAAGCT------------------------------------------------AAGTAG
CAGCACTGTAGAAAAGGACCTGGGAG----------------------------------
TTATGGTGGACGGGAAGATGAA-----TACGAGCCAACAGTGTACCTTTGTTGCCAAAAA
G-------------------CATATTAGGCTGCATCAGCCAGCAGATCGAGGGATGTGAT
AATTCCCCTCTATTTGACACTGTCTACAAGATTGGCCAAGGTTACC------ATACCAAG
GATGGAAAGCTGATCAAGCATCAACTGACTACGATCTGTCTGACAAGAGCCCTCTG
>Testudines_Pesi_1_L3
TCGCACCGGAAGTTCTCAGCTCAGACATGGATCCCTTGGCTTTCTGCCCCGCAAACGCAG
CCGTCGACATCGGGGCAAGGTGAAGAGCTTTCCCAAGGATGACCCAAGCAAACCTATCCA
CCTCACTGCCTTTCTTGGGTACAAGGCTGGCATGACCCACATCGTTCGGGAAGTGGACAG
ACCTGGATCCAAGGTGAACAAGAAGGAAGTGGTAGAGGCAGTCACTGTAGTAGACACTCC
TCCCATGGTCATTGTGGGCATCGTGGGCTACGTGCAGACTCCCCGTGGCCTTCGCACCTT
CAAGACCATCTTTGCTGAGCACATCAGTGATGAGTGCAAGAGACGCTTCTACAAGAACTG
GCACAAATCCAAGAAGAAGGCCTTCACCAAGTATTGCAAGAAGTGGCAGGATGAGGAGGG
CAAAAAGCAGCTAGAGAAGGATTTCAATAGCATGAAGAAGTACTGCCAGGTTATCCGGGT
CATAGCTCACACTCAGATGCGTTTGCTCCCGCTGCGGCAGAAGAAGTCTCACCTGATGGA
GATCCAAGTGAATGGCGGCACCATTGCTGAGAAAGTGGACTGGGCCCGGGAGAAGTTGGA
ACAACAGGTGCCTGTGTCAACTGTCTTTGGCCAAGATGAGATGATAGATGTCATTGGAGT
CACCAAGGGCAAGGGATACAAAGGGGTCACCAGTCGCTGGCATACCAAAAAGCTGCCTCG
CAAGACCCACAGGGGTCTGCGCAAAGTAGCCTGCATTGGAGCGTGGCATCCCGCTCGTGT
GGCTTTCTCTGTGGCCCGAGCTGGTCAGAAGGGGTACCACCACCGCACAGAAATCAACAA
GAAGGTCTATAAGATTGGCCAAGGTTACCAAATCAAGGATGGAAAGCTGATAAAGAACAA
TGCATCAACTGACTACGATCTGTCGGACAAGAGCATTAATCCTCTAGGCGGCTTTGTCCA
CTATGGTGAAGTGACCAATGACTTTATCATGTTGAAAGGCTGCGTTGTTGGGACCAAGAA
GAGAGTTCTAACCCTGCGCACCTGCTGGTGCAGACAAAGCGTCGGGCCCTAGAGAAGATT
GACTTGAAGTTTATTGATACAACTTCCAAATTTGGACATGGCCGCTTCCAGACTGTGGAG
GAGAAGAAGGCTTTCATGGGACCACTCAAGAAAGATCGTATGAGGAGACAGCTTAA
>Testudines_Pesi_3_L3
TCGCACCGGAAGTTCTCAGCTCAGACATGGATCCCTTGGCTTTCTGCCCCGCAAACGCAG
CCGTCGACATCGGGGCAAGGTGAAGAGCTTTCCCAAGGATGACCCAAGCAAACCTATCCA
CCTCACTGCCTTTCTTGGGTACAAGGCTGGCATGACCCACATCGTTCGGGAAGTGGACAG
ACCTGGATCCAAGGTGAACAAGAAGGAAGTGGTAGAGGCAGTCACTGTAGTAGACACTCC
TCCCATGGTCATTGTGGGCATCGTGGGCTACGTGCAGACTCCCCGTGGCCTTCGCACCTT
CAAGACCATCTTTGCTGAGCACATCAGTGATGAGTGCAAGAGACGCTTCTACAAGAACTG
GCACAAATCCAAGAAGAAGGCCTTCACCAAGTATTGCAAGAAGTGGCAGGATGAGGAGGG
CAAAAAGCAGCTAGAGAAGGATTTCAATAGCATGAAGAAGTACTGCCAGGTTATCCGGGT
CATAGCTCACACTCAGATGCGTTTGCTCCCGCTGCGGCAGAAGAAGTCTCACCTGATGGA
GATCCAAGTGAATGGCGGCACCATTGCTGAGAAAGTGGACTGGGCCCGGGAGAAGTTGGA
ACAACAGGTGCCTGTGTCAACTGTCTTTGGCCAAGATGAGATGATAGATGTCATTGGAGT
CACCAAGGGCAAGGGATACAAAGGGGTCACCAGTCGCTGGCATACCAAAAAGCTGCCTCG
CAAGACCCACAGGGGTCTGCGCAAAGTAGCCTGCATTGGAGCGTGGCATCCCGCTCGTGT
GGCTTTCTCTGTGGCCCGAGCTGGTCAGAAGGGGTACCACCACCGCACAGAAATCAACAA
GAAGGTCTATAAGATTGGCCAAGGTTACCAAATCAAGGATGGAAAGCTGATAAAGAACAA
TGCATCAACTGACTACGATCTGTCGGACAAGAGCATTAATCCTCTAGGCGGCTTTGTCCA
CTATGGTGAAGTGACCAATGACTTTATCATGTTGAAAGGCTGCGTTGTTGGGACCAAGAA
GAGAGTTCTAACCCTGCGCACCTGCTGGTGCAGACAAAGCGTCGGGCCCTAGAGAAGATT
GACTTGAAGTTTATTGATACAACTTCCAAATTTGGACATGGCCGCTTCCAGACTGTGGAG
GAGAAGAAGGCTTTCATGGGACCACTCAAGAAAGATCGTATGAGGAGACAGCTTAA
>Testudines_Plme_L3
------------------------------------------------------------
------------------------------------------------------------
-------------------------------ATGACGCACATCCTACGAGAAGTTCACAG
GCCAGGACTGAAGCTTTCCAAGAGGGAAGAGGTGGAAGCAGTCACAATCGTGGAGACCCC
GCCTCTGGTAGTGGTTGGGCTTGTGGGATACATAGACACCCCCAGGGGCCTGAGAAATTT
CAGGACCATTTTTGCGGAGCACCTCAGCGATGAGTGCAGACGCCGCTTCTACAAGAACTG
GCACAAGAGCAAGAAGAAGGCCTTCTCCAAGTACTGCAAAAAGTGGCAGGACAAAGACGG
GAAGAAACAGCTAGAGAAGGATTTTGCGGCCATGAAGAAGTACTGCAAGGTCATTCGAGT
CATCGTCCACACTCAGATGAAGCTGCTCCCGCTACGTCAGAAGAAGGCCCACGTGATGGA
GATTCAGCTGAACGGCGGGACGGTGGCCGACAAGGTGGACTGGGCTCACGAGAAGCTGGA
GAAGCAGGTCTCTGTGCACGTGGTCTTCAGCCAGAACGAAACGATCGATGTCATCGGGGT
GACCAAGGGGCGCGGGATGAAAGGGGTGACCAGCCGCTGGCATGCCAAGAAGCTCCCAAG
GAAAACTCACAAAGGCTTACGCAAAGTCGCCTGCATTGGAGCCTGGCATCCAGCCCGGGT
GGGCTACTCCATTGCCCGGGCTGGCCAGAAGGGCTACCACCATCGCACGGAGCTCAACAA
GAAGATTTACCGTATTGGCCACGGGCTCCACGTACAAGATGGCAAAATAGTGAAGAACAG
CGCCGCGACGAACTACGACGTCACCGAGAAGACGATCACGCCGCTGGGTGGATTTCCTCA
CTACGGTGCAGTCAACAACGATTTCATCCTGCTGAAGGGCTGCGTCATGGGCACTAAGAA
ACGCGTGCTCACTCTCAGAACCTTCTGGTGCACAGCAGCCGTCGGGCTCTGGAACCCATC
GAACTGAAGTTCATTGATACCACTTCCAAGTTTGGCCACGGCTGCTTCCAGACTGCTCAA
GAGAAGAGAGCTTTCATGGGCCCCCAGAAGAAACACCTGGTGAAGGAGAAGCCAGA
