# Supplementary material for: Revisiting the Tigger Transposon Evolution Revealing Extensive Involvement in the Shaping of Mammal Genomes
Source: Biology (Basel). 2022 Jun 16;11(6):921. doi: 10.3390/biology11060921 (PMC9219625; doi:10.3390/biology11060921)
Supplement: Supplementary file 1 [file biology-11-00921-s001.zip › biology-1735978-supplementary/supplementary/Supplementary_Data_S5.fasta]

>Actinopterygii Asca _RAG1
ATGGCAGCAGAAAGCCTGGAGACAGATGGTCCCAGATCCATGCCGCCAGAGCTCCACCAT
CCCCACTCTGAGTATTCTCAGTGGAAGTTCAAACTCTTCAGGGTGAAGTCCATGGAGAAA
GTGCCCAGTGAAACACGGCCTGAGA-----------------------TTTCACCTACGG
CAGCTCAATATAGAAATAGATCATGCTGCGGGTCGAAATTATGCCTAGGAGGGAAAAGCA
AGGAAAAT--GTGGAGGGCCCTGGCAGGAGAGTA-----GATGTGAAGCTACAGGAGATG
GAAACCCACATGGACCACCTCAGGGGTTTGTGTCGTGTCTGTGGAATGGTTCTGAAAAGT
CAAAGGACCAGTGCACGAT-----GTTCATGGAGATCTGGATGAGGTGAGCAAGTGTGCC
TTGCGTAAAATGGGCTGCAAGTTCCCAAGCTGGCCAGAAGTCATCCTTAAAGTCTTCAAA
GTGGACGTGACAGAGGACACAGAATCTGTCCACCCCCTTTCCTTCTGCCACCGCTGCTGG
ATGGTTGCCATTCG------AGGT---------GGGGGGGTCTGCTTCACCAGAACAAGA
GTGCCTGAGTGGAAACCTCACTCTTCCCTGTGCCACCTCTGCTACCCCACATTCCAGAGG
ACTGGAAGGAAGAGGCCTTCCAAGAGCACAGAGCCTGGCAAAAAGGACCAGATCATCGCT
GTTGGTGAGAGGAGAGTTCTGAGACTCAGGGCCTGGAAGAAATTCAGCATCCAGAGAGAG
CAGTGGGTGAAGAACATTACACGCTGCCAGAAAGATCACCTGAGCACCAAGCTGCTCTCT
GAGAAGCTCCCTGTGGACTTTGTTGCATCGTTCACCTGCCTAGTGTGTGACCACCTGCTC
TCTGATCCAGTTCAGTCCACCTGTGGGCACCTCTTCTGCCGTGGCTGCATTGTAAAATTT
ACCCACGTTCTAGGACCTCACTGCCCTGCCTGCAACTCGCCCTGTACACCCGATAATCTC
ACCTCACCTGCCAAAGTCTTTTCATCTGCCCTCCATTCCCTACCTCTGCTCTGCCCCAGT
GAGGGATGTCGTGAGCAAGTGAGGCTGGACTCATTTAAGGCTCACTGTCTGAGCCACGAG
CTGAAACTTGATAACTTCCTACTAACCAATAAAGGGGGAAGACCTCGCCAGCACTTGCTC
TCGCTAACCCGTCGTGCCCAGAAGCATCGACTGAGGGATCTGAAGAACCAGGTGAAGGTG
TTTGCAGACAAAGAGGAAGGTGGTGATCTGAAGTCTGTGTGTTTGACGCTGTTTCTGCTT
GCACTGAGATCTGGGAATGAACACCGTCAGGCAGATGAGCTAGAGGCCATGATGCAAGGC
AGAGGCTTTGGGTTGAGTCCTGCTGTGTGCCTGGCCATTCGGGTCAACACATTCCTGAGC
TGCAGTCAATATCATAAGATGTATCGGACTGTCAAAGCCACAAGTGGCCGCCAGATCTTT
CAGCCCTTGCACACTCTTCGAGCTGCAGAGAAGGAGCTTCTCCCTGGTTTTCACCAGTTT
GAATGGCAGCCAGCTCTCAAAAACGTGTCCCCATCCTATAATGTTGGCATTATTAATGGG
CTCTCTGGATGGTCTTCCTCAGTGGATGACGTCCCAGCTGACACTATCACTCGGCGCTTT
CGGTACGATGTGGCACTTGTGTCTGCCTTAAAGGATCTGGAGGAGGACATCATGGAGGGG
CTGAGGGAGAGTGGGATGGAAGACAGTGCCTGCACATCTTTTAGTGTCATGATCAAGGAA
TGTTGCGATGGCATGGGTGATGTCAGCGAGAAGCATGGCGGGGGACCAGTTGTTCCTGAG
AAGGCTGTTCGTTTTTCTTTCACTGTTATGTCTGTCTCTGTGGCAGACGATGAGGAGGAG
GTTACCATTTTTACCGAGCCAAAGCCAAATTCAGAATTGTCCTGTAAGCCTCTGTGCCTG
ATGTTTGTGGATGAGTCAGACCATGAGACACTCACAGCTGTCCTGGGGCCTATAGTTGCA
GAACGTAATGCAATGAAAGAAAGCAGACTTATCCTGTCCATGGGTGGTCTGCCTCGATCC
TTTCGCTTCCACTTCAGGGGCACGGGATATGATGAGAAGATGGTGCGTGAGATGGAGGGG
CTGGAGGCCTCTGGGTCCACGTACGTCTGCACTCTATGTGACTCCAGTCGTGCAGAGGCC
TCTCAAAACATGGTGCTGCACTCCATCACCCGCAGTCACGAAGAGAACCTAGAACGCTAT
GAAATATGGAGAACCAACCCCTTTTCTGAGTCAGTAGATGAGCTGCGTGATAGAGTCAAA
GGTGTGTCTGCAAAGCCCTTCTTGGAGACGCAGCCAACGCTAGATGCATTGCACTGTGAC
ATCGGCAATGCTACTGAATTCTACAAGATCTTCCAGGATGAGATCGGAGAGGTGTATAAA
AAGGCCAACCCCAGCCGGGAGGAACGGCGCAGCTGGAGGGCGGCCTTAGATAAACAGCTG
AGGAAGCAGATGAAGCTTAAACCAGTAATGAGGATGAATGGGAACTATGCCCGCAGACTA
ATGACCCAGGAGGCTGTGGACGTGGTGTGTGAGCTGGTGCCCTCAGAAGAGAGAAGAGAG
GCCCTGAGGGAGCTTATCAAACTCTACCTCCAAATGAAACCTGTGTGGCGTGCCACCTGC
CCAGCCAAGGAATGCCCTGACCAGCTATGCCGCTACAGTTTTAACTCTCAGCGCTTTGCT
GACCTCCTCTCCACTACCTTCAAATATAGGTACAATGGAAAGATAACAAATTATCTGCAC
AAGACCCTAGCCCACGTACCTGAAATTATAGAGAGAGACGGATCCATAGGAGCCTGGGCC
AGCGAGGGGAACGAGTCAGCAAACAAGCTCTTCAGGCGTTTTCGCAAGATGAATGCACGC
CAGTCTAAGACCTTTGAACTGGAGGACGTGCTGAAACACCACTGGCTGTACACGTCCAAG
TACTTGCAGAAGTTTATGGAAGCTCACAAGGCTGCAAAGGCTCTACAGGCTACCATTGAC
CCAGTAGAGATCCAGGATGA----T----GATGAAATG-TCTTTGGAAGTTCCTGATT--
-------TTTGA
>Actinopterygii Maze _RAG1
ATGGCAGCAGAAAGCCTGGAGACAGATGGTCCCAGATCCATGCCGCCAGAGCTCCACCAT
CCCCACTCTGAGTATTCTCAGTGGAAGTTCAAACTCTTCAGGGTGAAGTCCATGGAGAAA
GTGCCCAGTGAAACACGGCCTGAGA-----------------------TTTCACCTACGG
CAGCTCAATATAGAAATAGATCATGCTGCGGGTCGAAATTATGCCTAGGAGGGAAAAGCA
AGGAAAAT--GTGGAGGGCCCTGGCAGGAGAGTA-----GATGTGAAGCTACAGGAGATG
GAAACCCACATGGACCACCTCAGGGGTTTGTGTCGTGTCTGTGGAATGGTTCTGAAAAGT
CAAAGGACCAGTGCACGAT-----GTTCATGGAGATCTGGATGAGGTGAGCAAGTGTGCC
TTGCGTAAAATGGGCTGCAAGTTCCCAAGCTGGCCAGAAGTCATCCTTAAAGTCTTCAAA
GTGGACGTGACAGAGGACACAGAATCTGTCCACCCCCTTTCCTTCTGCCACCGCTGCTGG
ATGGTTGCCATTCG------AGGT---------GGGGGGGTCTGCTTCACCAGAACAAGA
GTGCCTGAGTGGAAACCTCACTCTTCCCTGTGCCACCTCTGCTACCCCACATTCCAGAGG
ACTGGAAGGAAGAGGCCTTCCAAGAGCACAGAGCCTGGCAAAAAGGACCAGATCATCGCT
GTTGGTGAGAGGAGAGTTCTGAGACTCAGGGCCTGGAAGAAATTCAGCATCCAGAGAGAG
CAGTGGGTGAAGAACATTACACGCTGCCAGAAAGATCACCTGAGCACCAAGCTGCTCTCT
GAGAAGCTCCCTGTGGACTTTGTTGCATCGTTCACCTGCCTAGTGTGTGACCACCTGCTC
TCTGATCCAGTTCAGTCCACCTGTGGGCACCTCTTCTGCCGTGGCTGCATTGTAAAATTT
ACCCACGTTCTAGGACCTCACTGCCCTGCCTGCAACTCGCCCTGTACACCCGATAATCTC
ACCTCACCTGCCAAAGTCTTTTCATCTGCCCTCCATTCCCTACCTCTGCTCTGCCCCAGT
GAGGGATGTCGTGAGCAAGTGAGGCTGGACTCATTTAAGGCTCACTGTCTGAGCCACGAG
CTGAAACTTGATAACTTCCTACTAACCAATAAAGGGGGAAGACCTCGCCAGCACTTGCTC
TCGCTAACCCGTCGTGCCCAGAAGCATCGACTGAGGGATCTGAAGAACCAGGTGAAGGTG
TTTGCAGACAAAGAGGAAGGTGGTGATCTGAAGTCTGTGTGTTTGACGCTGTTTCTGCTT
GCACTGAGATCTGGGAATGAACACCGTCAGGCAGATGAGCTAGAGGCCATGATGCAAGGC
AGAGGCTTTGGGTTGAGTCCTGCTGTGTGCCTGGCCATTCGGGTCAACACATTCCTGAGC
TGCAGTCAATATCATAAGATGTATCGGACTGTCAAAGCCACAAGTGGCCGCCAGATCTTT
CAGCCCTTGCACACTCTTCGAGCTGCAGAGAAGGAGCTTCTCCCTGGTTTTCACCAGTTT
GAATGGCAGCCAGCTCTCAAAAACGTGTCCCCATCCTATAATGTTGGCATTATTAATGGG
CTCTCTGGATGGTCTTCCTCAGTGGATGACGTCCCAGCTGACACTATCACTCGGCGCTTT
CGGTACGATGTGGCACTTGTGTCTGCCTTAAAGGATCTGGAGGAGGACATCATGGAGGGG
CTGAGGGAGAGTGGGATGGAAGACAGTGCCTGCACATCTTTTAGTGTCATGATCAAGGAA
TGTTGCGATGGCATGGGTGATGTCAGCGAGAAGCATGGCGGGGGACCAGTTGTTCCTGAG
AAGGCTGTTCGTTTTTCTTTCACTGTTATGTCTGTCTCTGTGGCAGACGATGAGGAGGAG
GTTACCATTTTTACCGAGCCAAAGCCAAATTCAGAATTGTCCTGTAAGCCTCTGTGCCTG
ATGTTTGTGGATGAGTCAGACCATGAGACACTCACAGCTGTCCTGGGGCCTATAGTTGCA
GAACGTAATGCAATGAAAGAAAGCAGACTTATCCTGTCCATGGGTGGTCTGCCTCGATCC
TTTCGCTTCCACTTCAGGGGCACGGGATATGATGAGAAGATGGTGCGTGAGATGGAGGGG
CTGGAGGCCTCTGGGTCCACGTACGTCTGCACTCTATGTGACTCCAGTCGTGCAGAGGCC
TCTCAAAACATGGTGCTGCACTCCATCACCCGCAGTCACGAAGAGAACCTAGAACGCTAT
GAAATATGGAGAACCAACCCCTTTTCTGAGTCAGTAGATGAGCTGCGTGATAGAGTCAAA
GGTGTGTCTGCAAAGCCCTTCTTGGAGACGCAGCCAACGCTAGATGCATTGCACTGTGAC
ATCGGCAATGCTACTGAATTCTACAAGATCTTCCAGGATGAGATCGGAGAGGTGTATAAA
AAGGCCAACCCCAGCCGGGAGGAACGGCGCAGCTGGAGGGCGGCCTTAGATAAACAGCTG
AGGAAGCAGATGAAGCTTAAACCAGTAATGAGGATGAATGGGAACTACGCCCGCAGACTA
ATGACCCAGGAGGCTGTGGACGTGGTGTGTGAGCTGGTGCCCTCAGAAGAGAGAAGAGAG
GCCCTGAGGGAGCTTATCAAACTCTACCTCCAAATGAAACCTGTGTGGCGTGCCACCTGC
CCAGCCAAGGAATGCCCTGACCAGCTATGCCGCTACAGTTTTAACTCTCAGCGCTTTGCT
GACCTCCTCTCCACTACCTTCAAATATAGGTACAATGGAAAGATAACAAATTATCTGCAC
AAGACCCTAGCCCACGTACCTGAAATTATAGAGAGAGACGGATCCATAGGAGCCTGGGCC
AGCGAGGGGAACGAGTCAGCAAACAAGCTCTTCAGGCGTTTTCGCAAGATGAATGCACGC
CAGTCTAAGACCTTTGAACTGGAGGACGTGCTGAAACACCACTGGCTGTACACGTCCAAG
TACTTGCAGAAGTTTATGGAAGCTCACAAGGCTGCAAAGGCTCTACAGGCTACCATTGAC
CCAGTAGAGATCCAGGATGA----T----GATGAAATG-TCTTTGGAAGTTCCTGATT--
-------TTTGA
>Actinopterygii Puny _RAG1
ATGGCAGCAGAAAGCCTGGAGACAGATGGTCCCAGATCCATGCCGCCAGAGCTCCACCAT
CCCCACTCTGAGTATTCTCAGTGGAAGTTCAAACTCTTCAGGGTGAAGTCCATGGAGAAA
GTGCCCAGTGAAACACGGCCTGAGA-----------------------CTTCACCTACGG
CAGCTCAATATAGAAATAGATCATGCTGCAGGTCGAAATTATGCCTAGGAGGGAAAAGCA
AGGAAAAT--GTGGAGGGCCCTGGCAGGAGAGTA-----GATGTGAAGCTACAGGAGATG
GAAACCCACATGGACCACCTCAGGGGTTTGTGTCGTGTCTGTGGAATGGTTCTGAAAAGT
CAAAGGACCAGTGCACGAT-----GTTCATGGAGATCTGGATGAGGTGAGCAAGTGTGCC
TTGCGTAAAATGGGCTGCAAGTTCCCAAGCTGGCCAGAAGTCATCCTTAAAGTCTTCAAA
GTGGACGTGACAGAGGACACAGAATCTGTCCACCCCCTTTCCTTCTGCCACCGCTGCTGG
ATGGTTGCCATTCG------AGGT---------GGGGGGGTCTGCTTCACCAGAACAAGA
GTGCCTGAGTGGAAACCTCACTCTTCCCTGTGCCACCTCTGCTACCCCACATTCCAGAGG
ACTGGAAGGAAGAGGCCTTCCAAGAGCACAGAGCCTGGCAAAAAGGACCAGATCATCGCT
GTTGGTGAGAGGAGAGTTCTGAGACTCAGGGCCTGGAAGAAGTTCAGCATCCAGAGAGAG
CAGTGGGTGAGGAACATTACACGCTGCCAGAAAGATCACCTGAGCACCAAGCTGCTCTCT
GAGAAGCTCCCTGTGGACTTTGTTGCATCGTTCACCTGCCTAGTGTGTGACCACCTGCTC
TCTGATCCAGTTCAGTCCACCTGTGGGCACCTCTTCTGCCGTGGCTGCATTGTAAAATTT
ACCCACGTTCTAGGACCTCACTGCCCTGCCTGCAACTCGCCCTGTACACCCGATAATCTC
ACCTCACCTGCCAAAGTCTTTTCATCTGCCCTCCATTCCCTACCTCTGCTCTGCCCCAGT
GAGGGATGTCGTGAGCAAGTGAGGCTGGACTCATTTAAGGCTCACTGTCTGAGCCACGAG
CTGAAACTTGATAACTTCCTACTAACCAATAAAGGGGGAAGACCTCGCCAGCACTTGCTC
TCGCTAACCCGTCGTGCCCAGAAGCATCGACTGAGGGATCTGAAGAACCAGGTGAAGGTG
TTTGCAGACAAAGAGGAAGGTGGTGATCTGAAGTCTGTGTGTTTGACGCTGTTTCTGCTT
GCACTGAGATCTGGGAATGAACACCGTCAGGCAGATGAGCTAGAGGCCATGATGCAAGGC
AGAGGCTTTGGGTTGAGTCCTGCTGTGTGCCTGGCCATTCGGGTCAACACATTCCTGAGC
TGCAGTCAATATCATAAGATGTATCGGACTGTCAAAGCCACAAGTGGCCGCCAGATCTTT
CAGCCCTTGCACACTCTTCGAGCTGCAGAGAAGGAGCTTCTCCCTGGTTTTCACCAGTTT
GAATGGCAGCCAGCTCTCAAAAACGTGTCCCCATCCTATAATGTTGGCATTATTAATGGG
CTCTCTGGATGGTCTTCCTCAGTGGATGACGTCCCAGCTGACACTATCACTCGGCGCTTT
CGGTACGATGTGGCACTTGTGTCTGCCTTAAAGGATCTGGAGGAGGACATCATGGAGGGG
CTGAGGGAGAGTGGGATGGAAGACAGTGCCTGCACATCTTTTAGTGTCATGATCAAGGAA
TGTTGCGATGGCATGGGTGATGTCAGCGAGAAGCATGGCGGGGGACCAGTTGTTCCTGAG
AAGGCTGTTCGTTTTTCTTTCACTGTTATGTCTGTCTCTGTGGCAGACGATGAGGAGGAG
GTTACCATTTTTACCGAGCCAAAGCCAAATTCAGAACTGTCCTGTAAGCCTCTGTGCCTG
ATGTTTGTGGATGAGTCAGACCATGAGACACTCACAGCTGTCCTGGGGCCTATAGTTGCA
GAACGTAATGCAATGAAAGAAAGCAGACTTATCCTGTCCATGGGTGGTCTGCCTCGATCC
TTTCGCTTCCACTTCAGGGGCACGGGATATGATGAGAAGATGGTGCGTGAGATGGAGGGG
CTGGAGGCCTCTGGGTCCACGTACGTCTGCACTCTATGTGACTCCAGTCGTGCAGAGGCC
TCTCAAAACATGGTGCTGCACTCCATCACCCGCAGTCACGAAGAGAACCTAGAACGCTAT
GAAATATGGAGAACCAACCCCTTTTCTGAGTCAGTAGATGAGCTGCGTGATAGAGTCAAA
GGTGTGTCTGCAAAGCCCTTCTTGGAGACGCAGCCAACGCTAGATGCATTGCACTGTGAC
ATCGGCAATGCTACTGAATTCTACAAGATCTTCCAGGATGAGATCGGAGAGGTGTATAAA
AAGGCCAACCCCAGCCGGGAGGAACGGCGCAGCTGGAGGGCGGCCTTAGATAAACAGCTG
AGGAAGCAGATGAAGCTTAAACCAGTAATGAGGATGAATGGGAACTACGCCCGCAGACTA
ATGACCCAGGAGGCTGTGGACGTGGTGTGTGAGCTGGTGCCCTCAGAAGAGAGAAGAGAG
GCCCTGAGGGAGCTTATCAAACTCTACCTCCAAATGAAACCTGTGTGGCGTGCCACCTGC
CCAGCCAAGGAATGCCCTGACCAGCTATGCCGCTACAGTTTTAACTCTCAGCGCTTTGCT
GACCTCCTCTCCACTACCTTCAAATATAGGTACAATGGAAAGATAACAAATTATCTGCAC
AAGACCCTAGCCCACGTACCTGAAATTATAGAGAGAGACGGATCCATAGGAGCCTGGGCC
AGCGAGGGGAACGAGTCAGCAAACAAGCTCTTCAGGCGTTTTCGCAAGATGAATGCACGC
CAGTCTAAGACCTTTGAACTGGAGGACGTGCTGAAACACCACTGGCTGTACACGTCCAAG
TACTTGCAGAAGTTTATGGAAGCTCACAAGGCTGCAAAGGCTCTACAGGCTACCATTGAC
CCAGTAGAGATCCAGGATGA----T----GATGAAATG-TCTTTGGAAGTTCCTGATT--
-------TTTGA
>Actinopterygii Tafl _RAG1
ATGGCAGAAGAGTGTCTGGAAACAGATGACCCCAGGTCAATGCCGGCCGAGCTCCACCAT
CCTCTCTCTAAGTACCCTCAGTGGAAGTTTAAACTGTTTAGGGTCAAGTCCATGGAGAAG
GTGCCCACCGAGACTTCGCCTGAGAAGAGAGTCTTATTAG-----GACTCTCCGCTCCTC
CAGCTCGATACATTGTTAGGTAACGGCATGGCTCGAAATTGTGCCTTGGGGGGAAAAGCA
AGGAAAAT--GTAGAGGGCCTGAGCATGAGGGTG-----GACATGAAGTTACAGGAAATG
GATGCTCACATGAACAAACTCAGATGCTTGTGTCGTCTTTGTGGAATGATGCTAAAAAGT
CAAAGGACCAGTACATGAT-----GTTCAGGGGAATCTGGATAATGCAAGCAAAGGTGCA
CTGCGTAAAATGGGCTGCAAGCTGACCAGCTGGCCAGAAGTTATCCATAAAGTCTTCAAA
GTGGATGTGACAGAGGACCTTGAAGCTGTTCACCCTCTTTTTTTCTGTCACCACTGTTGG
ATGACTGCCATACG------TGGA---------GGTGGTGTCTGCTTATCTAGAACAAGA
GTCCGTGCATGGAAACCCCACTCTTCCCTCTGTGAGCTTTGCTCTCCCACGTTCGAGCGC
ACTAGGAGGAAGAGGTGTTCCCAGAGCGCTCAGTCTGGCAAAAAGAACCAGGTCAAAGCT
GATGGAGAGAGACGGAATCTGGAGCTCAGGGACTGGCCAAAATCCAGGGACCAAAGAGAG
CAGTGGGTGAGGAGCATTACCCACTGCCAGAGAGACCACCTCAGTATCAACCTGATATCA
GAGAAGCTCCCTGAAGACTTCCTGTTTTCATTCACCTGTGTGGTGTGTGATCACCTGCTC
TCCGATCCTGTGCAACCCCCTTGTGGACACCTCTCCTGCCGCAGCTGTATCAAAAAGTAT
AGCTATGTCCTGGGGCCTCATTGTCCAGTTTGCAACTTACGCTGCACCCCTGACAATTTC
GCCCCGCCCGCCAAAGCCTTCCTAGCGGCCTTGCAGGCCCTGCCTCTTCTTTGCCCCAGA
AGTGGCTGTGGTAGGGAGGTAAGACTGGACTCATTTAAAGCCCACTATCTGGACCATGAG
CTGGAATGTGACAACTACCTGCTGATCAATAAAGGAGGAAGACCCCGTCAGCACTTACTC
TCGTTAACCCGCCGTGCCCAAAAACATCGGCTGAAGGACCTGAAGAACCTCGTGAAGACA
TTTGCGGACAAAGAGGAAGGCGGTGACCTGAAGTCTGTGTGCCTGACCCTGTTCCTGCTC
GCACTGAGATCAGCGAATGAACACCGGCAGGCAGATGAGCTTGAGGCTATAATGCAAGGC
AGGGGCTCTGGTTTGCATCCTGCAGTATGCTTGGCCATCCGGGTCAACACGTTCCTGAGC
TGCAGCCAGTATCATAAAATGTACCGAACTGTTAAAGCCACTACTGGCCGCCAGATCTTT
CAGCCCCTACACAGCCTGCGAGCTGTAGAAAAGGAGCTTCTTCCTGGATTTCATCAATTT
GAATGGCAGCCGCCCCTCAGGAATGTGTCCACATCATGCAGCGTTGGGATTATCAACGGG
CTTTCTGGATGGACTTCCTCATTGGATGATTCTCCAGCTGAAACTATCACTCGTAGGTTC
CGCTATGATGTAGCAATCGTGTCAGCATTGAAAGACCTCGAAGAGGACATCATGGAAGGG
TTGAGAGAAAATGAGATGGAGGATAGCAATTGCACATTTTTCAGCGTCCTGATCAAAGAG
TCTTGTGATGGTATGGGTGATGTCAGTGAGAAGCATGGAGGCGGTCCACTTGTCCCAGAG
AAGGCTGTGCGTTTCTCTTTTACTATCATGTCTGTCTCCATGGCAGAAGGCGAGAAGGAT
AAAGTCATCTTCACTGAACCGAAACCAAACTCAGAGCTGTCCTGCAAGCCCCTTTCCCTG
ATGTTCGTGGATGAGTCAGACCATGAGACACTCACGGCTATCATGTCACCCATAATTGCA
GAGCGGGATGCAATGAAAGAGAGCAGACTCATTGTGTCCATTGGCGGATTGCCGCGCTCC
TTCCGCATTCATTTCCGAGGCACAGGATACGATGAAAAGATGGTGCGTGAGATGGAGGGC
CTGGAGGCCTCAGGGTCCACGTACATCTGCACGCTTTGTGATTCCAGTCGTGCAGAAGCT
TCTGAAAACATGGTACTGCATTCCATCACCCGCAGTCACGCTGAAAACTTAGAGCGCTAT
GAAATATGGCGAGCCAACCCCTTTTCTGAATCTGTGGATGAGCTGCGAGACAGAGTGAAG
GGGGTCTCTGCCAAGGCATTTATGGAGACCCATCCCACTCTGGATGCACTGCACTGTGAG
ATTGGCATCGCCACTGAATTCTACAAAATCTTCCAGGATGAGATCGGGGAAGTGTACCAA
AAGGTGAACCCCAGTCGGGAGGAGCGACGCGGCTGGAGGGCAGCCCTGGATAAACAGCTG
AGGAAGTCCATGAAACTCAAACCAGTAATGAGGATGAATGGGAACTACGCACGCCGGCTC
ATGAGCCTGGAGGCTGTGGAGTTGGTGTGTGAGTTAGTGCCCACAGAAGGGAGGAGGGAG
GCCCTGAGGGAGCTCATGAGGCTCTACCTCCAGATGAAACCCGTGTGGCGTGCCACCTGC
CCCACCAAGGAGTGCCCGGACCAGCTGTGCCGTTACAGCTTTAACTCTCAGCGCTTTGCT
GAGCTCCTCTCCTCCTCTTTCAAATATAGGTACAATAAAAAAATCACCAATTACCTCCAC
AAAACCCTCGCCCATGTTCCCGAAATCATAGAGAGAGATGGATCAATAGGAGCATGGGCA
AGCGAGGGGAATGAGTCAGCAAATAAACTGTTCAGGCGTTTCCGGAAGATGAACGCGCGT
CAGTCGAAAGCCTTTGAACTAGAGGACGTGTTAAAACATCACTGGCTCTACACCTCCAAG
TATTTACAGAACTTTATGAACGCGCACAAAGCGGCTAAAGCACTGCAAGCTAGTATTGAC
CCTGTGCTGAGCAAAGATGA----T----GAGGACA-------TGGCAGGAATTGACT--
-------TTTGA
>Actinopterygii Taru _RAG1
ATGGCAGAAGAGTGTCTGGAAACAGATGACCCCAGGTCAATGCCGGCCGAGCTCCACCAT
CCTCTCTCTAAGTACCCTCAGTGGAAGTTTAAACTGTTTAGGGTCAAGTCCATGGAGAAG
GTGCCCACCGAGACTTCGCCTGAGAAGAGAGTCTTATTAG-----GACTCTCCGCTCCTC
CAGCTCGATACATTGTTAGGTAACGGCATGGCTCGAAATTGTGCCTTGGGGGGAAAAGCA
AGGAAAAT--GTAGAGGGCCTGAGCATGAGGGTG-----GACATGAAGTTACAGGAAATG
GATGCTCACATGAACAAACTCAGATGCTTGTGTCGTCTTTGTGGAATGATGCTAAAAAGT
CAAAGGACCAGTACATGAT-----GTTCAGGGGAATCTGGATAATGCAAGCAAAGGTGCA
CTGCGTAAAATGGGCTGCAAGCTGACCAGCTGGCCAGAAGTTATCCATAAAGTCTTCAAA
GTGGATGTGACAGAGGACCTCGAAGCTGTTCACCCTCTTTTTTTCTGTCACCACTGTTGG
ATGACTGCCATACG------TGGA---------GGTGGTGTCTGCTTATCTAGAACAAGA
GTCCGTGCATGGAAACCCCACTCTTCCCTCTGTGAGCTTTGCTCTCCCACGTTCGAGCGC
ACTAGGAGGAAGAGGTGTTCCCAGAGCGCTCAGTCTGGGAAAAAGAACCAGGTCAATGCT
GATGGAGAGAGACGGAATCTGGAGCTCAGGGACTGGCCAAAATCCAGGGACCAAAGAGAG
CAGTGGGTGAGGAGCATTACCCACTGCCAGAGAGACCACCTCAGTATCAACCTGATATCA
GAGAAGCTCCCTGAAGACTTCCTGTTTTCATTCACCTGTGTGGTGTGTGATCACCTGCTC
TCCGATCCTGTGCAACCCCCTTGTGGACACCTCTCCTGCCGCAGCTGTATCAAAAAGTAT
AGCTATGTCCTGGGGCCTCATTGTCCAGTTTGCAACTTACGCTGCACCCCTGACAATTTC
GCCCCGCCCGCCAAAGCCTTCCTAGCGGCCTTGCAGGCCCTGCCTCTTCTTTGCCCCAGA
AGTGGCTGTGGTAGGGAGGTAAGACTGGACTCATTTAAAGCCCACTATCTGGACCATGAG
CTGGAATGTGACAACTACCTGCTGATCAATAAAGGAGGAAGACCCCGTCAGCACTTACTC
TCGTTAACCCGCCGTGCCCAAAAACATCGGCTGAAGGACCTGAAGAACCTCGTGAAGACA
TTTGCGGACAAAGAGGAAGGCGGTGACCTGAAGTCTGTGTGCCTGACCCTGTTCCTGCTC
GCACTGAGATCAGCGAATGAACACCGGCAGGCAGATGAGCTTGAGGCTATAATGCAAGGC
AGGGGCTCTGGTTTGCATCCTGCAGTATGCTTGGCCATCCGGGTCAACACGTTCCTGAGC
TGCAGCCAGTATCATAAAATGTACCGAACTGTTAAAGCCACTACCGGCCGCCAGATCTTT
CAGCCCCTACACAGCCTGCGAGCTGTAGAAAAGGAGCTTCTTCCTGGATTTCATCAGTTT
GAATGGCAGCCGCCCCTCAGGAATGTATCCACATCATGCAGCGTTGGGATTATCAATGGG
CTTTCTGGATGGACTTCCTCATTGGATGATTCTCCAGCTGAAACTATCACTCGTAGGTTC
CGCTATGATGTAGCAATCGTGTCAGCATTGAAAGACCTCGAAGAGGACATCATGGAAGGG
TTGAGAGAAAATGAGATGGAGGATAGCAATTGCACATTTTTCAGCGTCCTGATCAAAGAG
TCTTGTGATGGTATGGGTGATGTCAGTGAGAAGCATGGAGGCGGTCCACTTGTCCCAGAG
AAGGCTGTGCGTTTCTCTTTTACTATCATGTCTGTCTCCATGGCAGAAGGCGAGAAGGAT
AAAGTCATCTTCACTGAACCGAAACCAAACTCAGAGCTGTCCTGCAAGCCCCTTTCCCTG
ATGTTCGTGGATGAGTCAGACCATGAGACACTCACGGCTATCATGTCACCCATAATTGCA
GAGCGGGATGCAATGAAAGAGAGCAGACTCATTGTGTCCATTGGCGGATTGCCGCGCTCC
TTCCGCATTCATTTCCGAGGCACAGGATACGATGAAAAGATGGTGCGTGAGATGGAGGGC
CTGGAGGCCTCAGGGTCCATGTACATCTGCACGCTTTGTGATTCCAGTCGCGCAGAAGCT
TCTGAAAACATGGTACTGCATTCCATCACCCGCAGTCACGCTGAAAACTTAGAGCGCTAT
GAAATATGGCGAGCCAACCCCTTTTCTGAATCTGTGGATGAGCTGCGAGACAGAGTGAAG
GGGGTCTCTGCCAAGGCATTTATGGAAACCCATCCCACTCTGGATGCACTGCACTGTGAG
ATTGGCATCGCCACTGAATTCTACAAAATCTTCCAGGATGAGATCGGGGAAGTGTACCAA
AAGGTGAACCCCAGTCGGGAGGAGCGACGCGGCTGGAGGGCAGCCCTGGATAAACAGCTG
AGGAAGTCCATGAAACTCAAACCTGTAATGAGGATGAATGGGAACTACGCACGCCGGCTC
ATGAGCCTGGAGGCTGTGGAGTTGGTGTGTGAGTTAGTGCCCACAGAAGGGAGGAGGGAG
GCCCTGAGGGAGCTCATGAGGCTCTACCTCCAGATGAAGCCCGTGTGGCGTGCCACCTGC
CCCACCAAGGAGTGCCCGGACCAGCTGTGCCGTTACAGCTTCAACTCTCAGCGCTTTGCT
GAGCTCCTCTCCTCCTCTTTCAAATATAGGTACAATAAAAAAATCACCAATTACCTCCAC
AAAACCCTCGCCCACGTTCCCGAAATCATAGAGAGAGATGGATCAATAGGAGCATGGGCA
AGCGAGGGGAATGAGTCAGCAAATAAACTGTTCAGGCGTTTCCGGAAGATGAACGCGCGT
CAGTCGAAAGCCTTTGAACTAGAGGACGTGTTAAAACATCACTGGCTCTACACCTCCAAG
TATTTACAGAACTTTATGAACGCGCACAAAGCGGCTAAAGCACTGCAAGCTAGTATTGAC
CCTGTGCTGAGCAAAGATGA----T----GAGGACA-------TGGCAGGAATTGACT--
-------TTTGA
>Carnivora Acju 1 _RAG1
ATGGCTGTCTCTTTGCCACCTGCCCTGGGACTCAGTTCCGCCCCAGATGAAATTCAGCAC
CCGCATATGAAATTTTCAGAATGGAAATTTAAGCTCTTCAGGGTGAGATCTTTTGAAAAG
GCACCTGAAGAAGCTCAAATAGAAAAGAAAATTTCCTCCGAGGGGAAACCCTCTCTGGAG
CAATCTCCAGCAGTCCTGGACGAGGCTGATGGTCAGAAGCCAGCCCCGAGTCAACCAGCA
TTAAAAGCTCACCCTACGTTTTCGAAGAAATCCCATGATGATGGGAAAGCAGGAGACAAA
GCAATCCACCAAGCCAACCTTCGCCATCTCTGCCGTATCTGTGGGAATTCTTTTAAAACT
GATGGGCACAATAGGAGCTATCCAGTGCATGGGCCAGTGGATGGTAAAACCCAAGTCCTT
TTACGAAAGAAGGAAAAGAGAGCCACTTCCTGGCCAGACCTCATTGCCAAGGTTTTCCGG
ATTGATGTGAAAGCAGACGTTGACTCGATCCACCCCACTGAATTCTGCCACAGCTGCTGG
AACATCATGTACAGGAAGTTTAGCAGTGCCCCGTGTGAAGTTAACTTCCCAAGGAATGCA
CCCATGGAGTGGCATCCCCACATGCCATCCTGTGACATCTGCCACGCTGCCCGCCGGGGA
CTCAAAAGGAAGAGTCATCAGCCAAACGTGCAGCTCAGCAAAAAACTTAAAACCATGGTT
GACCGAGCGAGAAGAGCCCGTCGGCACAAGAAAAGAGCTCGGGCAAGGATCAGCAGCAAG
GAAGTGATGAAGAAGATCTCCAAGTGCAGTGACATTCATCTTAGTACCAAGCTTCTCGCG
GTGGACTTCCCTGCACACTTTGTGAAATCTATCTCCTGCCAGATTTGTGAACACATCCTG
GCTGACCCTGTGGAGACCAGCTGTAAGCACGTATTTTGCAGGATTTGCATTCTCAGGTGC
CTCAAAGTCATGGGCAGCTATTGTCCCTGTTGCCAATATCCCTGCTTCCCTACCGACCTG
GAGAGTCCGGTGAAGTCCTTTGTGAGCATCTTGAACTCCCTGATGGTGAGATGTCCAGCA
AAAGAGTGCAATGAGGAGGTCAGCTTGGAAAAATATAACCACCATGTCTCAAGCCACAAG
GAGTCAAAAGAGACTTTTGTGCATATTAATAAAGGGGGTCGGCCCCGCCAGCATCTCCTG
TCCCTGACGCGAAGGGCTCAGAAGCATCGCCTGAGGGAGCTCAAGCTGCAAGTGAAGGCT
TTCGCCGACAAGGAAGAAGGTGGAGATGTGAAGTCTGTGTGTCTGACCTTGTTCCTGCTG
GCACTGAGGGCAAGGAATGAGCACAGACAAGCCGACGAGCTGGAGGCCATCATGCAGGGA
CGGGGTTCTGGCCTGCAGCCAGCTGTGTGCTTGGCCATCCGTGTCAACACCTTCCTCAGC
TGCAGTCAGTACCACAAGATGTACAGGACTGTGAAAGCCATCACGGGGAGGCAGATTTTT
CAGCCTTTGCACGCCCTTCGGAATGCTGAGAAGGTCCTCCTGCCAGGCTACTACCCCTTT
GAGTGGCAGCCACCTCTGAAGAACGTGTCTTCCAGCACTGACGTCGGCATTATTGATGGC
CTGTCTGGACTGTCCTCCTCTGTGGACGATTACCCGGTGGACACCATTGCCAAGCGGTTC
CGCTACGACTCGGCTTTGGTGTCTGCTTTGATGGACATGGAAGAAGATATCCTGGAAGGC
ATGAGAGCCCAAGACTTGGATGACTACCTGAATGGCCCCTTCACCGTCGTGGTGAAGGAG
TCTTGTGACGGCATGGGAGATGTGAGTGAGAAGCATGGGAGCGGGCCAGCAGTTCCAGAA
AAGGCGGTTCGCTTTTCGTTCACAGTCATGAAGATTACTGTAGCGCACGGCTCAGAAAAC
GTGAAGGTATTTGAGGAGGTCAAACCTAACTCTGAACTGTGTTGCAAGCCCTTGTGCCTC
ATGCTGGCAGACGAGTCTGACCACGAGACGCTGACGGCCATCTTGAGCCCTCTCATTGCC
GAGAGGGAGGCCATGAAGGCCAGCAACTTAGTGCTGGAGATGGGAGGCATCCTTCGGACT
TTCAAGTTCATCTTCAGGGGCACTGGGTACGATGAGAAGCTTGTCCGGGAAGTTGAAGGC
CTCGAGGCTTCTGGCTCAGTCTACATTTGTACCCTTTGTGATGCCACCCGCCTGGAGGCC
TCTCAAAATCTTGTCTTCCACTCCATAACCAGAAGCCACTCTGAGAACCTGGAGCGCTAC
GAGGTCTGGCGTTCCAACCCGTACCACGAGTCTGTGGAAGAACTGCGGAATCGCGTGAAA
GGAGTCTCATCGAAACCTTTCATTGAGACCGTCCCTTCCATAGATGCACTCCACTGTGAC
ATTGGCAATGCGGCTGAGTTCTACAAGATTTTCCAGCTAGAGATAGGGGAGGTGTACAAG
AATCCCAATGCCTCCAAAGAGGAAAGGAAAAGGTGGCAGGCTACGCTGGACAAGCATCTC
CGGAAGAAGATGAACCTGAAGCCAATCATGAGGATGAATGGCAACTTTGCCAGGAGGCTC
ATGACCAAAGAAACAGTTGAAGCAGTCTGTGAATTAATCCCCTCTGAGGAGAGGCATGAA
GCTCTCAGGGAGCTGATGGACCTTTACCTGAAGATGAAACCCGTGTGGCGATCGACATGT
CCTGCTAAAGAGTGCCCAGAATCCCTCTGCCAGTATAGTTTCAATTCACAGCGTTTTGCT
GAGCTCCTCTCTACCAAGTTCAAGTATAGATATGAGGGCAAAATCACCAATTACTTTCAC
AAAACCTTGGCACACGTGCCTGAAATTATTGAAAGAGACGGCTCCATTGGGGCATGGGCA
AGCGAGGGAAATGAATCTGGCAACAAACTGTTCAGGCGCTTCCGAAAAATGAATGCCAGA
CAGTCCAAGTGCTACGAGATGGAAGATGTCTTGAAACATCATTGGTTGTATACCTCCAAA
TATCTGCAGAAGTTTATGAACGCTCATAACGCGTGTAGAAACTCTGGGTTTACCTTAAAC
TCGCAGCCAGGCGTGGGGGACCCAATAGGCCTAGAGGACTCTCTGGAAACTCAAGATTCG
ATGGATTTTTAA
>Carnivora Acju 2 _RAG1
ATGGCTGTCTCTTTGCCACCTGCCCTGGGACTCAGTTCCGCCCCAGATGAAATTCAGCAC
CCGCATATGAAATTTTCAGAATGGAAATTTAAGCTCTTCAGGGTGAGATCTTTTGAAAAG
GCACCTGAAGAAGCTCAAATAGAAAAGAAAATTTCCTCCGAGGGGAAACCCTCTCTGGAG
CAATCTCCAGCAGTCCTGGACGAGGCTGATGGTCAGAAGCCAGCCCCGAGTCAACCAGCA
TTAAAAGCTCACCCTACGTTTTCGAAGAAATCCCATGATGATGGGAAAGCAGGAGACAAA
GCAATCCACCAAGCCAACCTTCGCCATCTCTGCCGTATCTGTGGGAATTCTTTTAAAACT
GATGGGCACAATAGGAGCTATCCAGTGCATGGGCCAGTGGATGGTAAAACCCAAGTCCTT
TTACGAAAGAAGGAAAAGAGAGCCACTTCCTGGCCAGACCTCATTGCCAAGGTTTTCCGG
ATTGATGTGAAAGCAGACGTTGACTCGATCCACCCCACTGAATTCTGCCACAGCTGCTGG
AACATCATGTACAGGAAGTTTAGCAGTGCCCCGTGTGAAGTTAACTTCCCAAGGAATGCA
CCCATGGAGTGGCATCCCCACATGCCATCCTGTGACATCTGCCACGCTGCCCGCCGGGGA
CTCAAAAGGAAGAGTCATCAGCCAAACGTGCAGCTCAGCAAAAAACTTAAAACCATGGTT
GACCGAGCGAGAAGAGCCCGTCGGCACAAGAAAAGAGCTCGGGCAAGGATCAGCAGCAAG
GAAGTGATGAAGAAGATCTCCAAGTGCAGTGACATTCATCTTAGTACCAAGCTTCTCGCG
GTGGACTTCCCTGCACACTTTGTGAAATCTATCTCCTGCCAGATTTGTGAACACATCCTG
GCTGACCCTGTGGAGACCAGCTGTAAGCACGTATTTTGCAGGATTTGCATTCTCAGGTGC
CTCAAAGTCATGGGCAGCTATTGTCCCTGTTGCCAATATCCCTGCTTCCCTACCGACCTG
GAGAGTCCGGTGAAGTCCTTTGTGAGCATCTTGAACTCCCTGATGGTGAGATGTCCAGCA
AAAGAGTGCAATGAGGAGGTCAGCTTGGAAAAATATAACCACCATGTCTCAAGCCACAAG
GAGTCAAAAGAGACTTTTGTGCATATTAATAAAGGGGGTCGGCCCCGCCAGCATCTCCTG
TCCCTGACGCGAAGGGCTCAGAAGCATCGCCTGAGGGAGCTCAAGCTGCAAGTGAAGGCT
TTCGCCGACAAGGAAGAAGGTGGAGATGTGAAGTCTGTGTGTCTGACCTTGTTCCTGCTG
GCACTGAGGGCAAGGAATGAGCACAGACAAGCCGACGAGCTGGAGGCCATCATGCAGGGA
CGGGGTTCTGGCCTGCAGCCAGCTGTGTGCTTGGCCATCCGTGTCAACACCTTCCTCAGC
TGCAGTCAGTACCACAAGATGTACAGGACTGTGAAAGCCATCACGGGGAGGCAGATTTTT
CAGCCTTTGCACGCCCTTCGGAATGCTGAGAAGGTCCTCCTGCCAGGCTACTACCCCTTT
GAGTGGCAGCCACCTCTGAAGAACGTGTCTTCCAGCACTGACGTCGGCATTATTGATGGC
CTGTCTGGACTGTCCTCCTCTGTGGACGATTACCCGGTGGACACCATTGCCAAGCGGTTC
CGCTACGACTCGGCTTTGGTGTCTGCTTTGATGGACATGGAAGAAGATATCCTGGAAGGC
ATGAGAGCCCAAGACTTGGATGACTACCTGAATGGCCCCTTCACCGTCGTGGTGAAGGAG
TCTTGTGACGGCATGGGAGATGTGAGTGAGAAGCATGGGAGCGGGCCAGCAGTTCCAGAA
AAGGCGGTTCGCTTTTCGTTCACAGTCATGAAGATTACTGTAGCGCACGGCTCAGAAAAC
GTGAAGGTATTTGAGGAGGTCAAACCTAACTCTGAACTGTGTTGCAAGCCCTTGTGCCTC
ATGCTGGCAGACGAGTCTGACCACGAGACGCTGACGGCCATCTTGAGCCCTCTCATTGCC
GAGAGGGAGGCCATGAAGGCCAGCAACTTAGTGCTGGAGATGGGAGGCATCCTTCGGACT
TTCAAGTTCATCTTCAGGGGCACTGGGTACGATGAGAAGCTTGTCCGGGAAGTTGAAGGC
CTCGAGGCTTCTGGCTCAGTCTACATTTGTACCCTTTGTGATGCCACCCGCCTGGAGGCC
TCTCAAAATCTTGTCTTCCACTCCATAACCAGAAGCCACTCTGAGAACCTGGAGCGCTAC
GAGGTCTGGCGTTCCAACCCGTACCACGAGTCTGTGGAAGAACTGCGGAATCGCGTGAAA
GGAGTCTCATCGAAACCTTTCATTGAGACCGTCCCTTCCATAGATGCACTCCACTGTGAC
ATTGGCAATGCGGCTGAGTTCTACAAGATTTTCCAGCTAGAGATAGGGGAGGTGTACAAG
AATCCCAATGCCTCCAAAGAGGAAAGGAAAAGGTGGCAGGCTACGCTGGACAAGCATCTC
CGGAAGAAGATGAACCTGAAGCCAATCATGAGGATGAATGGCAACTTTGCCAGGAGGCTC
ATGACCAAAGAAACAGTTGAAGCAGTCTGTGAATTAATCCCCTCTGAGGAGAGGCATGAA
GCTCTCAGGGAGCTGATGGACCTTTACCTGAAGATGAAACCCGTGTGGCGATCGACATGT
CCTGCTAAAGAGTGCCCAGAATCCCTCTGCCAGTATAGTTTCAATTCACAGCGTTTTGCT
GAGCTCCTCTCTACCAAGTTCAAGTATAGATATGAGGGCAAAATCACCAATTACTTTCAC
AAAACCTTGGCACACGTGCCTGAAATTATTGAAAGAGACGGCTCCATTGGGGCATGGGCA
AGCGAGGGAAATGAATCTGGCAACAAACTGTTCAGGCGCTTCCGAAAAATGAATGCCAGA
CAGTCCAAGTGCTACGAGATGGAAGATGTCTTGAAACATCATTGGTTGTATACCTCCAAA
TATCTGCAGAAGTTTATGAACGCTCATAACGCGTGTAGAAACTCTGGGTTTACCTTAAAC
TCGCAGCCAGGCGTGGGGGACCCAATAGGCCTAGAGGACTCTCTGGAAACTCAAGATTCG
ATGGATTTTTAA
>Carnivora Aime _RAG1
ATGGCTGTCTCTTTGCCATCCACCCTGGGACTCACTTCTGCCCCAGATGAAATTCAGCAC
CCACATATTAAATTTTCAGAATGGAAATTTAAACTATTCAGGGTGCGATCTTTTGAAAAG
GCACCCGAAGAAGCTCAAGTAGAAAAGAAAGTTTCCTCTGAGGGAAAACCCTCTCTGGAG
CAATCTCCAGCAGTCCCAGACCAGGCTGATGGTCAGAAGCCAGCTCTGAGTCAACCGGCA
TTAAAAGCTCACCCTAAGTTTCTGAAGAAATCCCATGATGATGGGAAAACAAGAGACAAA
GCAATCCACCAAGCCAACCTTCGACATCTCTGCCGTATCTGTGGGAATTCTTTTAAAACT
GATGGGCACAATAGGAGATATCCAGTCCACGGGCCTGTTGATGGTAAAACCCAAGTCCTT
TTACGGAAGAAGGAAAAGAGAGCCACTTCCTGGCCAGACCTTATTGCCAAGGTCTTCCGG
ATCGATGTGAAAGCAGATGTGGACTCCATGCACCCCACCGAGTTCTGCCATAACTGCTGG
AGCATCATGTACAGGAAGTTTAGCAGTGCCCCATGTGAGGTTTACTTCCCAAGGAATGCA
ACCATGGAGTGGCACCCCCACACACCCTCCTGTGACATTTGCCACACTGCCCACCAGGGA
CGCAAGAGGAAGAGTCATCAGCCAAACGTGCAGCTCAGCAAAAAACTCAAAACCGTGGTT
GACCGAGCGAGAAGAGCCCGTCGGCACAAGAGAAGAACTCAGGCCAGGATTAGCACCAAA
GAAGCGATGAAGAAGATTTCCAGCTGTGGTAATATACATCTTAGTACCACCCTTCTTGCA
GTGGACTTCCCAGCACACTTTGTGAAATCCATCTCCTGCCAGATTTGTGAACACATTCTG
GCTGACCCTGTGGAGACCACCTGTAAGCACGTATTTTGCAGGATCTGCATTCTCAGATGC
CTCAAAGTCATGGGTAGCTATTGTCCCTGTTGCCAGTATCCCTGCTTCCCTACTGACCTG
GAGAGTCCAGTGAAGTCCTTTCTGAGCATCTTGAATTCCCTGATGGTGAAATGTCCAGCC
AAAGAGTGCAATGAGGAGGTCAGCTTGGAAAAATATAATCGCCACGTCTCGAGCCACAAG
GAATCCAAAGAGACTTTTGTGCATATTAACAAAGGGGGTCGGCCCCGCCAGCATCTCCTC
TCGTTGACCCGGAGGGCTCAGAAGCACCGCCTTAGGGAGCTCAAGCTGCAAGTCAAGGCT
TTCGCTGACAAAGAAGAAGGTGGAGATGTGAAAGCTGTGTGTCTGACCTTGTTCCTGCTG
GCGCTGAGGGCGAGGAATGAGCACAGACAAGCGGATGAGCTGGAGGCCATCATGCAGGGG
CGGGGCTCTGGGCTGCAGCCAGCGGTTTGCTTGGCCATCCGTGTCAACACCTTCCTCAGC
TGCAGCCAGTACCACAAGATGTACAGGACTGTGAAAGCCATCACCGGGAGGCAGATTTTC
CAGCCTTTGCATGCGCTTCGGAATGCCGAGAAGGTCCTCTTGCCAGGCTACCACCCCTTT
GAGTGGCAGCCCCCTCTGAAAAATGTGTCCTCCAGCACTGACGTGGGCATTATTGATGGC
CTGTCTGGGCTGTCCTCCTCTGTGGACGATTACCCCGTGGACACCATTGCGAAGCGGTTC
CGCTACGACTCGGCTTTGGTGTCTGCTCTGATGGACATGGAAGAAGACATCCTGGAAGGC
ATGAGAGCCCAAGACCTTGATGACTACCTGAATGGCCCCTTCACAGTCGTGGTGAAGGAG
TCTTGCGACGGAATGGGAGATGTGAGCGAGAAGCACGGCAGCGGGCCAGCAGTTCCAGAA
AAGGCAGTTCGGTTTTCGTTCACGGTCATGAAAATTACCATAGCACGTGGCTCAGAAAAC
GTGAAGGTGTTCGAAGAAGTCAAACCTAACTCTGAACTGTGTTGTAAGCCTCTGTGTCTC
ATGCTGGCAGATGAGTCTGACCACGAGACCCTGACGGCCATCCTGAGCCCTCTCATTGCT
GAGAGGGAGGCCATGAAGAGCAGCCAATTAATGCTTGAGATGGGAGGCATCCTTCGGACT
TTCAAGTTCATCTTCAGGGGCACTGGCTATGATGAGAAACTCGTCCGGGAAGTCGAAGGC
CTCGAGGCTTCTGGCTCAGTATACATTTGTACCCTTTGTGATGCCACCCGCTTGGAAGCC
TCACAAAATCTTGTCTTCCACTCCATCACCAGAAGCCACTCTGAGAACCTGGAGCGCTAT
GAGGTCTGGCGTTCCAACCCATACCACGAGTCTGTGGACGAACTGCGGGATCGGGTGAAA
GGGGTCTCATCGAAACCTTTCATCGAGACAGTCCCTTCCATAGACGCACTCCACTGTGAC
ATTGGCAATGCGGCCGAGTTCTACAAGATTTTCCAGCTAGAGATAGGGGAGGTGTATAAG
AATCCCAATGCCTCCAAAGAGGAAAGGAAAAGATGGCAGGCTACGTTGGACAAGCATCTC
AGGAAGAAGATGAACCTTAAGCCGATCATGAGGATGAATGGCAACTTTGCCAGGAAGCTC
ATGACCAAAGAGACGGTTGAAGCAGTCTGTGAATTAATTCCCTCTGAGGAGAGGCACGAA
GCTCTGAGAGAGCTGATGGACCTTTACCTGAAGATGAAGCCTGTATGGCGATCGTCATGT
CCTGCGAAAGAGTGCCCAGAATCCCTCTGCCAGTATAGCTTCAATTCGCAGCGTTTTGCT
GAGCTCCTCTCTACCAAGTTCAAGTATAGATACGAGGGCAAAATCACCAATTATTTTCAC
AAAACCCTGGCACACGTCCCTGAAATTATTGAGAGAGATGGCTCCATTGGGGCGTGGGCG
AGTGAGGGAAATGAGTCTGGCAACAAACTATTCAGGCGCTTCCGAAAAATGAATGCCAGG
CAGTCCAAATGCTATGAGATGGAGGATGTCTTAAAACACCACTGGCTCTATACCTCCAAA
TACCTGCAGAAGTTCATGAATGCTCATAATGCGTATAAAAACTCTGGGTTTACCTTAAGC
TCGCAGTCAGGCGTAGGGGACCAGTTAGGCCTAGAGGACTCTCCGGAAACTCAAGATTCG
ATGGAATTCTAA
>Carnivora Caur _RAG1
ATGGCTGTCTCTTTGCCACCCACCCTGGGACTCACTTCTGCCCCAGATGAAATTCAGCAC
CCACATATTAAATTTTCAGAATGGAAATTTAAACTGTTCAGGGTACGATCTTTTGAAAAG
CCACCCGAAGAAGCTCAAGTAGAAAAGAAAGTTTCCTCTGAGGGGAAACCCTCTCTGGAG
CAATCTCCAGCTGTCCTGGACAAGGCTGATGGTCAGAAGCCGGCTCTGAGTCAACCAGCA
TTAAATGCTCACCCTAAATTTCTGAAGAAATCCCATGATGATGGGAAAGCAAGAGACAAA
GCAATCCACCAAGCCAACCTTCGACATCTCTGCCGTATCTGTGGGAATTCTTTTAAAACT
GACGGGCACAATAGGAGATATCCAGTCCACGGGCCTGTGGATGGTAAAACCCAAGTCCTT
TTACGAAAGAAGGAAAAGAGAGCCACTTCCTGGCCAGACCTCATTGCCAAGGTCTTCCGG
ATCGATGTGAAAGCAGATGTTGACTCAATCCACCCCACTGAGTTCTGCCATAACTGCTGG
CGCATCCTGTACAGGAAGTTTAGCGGTGCCCCATGTGAGGTTTACTTCCCAAGGAATGCA
ACCATGGAGTGGCACCCCCACACACCATCCTGTGACATCTGCCACACTGCCCGCCAGGGA
CTCAAGAGGAAGAGTCATCAGCCAAACGGGCAGCTCAGCAAAAAACTCAAAACTGTGGTT
GACCGAGCGAGAAGAGCCCATCGGCACAAGAGAAGAGCTCCGGCAAGGATTAGCAGCGAG
GAAGTGATGCAGAAGATTTCCAACTGCAGTAATATACATCTTAGTACCAAGCTTCTTGCA
GTGGACTTCCCAGCACATTTTGTGAAATCCATCTCCTGCCAGATTTGCAAACACATTCTG
GCTGACCCTGTGGAGACCACCTGTAAGCATGTATTTTGCAGGATCTGCATTCTCAGATGC
CTCAAAGTCATAGGCAGCAACTGTCCCTGTTGCCAATATCCCTGCTTCCCTACCAACCTG
GAGAGTCCAGTGAAGTCCTTTCTGAGCATCTTGAATTCCCTGATGGTGAAATGTCCAGCC
AAGGAGTGCAACGAGGAGGTAAGCCTAGAAAAATATAATCACCACGTCTCAAGCCACAAG
GAATCCAAAGAGACTCTTGTGCATATTAACAAAGGGGGTCGGCCCCGTCAGCATCTCCTG
TCCTTGACCCGAAGGGCTCAGAAGCACCGCCTGAGGGAGCTCAAGCTGCAAGTCAAGGCT
TTCGCCGACAGAGAAGAAGGTGGAGATGTGAAATCCGTGTGTCTGACCTTGTTCCTGCTG
GCGCTGAGGGCAAGGAATGAGCACAGACAAGCGGACGAGCTGGAGGCCATCATGCAGGGA
CGGGGCTCTGGCCTGCAGCCAGCTGTGTGCTTGGCCATCCGTGTCAACACCTTCCTCAGC
TGCAGTCAGTACCACAAGATGTACAGGACTGTGAAAGCCATCACCGGGAGGCAGATTTTC
CAGCCTTTGCATGCCCTTCGGAATGCTGAGAAGGTCCTCCTGCCAGGCTACCACCCCTTT
GAGTGGCAGCCCCCTCTGAAGAACGTGTCCTCCAGCACCGACGTGGGCATTATTGATGGC
CTGTCCGGCCTGTCCTCCTCGGTGGATGACTACACTGTGGATACCATTGCGAAGCGCTTC
CGCTACGATTCGGCTTTGGTATCTGCTCTGATGGACATGGAAGAAGACATCTTGGAAGGC
ATGAGAGCCCAAGACCTTGATGACTACCTGAATGGCCCCTTCACCGTCGTGGTGAAGGAG
TCTTGTGACGGAATGGGAGATGTGAGCGAGAAGCACGGGAGCGGGCCAGCAGTTCCAGAA
AAGGCAGTTCGGTTTTCGTTCACGGTCATGAAAATTACTGTAGCCCATGGCTCAGAAAAT
GTGAAGGTGTTTGAAGAAGTCAAACCCAACTCTGAACTGTGTTGTAAGCCCCTGTGTCTT
ATGCTGGCAGATGAGTCTGACCACGAGACCCTGACGGCCATCCTGAGTCCTCTCATTGCC
GAGAGGGAGGCCATGAAGAGCAGCCAATTAATGCTTGAGATGGGAGGCATCCTTCGGACT
TTCAAGTTCATCTTCAGGGGCACCGGATATGATGAGAAACTCATCCGGGAAGTCGAAGGC
CTCGAGGCTTCTGGCTCAGTCTACATTTGTACCCTTTGTGACACCACCCGCCTAGAAGCC
TCTCAAAATCTTGTCTTCCACTCCATCACCAGAAGCCACTCTGAGAACCTGGAGCGCTAT
GAGGTCTGGCGATCCAACCCATACCACGAGTCAGTGGAAGAACTGCGGGATCGGGTGAAA
GGGGTCTCATCGAAACCTTTCATCGAGACTGTCCCTTCCATAGATGCACTCCACTGTGAC
ATTGGCAACGCGGCTGAGTTCTACAAGATTTTCCAGCTAGAGATAGGGGAGGTGTATAGG
AATCCCAATGCTTCCAAAGAGGAAAGGAAAAGATGGCAGGCTACATTGGACAAGCATCTC
CGGAAGAAGATGAACCTGAAACCCATCATGAGGATGAATGGCAACTTTGCCAGGAAGCTC
ATGACCAAAGAGACAGTTGAAGCAGTTTGTGAATTAATTCCCTCTGAGGAGAGGCATGAA
GCTCTGAGGGAGCTGATGGACCTTTACCTGAAGATGAAGCCTGTATGGCGATCAACGTGT
CCTGCAAAAGAGTGCCCAGAATCCCTCTGCCAGTATAGCTTCAATTCACAGCGTTTTGCT
GAGCTCCTTTCTACCAAGTTCAAGTATAGATATGAGGGCAAAATCACCAATTATTTTCAC
AAAACCCTGGCACACGTCCCTGAAATTATTGAGAGAGATGGCTCCATTGGGGCATGGGCA
AGCGAGGGAAATGAGTCTGGCAACAAACTGTTCAGGCGCTTCCGAAAAATGAATGCCAGA
CAGTCCAAATGCTATGAGATGGAAGATGTCTTGAAACACCACTGGCTGTATACCTCCAAA
TACCTGCAGAAGTTTATGAATGCTCATAATGCGTATAAAAACTCTGGGTTTACCTTAAGC
TCGCAGTCAGGCGTAGGGGACCCATTAGGCCTGGAGGACTCTCTGGAAACTCAAGATTCG
ATGGAATTTTAA
>Carnivora Crcr _RAG1
ATGGCTGTCTCTTTGCCACCCACCCTGGGACTCAGTTCTGCCCCAGATGAAATTCAGCAC
CCGCATATTAAATTTTCAGAATGGAAATTTAAGCTATTCAGGGTGAGATCTTTTGAAAAG
GCACCTGCAGAAGCTCAAATAGAAAAGAAAGTTTCCTCTGAGGGGAAACCTTCTCTGGAG
CAATCTCCAGCAGTCCTGGATGAGGCCGATGGTCAGAAGTCAGTCCTGAGTCAACCAGCA
TTAAAAGCTCACCCTACGTTTTTGAAGAAATCCCAGGATGATGGAAAAGCAAGAGACAAA
GCAATCCACCAAGCCAACCTTCGACATCTCTGCCGTATCTGTGGGAATTCTTTTAAAACT
GATGGGCACAATAGGAGCTATCCAGTCCATGGGCCGGTGGATGGTAAAACCCAAGTCCTT
TTACGAAAGAAGGAAAAGAGAGCCACTTCCTGGCCAGACCTCATTGCCAAGGTTTTCCGG
ATCGATGTGAAAGCAGATGTTGACTCCATCCACCCCACCGAATTCTGCCACAGCTGCTGG
AAGATCATGTACAGGAAGTTTAGCAGTGCCCCGTGTGAAACTAACTTCCCAAGGAATGCA
ACCATGGAGTGGCACCCACACACAGCATCCTGTGACATCTGCCACGCTGCCCGCCAGGGA
CTCAAGAGGAAGAGTCATCAGCCAAATGTGCAGCTCAGCAAAAAACTCAAAACCGTGGTT
GACCGAGCGAGAAGAGCCCGTCGGCACAAAAAAAGAGCTAAGGCAAGGATCAGCCGCAAG
GAAGTGGTGAAAAAGATCTCCAAGTGCAGTGACATTCATCTTAGTACCAAGCTTCTTGCG
GTGGACTTCCCGGCACACTTTGTGAAATCTATCTCCTGCCAGATTTGTGAACACATCCTG
GCTGACCCTGTGGAGACCAGCTGTAAGCACGTGTTTTGCAGGATTTGCATTCTCAGATGC
CTCAAAGTCATGGGCAGCTATTGTCCCTGTTGCCAATATCCCTGCTTCCCTACTGACCTG
GAGAGCCCAGTGAAGTCCTTTGTGAGCATCTTGAATTCCCTGATGGTGAGATGTCCAGCA
AAAGAGTGCAATGAGGCGATCAGCTTGGAAAAATATAATCACCATGTCTCAAGCCACAAG
GAGTCAAAAGAGACTTTTGTGCATATTAATAAAGGGGGTCGGCCCCGCCAGCATCTCCTG
TCATTGACCCGAAGGGCCCAGAAGCATCGCCTGAGGGAGCTCAAGCTGCAAGTGAAGGCT
TTTGCCGACAAAGAAGAAGGTGGAGATGTGAAGTCTGTGTGTCTGACCTTGTTCCTGTTG
GCGCTGAGGGCGAGGAACGAACACAGACAAGCCGACGAGCTGGAGGCCATCATGCAGGGA
CGGGGCTCTGGCCTGCAGCCAGCTGTGTGCTTGGCCATCCGTGTCAACACCTTCCTCAGC
TGCAGTCAGTACCACAAGATGTACAGGACTGTGAAAGCCATCACGGGGAGGCAGGTTTTT
CAGCCTTTGCACGCCCTTCGCAATGCTGAGAAGGTCCTTCTGCCAGGCTACTACCCCTTT
GAATGGCAGCCACCTCTGAAGAATGTGTCTTCCAACACTGACGTCGGCATTATTGACGGC
CTGTCTGGACTGTCCTCCTCTGTGGACGATTACCCGGTGGACACCATTGCCAAGCGGTTC
CGCTACGACTCGGCTTTGGTGTCTGCTTTGATGGACATGGAAGAAGACATCCTGGAAGGC
ATGAAGGCCCAGGACCTGGATGACTACCTGAATGGCCCCTTCACCGTCGTGGTGAAGGAG
TCCTGTGATGGCATGGGAGATGTGAGTGAGAAGCACGGGAGCGGGCCAGCAGTTCCGGAA
AAGGCGGTTCGCTTTTCGTTCACGGTCATGAAAATTACCGTAGCACACGGCTCAGAAAAC
GTGAAGATATTTGAGGAAGTCAAACCTAACTCTGAACTGTGCTGTAAGCCCTTATGCCTC
ATGCTGGCAGACGAGTCTGACCACGAGACGCTGACGGCCATCTTGAGCCCTCTCATTGCT
GAGAGGGAGGCCATGAAGTCCAGCCACTTAGTGCTGGAGATGGGAGGAATCCTTCGGACT
TTCAAGTTCATCTTCAGGGGCACTGGATACGATGAGAAGCTTGTCCGGGAAGTCGAAGGC
CTCGAGGCTTCTGGCTCTGTCTACATTTGTACGCTTTGTGATGCCACCCGCCTGGAGGCC
TCTCAAAATCTTGTCTTCCACTCCATAACCAGAAGCCACTCTGAGAACCTGGAGCGCTAT
GAGGTCTGGCGTTCCAACCCATACCACGAGTCTGTGGAAGAACTGCGGGATCGGGTGAAA
GGAGTCTCATCGAAACCTTTCATTGAGACAGTCCCTTCCATCGATGCACTCCACTGTGAC
ATTGGCAATGCGGCTGAGTTCTACAAGATTTTCCAGCTAGAGATAGGGGAGGTGTACAAG
AATCCCAGTGCTTCCAAAGAGGAAAGGAAAAGGTGGCAGGCTACACTGGACAAGCATCTC
CGGAAGAAGATGAACCTGAAACCAATCATGAGGATGAATGGCAACTTTGCCAGGAAGCTC
ATGACCAAAGAGACAGTTGAAGCAGTCTGTGAATTAATCCCCTCCGAGGAGAGGCACGAA
GCTCTCAGGGAGCTGATGGACCTTTACCTGAAGATGAAACCCGTGTGGCGATCATCATGT
CCTGCTAAAGAGTGCCCAGAATCCCTCTGCCAGTATAGTTTCAATTCACAGCGTTTTGCT
GAGCTCCTCTCTACCAAGTTCAAGTATAGATATGAGGGCAAAATCACCAATTATTTTCAC
AAAACCCTGGCACACGTGCCTGAAATTATTGAGAGAGATGGCTCCATTGGGGCATGGGCA
AGCGAGGGAAATGAGTCTGGCAACAAACTGTTCAGGCGCTTCCGAAAAATGAATGCCAGA
CAGTCCAAGTGCTATGAAATGGAAGATGTCTTGAAACATCACTGGTTGTATACGTCCAAA
TATCTGCAGAAGTTTATGAATGCTCACAATGCGTATAAGAACTCAGGGTTTACCTCAAAC
TCGCAGTCAGGCTTGGGGGACCCACTAGGCCTAGAGGACGCTCTGGAGACTCAAGATTCG
ATGGAATTT---
>Carnivora Euju _RAG1
ATGGCTGTCTCTTTGCCACCCACCCTGGGACTCACTTCTGCCCCAGATGAAATTCAGCAC
CCACATATTAAATTTTCAGAATGGAAATTTAAACTGTTCAGGGTACGATCTTTTGAAAAG
GCACCCGAAGAAGCTCAAGTAGAAAAGAAAGTTTCCTCTGAGGGGAAACCCTCTCTGGAG
CAATCTCCAGCTGTCCTGGACAAGGCTGATGGTCAGAAGCCGGCTCTGAGTCAACCAGCA
TTAAATGCTCACCCTAAGTTTCTGAAGAAATCCCATGATGATGGGAAAGCAAGAGACAAA
GCAATCCACCAAGCCAACCTTCGACATCTCTGCCGTATCTGTGGGAATTCTTTTAAAACT
GACGGGCACAATAGGAGATATCCAGTCCACGGGCCTGTGGATGGTAAAACCCAAGTCCTT
TTACGAAAGAAGGAAAAGAGAGCCACTTCCTGGCCAGACCTCATTGCCAAGGTCTTCCGG
ATCGATGTGAAAGCAGATGTTGACTCAATCCACCCCACTGAGTTCTGCCATAGCTGCTGG
CGCATCCTGTACAGGAAGTTTAGCGGTGCCCCATGTGAGGTTTACTTCCCAAGGAATGCA
ACCATGGAGTGGCACCCCCACACACCATCCTGTGACATCTGCCACACTGCCCGCCAGGGA
CTCAAGAGGAAGAGTCGTCAGCCAAACGGGCAGCTCAGCAAAAAACTCAAAACTGTGGTT
GACCGAGCGAGAAGAGCCCATTGGCACAAGAGAAGAGCTCCGGCAAGGATTAGCAGCGAG
GAAGTGATGCAGAAGATTTCCAACTGCAGTAATATACATCTTAGTACCAAGCTTCTTGCA
GTGGACTTCCCAGCACATTTTGTGAAATCCATCTCCTGCCAGATTTGCAAACACATTCTG
GCTGACCCTGTGGAGACCACCTGTAAGCATGTATTTTGCAGGATCTGCATTCTCAGATGC
CTCAAAGTCATAGGCAGCAACTGTCCCTGTTGCCAATATCCCTGCTTCCCTACCAACCTG
GAGAGTCCAGTGAAGTCCTTTCTGAGCATCTTGAATTCCCTGATGGTGAAATGTCCAGCC
AAGGAGTGCAACGAGGAGGTAAGCCTAGAAAAATATAATCACCACGTCTCAAGCCACAAG
GAATCCAAAGAGACTTTTGTGCATATTAACAAAGGGGGTCGGCCCCGTCAGCATCTCCTG
TCCTTGACCCGAAGGGCTCAGAAGCACCGCCTGAGGGAGCTCAAGCTGCAAGTCAAGGCT
TTTGCCGACAGAGAAGAAGGTGGAGATGTGAAATCCGTGTGTCTGACCTTGTTCCTGCTG
GCGCTGAGGGCAAGGAATGAGCACAGACAAGCGGACGAGCTGGAGGCCATCATGCAGGGA
CGGGGCTCTGGCCTGCAGCCAGCTGTGTGCTTGGCCATCCGTGTCAACACCTTCCTCAGC
TGCAGTCAGTACCACAAGATGTACAGGACTGTGAAAGCCATCACCGGGAGGCAGATTTTT
CAGCCTTTGCATGCCCTTCGGAATGCTGAGAAGGTCCTCCTGCCAGGCTACCACCCCTTT
GAGTGGCAGCCCCCTCTGAAGAACGTGTCCTCCAGCACCGACGTGGGCATTATTGATGGC
CTGTCCGGCCTGTCCTCCTCGGTGGATGACTACACTGTGGATACCATTGCGAAGCGCTTC
CGCTACGATTCGGCTTTGGTATCTGCTCTGATGGACATGGAAGAAGACATCTTGGAAGGC
ATGAGAGCCCAAGACCTTGATGACTACCTGAATGGCCCCTTCACCGTCGTGGTGAAGGAG
TCTTGTGACGGAATGGGAGATGTGAGCGAGAAGCACGGGAGCGGGCCAGCAGTTCCAGAA
AAGGCAGTTCGGTTTTCGTTCACGGTCATGAAAATTACTGTAGCCCATGGCTCAGAAAAT
GTGAAGGTGTTTGAAGAAGTCAAACCCAACTCTGAACTGTGTTGTAAGCCCCTGTGTCTC
ATGCTGGCAGATGAGTCTGACCACGAGACCCTGACGGCCATCCTGAGTCCTCTCATTGCC
GAGAGGGAGGCCATGAAGAGCAGCCAATTAATGCTTGAGATGGGAGGCATCCTTCGGACT
TTCAAGTTCATCTTCAGGGGCACCGGATATGATGAGAAACTCATCCGGGAAGTCGAAGGC
CTCGAGGCTTCTGGCTCAGTCTACATTTGTACCCTTTGTGACACCACCCGCCTAGAAGCC
TCTCAAAATCTTGTCTTCCACTCCATCACCAGAAGCCACTCTGAGAACCTGGAGCGCTAT
GAGGTCTGGCGTTCCAACCCATACCACGAGTCAGTGGAAGAACTGCGGGATCGGGTGAAA
GGGGTCTCATCGAAACCTTTCATCGAGACTGTCCCTTCCATAGATGCACTCCACTGTGAC
ATTGGCAACGCAGCTGAGTTCTACAAGATTTTCCAGCTAGAGATAGGGGAGGTGTATAGG
AATCCCAATGCTTCCAAAGAGGAAAGGAAAAGATGGCAGGCTACATTGGACAAGCATCTC
CGGAAGAAGATGAACCTGAAACCCATCATGAGGATGAATGGCAACTTTGCCAGGAAGCTC
ATGACCAAAGAGACAGTTGAAGCAGTTTGTGAATTAATTCCCTCTGAGGAGAGGCATGAA
GCTCTGAGGGAGCTGATGGACCTTTACCTGAAGATGAAGCCTGTATGGCGATCAACGTGT
CCCGCAAAAGAGTGCCCAGAATCCCTCTGCCAGTATAGCTTCAATTCACAGCGTTTTGCT
GAGCTCCTTTCTACCAAGTTCAAGTATAGATATGAGGGCAAAATCACCAATTATTTTCAC
AAAACCCTGGCACACGTCCCTGAAATTATTGAGAGAGATGGCTCCATTGGGGCATGGGCA
AGCGAGGGAAATGAGTCTGGCAACAAACTGTTCAGGCGCTTCCGAAAAATGAATGCCAGA
CAGTCCAAATGCTATGAGATGGAAGATGTCTTGAAACACCACTGGCTGTATACCTCCAAA
TACCTGCAGAAGTTTATGAATGCTCATAATGCGTATAAAAACTCTGGGTTTACCTTAAGC
TCGCAGTCAGGCGTAGTGGACCCATTAGGCCCGGAGGACTCTCTGGAAACTCAAGATTCG
ATGGAATTTTAA
>Carnivora Feca 1 _RAG1
ATGGCTGTCTCTTTGCCACCCGCCCTGGGACTCAGTTCCGCCCCAGATGAAATTCAGCAC
CCGCATATGAAATTTTCAGAATGGAAATTTAAGCTCTTCAGGGTGAGATCTTTTGAAAAG
GCACCTGAAGAAGCTCAAATAGAAAAGAAAATTTCCTCTGAGGGGAAACCCTCTCTGGAG
CAAACTCCAGCAGTCCTGGACAAGGCCGATGGTCAGAAGCCAGCCCCGAGTCAACCGGCA
TTAAAAGCTCACCCTACGTTTTCGAAGAAATCCCATGATGATGGGAAAGCAGGAGACAAA
GCAATCCACCAAGCCAACCTTCGCCATCTCTGCCGTATCTGTGGGAATTCTTTTAAAACT
GATGGGCACAATAGGAGCTATCCAGTCCATGGGCCAGTGGATGGTAAAACCCAAGTCCTT
TTACGAAAGAAGGAAAAGAGAGCCACTTCCTGGCCAGACCTCATTGCCAAGGTTTTCCGG
ATTGATGTGAAAGCAGACGTTGACTCGATCCACCCCACTGAATTCTGCCACAGCTGCTGG
AACATCATGTACAGGAAGTTTAGCAGTGCCCCGTGTGAAGTCAACTTCCCAAGGAACGCA
CCCATGGAGTGGCATCCCCACACGCCATCCTGTGACATCTGCCACGCTGCCCGCCGGGGA
CTCAAAAGGAAGAGCCATCAGCCAAACGTGCAGCTCAGCAAAAAACTCAAAACCGTGGTT
GACCGAGCGAGAAGAGCCCGTCGGCACAAGAAAAGAGCTCGGGCAAGGATCAGCAGCAAG
GAAGTGATGAAGAAGATCTCCAAGTGCAGTGACATTCATCTTAGTACCAAGCTTCTCGCG
GTGGACTTCCCGGCACACTTTGTGAAATCTATCTCCTGCCAGATTTGTGAACACATCCTG
GCTGACCCTGTGGAGACCAGCTGTAAGCACGTATTTTGCAGGATTTGCATCCTCAGGTGC
CTCAAAGTCATGGGCAGCTATTGTCCCTGTTGCCAATATCCCTGCTTCCCTACCGACCTG
GAGAGTCCAGTGAAGTCCTTTGTGAGCATCTTGAACTCCCTGATGGTGAGATGTCCAGCA
AAAGAGTGCAATGAGGAGGTCAGCTTGGAAAAATATAACCACCATGTCTCAAGCCACAAG
GAGTCAAAAGAGACTTTTGTGCATATTAATAAAGGGGGTCGGCCCCGCCAGCATCTCCTG
TCCTTGACGCGAAGGGCTCAGAAGCATCGCCTGAGGGAGCTCAAGCTGCAAGTGAAGGCT
TTCGCCGACAAGGAAGAAGGTGGAGATGTGAAGTCTGTGTGTCTGACCTTGTTCCTGCTG
GCACTGAGGGCGAGGAATGAGCACAGACAAGCCGACGAGCTGGAGGCCATCATGCAGGGA
CGGGGCTCTGGCCTGCAGCCAGCTGTGTGCTTGGCCATCCGTGTCAACACCTTCCTCAGC
TGCAGTCAGTACCACAAGATGTACAGGACTGTGAAAGCCATCACGGGGAGGCAGATTTTT
CAGCCTTTGCACGCCCTTCGGAATGCTGAGAAGGTCCTCCTGCCAGGCTACTACCCCTTT
GAGTGGCAGCCACCTCTGAAGAACGTGTCTTCCAGCACTGATGTCGGCATTATTGATGGC
CTGTCTGGACTGTCCTCCTCTGTGGACGATTACCCGGTGGACACCATTGCCAAGCGGTTC
CGCTACGACTCGGCTTTGGTGTCTGCTTTGATGGACATGGAAGAAGATATCCTGGAAGGC
ATGAGAGCCCAAGACTTGGATGACTACCTGAATGGCCCCTTCACCGTCGTGGTGAAGGAG
TCTTGTGACGGCATGGGAGATGTGAGTGAGAAGCATGGGAGCGGGCCAGCAGTTCCAGAA
AAGGCGGTTCGCTTTTCGTTCACAGTCATGAAGATTACCGTAGCGCACGGCTCAGAAAAC
GTGAAGGTATTTGAGGAGGTCAAACCTAACTCTGAACTGTGTTGCAAGCCCTTGTGCCTC
ATGCTGGCAGACGAGTCTGACCACGAGACACTGACGGCCATCTTGAGCCCTCTCATTGCC
GAGAGGGAGGCCATGAAGGCCAGCAACTTAGTGCTGGAGATGGGAGGCATCCTTCGGACT
TTCAAGTTCATCTTCAGGGGCACTGGGTACGATGAGAAGCTTGTCCGGGAAGTTGAAGGC
CTCGAGGCTTCTGGCTCAGTCTACATTTGTACCCTTTGTGATGCCACCCGTCTGGAGGCC
TCTCAAAATCTTGTCTTCCACTCCATAACCAGAAGCCACTCTGAGAACCTGGAGCGCTAC
GAGGTCTGGCGTTCCAACCCGTACCACGAGTCTGTGGAAGAACTGCGGGATCGCGTGAAA
GGAGTCTCATCGAAACCTTTCATTGAGACCGTCCCTTCCATAGATGCACTCCACTGTGAC
ATTGGCAATGCGGCTGAGTTCTACAAGATTTTCCAGCTAGAGATAGGGGAGGTGTACAAG
AATCCCAATGCCTCCAAAGAGGAAAGGAAAAGGTGGCAGGCTACGCTGGACAAGCATCTC
CGGAAGAAGATGAACCTGAAGCCAATCATGAGGATGAATGGCAACTTTGCCAGGAGGCTC
ATGACCAAAGAAACAGTTGAAGCCGTCTGTGAATTAATCCCCTCCGAGGAGAGGCATGAA
GCTCTCAGGGAGCTGATGGACCTTTACCTGAAGATGAAACCCGTGTGGCGATCGACATGT
CCTGCTAAAGAGTGCCCAGAATCCCTCTGCCAGTATAGTTTCAATTCACAGCGTTTTGCT
GAGCTCCTCTCTACCAAGTTCAAGTATCGATATGAGGGCAAAATCACCAATTACTTTCAC
AAAACCTTGGCACACGTGCCTGAAATTATTGAGAGAGACGGCTCCATTGGGGCCTGGGCA
AGCGAGGGAAATGAATCTGGCAACAAACTGTTCAGGCGCTTCCGAAAAATGAATGCCAGA
CAGTCCAAGTGCTACGAGATGGAAGATGTCTTGAAACATCACTGGTTGTATACCTCCAAA
TATCTGCAGAAGTTTATGAACGCCCATAACGCGTATAGAAACTCTGGGTTTACCTTAAAC
TCGCAGCCAGGCGTGGGGGACCCAATAGGCCTAGAGGACTCTCTGGAAACTCAAGATTCA
ATGGATTTTTAA
>Carnivora Feca 2 _RAG1
ATGGCTGTCTCTTTGCCACCCGCCCTGGGACTCAGTTCCGCCCCAGATGAAATTCAGCAC
CCGCATATGAAATTTTCAGAATGGAAATTTAAGCTCTTCAGGGTGAGATCTTTTGAAAAG
GCACCTGAAGAAGCTCAAATAGAAAAGAAAATTTCCTCTGAGGGGAAACCCTCTCTGGAG
CAAACTCCAGCAGTCCTGGACAAGGCCGATGGTCAGAAGCCAGCCCCGAGTCAACCGGCA
TTAAAAGCTCACCCTACGTTTTCGAAGAAATCCCATGATGATGGGAAAGCAGGAGACAAA
GCAATCCACCAAGCCAACCTTCGCCATCTCTGCCGTATCTGTGGGAATTCTTTTAAAACT
GATGGGCACAATAGGAGCTATCCAGTCCATGGGCCAGTGGATGGTAAAACCCAAGTCCTT
TTACGAAAGAAGGAAAAGAGAGCCACTTCCTGGCCAGACCTCATTGCCAAGGTTTTCCGG
ATTGATGTGAAAGCAGACGTTGACTCGATCCACCCCACTGAATTCTGCCACAGCTGCTGG
AACATCATGTACAGGAAGTTTAGCAGTGCCCCGTGTGAAGTCAACTTCCCAAGGAACGCA
CCCATGGAGTGGCATCCCCACACGCCATCCTGTGACATCTGCCACGCTGCCCGCCGGGGA
CTCAAAAGGAAGAGCCATCAGCCAAACGTGCAGCTCAGCAAAAAACTCAAAACCGTGGTT
GACCGAGCGAGAAGAGCCCGTCGGCACAAGAAAAGAGCTCGGGCAAGGATCAGCAGCAAG
GAAGTGATGAAGAAGATCTCCAAGTGCAGTGACATTCATCTTAGTACCAAGCTTCTCGCG
GTGGACTTCCCGGCACACTTTGTGAAATCTATCTCCTGCCAGATTTGTGAACACATCCTG
GCTGACCCTGTGGAGACCAGCTGTAAGCACGTATTTTGCAGGATTTGCATCCTCAGGTGC
CTCAAAGTCATGGGCAGCTATTGTCCCTGTTGCCAATATCCCTGCTTCCCTACCGACCTG
GAGAGTCCAGTGAAGTCCTTTGTGAGCATCTTGAACTCCCTGATGGTGAGATGTCCAGCA
AAAGAGTGCAATGAGGAGGTCAGCTTGGAAAAATATAACCACCATGTCTCAAGCCACAAG
GAGTCAAAAGAGACTTTTGTGCATATTAATAAAGGGGGTCGGCCCCGCCAGCATCTCCTG
TCCTTGACGCGAAGGGCTCAGAAGCATCGCCTGAGGGAGCTCAAGCTGCAAGTGAAGGCT
TTCGCCGACAAGGAAGAAGGTGGAGATGTGAAGTCTGTGTGTCTGACCTTGTTCCTGCTG
GCACTGAGGGCGAGGAATGAGCACAGACAAGCCGACGAGCTGGAGGCCATCATGCAGGGA
CGGGGCTCTGGCCTGCAGCCAGCTGTGTGCTTGGCCATCCGTGTCAACACCTTCCTCAGC
TGCAGTCAGTACCACAAGATGTACAGGACTGTGAAAGCCATCACGGGGAGGCAGATTTTT
CAGCCTTTGCACGCCCTTCGGAATGCTGAGAAGGTCCTCCTGCCAGGCTACTACCCCTTT
GAGTGGCAGCCACCTCTGAAGAACGTGTCTTCCAGCACTGATGTCGGCATTATTGATGGC
CTGTCTGGACTGTCCTCCTCTGTGGACGATTACCCGGTGGACACCATTGCCAAGCGGTTC
CGCTACGACTCGGCTTTGGTGTCTGCTTTGATGGACATGGAAGAAGATATCCTGGAAGGC
ATGAGAGCCCAAGACTTGGATGACTACCTGAATGGCCCCTTCACCGTCGTGGTGAAGGAG
TCTTGTGACGGCATGGGAGATGTGAGTGAGAAGCATGGGAGCGGGCCAGCAGTTCCAGAA
AAGGCGGTTCGCTTTTCGTTCACAGTCATGAAGATTACCGTAGCGCACGGCTCAGAAAAC
GTGAAGGTATTTGAGGAGGTCAAACCTAACTCTGAACTGTGTTGCAAGCCCTTGTGCCTC
ATGCTGGCAGACGAGTCTGACCACGAGACACTGACGGCCATCTTGAGCCCTCTCATTGCC
GAGAGGGAGGCCATGAAGGCCAGCAACTTAGTGCTGGAGATGGGAGGCATCCTTCGGACT
TTCAAGTTCATCTTCAGGGGCACTGGGTACGATGAGAAGCTTGTCCGGGAAGTTGAAGGC
CTCGAGGCTTCTGGCTCAGTCTACATTTGTACCCTTTGTGATGCCACCCGTCTGGAGGCC
TCTCAAAATCTTGTCTTCCACTCCATAACCAGAAGCCACTCTGAGAACCTGGAGCGCTAC
GAGGTCTGGCGTTCCAACCCGTACCACGAGTCTGTGGAAGAACTGCGGGATCGCGTGAAA
GGAGTCTCATCGAAACCTTTCATTGAGACCGTCCCTTCCATAGATGCACTCCACTGTGAC
ATTGGCAATGCGGCTGAGTTCTACAAGATTTTCCAGCTAGAGATAGGGGAGGTGTACAAG
AATCCCAATGCCTCCAAAGAGGAAAGGAAAAGGTGGCAGGCTACGCTGGACAAGCATCTC
CGGAAGAAGATGAACCTGAAGCCAATCATGAGGATGAATGGCAACTTTGCCAGGAGGCTC
ATGACCAAAGAAACAGTTGAAGCCGTCTGTGAATTAATCCCCTCCGAGGAGAGGCATGAA
GCTCTCAGGGAGCTGATGGACCTTTACCTGAAGATGAAACCCGTGTGGCGATCGACATGT
CCTGCTAAAGAGTGCCCAGAATCCCTCTGCCAGTATAGTTTCAATTCACAGCGTTTTGCT
GAGCTCCTCTCTACCAAGTTCAAGTATCGATATGAGGGCAAAATCACCAATTACTTTCAC
AAAACCTTGGCACACGTGCCTGAAATTATTGAGAGAGACGGCTCCATTGGGGCCTGGGCA
AGCGAGGGAAATGAATCTGGCAACAAACTGTTCAGGCGCTTCCGAAAAATGAATGCCAGA
CAGTCCAAGTGCTACGAGATGGAAGATGTCTTGAAACATCACTGGTTGTATACCTCCAAA
TATCTGCAGAAGTTTATGAACGCCCATAACGCGTATAGAAACTCTGGGTTTACCTTAAAC
TCGCAGCCAGGCGTGGGGGACCCAATAGGCCTAGAGGACTCTCTGGAAACTCAAGATTCA
ATGGATTTTTAA
>Carnivora Feni 1 _RAG1
ATGGCTGTCTCTTTGCCACCCGCCCTGGGACTCAGTTCCGCCCCAGATGAAATTCAGCAC
CTGCATATGAAATTTTCAGAATGGAAATTTAAGCTCTTCAGGGTGAGATCTTTTGAAAAG
GCACCTGAAGAAGCTCAAATAGAAAAGAAAATTTCCTCCGAGGGGAAACCCTCTCTGGAG
CAAACTCCAGCAGTCCTGGACAAGGCTGATGGTCAGAAGCCAGCCCCGAGTCAACCGGCA
TTAAAAGCTCACCCTACGTTTTCGAAGAAATCCCATGATGATGGGAAAGCAGGAGACAAA
GCAATCCACCAAGCCAACCTTCGCCATCTCTGCCGTATCTGTGGGAATTCTTTTAAAACT
GATGGGCACAATAGGAGCTATCCAGTCCATGGGCCAGTGGATGGTAAAACCCAAGTCCTT
TTACGAAAGAAGGAAAAGAGAGCCACTTCCTGGCCAGACCTCATTGCCAAGGTTTTCCGG
ATTGATGTGAAAGCAGACGTTGACTCGATCCACCCCACTGAATTCTGCCACAGCTGCTGG
AACATCATGTACAGGAAGTTTAGCAGTGCCCCGTGTGAAGTCAACTTCCCAAGGAATGCA
CCCATGGAGTGGCATCCCCACACGCCATCCTGTGACATCTGCCACGCTGCCCGCCGGGGA
CTCAAAAGGAAGAGTCATCAGCCAAACGTGCAGCTCAGCAAAAAACTCAAAACCGTGGTT
GACCGAGCGAGAAGAGCCCGTCGGCACAAGAAAAGAGCTCGGGCAAGGATCAGCAGCAAG
GAAGTGATGAAGAAGATCTCCACGTGCAGTGACATTCATCTTAGTACCAAGCTTCTCGCG
GTGGACTTCCCGGCACACTTTGTGAAATCTATCTCCTGCCAGATTTGTGAACACATCCTG
GCTGACCCTGTGGAGACCAGCTGTAAGCACGTATTTTGCAGGATTTGCATCCTCAGGTGC
CTCAAAGTCATGGGCAGCTATTGTCCCTGTTGCCAATATCCCTGCTTCCCTACCGACCTG
GAGAGTCCAGTGAAGTCCTTTGTGAGCATCTTGAACTCCCTGATGGTGAGATGTCCAGCA
AAAGAGTGCAATGAGGAGGTCAGCTTGGAAAAATATAACCACCATGTCTCAAGCCACAAG
GAGTCAAAAGAGACTTTTGTGCATATTAACAAAGGGGGTCGGCCCCGCCAGCATCTCCTG
TCCTTGACGCGAAGGGCTCAGAAGCATCGCCTGAGGGAGCTCAAGCTGCAAGTGAAGGCT
TTCGCCGACAAGGAAGAAGGTGGAGATGTGAAGTCTGTGTGTCTGACCTTGTTCCTGCTG
GCACTGAGGGCGAGGAATGAGCACAGACAAGCCGACGAGCTGGAGGCCATCATGCAGGGA
CGGGGCTCTGGCCTGCAGCCAGCTGTGTGCTTGGCCATCCGTGTCAACACCTTCCTCAGC
TGCAGTCAGTACCACAAGATGTACAGGACTGTGAAAGCCATCACGGGGAGGCAGATTTTT
CAGCCTTTGCACGCCCTTCGGAATGCTGAGAAGGTCCTCCTGCCAGGCTACTACCCCTTT
GAGTGGCAGCCACCTCTGAAGAACGTGTCTTCCAGCACTGACGTCGGCATTATTGATGGC
CTGTCTGGACTGTCCTCCTCTGTGGACGATTACCCGGTGGACACCATTGCCAAGCGGTTC
CGCTACGACTCGGCTTTGGTGTCTGCTTTGATGGACATGGAAGAAGATATCCTGGAAGGC
ATGAGAGCCCAAGACTTGGATGACTACCTGAATGGCCCCTTCACCGTCGTGGTGAAGGAG
TCTTGTGACGGCATGGGCGATGTGAGTGAGAAGCATGGGAGCGGGCCAGCAGTTCCAGAA
AAGGCGGTTCGCTTTTCGTTCACAGTCATGAAGATTACCGTAGCGCACGGCTCAGAAAAC
GTGAAGGTATTTGAGGAGGTCAAACCTAACTCTGAACTGTGTTGCAAGCCCTTGTGCCTC
ATGCTGGCAGACGAGTCTGACCACGAGACACTGACGGCCATCTTGAGCCCTCTCATTGCC
GAGAGGGAGGCCATGAAGGCCAGCAACTTAGTGCTGGAGATGGGAGGCATCCTTCGGACT
TTCAAGTTCATCTTCAGGGGCACTGGGTACGATGAGAAGCTTGTCCGGGAAGTTGAAGGC
CTCGAGGCTTCTGGCTCAGTCTACATTTGTACCCTTTGTGATGCCACCCGCCTGGAGGCC
TCTCAAAATCTTGTCTTCCACTCCATAACCAGAAGCCACTCTGAGAACCTGGAGCGCTAC
GAGGTCTGGCGTTCCAACCCGTACCACGAGTCTGTGGAAGAACTGCGGGATCGCGTGAAA
GGAGTCTCATCGAAACCTTTCATTGAGACCGTCCCTTCCATAGATGCACTCCACTGTGAC
ATTGGCAATGCGGCTGAGTTCTACAAGATTTTCCAGCTAGAGATAGGGGAGGTGTACAAG
AATCCCAATGCCTCCAAAGAGGAAAGGAAAAGGTGGCAGGCTACGCTGGACAAGCATCTC
CGGAAGAAGATGAACCTGAAGCCAATCATGAGGATGAATGGCAACTTTGCCAGGAGGCTC
ATGACCAAAGAAACAGTTGAAGCTGTCTGTGAATTAATCCCCTCCGAGGAGAGGCATGAA
GCTCTCAGGGAGCTGATGGACCTTTACCTGAAGATGAAACCCGTGTGGCGATCGACATGT
CCTGCTAAAGAGTGCCCAGAATCCCTCTGCCAGTATAGTTTCAATTCACAGCGTTTTGCT
GAGCTCCTCTCTACCAAGTTCAAGTATCGATATGAGGGCAAAATCACCAATTACTTTCAC
AAAACCTTGGCACACGTGCCTGAAATTATTGAGAGAGACGGCTCCATTGGGGCCTGGGCA
AGCGAGGGAAATGAATCTGGCAACAAACTGTTCAGGCGCTTCCGAAAAATGAATGCCAGA
CAGTCCAAGTGCTACGAGATGGAAGATGTCTTGAAACATCACTGGTTGTATACCTCCAAA
TATCTGCAGAAGTTTATGAATGCCCATAACGCGTATAGAAACTCTGGGTTTACCTTAAAC
TCGCAGCCAGGCGTGGGGGACCCAATAGGCCTAGAGGACTCTCTGGAAACTCAAGATTCG
ATGGATTTTTAA
>Carnivora Feni 2 _RAG1
ATGGCTGTCTCTTTGCCACCCGCCCTGGGACTCAGTTCCGCCCCAGATGAAATTCAGCAC
CTGCATATGAAATTTTCAGAATGGAAATTTAAGCTCTTCAGGGTGAGATCTTTTGAAAAG
GCACCTGAAGAAGCTCAAATAGAAAAGAAAATTTCCTCCGAGGGGAAACCCTCTCTGGAG
CAAACTCCAGCAGTCCTGGACAAGGCTGATGGTCAGAAGCCAGCCCCGAGTCAACCGGCA
TTAAAAGCTCACCCTACGTTTTCGAAGAAATCCCATGATGATGGGAAAGCAGGAGACAAA
GCAATCCACCAAGCCAACCTTCGCCATCTCTGCCGTATCTGTGGGAATTCTTTTAAAACT
GATGGGCACAATAGGAGCTATCCAGTCCATGGGCCAGTGGATGGTAAAACCCAAGTCCTT
TTACGAAAGAAGGAAAAGAGAGCCACTTCCTGGCCAGACCTCATTGCCAAGGTTTTCCGG
ATTGATGTGAAAGCAGACGTTGACTCGATCCACCCCACTGAATTCTGCCACAGCTGCTGG
AACATCATGTACAGGAAGTTTAGCAGTGCCCCGTGTGAAGTCAACTTCCCAAGGAATGCA
CCCATGGAGTGGCATCCCCACACGCCATCCTGTGACATCTGCCACGCTGCCCGCCGGGGA
CTCAAAAGGAAGAGTCATCAGCCAAACGTGCAGCTCAGCAAAAAACTCAAAACCGTGGTT
GACCGAGCGAGAAGAGCCCGTCGGCACAAGAAAAGAGCTCGGGCAAGGATCAGCAGCAAG
GAAGTGATGAAGAAGATCTCCACGTGCAGTGACATTCATCTTAGTACCAAGCTTCTCGCG
GTGGACTTCCCGGCACACTTTGTGAAATCTATCTCCTGCCAGATTTGTGAACACATCCTG
GCTGACCCTGTGGAGACCAGCTGTAAGCACGTATTTTGCAGGATTTGCATCCTCAGGTGC
CTCAAAGTCATGGGCAGCTATTGTCCCTGTTGCCAATATCCCTGCTTCCCTACCGACCTG
GAGAGTCCAGTGAAGTCCTTTGTGAGCATCTTGAACTCCCTGATGGTGAGATGTCCAGCA
AAAGAGTGCAATGAGGAGGTCAGCTTGGAAAAATATAACCACCATGTCTCAAGCCACAAG
GAGTCAAAAGAGACTTTTGTGCATATTAACAAAGGGGGTCGGCCCCGCCAGCATCTCCTG
TCCTTGACGCGAAGGGCTCAGAAGCATCGCCTGAGGGAGCTCAAGCTGCAAGTGAAGGCT
TTCGCCGACAAGGAAGAAGGTGGAGATGTGAAGTCTGTGTGTCTGACCTTGTTCCTGCTG
GCACTGAGGGCGAGGAATGAGCACAGACAAGCCGACGAGCTGGAGGCCATCATGCAGGGA
CGGGGCTCTGGCCTGCAGCCAGCTGTGTGCTTGGCCATCCGTGTCAACACCTTCCTCAGC
TGCAGTCAGTACCACAAGATGTACAGGACTGTGAAAGCCATCACGGGGAGGCAGATTTTT
CAGCCTTTGCACGCCCTTCGGAATGCTGAGAAGGTCCTCCTGCCAGGCTACTACCCCTTT
GAGTGGCAGCCACCTCTGAAGAACGTGTCTTCCAGCACTGACGTCGGCATTATTGATGGC
CTGTCTGGACTGTCCTCCTCTGTGGACGATTACCCGGTGGACACCATTGCCAAGCGGTTC
CGCTACGACTCGGCTTTGGTGTCTGCTTTGATGGACATGGAAGAAGATATCCTGGAAGGC
ATGAGAGCCCAAGACTTGGATGACTACCTGAATGGCCCCTTCACCGTCGTGGTGAAGGAG
TCTTGTGACGGCATGGGCGATGTGAGTGAGAAGCATGGGAGCGGGCCAGCAGTTCCAGAA
AAGGCGGTTCGCTTTTCGTTCACAGTCATGAAGATTACCGTAGCGCACGGCTCAGAAAAC
GTGAAGGTATTTGAGGAGGTCAAACCTAACTCTGAACTGTGTTGCAAGCCCTTGTGCCTC
ATGCTGGCAGACGAGTCTGACCACGAGACACTGACGGCCATCTTGAGCCCTCTCATTGCC
GAGAGGGAGGCCATGAAGGCCAGCAACTTAGTGCTGGAGATGGGAGGCATCCTTCGGACT
TTCAAGTTCATCTTCAGGGGCACTGGGTACGATGAGAAGCTTGTCCGGGAAGTTGAAGGC
CTCGAGGCTTCTGGCTCAGTCTACATTTGTACCCTTTGTGATGCCACCCGCCTGGAGGCC
TCTCAAAATCTTGTCTTCCACTCCATAACCAGAAGCCACTCTGAGAACCTGGAGCGCTAC
GAGGTCTGGCGTTCCAACCCGTACCACGAGTCTGTGGAAGAACTGCGGGATCGCGTGAAA
GGAGTCTCATCGAAACCTTTCATTGAGACCGTCCCTTCCATAGATGCACTCCACTGTGAC
ATTGGCAATGCGGCTGAGTTCTACAAGATTTTCCAGCTAGAGATAGGGGAGGTGTACAAG
AATCCCAATGCCTCCAAAGAGGAAAGGAAAAGGTGGCAGGCTACGCTGGACAAGCATCTC
CGGAAGAAGATGAACCTGAAGCCAATCATGAGGATGAATGGCAACTTTGCCAGGAGGCTC
ATGACCAAAGAAACAGTTGAAGCTGTCTGTGAATTAATCCCCTCCGAGGAGAGGCATGAA
GCTCTCAGGGAGCTGATGGACCTTTACCTGAAGATGAAACCCGTGTGGCGATCGACATGT
CCTGCTAAAGAGTGCCCAGAATCCCTCTGCCAGTATAGTTTCAATTCACAGCGTTTTGCT
GAGCTCCTCTCTACCAAGTTCAAGTATCGATATGAGGGCAAAATCACCAATTACTTTCAC
AAAACCTTGGCACACGTGCCTGAAATTATTGAGAGAGACGGCTCCATTGGGGCCTGGGCA
AGCGAGGGAAATGAATCTGGCAACAAACTGTTCAGGCGCTTCCGAAAAATGAATGCCAGA
CAGTCCAAGTGCTACGAGATGGAAGATGTCTTGAAACATCACTGGTTGTATACCTCCAAA
TATCTGCAGAAGTTTATGAATGCCCATAACGCGTATAGAAACTCTGGGTTTACCTTAAAC
TCGCAGCCAGGCGTGGGGGACCCAATAGGCCTAGAGGACTCTCTGGAAACTCAAGATTCG
ATGGATTTTTAA
>Carnivora Gugu _RAG1
ATGGCTGTCTCTTTGCCACCCACCCTGGGACTCGCTTCTGCCCCAGATGAAATTCAGCAC
CCGTATATTAAATTTTCAGAATGGAAATTTAAACTATTCAGGGTGCGATCATTTGAAAAG
GCACCCGAAGAGGCTCAAATAGAAAAGAAAATTTCCTCTGAGGGGAAACCCTCTCTGGAG
CAATCTCCAGCAGTCCCGGACAAGGCTGATGGTCAGAAGCCAGCTCTGAGTCAACCAGCA
GTAAACGTTCACCCTAAGTTTCTGAAGAAATCCCATGATGACGGAAAAGCAAGAGACAAA
GCCATCCACCGAGCCAACCTTCAACATCTCTGCCGTATCTGTGGGAATTCTTTTAAAACT
GATGAGCACAATAGAAGATACCCAGTCCACGGGCCCGTGGACAGTAAAACCCAAGTCCTT
TTACGAAAGAAGGAAAGGAGAGCTACATCCTGGCCAGACCTCATTGCCAAGGTCTTCCGG
ATGGATGTGAAAGCAGATGTTGACTCCATCCACCCCACTGAGTTCTGCCATAACTGCTGG
CGCATCATGTACAAGAAGTTCAGCAGTGCCCCATGTGAGGTTTCCTTCCCAAGGAATGCA
GCTGTGGAGTGGCACCCCCACACACCATCCTGTGACATCTGCCGCGCTGCCCGCCAGGGA
CTCAAGAGGAAGAGCCATCAGCCAAACCTGCAGCTCAGCAAAAAACTCAAGACCGCAGTT
CACCGAGCTGGAAGAGCCCGTCGGCACAAGAGAAGAGCTCAGGCAAGGATTAGCAGCAGA
GAAGTGATGCAGAAGATTTCCAGCTGCAGTCATATACATCTGAGTACCAAGCTTCTTGCC
GTGGACTTCCCAGCACACTTTGTGAAATCGATCTCTTGCCAGATTTGTGAACACATCCTG
GCTGACCCCGTGGAGACCACCTGTAAGCACGTGTTTTGCAGGATCTGCATTCTCAGATGC
CTGAAAGTCATGGGCAGCTACTGTCCCTGTTGCCAATATCCCTGCTTCCCTACCGACCTG
GAGAGCCCAGTGAGGTCCTTTCTGAGCATCTTGAATTCCCTGATGGTGAAATGTCCAGCC
AAAGAGTGCAACGAGGAGGTCAGCTTGGAAAAATACAATCACCACGTGTCAAGCCACAAG
GAATCCAAAGAGACTTTTGTGCACATTAACAAGGGGGGTCGGCCCCGCCAGCATCTCCTC
TCCTTGACCCGAAGGGCTCAGAAGCACCGCCTGAGGGAGCTCAAGCTCCAAGTCAAGGCT
TTCGCGGACAAAGAAGAAGGTGGAGATGTGAAATCGGTGTGTCTGACCTTGTTCCTGCTG
GCGCTGAGGGCCAGGAACGAGCACAGACAGGCGGACGAGCTGGAGGCCATCATGCAGGGT
CGGGGCTCTGGCCTGCAGCCAGCCGTCTGCCTGGCCATCCGTGTCAACACGTTCCTCAGC
TGCAGTCAGTACCACAAGATGTACAGGACTGTGAAAGCCATCACCGGGAGGCAGATTTTT
CAGCCTTTGCATGCCCTTCGGAACGCCGAAAAGGTCCTCCTGCCGGGCTACCACCACTTT
GAGTGGCAGCCGCCTCTGAAGAACGTGTCCTCCAGCACCGACGTGGGCATTATTGACGGC
CTGTCGGGGCTGTCCTCCTCTGTGGACGATTACCCCGTGGACACCATTGCGAAGCGGTTC
CGCTACGATTCGGCCTTGGTGTCTGCTCTGATGGACATGGAAGAAGACATCCTGGAAGGC
ATGAGAGCCCAAGACCTTGATGACTACCTGAACGGCCCCTTCACGGTCGTGGTCAAGGAG
TCTTGCGACGGAATGGGAGACGTGAGCGAGAAACACGGGAGCGGGCCCGCGGTTCCAGAA
AAGGCGGTTCGGTTTTCGTTCACGGTCATGAAAATTACGATAGCACGTGGCTCAGAACAC
GTGAAGGTGTTTGAAGAGGTCAAACCCAACTCCGAACTGTGTTGTAAGCCCCTGTGTCTC
ATGCTGGCAGATGAGTCTGACCACGAGACCCTGACGGCCATCCTGAGCCCTCTCATTGCT
GAGAGGGAGGCCATGAAGAGCAGCCAGTTAATGCTTGAGATGGGAGGCATCCTTCGGAGT
TTCAAGTTCATCTTCAGGGGCACCGGCTACGATGAGAAACTCGTCCGGGAAGTCGAAGGC
CTCGAGGCTTCTGGCTCAGTCTACATTTGTACCCTTTGTGACGCCACACGCCTAGAAGCG
TCTCAAAACCTCGTCTTCCACTCCATCACCAGAAGCCACTCCGAGAACCTGGAGCGCTAT
GAGGTCTGGCGTTCTAACCCGTACCACGAGTCCGTGGAAGAGCTGCGGGATCGGGTGAAA
GGGGTCTCGTCGAAACCTTTCATCGAGACGGTCCCTTCCATAGATGCGCTCCACTGTGAC
ATTGGCAATGCAGCCGAGTTCTACAAGATCTTCCAGCTAGAGATAGGGGAGGCGTATAAG
AATCCCAACGCCTCCAAAGAGGAAAGGAAGAGATGGCAGGCTACACTGGACAAGCATCTC
CGCAAGAAGATGAACCTGAAACCGATCATGAGGATGAATGGCAACTTTGCCAGGAAGCTC
ATGACCAAAGAGACAGTTGAAGTAGTCTGTGAGTTAATTCCCTCTGAGGAGAGGCACGAA
GCTCTGAGGGAGCTGATGGACCTTTACCTTAAAATGAAGCCTGTGTGGCGATCATCGTGT
CCTGCCAAAGAGTGCCCAGAATCTCTCTGCCAGTATAGCTTCAATTCACAGCGTTTTGCT
GAGCTCCTCTCTACCAAGTTCAAGTATAGATATGAGGGCAAAATCACCAATTATTTTCAC
AAAACCCTGGCACATGTCCCTGAAATTATTGAGAGAGATGGCTCCATTGGGGCATGGGCA
AGTGAGGGAAATGAGTCTGGCAACAAACTGTTCAGGCGCTTCCGAAAAATGAACGCCAGA
CAGTCCAAGTGCTATGAGATGGAAGACGTCTTGAAACACCACTGGCTGTATACCTCCAAA
TACTTGCAGAAGTTTATGAACGCTCATAATGCGTATAAAAACTCTGGATTTACCTTAAGC
TTGCAGGCAGGCGTAGGGGACCCCTTAGGCTTAGAGGACTCTCCGGAAACTCAAGATTCG
ATGGAATTTTAA
>Carnivora Hepa 1 _RAG1
-------TTAAAATTCCATCGAATCTTGAGTTTCCAAGTCGTCTAGGC-CAAGTGGGTCC
CCCAAGCCTGTGCGAGTTTGAGGTAAACCCAGAGTTC------TTATATGCATTATGAGC
ACTTCTGCAGATATTTGGAGGTATACAACAGTGATGTTTCAAGACATCTTCCATTTCATA
GCACTTTCGGAAGCGCCTGAACAGTTTGTTGCCACATTTCCCTCACTTGCCCATGCCCCA
ATGGAGCCATTCAATAATTTCAGGCACGTGTGCCAGGGTTTTGTGAAAATAATTGGTGAT
TTTGCCCTCATATCTATACTTGAAC------------TTGGTAGAGAGGAGCTCAAAAAC
GCTGTG---AGTTGAAACTATACTGGCAGAGGGATTCTGGGCATTAGAGCTTCGTGCCTC
TCCTCAGAGGGGATTAATTCACAGACAGCTTCAACTGTCTCTTTGGTCATGAGCTTCCTG
GCAAAGTTGCCATTCATCCTCATGATTGGTTTCAGATTCATCTTCTTCCGAAGATGCTTG
TCCAGTGTAGCCTGCCACCTTTTCCTTTCCTCTATTGGGATTCCCTCCCCTA--------
--TCTCTAGCTGGAAAATCTTGTAGAACTCAGCCGCATTGCCAATGTCACAGTGGAGTGC
ATCTATGGAAGGGACTTTCACCCGATCCCGCAGTTCTTCCACAGACTCGTGGTCAGACCT
CATAGCGCTCCAGGTTCTCAGAGTGCTGGTTATGGAGTGGAAGACAAGATTTTGAGAGGC
CTCTAGGCGGGTGGCATCACAAAGGGTACAAATGTAGACAGAGCCAGAAGCCTCAAGGCC
TTCGACTTCCCGGACAAGCTTCT------CATCATATCCAGTGCCCCTGAAGATGAACTT
GAAAGTCCGAAGGATGCCTCCCATCTCCAGCACT--------------------------
----AAGTGGCTGGACTTCATGGCCTCCCTCTCAGCAATGAGAGGGCTCAAGATGGCCGT
CAGCATCTCATGG---------TCAGACTCGTCTGCCAGCATGAGGCACAAGGGCTTACA
ACACAGTTCAGAGTTAGGTTTGACTTCCTCAAATACCTTCACGTTTTCTGAG-CCGTGCG
C----TATGGTAATTTTCATGACCGTGAACAAAAGCGAACCGCCTTTTCTGGAACTGCTG
GCCCGCTCCCATGCTTCTCACTCACATCTCCCATGCCATCACAAGACTC-----------
CTTCACCACAACGGTGAAGGGGCCATTCAGGTACCAGGATCTCTTCTTCCATGTCCATCA
AAGCAGACACCAAAGCCGAGTCATAGCGGAACCGGTGTCCACCGGGTAATCGTCCACAGA
GGAGGACAGTCCAGACAGGCCATCAATAATGCCGACGTCAGTGCTGACACGTTCTTCAGA
GGTGGTTGCCATTCAAAGGGGTAGTAGCCT---------------GGCAGAAGGACCTTC
TCAGCATTGCGAAGGGCGTGCAGAGGCTGAAAAATCTGCCTCCCCGGCTTTTACAGTCCT
GGGTACTGACTGCAGCTGAGGAAGGTGTT----GACACGGATGGCCAAGCACACAGCTGG
CTGCAGGCCAGAACCCCGTCCCTGCATGATGGCCTC----------CAGCTCGTCGGCTT
GTCTGTGCTCATTCCTCGCCCTCAGCACCAGCAGGAACAAGGTCAGACAC----------
----------------------ACAGACTTCACATCTCCTTCTTCTTTGTCAGCAAAGCA
GCTTGAGCTCCCTCAGGCGATGCTTCTGGGCCCTTCGGGTCAATGACAGAAGATGCTGGC
GGGGCCGGCC-CCCTTTATTAATATGCACAAAGGTCTCTTTTCCTTGTGGCTGAGACATG
GCGGTTATATTTTTCCAAGCTGATCTCCTCGTTGCACTCTTTTGCTGGACATCTCACCAT
ATGCTCACAAAGGACT----TCACTGGGCTCTCCAGGTCAGTAGGGAAGCAGGGATATTG
ACAACAGGGACAATAGCTGCCCATGACTTATACATGCTTACAGCTGGTCTCCACAGGGTC
GGCCAGGATGTGTTCGCAAATGCAGGAGATAGTCACAAAGTGTGCCGGGAAGTCCACCGC
AAGAAGCTTGGTACTAAGATGGATGTCACCGCACTTGGAGATCTTCTTTATCACTTCCT-
-------------TGCGGGTGATCCTTGCCTTAGCTCTTTTCTTGTGCCGACTGGCTCTT
CTCGCTCGG----TCAACCATGGTTTTGAGTTTTTTGCTGAGCTGCACATTTGGTTGATG
A----------C--------------------TCTTCCTCTTGAGTCCCTGGCGGGCAGC
ACAACAGATGTCACAAGATGGTGTGGGGGGTGCCACTCCATGGTTGCCTTCCTTGGGAAG
CTAA------CTTCACACGGGGCACTGCTGAACTTCCTGTACATGATCTTCCAGCAGCTG
TGGCAGAAT----------------TCGGTGGGGTGGATGGAGTCAACATCTGCTTTGAC
ATCGATCCGGAAAACCT----------TGGCAATGAGGTCTGGCCAGGAAGTGACTCTCT
TTTC--------CT--------TCTTTCGTAAAAGGACTTGGGTTTTACCATCCACCGGC
CCATGGACTGGATATCTCCTATTGTTTCATCAGTTTTAAAAGAATTCCCACAGATACGCA
GAGATGTCGAAGATTGGCTTGGTGGATT------------GCTTTCTCTCTTGCTTTTCC
ATCATCGTGGGATTTCTTCAAAAACGTA-----GGGTGAGCTTTTAATGCTGGTTGACTC
ACGGCTGGCCATCAGCCTCATCCAGGACTGCTGGAGATTGCTCCAGAGAAGGTTTCCCCT
CG------------------GAGGAAATTTT-----CTTTTCTATTTGAGCTTCTGCAGG
TGCCT------TTTCAAAAGATCTCAC----CCTGAATAGCTTAAATTTCCATTCTGAAA
ATTT---AATATGCGGGTGCTGAATTTCATCTGGGGCACAGGGTCGGTGGCAAAGAGACA
GCCAT-------
>Carnivora Hepa 2 _RAG1
-------TTAAAATTCCATCGAATCTTGAGTTTCCAAGTCGTCTAGGC-CAAGTGGGTCC
CCCAAGCCTGTGCGAGTTTGAGGTAAACCCAGAGTTC------TTATATGCATTATGAGC
ACTTCTGCAGATATTTGGAGGTATACAACAGTGATGTTTCAAGACATCTTCCATTTCATA
GCACTTTCGGAAGCGCCTGAACAGTTTGTTGCCACATTTCCCTCACTTGCCCATGCCCCA
ATGGAGCCATTCAATAATTTCAGGCACGTGTGCCAGGGTTTTGTGAAAATAATTGGTGAT
TTTGCCCTCATATCTATACTTGAAC------------TTGGTAGAGAGGAGCTCAAAAAC
GCTGTG---AGTTGAAACTATACTGGCAGAGGGATTCTGGGCATTAGAGCTTCGTGCCTC
TCCTCAGAGGGGATTAATTCACAGACAGCTTCAACTGTCTCTTTGGTCATGAGCTTCCTG
GCAAAGTTGCCATTCATCCTCATGATTGGTTTCAGATTCATCTTCTTCCGAAGATGCTTG
TCCAGTGTAGCCTGCCACCTTTTCCTTTCCTCTATTGGGATTCCCTCCCCTA--------
--TCTCTAGCTGGAAAATCTTGTAGAACTCAGCCGCATTGCCAATGTCACAGTGGAGTGC
ATCTATGGAAGGGACTTTCACCCGATCCCGCAGTTCTTCCACAGACTCGTGGTCAGACCT
CATAGCGCTCCAGGTTCTCAGAGTGCTGGTTATGGAGTGGAAGACAAGATTTTGAGAGGC
CTCTAGGCGGGTGGCATCACAAAGGGTACAAATGTAGACAGAGCCAGAAGCCTCAAGGCC
TTCGACTTCCCGGACAAGCTTCT------CATCATATCCAGTGCCCCTGAAGATGAACTT
GAAAGTCCGAAGGATGCCTCCCATCTCCAGCACT--------------------------
----AAGTGGCTGGACTTCATGGCCTCCCTCTCAGCAATGAGAGGGCTCAAGATGGCCGT
CAGCATCTCATGG---------TCAGACTCGTCTGCCAGCATGAGGCACAAGGGCTTACA
ACACAGTTCAGAGTTAGGTTTGACTTCCTCAAATACCTTCACGTTTTCTGAG-CCGTGCG
C----TATGGTAATTTTCATGACCGTGAACAAAAGCGAACCGCCTTTTCTGGAACTGCTG
GCCCGCTCCCATGCTTCTCACTCACATCTCCCATGCCATCACAAGACTC-----------
CTTCACCACAACGGTGAAGGGGCCATTCAGGTACCAGGATCTCTTCTTCCATGTCCATCA
AAGCAGACACCAAAGCCGAGTCATAGCGGAACCGGTGTCCACCGGGTAATCGTCCACAGA
GGAGGACAGTCCAGACAGGCCATCAATAATGCCGACGTCAGTGCTGACACGTTCTTCAGA
GGTGGTTGCCATTCAAAGGGGTAGTAGCCT---------------GGCAGAAGGACCTTC
TCAGCATTGCGAAGGGCGTGCAGAGGCTGAAAAATCTGCCTCCCCGGCTTTTACAGTCCT
GGGTACTGACTGCAGCTGAGGAAGGTGTT----GACACGGATGGCCAAGCACACAGCTGG
CTGCAGGCCAGAACCCCGTCCCTGCATGATGGCCTC----------CAGCTCGTCGGCTT
GTCTGTGCTCATTCCTCGCCCTCAGCACCAGCAGGAACAAGGTCAGACAC----------
----------------------ACAGACTTCACATCTCCTTCTTCTTTGTCAGCAAAGCA
GCTTGAGCTCCCTCAGGCGATGCTTCTGGGCCCTTCGGGTCAATGACAGAAGATGCTGGC
GGGGCCGGCC-CCCTTTATTAATATGCACAAAGGTCTCTTTTCCTTGTGGCTGAGACATG
GCGGTTATATTTTTCCAAGCTGATCTCCTCGTTGCACTCTTTTGCTGGACATCTCACCAT
ATGCTCACAAAGGACT----TCACTGGGCTCTCCAGGTCAGTAGGGAAGCAGGGATATTG
ACAACAGGGACAATAGCTGCCCATGACTTATACATGCTTACAGCTGGTCTCCACAGGGTC
GGCCAGGATGTGTTCGCAAATGCAGGAGATAGTCACAAAGTGTGCCGGGAAGTCCACCGC
AAGAAGCTTGGTACTAAGATGGATGTCACCGCACTTGGAGATCTTCTTTATCACTTCCT-
-------------TGCGGGTGATCCTTGCCTTAGCTCTTTTCTTGTGCCGACTGGCTCTT
CTCGCTCGG----TCAACCATGGTTTTGAGTTTTTTGCTGAGCTGCACATTTGGTTGATG
A----------C--------------------TCTTCCTCTTGAGTCCCTGGCGGGCAGC
ACAACAGATGTCACAAGATGGTGTGGGGGGTGCCACTCCATGGTTGCCTTCCTTGGGAAG
CTAA------CTTCACACGGGGCACTGCTGAACTTCCTGTACATGATCTTCCAGCAGCTG
TGGCAGAAT----------------TCGGTGGGGTGGATGGAGTCAACATCTGCTTTGAC
ATCGATCCGGAAAACCT----------TGGCAATGAGGTCTGGCCAGGAAGTGACTCTCT
TTTC--------CT--------TCTTTCGTAAAAGGACTTGGGTTTTACCATCCACCGGC
CCATGGACTGGATATCTCCTATTGTTTCATCAGTTTTAAAAGAATTCCCACAGATACGCA
GAGATGTCGAAGATTGGCTTGGTGGATT------------GCTTTCTCTCTTGCTTTTCC
ATCATCGTGGGATTTCTTCAAAAACGTA-----GGGTGAGCTTTTAATGCTGGTTGACTC
ACGGCTGGCCATCAGCCTCATCCAGGACTGCTGGAGATTGCTCCAGAGAAGGTTTCCCCT
CG------------------GAGGAAATTTT-----CTTTTCTATTTGAGCTTCTGCAGG
TGCCT------TTTCAAAAGATCTCAC----CCTGAATAGCTTAAATTTCCATTCTGAAA
ATTT---AATATGCGGGTGCTGAATTTCATCTGGGGCACAGGGTCGGTGGCAAAGAGACA
GCCAT-------
>Carnivora Hyhy 1 _RAG1
ATGGCTGTCTCTTTGCCACCCACCCTGGGACTCAGTTCTGCCCCAGATGAAATTCAGCAC
CCGCATATTAAATTTTCAGAATGGAAATTTAAGCTATTCAGGGTGAGATCTTTTGAAAAG
GCACCTGCAGAAGCTCAAATAGAAAAGAAAGTTTCCTCTGAGGGGAAACCTTCTCTGGAG
CAATCTCCAGCAGTCCTGGATGAGGCCGATGGTCAGAAGCCAGTCCTGAGTCAACCAGCA
TTAAAAGCTCACCCTACGTTTTTGAAGAAATCCCAGGATGATGGAAAAGCAAGAGACAAA
GCAATCCACCAAGCCAACCTTCGACATCTCTGCCGTATCTGTGGGAATTCTTTTAAAACT
GATGGGCACAATAGGAGCTATCCAGTCCATGGGCCGGTGGATGGTAAAACCCAAGTCCTT
TTACGAAAGAAGGAAAAGAGAGCCACTTCCTGGCCAGACCTCATTGCCAAGGTTTTCCGG
ATTGATGTGAAAGCAGATGTTGACTCCATCCACCCCACCGAATTCTGCCACAGCTGCTGG
AAGATCATGTACAGGAAGTTTAGCAGTGCCCCTTGTGAAATTAACTTCCCAAGGAATGCA
ACCATGGAGTGGCACCCCCACACAGCATCCTGCGACATCTGCCACGCTGCCCGCCAGGGA
CTCAAGAGGAAGAGTCATCAGCCAAATATGCAGCTCAGCAAAAAACTCAAAACCATGGTT
GACCGAGCGAGAAGAGCCCGTCGGCACAAGAAAAGAGCTAAGGCAAGGATCAGCCGCAAG
GAAGTGGTGAAGAAGATCTCCAAGTGCAGTGACATTCATCTTAGTACCAAGCTTCTTGCG
GTGGACTTCCCAGCACACTTTGTGAAATCTATCTCCTGCCAGATTTGTGAACACATCCTG
GCTGACCCTGTGGAGACCAGCTGTAAGCACGTGTTTTGCAGGATTTGCATTCTCAGATGC
CTCAAAGTCATGGGCAGCTATTGTCCCTGCTGCCAATATCCCTGCTTCCCTACTGACCTG
GAGAGCCCAGTGAAGTCCTTTGTGAGCATCTTGAATTCCCTGATGGTGAGATGTCCAGCA
AAAGAGTGCAATGAGGATATCAGCTTGGAAAAATATAATCACCATGTCTCAAGCCACAAG
GAGTCAAAAGAGACTTTTGTGCATATTAATAAAGGGGGTCGGCCCCGCCAGCATCTCCTG
TCATTGACCCGAAGGGCCCAGAAGCATCGCCTGAGGGAGCTCAAGCTGCAAGTGAAGGCT
TTTGCCGACAAAGAAGAAGGTGGAGATGTGAAGTCTGTGTGTCTGACCTTGTTCCTGTTG
GCGCTGAGGGCGAGGAACGAACACAGACAAGCCGACGAGCTGGAGGCCATCATGCAGGGA
CGGGGCTCTGGCCTGCAGCCAGCTGTGTGCTTGGCCATCCGTGTCAACACCTTCCTCAGC
TGTAGTCAGTACCACAAGATGTACAGGACTGTGAAAGCCATCACGGGGAGGCAGGTTTTT
CAGCCTTTGCACGCCCTTCGCAATGCTGAGAAGGTCCTTCTGCCAGGCTACTACCCCTTT
GAATGGCAGCCACCTCTGAAGAATGTGTCTTCCAACACTGACGTCGGCATTATTGACGGC
CTGTCTGGACTGTCCTCCTCTGTGGACGATTACCCGGTGGACACCATTGCCAAGCGGTTC
CGCTACGACTCGGCTTTGGTGTCTGCTTTGATGGACATGGAAGAAGACATCCTGGAAGGC
ATGAAGGCCCGGGACCTGGATGACTACCTGAATGGCCCCTTCACCGTCGTGGTGAAGGAG
TCCTGTGATGGCATGGGAGATGTGAGTGAGAAGCACGGGAGCGGGCCAGCAGTTCCGGAA
AAGGCGGTTCGCTTTTCGTTCACGGTCATGAAAATTACTGTAGCACACGGCTCAGAAAAC
GTGAAGATATTTGAGGAAGTCAAACCTAACTCTGAACTGTGCTGTAAGCCCTTATGCCTC
ATGCTGGCAGACGAGTCTGACCACGAGACGCTGACGGCCATCTTGAGCCCTCTCATTGCT
GAGAGGGAGGCCATGAAGTCCAGCCACTTAGTGCTGGAGATGGGAGGAATCCTTCGGACT
TTCAAGTTCATCTTCAGGGGCACTGGATACGATGAGAAGCTTGTCCGGGAAGTCGAAGGC
CTCGAGGCTTCTGGCTCTGTCTACATTTGTACGCTTTGTGATGCCACCCGCCTGGAGGCC
TCTCAAAATCTTGTCTTCCACTCCATAACCAGAAGCCACTCTGAGAACCTGGAGCGCTAT
GAGGTCTGGCGTTCCAACCCATACCATGAGTCTGTGGAAGAACTGCGGGATCGGGTGAAA
GGAGTCTCATCGAAACCTTTCATTGAGACAGTCCCTTCCATCGATGCACTCCACTGTGAC
ATTGGCAATGCGGCTGAGTTCTACAAGATTTTCCAGCTAGAGATAGGGGAGGTGTACAAG
AATCCCAGTGCTTCCAAAGAGGAAAGGAAAAGGTGGCAGGCTACACTGGACAAGCATCTC
CGGAAGAAGATGAACCTGAAACCAATCATGAGGATGAATGGCAACTTTGCCAGGAAGCTC
ATGACCAAAGAGACAGTTGAAGCAGTCTGTGAATTAATCCCCTCCGAGGAGAGGCACGAA
GCTCTCAGGGAGCTGATGGACCTTTACCTGAAGATGAAACCTGTGTGGCGATCATCATGT
CCTGCTAAAGAGTGCCCAGAATCCCTCTGCCAGTATAGTTTCAATTCACAGCGTTTTGCT
GAGCTCCTCTCTACCAAGTTCAAGTATAGATATGAGGGCAAAATCACCAATTATTTTCAC
AAAACCCTGGCACACGTGCCTGAAATTATTGAGAGAGATGGCTCCATTGGGGCATGGGCA
AGTGAGGGAAATGAGTCTGGCAACAAACTGTTCAGGCGCTTCCGAAAAATGAATGCCAGA
CAGTCCAAGTGCTATGAAATGGAAGATGTCTTGAAACATCACTGGTTGTATACGTCCAAA
TATCTGCAGAAGTTTATGAATGCTCACAATGCGTATAAGAACTCAGGGTTTACCTCAAAC
TCGCAGTCAGGCTTGGGGGACCCACTAGGCCTAGAGGACGCTCTGGAGACTCAAGATTCG
ATGGAATTTTAA
>Carnivora Hyhy 2 _RAG1
ATGGCTGTCTCTTTGCCACCCACCCTGGGACTCAGTTCTGCCCCAGATGAAATTCAGCAC
CCGCATATTAAATTTTCAGAATGGAAATTTAAGCTATTCAGGGTGAGATCTTTTGAAAAG
GCACCTGCAGAAGCTCAAATAGAAAAGAAAGTTTCCTCTGAGGGGAAACCTTCTCTGGAG
CAATCTCCAGCAGTCCTGGATGAGGCCGATGGTCAGAAGCCAGTCCTGAGTCAACCAGCA
TTAAAAGCTCACCCTACGTTTTTGAAGAAATCCCAGGATGATGGAAAAGCAAGAGACAAA
GCAATCCACCAAGCCAACCTTCGACATCTCTGCCGTATCTGTGGGAATTCTTTTAAAACT
GATGGGCACAATAGGAGCTATCCAGTCCATGGGCCGGTGGATGGTAAAACCCAAGTCCTT
TTACGAAAGAAGGAAAAGAGAGCCACTTCCTGGCCAGACCTCATTGCCAAGGTTTTCCGG
ATTGATGTGAAAGCAGATGTTGACTCCATCCACCCCACCGAATTCTGCCACAGCTGCTGG
AAGATCATGTACAGGAAGTTTAGCAGTGCCCCTTGTGAAATTAACTTCCCAAGGAATGCA
ACCATGGAGTGGCACCCCCACACAGCATCCTGCGACATCTGCCACGCTGCCCGCCAGGGA
CTCAAGAGGAAGAGTCATCAGCCAAATATGCAGCTCAGCAAAAAACTCAAAACCATGGTT
GACCGAGCGAGAAGAGCCCGTCGGCACAAGAAAAGAGCTAAGGCAAGGATCAGCCGCAAG
GAAGTGGTGAAGAAGATCTCCAAGTGCAGTGACATTCATCTTAGTACCAAGCTTCTTGCG
GTGGACTTCCCAGCACACTTTGTGAAATCTATCTCCTGCCAGATTTGTGAACACATCCTG
GCTGACCCTGTGGAGACCAGCTGTAAGCACGTGTTTTGCAGGATTTGCATTCTCAGATGC
CTCAAAGTCATGGGCAGCTATTGTCCCTGCTGCCAATATCCCTGCTTCCCTACTGACCTG
GAGAGCCCAGTGAAGTCCTTTGTGAGCATCTTGAATTCCCTGATGGTGAGATGTCCAGCA
AAAGAGTGCAATGAGGATATCAGCTTGGAAAAATATAATCACCATGTCTCAAGCCACAAG
GAGTCAAAAGAGACTTTTGTGCATATTAATAAAGGGGGTCGGCCCCGCCAGCATCTCCTG
TCATTGACCCGAAGGGCCCAGAAGCATCGCCTGAGGGAGCTCAAGCTGCAAGTGAAGGCT
TTTGCCGACAAAGAAGAAGGTGGAGATGTGAAGTCTGTGTGTCTGACCTTGTTCCTGTTG
GCGCTGAGGGCGAGGAACGAACACAGACAAGCCGACGAGCTGGAGGCCATCATGCAGGGA
CGGGGCTCTGGCCTGCAGCCAGCTGTGTGCTTGGCCATCCGTGTCAACACCTTCCTCAGC
TGTAGTCAGTACCACAAGATGTACAGGACTGTGAAAGCCATCACGGGGAGGCAGGTTTTT
CAGCCTTTGCACGCCCTTCGCAATGCTGAGAAGGTCCTTCTGCCAGGCTACTACCCCTTT
GAATGGCAGCCACCTCTGAAGAATGTGTCTTCCAACACTGACGTCGGCATTATTGACGGC
CTGTCTGGACTGTCCTCCTCTGTGGACGATTACCCGGTGGACACCATTGCCAAGCGGTTC
CGCTACGACTCGGCTTTGGTGTCTGCTTTGATGGACATGGAAGAAGACATCCTGGAAGGC
ATGAAGGCCCGGGACCTGGATGACTACCTGAATGGCCCCTTCACCGTCGTGGTGAAGGAG
TCCTGTGATGGCATGGGAGATGTGAGTGAGAAGCACGGGAGCGGGCCAGCAGTTCCGGAA
AAGGCGGTTCGCTTTTCGTTCACGGTCATGAAAATTACTGTAGCACACGGCTCAGAAAAC
GTGAAGATATTTGAGGAAGTCAAACCTAACTCTGAACTGTGCTGTAAGCCCTTATGCCTC
ATGCTGGCAGACGAGTCTGACCACGAGACGCTGACGGCCATCTTGAGCCCTCTCATTGCT
GAGAGGGAGGCCATGAAGTCCAGCCACTTAGTGCTGGAGATGGGAGGAATCCTTCGGACT
TTCAAGTTCATCTTCAGGGGCACTGGATACGATGAGAAGCTTGTCCGGGAAGTCGAAGGC
CTCGAGGCTTCTGGCTCTGTCTACATTTGTACGCTTTGTGATGCCACCCGCCTGGAGGCC
TCTCAAAATCTTGTCTTCCACTCCATAACCAGAAGCCACTCTGAGAACCTGGAGCGCTAT
GAGGTCTGGCGTTCCAACCCATACCATGAGTCTGTGGAAGAACTGCGGGATCGGGTGAAA
GGAGTCTCATCGAAACCTTTCATTGAGACAGTCCCTTCCATCGATGCACTCCACTGTGAC
ATTGGCAATGCGGCTGAGTTCTACAAGATTTTCCAGCTAGAGATAGGGGAGGTGTACAAG
AATCCCAGTGCTTCCAAAGAGGAAAGGAAAAGGTGGCAGGCTACACTGGACAAGCATCTC
CGGAAGAAGATGAACCTGAAACCAATCATGAGGATGAATGGCAACTTTGCCAGGAAGCTC
ATGACCAAAGAGACAGTTGAAGCAGTCTGTGAATTAATCCCCTCCGAGGAGAGGCACGAA
GCTCTCAGGGAGCTGATGGACCTTTACCTGAAGATGAAACCTGTGTGGCGATCATCATGT
CCTGCTAAAGAGTGCCCAGAATCCCTCTGCCAGTATAGTTTCAATTCACAGCGTTTTGCT
GAGCTCCTCTCTACCAAGTTCAAGTATAGATATGAGGGCAAAATCACCAATTATTTTCAC
AAAACCCTGGCACACGTGCCTGAAATTATTGAGAGAGATGGCTCCATTGGGGCATGGGCA
AGTGAGGGAAATGAGTCTGGCAACAAACTGTTCAGGCGCTTCCGAAAAATGAATGCCAGA
CAGTCCAAGTGCTATGAAATGGAAGATGTCTTGAAACATCACTGGTTGTATACGTCCAAA
TATCTGCAGAAGTTTATGAATGCTCACAATGCGTATAAGAACTCAGGGTTTACCTCAAAC
TCGCAGTCAGGCTTGGGGGACCCACTAGGCCTAGAGGACGCTCTGGAGACTCAAGATTCG
ATGGAATTTTAA
>Carnivora Lewe _RAG1
ATGGCTGTCTCTTTGCCACCCACCCTGGGCCTCACTTCTGCCCCAGATGAAATTCAGCAC
CCACATATTAAATTTTCAGAATGGAAATTTAAACTGTTCAGGGTACGATCTTTTGAAAAG
GCACCCGAAGAAGCTCAAGTAGAAAAGAAAGTTTCCTCTGAGGGGAAACCCTCTCTGGAG
CAATCTCCAGCCGTCCCGGACAAGGCTGATGGTCAGAAGCCAGCTCTGAGTCAACCAGCA
TTAAATGCTCACCCTAAGTTTCTGAAGAAATCCCATGATGACGGGAAAGCAAGAGACAAA
GCAATCCACCAAGCCAACCTTCGACATCTCTGCCGTATCTGTGGGAATTCTTTTAAAACT
GACGGGCACAATAGGAGATATCCAGTCCACGGGCCTGTGGATGGTAAAACCCAAGTCCTT
TTACGAAAGAAGGAAAAGAGAGCCACCTCCTGGCCAGACCTCATTGCCAAGGTCTTCCGG
ATCGATGTGAAAGCAGATGTTGACTCGATCCACCCCACTGAGTTCTGCCATAACTGCTGG
CGCATCCTGTACAGGAAGTTTAGCAGTGCCCCACGTGAGGTTTACATCCCAAGGAATGCA
ACCATGGAGTGGCACCCCCACACACCATCCTGTGACATCTGCCACACTGCCCGCCAGGGA
CTCAAGCGGAAGAGTCATCAGCCAAACGGGCAGCTCAGCAAAAAACTCAAAACCGTGGTT
GACCGAGCGAGAAGAGCCCGTCGGCACAAGAGAAGAGCGCAGGCAAAGATTAGCAGCAAG
GAAGTGATGCAGAAGGTTTCCAACTGCAGTAATATACATCTCAGTACCAAGCTTCTTGCA
GTGGACTTCCCAGCACACTTTGTGAAATCCATCTCCTGCCAGATTTGCAAACACATTCTG
GCTGACCCCGTGGAGACCACCTGTAAGCATGTATTCTGCAGGGTCTGCATTCTCAGATGC
CTCAAAGTCATGGGCAGCAACTGTCCCTGTTGCCGATATCCCTGCTTCCCTGCTGACCTG
GAGAGTCCAGTGAAGTCCTTTCTGAGCATCTTGAATTCCCTGATGGTGAAATGTCCAGCC
AAAGAGTGCAACGAGGAGGTCAGCCTGGAAAAATATAATCACCACGTCTCAAGCCACAAG
GAATCCAAAGAGACTTTTGTGCATATTAACAAAGGGGGTCGGCCCCGCCAGCATCTCCTG
TCCTTGACCCGAAGGGCTCAGAAGCACCGCCTGAGGGAGCTCAAGCTGCAAGTCAAGGCT
TTCGCCGACAGAGAAGAAGGTGGAGATGTGAAATCCGTGTGTCTGACCTTGTTCCTGCTG
GCGCTGAGGGCAAGGAATGAGCACAGACAAGCAGACGAGCTGGAGGCCATCATGCAGGGA
CGGGGCTCTGGCCTGCAGCCGGCTGTGTGCTTGGCCATCCGTGTCAACACCTTCCTCAGC
TGCAGTCAGTACCACAAGATGTACAGGACTGTGAAAGCCATCACCGGGAGGCAGATTTTT
CAGCCTTTGCATGCCCTTCGGAATGCTGAGAAGGTCCTCCTGCCAGGCTACCATCCCTTT
GAGTGGCAGCCCCCTCTGAAGAACGTGTCCTCCAGGACCGACATGGGCATTATCGACGGC
CTGTCCGGCCTGTCCTCCTTGGTGGATGACTACCCCGTGGACACCATTGCGAAGCGCTTC
CGCTATGATTCGGCTTTGGTATCTGCTCTGATGGACATGGAAGAAGACATCCTGGAAGGC
ATGAGAGCCCAAGACCTTGATGACTACCTGAATGGCCCCTTCACTGTCGTGGTGAAGGAG
TCTTGTGATGGAATGGGAGATGTGAGCGAGAAGCACGGGAGTGGGCCAGCAGTTCCAGAA
AAGGCAGTTCGGTTTTCGTTCACGGTCATGAAAATTACTGTAGCCCATGGCTCAGAAAAC
GTGAAGGTGTTTGAAGAAGTCAAACCCAACTCCGAACTGTGTTGTAAGCCCCTGTGTCTC
ATGCTGGCAGATGAGTCTGACCACGAGACCCTGACGGCCATCCTGAGCCCTCTCATTGCC
GAGAGGGAGGCCATGAAGAGCAGCCAATTAATGCTTGAGATAGGAGGCATCCTTCGGACT
TTCAAGTTCATCTTCAGGGGCACTGGATATGATGAGAAACTCGTCCGGGAAGTCGAAGGC
CTTGAGGCTTCTGGCTCAGTCTACATTTGTACCCTTTGTGACGCCACCCGCCTGGAAGCG
TCTCAAAATCTTGTCTTCCACTCCATCACCAGAAGCCACTCTGAGAACTTGGAGCGCTAT
GAGGTCTGGCGTTCCAACCCGTACCACGAGTCGGTGGAAGAACTGCGGGATCGGGTGAAA
GGGGTCTCATCGAAACCTTTCATCGAGACTGTCCCTTCCATAGATGCACTCCACTGTGAC
ATTGGCAATGCGGCTGAGTTCTACAAGATTTTCCAGCTAGAGATAGGGGAGGTGTATAAG
AATCCCAATGCTTCCAAAGAGGAAAGGAAAAGATGGCAGGCTACATTGGACAAGCATCTC
CGGAAGAAGATGAACCTGAAACCCATCATGAGGATGAATGGCAACTTTGCTAGGAAGCTC
ATGACCAAAGAGACAGTTGAAGCAGTTTGTGAATTAATTCCCTCTGAGGAGAGGCACGAA
GCTCTGAGGGAGCTGATGGACCTTTACCTGAAGATGAAGCCTGTATGGCGATCATCGTGT
CCTGCAAAAGAGTGCCCAGAATCCCTCTGCCAGTATAGCTTCAATTCACAGCGTTTTGCT
GAACTCCTCTCTACTAAGTTCAAGTATAGATATGAGGGCAAAATCACCAATTATTTTCAC
AAAACCCTGGCACATGTCCCTGAAATTATTGAGAGAGATGGCTCCATTGGGGCATGGGCG
AGCGAGGGAAATGAGTCTGGCAACAAACTGTTCAGGCGCTTCCGAAAAATGAACGCCAGA
CAGTCCAAATGCTATGAGATGGAAGATGTCTTGAAACACCATTGGTTGTATACCTCCAAA
TACCTGCAGAAGTTTATGAATGCTCATAATGCGTATAAAGACTCTGGGTTTACCTTAAGC
TCGCAGTCAGGCATAGGGGACCCATTAGGCCTGGAGGACTCTCTGGAAACTCAAGATTCG
ATGGAATTTTAA
>Carnivora Lyca 1 _RAG1
ATGGCTGTCTCTTTGCCACCCGCCCTGGGACTCAGTTCCGCCCCAGATGAAATTCAGCAC
CCGCATATGAAATTTTCAGAATGGAAATTTAAGCTCTTCAGGGTGAGATCTTTTGAAAAG
GCACCTGAAGAAGCTCAAATAGAAAAGAAAATTTCCTCCGAGGGGAAACCCTCTCTGGAG
CAATCTCCAGCAATCCTGGATGAGGCTGATGGTCAGAAGCCAGCCCTGAGTCAACCGGCA
TTAAAAGCTCACCCTACGTTTTCAAAGAAATCCCATGATGATGGGAAAGCAGGAGACAAA
GCAATCCACCAAGCCAACCTTCGCCATCTCTGCCGTATCTGTGGGAATTCTTTTAAAACT
CATGGGCACAATAGGAGCTATCCAGTCCATGGGCCAGTGGATGGTAAAACCCAAGTCCTT
TTACGAAAGAAGGAAAAGAGAGCCACTTCCTGGCCAGACCTCATTGCCAAGGTTTTCCGG
ATTGATGTGAAAGCAGACGTTGACTCGATCCACCCCACTGAATTCTGCCACAGCTGCTGG
AACATCATGTACAGGAAGTTTAGCAGTGCCCCGTGTGAAGTCAACTTCCCAAGGAATGCA
CCCATGGAGTGGCATCCCCACACGCCATCCTGTGACATCTGCCGCGCTGCCCGCCGGGGA
CTCAAAAGGAAGAGCCATCAGCCAAACGTGCAGCTCAGCAAAAAACTCAAAACCGTGGTT
GACCGAGCGAGAAGAGCCCGTCGGCACAAGAAAAGAGCTCGGGCAAGGATCAGCAGCAAG
GAAGTGATGAAGAAGATCTCCAAGTGCAGTGACATTCATCTTAGTACCAAGCTTCTTGCG
GTGGACTTCCCGGCACACTTTGTGAAATCTATCTCCTGCCAGATTTGTGAACACATCCTG
GCTGACCCCGTGGAGACCAGCTGTAAGCACGTATTTTGCAGGATTTGCATTCTCAGGTGC
CTCAAAGTCATGGGCAGCTATTGTCCCTGTTGCCAATATCCCTGCTTCCCTACCGACCTG
GAGAGTCCAGTGAAGTCCTTTGTGAGCATCTTGAACTCCCTGATGGTGAGATGTCCAGCA
AAAGAGTGCAATGAGGAGGTCAGCTTGGAAAAATATAACCATCATGTCTCAAGCCACAAG
GAGTCAAAAGAGACTTTTGTGCATATTAATAAAGGGGGTCGGCCCCGCCAGCATCTCCTG
TCCTTGACGCGAAGGGCTCAGAAGCATCGCCTGAGGGAGCTCAAGCTGCAAGTGAAGGCT
TTCGCCGACAAGGAAGAAGGTGGAGATGTGAAGTCTGTGTGTCTGACCTTGTTCCTGCTG
GCACTGAGGGCGAGGAATGAGCACAGACAAGCCGACGAGCTGGAGGCCATCATGCAGGGA
CGGGGCTCTGGCCTGCAGCCAGCTGTGTGCTTGGCCATCCGTGTCAACACCTTCCTCAGC
TGCAGTCAGTACCACAAGATGTACAGGACTGTGAAAGCCATCACGGGGAGGCAGATTTTT
CAGCCTTTGCACGCCCTTCGGAATGCTGAGAAGGTCCTCCTGCCAGGCTACTACCCCTTT
GAGTGGCAGCCACCTCTGAAGAACGTGTCTTCCAGCACTGACGTCGGCATTATTGATGGC
CTGTCTGGACTGTCCTCCTCTGTGGACGATTACCCGGTGGACACCATTGCCAAGCGGTTC
CGCTACGACTCGGCTTTGGTGTCTGCTTTGATGGACATGGAAGAAGATATCCTGGAAGGC
ATGAGAGCCCAAGACTTGGATGACTACCTGAATGGCCCCTTCACCGTCGTGGTGAAGGAG
TCTTGTGACGGCATGGGAGATGTGAGTGAGAAGCATGGGAGCGGGCCAGCAGTTCCAGAA
AAGGCGGTTCGCTTTTCGTTCACAGTCATGAAGATTACCGTAGCGCACGGCTCAGAAAAC
GTGAAGGTATTTGAGGAGGTCAAACCTAACTCTGAACTGTGTTGCAAGCCCTTGTGCCTC
ATGCTGGCAGACGAGTCTGACCACGAGACGCTGACGGCCATCTTGAGCCCTCTCATTGCC
GAGAGGGAGGCCATGAAGGCCAGCAACTTAGTGCTGGAGATGGGAGGCATCCTTCGGACT
TTCAAGTTCATCTTCAGGGGCACTGGGTACGATGAGAAGCTTGTCCGGGAAGTTGAAGGC
CTCGAGGCTTCTGGCTCAGTCTACATTTGTACCCTTTGTGATGCCACCCGCCTGGAGGCC
TCTCAAAATCTTGTCTTCCACTCCATAACCAGAAGCCACTCTGAGAACCTGGAGCGCTAC
GAAGTCTGGCGTTCCAACCCGTACCACGAGTCTGTGGAAGAACTGCGGGATCGCGTGAAA
GGAGTCTCATCGAAACCTTTCATTGAGACCGTCCCTTCCATAGATGCACTCCACTGTGAC
ATTGGCAATGCGGCTGAGTTCTACAAGATTTTCCAGCTAGAGATAGGGGAGGTGTACAAG
AATCCCAATGCCTCCAAAGAGGAAAGGAAAAGGTGGCAGGCTACGCTGGACAAGCATCTC
CGGAAGAAGATGAACCTGAAGCCAATCATGAGGATGAATGGCAACTTTGCCAGGAGGCTC
ATGACCAAAGAAACAGTTGAAGCAGTCTGTGAATTAATCCCCTCCGAGGAGAGGCATGAA
GCTCTCAGGGAGCTGATGGACCTTTACCTGAAGATGAAACCCGTGTGGCGATCGACATGT
CCTGCTAAAGAGTGCCCAGAATCCCTCTGCCAGTATAGTTTCAATTCACAGCGTTTTGCT
GAGCTCCTCTCTACCAAGTTCAAGTATAGATATGAGGGCAAAATCACCAATTACTTTCAC
AAAACCTTGGCACACGTGCCTGAAATTATTGAGAGAGACGGCTCCATTGGGGCATGGGCA
AGCGAGGGAAACGAATCTGGCAACAAACTGTTCAGGCGCTTCCGAAAAATGAATGCCAGA
CAGTCCAAGTGCTACGAGATGGAAGATGTCTTGAAACATCACTGGTTGTATACCTCCAAA
TATCTGCAGAAGTTTATGAACGCTCATAACGCGTATAGAAACTCTGGGTTTACCTTAAAC
TCGCAGTCAGGCGTGGGGGACCCAATAGGCCTAGAGGACTCTCTGGAAACTCAAGATTCG
ATGGATTTTTAA
>Carnivora Lyca 2 _RAG1
ATGGCTGTCTCTTTGCCACCCGCCCTGGGACTCAGTTCCGCCCCAGATGAAATTCAGCAC
CCGCATATGAAATTTTCAGAATGGAAATTTAAGCTCTTCAGGGTGAGATCTTTTGAAAAG
GCACCTGAAGAAGCTCAAATAGAAAAGAAAATTTCCTCCGAGGGGAAACCCTCTCTGGAG
CAATCTCCAGCAATCCTGGATGAGGCTGATGGTCAGAAGCCAGCCCTGAGTCAACCGGCA
TTAAAAGCTCACCCTACGTTTTCAAAGAAATCCCATGATGATGGGAAAGCAGGAGACAAA
GCAATCCACCAAGCCAACCTTCGCCATCTCTGCCGTATCTGTGGGAATTCTTTTAAAACT
CATGGGCACAATAGGAGCTATCCAGTCCATGGGCCAGTGGATGGTAAAACCCAAGTCCTT
TTACGAAAGAAGGAAAAGAGAGCCACTTCCTGGCCAGACCTCATTGCCAAGGTTTTCCGG
ATTGATGTGAAAGCAGACGTTGACTCGATCCACCCCACTGAATTCTGCCACAGCTGCTGG
AACATCATGTACAGGAAGTTTAGCAGTGCCCCGTGTGAAGTCAACTTCCCAAGGAATGCA
CCCATGGAGTGGCATCCCCACACGCCATCCTGTGACATCTGCCGCGCTGCCCGCCGGGGA
CTCAAAAGGAAGAGCCATCAGCCAAACGTGCAGCTCAGCAAAAAACTCAAAACCGTGGTT
GACCGAGCGAGAAGAGCCCGTCGGCACAAGAAAAGAGCTCGGGCAAGGATCAGCAGCAAG
GAAGTGATGAAGAAGATCTCCAAGTGCAGTGACATTCATCTTAGTACCAAGCTTCTTGCG
GTGGACTTCCCGGCACACTTTGTGAAATCTATCTCCTGCCAGATTTGTGAACACATCCTG
GCTGACCCCGTGGAGACCAGCTGTAAGCACGTATTTTGCAGGATTTGCATTCTCAGGTGC
CTCAAAGTCATGGGCAGCTATTGTCCCTGTTGCCAATATCCCTGCTTCCCTACCGACCTG
GAGAGTCCAGTGAAGTCCTTTGTGAGCATCTTGAACTCCCTGATGGTGAGATGTCCAGCA
AAAGAGTGCAATGAGGAGGTCAGCTTGGAAAAATATAACCATCATGTCTCAAGCCACAAG
GAGTCAAAAGAGACTTTTGTGCATATTAATAAAGGGGGTCGGCCCCGCCAGCATCTCCTG
TCCTTGACGCGAAGGGCTCAGAAGCATCGCCTGAGGGAGCTCAAGCTGCAAGTGAAGGCT
TTCGCCGACAAGGAAGAAGGTGGAGATGTGAAGTCTGTGTGTCTGACCTTGTTCCTGCTG
GCACTGAGGGCGAGGAATGAGCACAGACAAGCCGACGAGCTGGAGGCCATCATGCAGGGA
CGGGGCTCTGGCCTGCAGCCAGCTGTGTGCTTGGCCATCCGTGTCAACACCTTCCTCAGC
TGCAGTCAGTACCACAAGATGTACAGGACTGTGAAAGCCATCACGGGGAGGCAGATTTTT
CAGCCTTTGCACGCCCTTCGGAATGCTGAGAAGGTCCTCCTGCCAGGCTACTACCCCTTT
GAGTGGCAGCCACCTCTGAAGAACGTGTCTTCCAGCACTGACGTCGGCATTATTGATGGC
CTGTCTGGACTGTCCTCCTCTGTGGACGATTACCCGGTGGACACCATTGCCAAGCGGTTC
CGCTACGACTCGGCTTTGGTGTCTGCTTTGATGGACATGGAAGAAGATATCCTGGAAGGC
ATGAGAGCCCAAGACTTGGATGACTACCTGAATGGCCCCTTCACCGTCGTGGTGAAGGAG
TCTTGTGACGGCATGGGAGATGTGAGTGAGAAGCATGGGAGCGGGCCAGCAGTTCCAGAA
AAGGCGGTTCGCTTTTCGTTCACAGTCATGAAGATTACCGTAGCGCACGGCTCAGAAAAC
GTGAAGGTATTTGAGGAGGTCAAACCTAACTCTGAACTGTGTTGCAAGCCCTTGTGCCTC
ATGCTGGCAGACGAGTCTGACCACGAGACGCTGACGGCCATCTTGAGCCCTCTCATTGCC
GAGAGGGAGGCCATGAAGGCCAGCAACTTAGTGCTGGAGATGGGAGGCATCCTTCGGACT
TTCAAGTTCATCTTCAGGGGCACTGGGTACGATGAGAAGCTTGTCCGGGAAGTTGAAGGC
CTCGAGGCTTCTGGCTCAGTCTACATTTGTACCCTTTGTGATGCCACCCGCCTGGAGGCC
TCTCAAAATCTTGTCTTCCACTCCATAACCAGAAGCCACTCTGAGAACCTGGAGCGCTAC
GAAGTCTGGCGTTCCAACCCGTACCACGAGTCTGTGGAAGAACTGCGGGATCGCGTGAAA
GGAGTCTCATCGAAACCTTTCATTGAGACCGTCCCTTCCATAGATGCACTCCACTGTGAC
ATTGGCAATGCGGCTGAGTTCTACAAGATTTTCCAGCTAGAGATAGGGGAGGTGTACAAG
AATCCCAATGCCTCCAAAGAGGAAAGGAAAAGGTGGCAGGCTACGCTGGACAAGCATCTC
CGGAAGAAGATGAACCTGAAGCCAATCATGAGGATGAATGGCAACTTTGCCAGGAGGCTC
ATGACCAAAGAAACAGTTGAAGCAGTCTGTGAATTAATCCCCTCCGAGGAGAGGCATGAA
GCTCTCAGGGAGCTGATGGACCTTTACCTGAAGATGAAACCCGTGTGGCGATCGACATGT
CCTGCTAAAGAGTGCCCAGAATCCCTCTGCCAGTATAGTTTCAATTCACAGCGTTTTGCT
GAGCTCCTCTCTACCAAGTTCAAGTATAGATATGAGGGCAAAATCACCAATTACTTTCAC
AAAACCTTGGCACACGTGCCTGAAATTATTGAGAGAGACGGCTCCATTGGGGCATGGGCA
AGCGAGGGAAACGAATCTGGCAACAAACTGTTCAGGCGCTTCCGAAAAATGAATGCCAGA
CAGTCCAAGTGCTACGAGATGGAAGATGTCTTGAAACATCACTGGTTGTATACCTCCAAA
TATCTGCAGAAGTTTATGAACGCTCATAACGCGTATAGAAACTCTGGGTTTACCTTAAAC
TCGCAGTCAGGCGTGGGGGACCCAATAGGCCTAGAGGACTCTCTGGAAACTCAAGATTCG
ATGGATTTTTAA
>Carnivora Lypa _RAG1
ATGGCTGTCTCTTTGCCACCCACCCTGGGACTCAGTTCCGCCCCAGATGAAATTCAGCAC
CCGCATATGAAATTTTCAGAATGGAAATTTAAGCTCTTCAGGGTGAGATCTTTTGAAAAG
GCATCTGAAGAAGCTCAAATAGAAAAGAAAATTTCCTCCGAGGGGAAGCCCTCTCTGGAG
CAATCTCCAGCAATCCTGGATGAGGCTGATGGTCAGAAGCCAGCCCTGAGTCAACCAGCA
TTAAAAGCTCATCCTACGTTTTCAAAGAAATCCCATGATGATGGGAAAGCAGGAGACAAA
GCAATCCACCAAGCCAACCTTCGCCATCTCTGCCGTATCTGTGGGAATTCTTTTAAAACT
CATGGGCACAATAGGAGCTATCCAGTCCATGGGCCAGTGGATGGTAAAACCCAAGTCCTT
TTACGAAAGAAGGAAAAGAGAGCCACTTCCTGGCCAGACCTCATTGCCAAGGTTTTCCGG
ATTGATGTGAAAGCAGACGTTGACTCGATCCACCCCACTGAATTCTGCCACAGCTGCTGG
AACATCATGTACAGGAAGTTTAGCAGTGCCCCGTGTGAAGTCAACTTCCCAAGGAATGCA
CCCATGGAGTGGCATCCCCACACGCCATCCTGTGACATCTGCCGCGCTGCCCGCCGGGGA
CTCAAAAGGAAGAGCCATCAGCCAAACGTGCAGCTCAGCAAAAAACTCAAAACCGTGGTT
GACCGAGCGAGAAGAGCCCGTCGGCACAAGAAAAGAGCTCGGGCAAGGATCAGCAGCAAG
GAAGTGATGAAGAAGATCTCCAAGTGCAGTGACATTCATCTTAGTACCAAGCTTCTTGCG
GTGGACTTCCCGGCACACTTTGTGAAATCTATCTCCTGCCAGATTTGTGAACACATCCTG
GCTGACCCCGTGGAGACCAGCTGTAAGCACGTATTTTGCAGGATTTGCATTCTCAGGTGC
CTCAAAGTCATGGGCAGCTATTGTCCCTGTTGCCAATATCCCTGCTTCCCTACCGACCTG
GAGAGTCCAGTGAAGTCCTTTGTGAGCATCTTGAACTCCCTGATGGTGAGATGTCCAGCA
AAAGAGTGCAATGAGGAGGTCAGCTTGGAAAAATATAACCATCATGTCTCAAGCCACAAG
GAGTCAAAAGAGACTTTTGTGCATATTAATAAAGGGGGTCGGCCCCGCCAGCATCTCCTG
TCCTTGACGCGAAGGGCTCAGAAGCATCGCCTGAGGGAGCTCAAGCTGCAAGTGAAGGCT
TTCGCCGACAAGGAAGAAGGTGGAGATGTGAAGTCTGTGTGTCTGACCTTGTTCCTGCTG
GCACTGAGGGCGAGGAATGAGCACAGACAAGCCGACGAGCTGGAGGCCATCATGCAGGGA
CGGGGCTCTGGCCTGCAGCCAGCTGTGTGCTTGGCCATCCGTGTCAACACCTTCCTCAGC
TGCAGTCAGTACCACAAGATGTACAGGACTGTGAAAGCCATCACGGGGAGGCAGATTTTT
CAGCCTTTGCACGCCCTTCGGAATGCTGAGAAGGTCCTCCTGCCAGGCTACTACCCCTTT
GAGTGGCAGCCACCTCTGAAGAACGTGTCTTCCAGCACTGACGTCGGCATTATTGATGGC
CTGTCTGGACTGTCCTCCTCTGTGGACGATTACCCGGTGGACACCATTGCCAAGCGGTTC
CGCTACGACTCGGCTTTGGTGTCTGCTTTGATGGACATGGAAGAAGATATCCTGGAAGGC
ATGAGAGCCCAAGACTTGGATGACTACCTGAATGGCCCCTTCACCGTCGTGGTGAAGGAG
TCTTGTGACGGCATGGGAGATGTGAGTGAGAAGCATGGGAGCGGGCCAGCAGTTCCAGAA
AAGGCGGTTCGCTTTTCGTTCACAGTCATGAAGATTACCGTAGCGCACGGCTCAGAAAAC
GTGAAGGTATTTGAGGAGGTCAAACCTAACTCTGAACTGTGTTGCAAGCCCTTGTGCCTC
ATGCTGGCAGACGAGTCTGACCACGAGACGCTGACGGCCATCTTGAGCCCTCTCATTGCC
GAGAGGGAGGCCATGAAGGCCAGCAACTTAGTGCTGGAGATGGGAGGCATCCTTCGGACT
TTCAAGTTCATCTTCAGGGGCACTGGGTACGATGAGAAGCTTGTCCGGGAAGTTGAAGGC
CTCGAGGCTTCTGGCTCAGTCTACATTTGTACCCTTTGTGATGCCACCCGCCTGGAGGCC
TCTCAAAATCTTGTCTTCCACTCCATAACCAGAAGCCACTCTGAGAACCTGGAGCGCTAC
GAAGTCTGGCGTTCCAACCCGTACCACGAGTCTGTGGAAGAACTGCGGGATCGCGTGAAA
GGAGTCTCATCGAAACCTTTCATTGAAACCGTCCCTTCCATAGATGCACTCCACTGTGAC
ATTGGCAATGCGGCTGAGTTCTACAAGATTTTCCAGCTAGAGATAGGGGAGGTGTACAAG
AATCCCAATGCCTCCAAAGAGGAAAGGAAAAGGTGGCAGGCTACGCTGGACAAGCATCTC
CGGAAGAAGATGAACCTGAAGCCAATCATGAGGATGAATGGCAACTTTGCCAGGAGGCTC
ATGACCAAAGAAACAGTTGAAGCAGTCTGTGAATTAATCCCCTCCGAGGAGAGGCATGAA
GCTCTCAGGGAGCTGATGGACCTTTACCTGAAGATGAAACCCGTGTGGCGATCGACATGT
CCTGCTAAAGAGTGCCCAGAATCCCTCTGCCAGTATAGTTTCAATTCACAGCGTTTTGCT
GAGCTCCTCTCTACCAAGTTCAAGTATAGATATGAGGGCAAAATCACCAATTACTTTCAC
AAAACCTTGGCACACGTGCCTGAAATTATTGAGAGAGACGGCTCCATTGGGGCATGGGCA
AGCGAGGGAAACGAATCTGGCAACAAACTGTTCAGGCGCTTCCGAAAAATGAATGCCAGA
CAGTCCAAGTGCTACGAGATGGAAGATGTCTTGAAACATCACTGGTTGTATACCTCCAAA
TATCTGCAGAAGTTTATGAACGCTCATAACGCGTATAGAAACTCTGGGTTTACCTTAAAC
TCGCAGTCAGGCGTGGGGGACCCAATAGGCCTAGAGGACTCTCTGGAAACTCAAGATTCG
ATGGATTTTTAA
>Carnivora Lypi _RAG1
ATGGCTGTCTCTTTGCCACCCACCCTGGGACTCACTTCTGCCCCAGATGAGATCCAGCAC
CCACATATTAAATTTTCAGAATGGAAATTTAAACTGTTCAGGGTGCGGTCTCTTGAAAAG
GCACCTGAAGAAGCTCAAATAGAAAAGAAAGTTTCCTCCGAGGGGAAACCCTCTCTGGAG
CAATCTCCAGCAGTCCCGGACAAGGCTGATGGTCAGGAGGCAGCCCTGAGTCCACCAGCA
TTGAAAGCTCACCCTAAGTTTCTGAAGGAACCCCACGATGATGGGAAAACAAGAGACAAA
GCGATCCACCAAGCCAACCTTCGACACCTCTGCCGTATCTGTGGGAATTCTTTGAAAACT
GACAGGCGTAATAGGAGGTATCCGGTCCACGGGCCCGTGGATGGCAAAACCCAAGTCCTT
CTACGGAAGAAGGAAAGGAGGGCCACATCCTGGCCAGACCTCATTGCCAAGGTTTTCCGG
ATCGATGTGAAAGCAGACGTTGACTCCGTCCACCCCACCAACTTCTGCCACAAGTGCTGG
AAGGTCATGTACAGGAGGTTTAGCAGCGCCCCACGTGGGGTTTGCTTCCCGAGGAAGGCA
GCCCCGGAGTGGCTCCCCCACGCGCCCTCCTGTGACCTCTGCCGTGCTGCCCGCCAGGGA
CTCAAGAGGAAGAGTCCTCAGCCAAGTGCACAGCTCAGCAAAAGGCTCAGAACCGTGCTT
GAGCGGGCGGGCAGGGCCCGTGGGCACCGGAGAAGAGCCCGGGCCGGGCTCCGCGACAGC
GGGGCGACCGGGAAGGCCTCCGACTGCGGGAACGTGCACCTTGGTACCGAGCTCCTGGCG
GTGGACTTCCCGGCCCACTTCGTGAAGTCCATCTCCTGCCGGATCTGTGAGCACATCCTG
GCGGACCCCGTGGAGACCACGTGCAAGCACGTGTTTTGCAGGGTCTGCATTCTTCGCCGC
CTCAAAGCCACGGGCAGCTACTGTCCCTGCTGCCGGTATCCCTGCTTCCCTACTGACCTG
GAGAGCCCGGGGAGGTCCTTTCTGAGCATCCTGAACTCCCTGATGGTGAGATGTCCGGCC
AAAGGGTGCGACGAGGAGGTCAGCTTGGAGAGGTACAACCAGCACGTGGCGGGCCACAAG
GACTCGGACCAGACTTTTGTGCACATCAACAAGGGGGGGCGGCCGCGCCAGCCCCTGCTG
TCGCTGACCCGGCGGGCTCAGAAGCACCGCCTGCGGGAGCTCAAGCTGCAGGTCAAGGCC
TTCGCCGACCGGGAGGAGGGGGGCGACGTGAAGTCCGTGTGCCTGGCCCTGTTCCTGCTG
GTGCTGCGGGCCAGGAACGAGCACCGGCAGGCCGACGAGCTGGAGGCCGTCCTGCAGGGC
CGCGGCCCCGGCCTGCAGCCGGCCGTCTGCCTGGCCATCCGGGTCAACACCTTCCTCAGC
TGCAGCCAGTACCACAAGATGTACCGGACCGTGAAGGCCATCACCGGGAGGCAGATCTTT
CAGCCGCTGCACGCCCTGCGGGCCGCCGAGAAGGCCCTCCTGCCCGGCCACCACGCCTTC
GAGTGGCAGCCGCCTCTGCAGAACGTGTCCTCCAGCGCCCACGTTGGCATCATCGACGGC
CTGTCGGGCCTGTCCTCCTGCGTGGACGACTACCCCGTGGGCACCATCGCCAAGCGGTTC
CGCTACGATGCGGCCCTGGTGTCCGCTCTGATGGACATGCAGGAGGACCTCCTGGAAGGC
GTGAGGGCCCGGGGCCTGGACGACCACCTCGGGGGCCCGTTCACCGTGGTGGTCAAGGAG
TCCTGCGACGGCATGGGGGACGTGAGCGAGAAGCACGGCGGCGGCCCGGCCGTCCCCGAG
AAGGCCGTGCGGTTCTCGTTCACGGTCATGAGGATCACCGTGGCCCAGGGCTCGGAAAGC
GTGCAGGTGTTCGAGGAGGGCAAACCGAACTCGGAGCTGTGCTGCAAGCCGCTGTGTCTC
ATGCTGGCGGACGAGGCCGACCACGAGACCCTGACGGCCATCCTGAGCCCGCTGGTCGCC
GAGAGGGAGGCCATGAAGAGCAGCTGCCTCCTGCTGGAGATGGGGGGCGCGCTGCGGACC
TTCAGGTTCATCTTCAGGGGCACCGGATACGACGAGAAGCTGGTCCGGGAGGTCGAAGGC
CTCGAGGCCTCGGGCTCGGTCTACATCTGCACCCTCTGCGACGCCACCCGCCTGGAAGCC
TCTCAGAACCTCGTCCTGCACTCCATCACCAGGAGCCACTCGGAGAACCTGGAGCGCTAT
GAGGTCTGGCGCTCCAACCCCTACCACGAGTCCGTGGACGAGCTGAGGGACCGGGTCAAG
GGCGTCTCCTCCAAGCCCTTCATTGAGACGGTGCCTTCCATCGATGCGCTCCACTGCGAC
ATCGGCAACGCGGCCGAGTTCTACAAGATCTTCCAGCTCGAGATAGGCCAGGCCTACAGC
AAGGCCGGTGCCTCCAAGGAGGAGCGGAGAAGGTGGCAGGCCACGCTGGACAAGCATCTC
CGCAAGAAGATGAACCTGAAGCCCATCATGAGGATGAACGGCAACTTCGCCAGGAAGCTC
ATGACCAAAGAGACGGTTGAAGCAGTCTGTGAACTAATCCCCTCTGAGGAGAGGCACGAA
GCCCTGAGGGAGCTCATGGACCTTTACCTGAAGATGAAGCCCGTATGGCGATCTTCGTGT
CCCGCGAAAGAGTGCCCAGAATCCCTGTGCCAGTACAGCTTCAACTCCCAGCGTTTCGCC
GAGCTCCTGTCTACCAAGTTCAAGTATAGATATGAGGGCAAAATCACCAATTACTTCCAC
AAAACCCTGGCCCACGTCCCCGAAATTATCGAGAGAGATGGTTCCATCGGGGCCTGGGCG
AGCGAGGGCAACGAGTCTGGCAACAAACTGTTCAGGCGCTTCCGGAAAATGAACGCCAGG
CAGTCCAAGTGCTACGAGATGGAAGACGTCCTGAAACACCACTGGCTGTACACCTCCAAA
TACCTGCAGAGGTTTATGAATGCTCACAATGGGTATAAAAAGTCCGGCCTTCCCTTCAAC
TCACAGGCAGGCTTAGGCGATCCATTAGGCCTAGAGGACTCTCTGGAAACTCAAGATTCG
ATGGAATTTTAA
>Carnivora Mian _RAG1
ATGGCTGTCTCTTTGCCACCCACCCTGGGCCTCACTTCTGCCCCAGATGAAATTCAGCAC
CCACATATTAAATTTTCAGAATGGAAATTTAAACTGTTCAGGGTACGATCTTTTGAAAAG
GCACCCGAAGAAGCTCAAGTAGAAAAGAAAGTTTCCTCTGAGGGGAAACCCTCTCTGGAG
CAATCTCCAGCCGTCCTGGACAAGGCTGATGGTCAGAAGCCAGCTCTGAGTCAACCAGCA
TTAAATGCTCACCCTAAGTTTCTGAAGAAATCCCATGATGACGGGAAAGCAAGAGACAAA
GCAATCCACCAAGCCAACCTTCGACATCTCTGCCGTATCTGTGGGAATTCTTTTAAAACT
GACGGGCACAATAGGAGATATCCAGTCCATGGGCCTGTGGATGGTAAAACCCAAGTCCTT
TTACGAAAGAAGGAAAAGAGAGCCACCTCCTGGCCAGACCTCATTGCCAAGGTCTTCCGG
ATCGATGTGAAAGCAGATGTTGACTCAATCCACCCCACTGAGTTCTGCCATAACTGTTGG
CGCATCCTGTACAGGAAGTTTAGCAGTGCCCCACGTGAGGTTTACTTCCCAAGGAATGCA
ATCATGGAGTGGCACCCCCACACACCATCCTGTGACATCTGCCACACTGCCCGCCAGGGA
CTCAAGCGGAAGAGTCATCAGCCAAATGGGCAGCTCAGCAAAAAACTCAAAACCGTGGTT
GACCAAGCGAGAAGAGCCCGTCGGCACAAGAGAAGAGCACAGGCAAAGATTAGCAGCAAG
GAAGTGATGCAGAAGGTTTCCAACTGCAGTAATATACATCTCAGTACCAAGCTTCTTGCA
GTGGACTTCCCGGCACACTTTGTGAAATCCATCTCCTGCCAGATTTGCAAACACATTCTG
GCTGACCCTGTGGAGACCACCTGTAAGCATGTATTCTGCAGGATCTGCATTCTCAGATGC
CTCAAAGTCATGGGCAGCAACTGTCCCTGTTGCCAATATCCCTGCTTCCCTGCCGACCTG
GAGAGTCCAGTGAAGTCCTTTCTGAGCATCTTGAATTCCCTGATGGTGAAATGTCCAGCC
AAAGAGTGCAATGAGGAGGTCAGCCTGGAAAAATATAATCACCACGTCTCAAGCCACAAG
GAATCCAAAGAGACTTTTGTGCATATTAACAAAGGGGGTCGGCCCCGCCAGCATCTCCTG
TCCTTGACCCGAAGGGCTCAGAAGCACCGCCTGAGGGAGCTCAAGCTGCAAGTCAAGGCT
TTCGCCGACAGAGAAGAAGGTGGAGATGTGAAATCCGTGTGTCTGACCTTGTTCCTGCTG
GCGCTGAGGGCAAGGAATGAGCACAGACAAGCGGACGAGCTGGAGGCCATCATGCAGGGA
CGGGGCTCTGGCCTGCAGCCGGCTGTGTGCTTGGCCATCCGTGTCAACACCTTCCTCAGC
TGCAGTCAGTACCACAAGATGTACAGGACTGTGAAAGCCATCACCGGGAGGCAGATTTTT
CAGCCTTTGCATGCCCTTCGGAATGCTGAAAAGGTCCTCCTGCCAGGCTACCATCCCTTT
GAGTGGCAGCCCCCTCTGAAGAACGTGTCCTCCAGCACCGACGTGGGCATTATCGACGGC
CTGTCCGGCCTGTCCTCCTTGGTGGATGACTACCCCGTGGACACCATTGCGAAGCGCTTC
CGCTATGATTCGGCTTTGGTATCTGCTCTGATGGACATTGAAGAAGACATCCTGGAAGGC
ATGAGAGCCCAAGACCTTGATGACTACCTGAATGGCCCCTTCACTGTCGTGGTGAAGGAG
TCTTGTGATGGAATGGGAGATGTGAGCGAGAAGCACGGGAGTGGGCCAGCAGTTCCAGAA
AAGGCAGTTCGGTTTTCGTTCACGGTCATGAAAATTACTGTAGCCCATGGCTCAGAAAAC
GTGAAGGTGTTTGAAGAAGTCAAACCCAACTCCGAACTGTGTTGTAAGCCCCTGTGTCTC
ATGCTGGCAGATGAGTCTGACCACGAGACCCTGACGGCCATCCTGAGCCCTCTCATTGCC
GAGAGGGAGGCCATGAAGAGCAGCCAATTAATGCTTGAGATAGGAGGCATCCTTCGGACT
TTCAAGTTCATCTTCAGGGGCACTGGATATGATGAGAAACTCGTCCGGGAAGTCGAAGGC
CTTGAGGCTTCTGGCTCAGTCTACATTTGTACCCTTTGTGACGCCACCCGCCTGGAAGCC
TCTCAAAATCTTGTCTTCCACTCCATCACCAGAAGCCACTCTGAGAACTTGGAGCGCTAT
GAGGTCTGGCGTTCCAACCCGTACCACGAGTCGGTGGAAGAACTGCGGGATCGGGTGAAA
GGGGTCTCATCAAAACCTTTCATCGAGACTGTCCCTTCCATAGATGCACTCCACTGTGAC
ATTGGCAATGCGGCTGAGTTCTACAAGATTTTCCAGCTAGAGATAGGGGAGGTGTATAAG
AATCCCAATGCTTCCAAAGAGGAAAGGAAAAGATGGCAGGCTACATTGGACAAGCATCTC
CGGAAGAAGATGAACCTGAAACCCATCATGAGGATGAATGGCAACTTTGCTAGGAAGCTC
ATGACCAAAGAGACAGTTGAAGCAGTTTGTGAATTAATTCCCTCTGAGGAGAGGCACGAA
GCTCTGAGGGAGCTGATGGACCTTTACCTGAAGATGAAGCCTGTATGGCGATCATCGTGT
CCTGCAAAGGAGTGCCCAGAATCCCTCTGCCAGTATAGCTTCAATTCACAGCGTTTTGCT
GAGCTCCTCTCTACCAAGTTCAAGTATAGATATGAGGGCAAAATCACCAATTATTTTCAC
AAAACCCTGGCACATGTCCCTGAAATTATTGAGAGAGATGGCTCCATTGGGGCATGGGCG
AGCGAGGGAAATGAGTCTGGCAACAAACTGTTCAGGCGCTTCCGAAAAATGAACGCCAGA
CAGTCCAAATGCTATGAGATGGAAGATGTCTTGAAACACCATTGGTTGTATACCTCCAAA
TACCTGCAGAAGTTTATGAATGCTCATAATGCATATAAAGACTCTGGGTTTACCTTAAGC
TCGCAGTCAGGCGTAGGGGACCCATTAGGCCTGGAGGACTCTCTGGAAACTCAAGATTCG
ATGGAATTTTAA
>Carnivora Mumu 2 _RAG1
-------TTAAAATTCCATCGAATCTTGAGTTTCCAGGTCCTCTAGGC-CGAGTGGGTCC
CCCAAGCCTGTGCGAGTTTGAGGTAAACCCAGAGTTC------TTATACGCATTATGAGC
ACTTCTGCAGATATTTGGAGGTATACAACAGTGATGTTTCAAGACATCTTCCATTTCATA
GCACTTTCGGAAGCGCCTGAACAGTTTGTTGCCGCATTTCCCTCGCTTGCCCATGCCCCA
ATGGAGCCATTCAATAATTTCAGGCACGTGTGCCAGGGTTTTGTGAAAATAATTGGTGAT
TTTGCCCTCATATCTATACTTGAAC------------TTGGTAGAGAGGAGCTCAAAAAC
GCTGTG---AGTTGAAACTATACTGGCAGAGGGATTCTGGGCATTAGAGCTTCATGCCTC
TCCTCAGAGGGGATTAATTCACAGACAGCTTCAACTGTCTCTTTGGTCATGAGCTTCCTG
GCAAAGTTGCCATTCATCCTCATGATTGGTTTCAGGTTCATCTTCTTCCGGAGATGCTTG
TCCAGTGTAGCCTGCCACCTTTTCCTTTCCTCTATTGGGATTCCCTCCCCTA--------
--TCTCTAGCTGGAAAATCTTGTAGAACTCAGCCGCATTGCCAATGTCACAGTGGAGTGC
ATCTATGGAAGGGACTTTCACCCGATCCCGCAGTTCTTCCACAGACTCGTGATCACACCT
CATAGCGCTCCAGGTTCTCAGAGTGCTGGTTATGGAGTGGAAGACAAGATTTTGAGAGGC
CTCTAGGCGGGTGGCATCACAAAGGGTACAAATGTAGACAGAGCCAGAAGCCTCAAGGCC
TTCGACTTCCCGGACAAGCTTCT------CATCGTACCCAGTGCCCCTGAAGATGAACTT
GAAAGTCCGAAGGATGCCTCCCATCTCCAGCACT--------------------------
----AAGTGGCTGGCCTTCATGGCCTCCCTCTCAGCAATGAGAGGGCTCAAGATGGCCGT
CAGCATCTCGTGG---------TCAGACTCGTCTGCCAGCATGAGGCACAAGGGCTTACA
ACACAGTTCAGAGTTAGGTTTGACTTCCTCAAATACCTTCACGTTTTCTGAG-CCGTGAG
C----TATGGTAATTTTCATGACCGTGAACAAAAGCGAACCGCCTTTTCTGGAACCGCTG
GCCCGCTCCCATGCTTCTCACTCACATCTCCCATGCCATCACAAGACTC-----------
CTTCACCACAACAGTGAAGGGGCCATTCAGGTACCAGGATCTCTTCTTCCATGTCCATCA
AAGCAGACACCAAAGCCGAATCATAGCGGAACCGGTGTCCACTGGGTAATCGTCCACAGA
GGAGGACAGTCCAGACAGGCCATCAATAATGCCGACGTCAGTGCTGACACGTTCTTCAGA
GGTGGCTGCCATTCAAAGGGGTAGTAGCCT---------------GGCAGAAGGACCTTC
TCAGCATTGCGAAGGGCGTGCAGAGGCTGAAAAATCTGCCTTCCCGGCTTTTACAGTCCT
GGGTACTGACTGCAGCTGAGGAACGTGTT----GACACGGATGGCCAAGCACACAGCTGG
CTGCAGGCCAGAGCCCCGTCCCTGCATGATGGCCTC----------CAGCTCGTCGGCTT
GTCTGTGCTCATTCCTCGCCCTCAGCACCAGCAGGAACAAGGTCAGACAC----------
----------------------ACAGACTTCACATCTCCTTCTTCTTTGTCAGCAAAGCA
GCTTGAGCTCCCTCAGGCGATGCTTCTGGGCCCTTCGGGTCAATGACAGGAGATGCTGGC
GGGGCCGGCC-CCCTTTATTAATATGCACAAAGGTCTCTTTTCCTTGTGGCTGAGACATG
GCGGTTATATTTTTCCAAGCTGATCTCCTCATTGCACTCTTTTGCTGGACATCTCACCAC
ATGCTCACAAAGGACT----TCACTGGGCTCTCCAGGTCGGTAGGGAAGCAGGGATATTG
GCAACAGGGACAATAGCTGCCCATGACTTATACATGCTTACAGCTGGTCTCCACAGGGTC
AGCCAGGATGTGTTCGCAAATGCAGGAGATAGTCACAAAGTGTGCCGGGAAGTCCACCGC
AAGAAGCTTGGTACTAAGATGGATGTCACCGCACTTGGAGATCTTCTTCATCACTTCCT-
-------------TGCGGCTGATCCTTGCCTTAGCTCTTTTCTTGTGCCGACTGGCTCTT
CTCGCTCGG----TCAACCATGGTTTTGAGTTTTTTGCTGAGCTGCACATTTGGTTGATG
A----------C--------------------TCTTCCTCTTGAGTCCCTGGCGGGCAGC
ACGACAGATGTCACAAGATGATGTGGGGGGTGCCACTGCATGGTTGCCTTCCTTGGGAAG
CTAA------CTTCACATGGGGCACTGCTAAACTTCCTGTACATGATCTTCCAGCAGCTG
TGGCAGAAT----------------TCGGTGGGGTGGATGGAGTCCACATCTGCTTTGAC
ATCAATCCGGAAAACCT----------TGGCAATGAGGTCTGGCCAGGAAGTGACTCTCT
TTTC--------CT--------TCTTTCGTAAAAGGACTTGGGTTTTACCATCCACCGGC
CCGTGGACTGGATAGCTCCTATTGTTTCATCGGTTTTAAAAGAATTCCCACAGATACGCA
GAGATGTCGAAGATTGGCTTGGTGGATT------------GCTTTCTCTCTTGCTTTTCC
ATCATCGTGGGATTTCTTCAAAAACGTA-----GGGTGAGCTTTTAATGCTGGTTGACTC
ACGGCTGGCCATCAGCCTCATCCAGGACTGCTGGAGATTGCTCCAGAGAAGGTTTCCCCT
CA------------------GAGGAATTTTT-----CTTTTCTATTTGAGCTTCTGCAGG
TGCCT------TTTCAAAAGATCTCAC----CCTGAATAGCTTAAATTTCCATTCTGAAA
ATTT---AATATGCGGGTGCTGAATTTCATCTGGGGCACACGGTCGGTGGCAAAGAGACA
GCCAT-------
>Carnivora Nesc _RAG1
ATGGCTGTCTCTTTGCCACCCACCCTGGGCCTCACTTCTGCCCCAGATGAAATTCAGCAC
CCACATATTAAATTTTCAGAATGGAAATTTAAACTGTTCAGGGTACGATCTTTTGAAAAG
GCACCCGAAGAAGCTCAAGTAGAAAAGAAAGTTTCCTCTGAGGGGAAACCCTCTCTGGAG
CAATCTCCAGCCGTCCTGGACAAGGCTGATGGTCAGAAGCCAGCTCTGAGTCAACCAGCA
TTAAATGCTCACCCTAAGTTTCTGAAGAAATCCCATGATGACGGGAAAGCAAGAGACAAA
GCAATCCACCAAGCCAACCTTCAACATCTCTGCCGTATCTGTGGGAATTCTTTTAAAACT
GACGGGCACAATAGAAGATATCCAGTCCACGGGCCTGTGGATGGTAAAACCCAAGTCCTT
TTACGAAAGAAGGAAAAGAGAGCCACCTCCTGGCCAGACCTCATTGCCAAGGTCTTCCGG
ATCGATGTGAAAGCAGATGTTGACTCGATCCACCCCACTGAGTTCTGCCATAACTGCTGG
CGCATCCTGTACAGGAAGTTTAGCAGTGCCCCATGTGAGGTTTACTTCCCAAGGAATGCA
ACCATGGAGTGGCACCCCCACACACCATCCTGTGACATCTGCCACACTGCCCGCCAGGGA
CTCAAGAGGAAGAGTCATCAGCCAAACGGGCAGCTCAGCAAAAAACTCAAAACCATGGTT
GACCGAGCGAGAAGAGCCCGTCGGCACAAGAGAAGAGCTCAGACAAAGATTAGCAGCAAG
GAAGTGATGCAGAAGGTTTCCAACTGCAGTAATATACATCTCAGTACCAAGCTTCTTGCA
GTGGACTTCCCGGCACACTTTGTGAAATCCATCTCCTGCCAGATTTGCAAACACATTCTG
GCTGACCCTGTGGAGACCACCTGTAAGCATGTATTTTGCAGGATCTGCATTCTCAGATGC
CTCAAAGTCATGGGCAGCAACTGTCCCTGTTGCCAATATCCCTGCTTCCCTGCCGACCTG
GAGAGTCCAGTGAAGTCCTTTCTGAGCATCTTGAATTCCCTGATGGTGAAATGTCCAGCC
AAAGAATGCAACGAGGAGGTCAGCCTGGAAAAATATAATCACCACGTCTCAAGCCACAAG
GAGTCCAAAGAGACTTTTGTGCATATTAACAAAGGGGGTCGGCCCCGCCAGCATCTCCTG
TCCTTGACCCGAAGGGCTCAGAAGCACCGCCTGAGGGAGCTCAAGCTGCAAGTCAAGGCT
TTCGCCGACAGAGAAGAAGGTGGAGATGTGAAATCCGTGTGTCTGACCTTGTTCCTGCTG
GCGCTGAGGGCAAGGAATGAGCACAGACAAGCGGACGAGCTGGAGGCCATCATGCAGGGA
CGGGGCTCTGGCCTGCAGCCGGCTGTGTGCTTGGCCATCCGTGTCAACACCTTCCTCAGC
TGCAGTCAGTACCACAAGATGTACAGGACTGTGAAAGCCATCACCGGGAGGCAGATTTTT
CAGCCTTTGCATGCCCTTCGGAATGCTGAGAAGGTCCTCCTGCCAGGCTACCATCCCTTT
GAGTGGCAGCCCCCTCTGAAGAACGTGTCCTCCAGCACCGACGTGGGCATTATTGACGGC
CTGTCCGGCCTGTCCTCCTTGGTGGATGACTACCCTGTGGACACCATTGCGAAGCGCTTC
CGCTATGATTCGGCTTTGGTATCTGCCCTGATGGACATGGAAGAAGACATCCTGGAAGGC
ATGAGAGCCCAAGACCTTGATGACTACCTGAATGGCCCCTTCACTGTCGTGGTGAAGGAG
TCTTGTGATGGAATGGGAGATGTGAGCGAGAAGCACGGGAGTGGGCCAGCAGTTCCAGAA
AAGGCAGTTCGGTTTTCGTTCACGGTCATGAAAATTACTGTAGCCCATGGCTCAGAAAAC
GTGAAGGTGTTTGAAGAAGTCAAACCCAACTCCGAACTGTGCTGTAAGCCCCTGTGTCTC
ATGCTGGCAGATGAGTCTGACCACGAGACCCTGACGGCCATCCTGAGCCCTCTCATTGCC
GAGAGGGAGGCCATGAAGAGCAGCCAATTAATGCTTGAGATGGGAGGCATCCTTCGGACT
TTCAAGTTCATCTTCAGGGGCACCGGATATGATGAGAAACTCGTCCGGGAAGTCGAAGGC
CTTGAGGCTTCTGGCTCAGTCTACATTTGTACTCTTTGTGACGCCACCCGCCTGGAAGCC
TCTCAAAATCTTGTCTTCCACTCCATCACCAGAAGCCACTCTGAGAACCTGGAGCGCTAT
GAGGTCTGGCGTTCCAACCCGTACCACGAGTCGGTGGAAGAACTGCGGGATCGGGTGAAA
GGGGTCTCATCGAAACCTTTCATCGAGACCGTCCCTTGCATAGATGCACTCCACTGTGAC
ATTGGCAATGCGGCTGAGTTCTACAAGATTTTCCAGCTAGAGATAGGGGAGGTGTATAAG
AATCCCAGTGCTTCCAAAGAGGAAAGGAAAAGATGGCAGGCTACATTGGACAAGCATCTC
CGGAAGAAGATGAACCTGAAACCCATCATGAGGATGAATGGCAACTTTGCTAGGAAGCTC
ATGACCAAAGAGACAGTTGAAGCAGTTTGTGAATTAATTCCCTCTGAGGAGAGGCATGAA
GCTCTGAGGGAGCTGATGGACCTTTACCTGAGGATGAAGCCTGTATGGCGATCATCGTGT
CCTGCAAAAGAGTGCCCAGAATCCCTCTGTCAGTATAGCTTCAACTCACAGCGTTTTGCT
GAGCTCCTCTCTACCAAGTTCAAGTATAGATATGAGGGCAAAATCACCAATTATTTTCAC
AAAACCCTGGCACACGTCCCTGAAATTATTGAGAGAGATGGCTCCATTGGGGCATGGGCG
AGCGAGGGAAATGAGTCTGGCAACAAACTGTTCAGGCGCTTCCGAAAAATGAACGCCAGA
CAGTCCAAATGCTATGAGATGGAAGATGTCTTGAAACACCATTGGTTGTATACCTCCAAA
TACCTGCAGAAGTTTATGAATGCTCATAATGCGTATAAAGACTCTGGGTTTACCTTAAGC
TCGCAGTCAGGCGTAGGGGACCCATTAGGCCTGGAGGACTCTCTGGAAACTCAAGATTCG
ATGGAATTTTAA
>Carnivora Nevi _RAG1
ATGGCTGTCTCTTTGCCACCCACCCTGGGACTCGCTTCTGCCCCAGAAGAAATTCAGCAC
CCGCATATTAAATTTTCAGAATGGAAATTTAAACTATTCAGGGTGCGATCTTTTGAAAAG
GCACCTGAAGAGGCTCAAAAAGAAAAGAAAGTTTCCTCTGAGGGGAAACCCTCTCTGGAG
CAATCTCCAGCAGTCCCGGACAAGGCTGATGGTCAGAAGCCAGCTCTGAGTCAACCAGCA
GTAAACGTTCACCCTAAGTTTCTGAAGAAATCCCATGATGACAGGAAAGAAAGAGACAAA
GCCATCCACCAAGCCAACCTTCGACATCTCTGCCGTATCTGTGGGAATTCTTTTAAAACC
GATGAGCACAATAGAAGATATCCAGTCCATGGGCCCGTGGATGGTAAAACCCAAGTCCTT
TTACGAAAGAAGGAAAGGAGAGCTACATCCTGGCCAGACCTCATTGCCAAGGTCTTCCGG
ATGGATGTGAAAGCAGATGTTGACTCCATCCACCCCACTGAGTTCTGCCATAACTGCTGG
CGCATCATGTACAAGAAGTTTAGCAGCGCCCCATGTGAGGTTTCCTTCCCAAGGAATGCA
ACCATGGAGTGGCACCCCCACACACCATCCTGTGACATCTGCCGCGCTGCCCGCCAGGGA
CTCAAGAGGAAGAGCCATCAGCCAAACATGCAGCTCAGCAAAAAACTCAAAACTGCGGTT
CACCGAGCCAGAAGAGCCCGTCGGCACAAGAGAAGAGTGCAGGCAAGGATTAGCAGCAAA
GAAGTGATGCAGAAAATTTCCAACTGCAGTCATATACATCTTAGTACCAAGCTTCTTGCC
GTGGACTTCCCGGCACACTTTGTGAAATCCATCTCCTGCCAGATTTGTGAACACATCCTG
GCTGACCCCGTGGAGACCACCTGTAAGCACGTGTTTTGCAGGATCTGCATTCTCAGATGC
CTGAAAGTCATGGGCAGCTACTGTCCCTGTTGCCAATATCCCTGCTTCCCTACCGACCTC
GAGAGCCCAGTGAAGTCCTTTCTGAGCATCTTGAATTCCCTGATGGTGAAATGTCCAGCC
AAAGAGTGCAACGAGGAGATCAGCTTGGAAAAATACAATCACCACGTGTCAAGCCACAAG
GAATCCAAAGAGACTTTAGTGCATATTAACAAGGGGGGTCGGCCCCGCCAGCATCTCCTG
TCCTTGACCCGAAGGGCTCAGAAGCACCGCCTGAGGGAGCTCAAGCTTCAAGTCAAGGCT
TTCGCCGACAAAGAAGAAGGTGGAGATGTGAAATCGGTGTGTCTGACCTTGTTCCTGCTG
GCGCTGAGGGCCAGGAATGAGCACAGGCAGGCGGACGAGCTGGAGGCCATCATGCAGGGA
CGGGGCTCTGGCCTGCAGCCAGCTGTCTGCCTGGCCATCCGTGTCAACACCTTCCTCAGC
TGCAGTCAGTACCACAAGATGTACAGGACTGTGAAAGCCATCACTGGGAGGCAGATTTTT
CAGCCTTTGCATGCCCTTCGGAACGCTGAGAAGGTCCTCCTGCCGGGCTACCACCCCTTT
GAGTGGCAGCCGCCTCTGAAGAACGTGTCTTCCAGCACCGACGTGGGCATTATTGATGGC
CTGTCAGGGCTGTCCTCCTCTGTGGACGATTACCCCGTGGACACCATTGCGAAGCGGTTC
CGCTACGATTCAGCTTTGGTGTCTGCTCTGATGGACATGGAGGAAGACATCCTGGAAGGC
ATGAGAGCCCAAGACCTTGATGACTACCTCACCGGCCCCTTCACCGTCGTGGTGAAGGAG
TCTTGCGACGGAATGGGAGACGTGAGCGAGAAGCACGGCAGCGGGCCCGTGGTTCCAGAA
AAGGCCGTTCGGTTTTCGTTCACGGTCATGAAAATTACGATAGCACGTGGCTCTGAACAT
GTGAAGGTGTTTGAAGAAGTCAAACCCAACTCCGAACTGTGCTGTAAGCCCCTGTGTCTC
ATGCTGGCAGATGAGTCTGACCACGAGACCCTGACGGCCATCCTGAGCCCTCTCATTGCT
GAGAGGGAGGCCATGAAGAGCAGCCAATTAATGCTTGAGATGGGAGGCATCCTTCGGAGT
TTCAAGTTCATCTTCAGGGGCACCGGCTACGATGAGAAGCTCGTGCGGGAAGTTGAAGGC
CTCGAGGCTTCTGGCTCAGTCTACATTTGTACCCTTTGTGACGCCACCCGCCTAGAAGCG
TCTCAAAATCTCGTCTTCCACTCCATCACCAGAAGCCACTCCGAGAACCTGGAGCGCTAT
GAGGTGTGGCGTTCTAACCCGTACCACGAGTCCGTGGAAGAGCTGCGGGACCGGGTGAAG
GGGGTCTCATCGAAACCATTCATCGAGACGGTCCCTTCCATCGATGCGCTCCACTGTGAC
ATTGGCAATGCAGCCGAGTTCTACAAGATTTTCCAGCTAGAGATAGGGGAGGTGTACAAG
AATCCCAACGCCTCCAAAGAGGAAAGGAAGAGATGGCAAGCTACGTTGGACAAGCATCTC
CGGAAGAAGATGAACCTGAAACCGATCATGAGGATGAACGGCAACTTTGCCAGGAAGCTC
ATGACCAAAGAGACCGTTGAAGCAGTCTGTGAGTTAATTCCCTCTGAGGAGAGACACGAA
GCTCTGAGGGAGCTGATGGACCTTTACCTGAAGATGAAGCCTGTGTGGCGATCATCTTGT
CCTGCCAAAGAGTGCCCCGAATCTCTCTGCCAGTATAGCTTCAATTCACAGCGTTTTGCT
GAGCTCCTCTCTACCAAGTTCAAGTATAGATATGAGGGCAAAATCACCAATTATTTTCAC
AAAACCCTGGCACATGTCCCTGAAATTATTGAGAGAGATGGCTCCATTGGGGCATGGGCG
AGCGAGGGAAATGAGTCTGGCAACAAACTGTTCAGGCGCTTCCGAAAAATGAACGCCAGA
CAGTCCAAGTGCTATGAGATGGAAGACGTCTTGAAACACCACTGGCTGTATACCTCCAAA
TACTTGCAGAAGTTTATGAATGCTCATAATGCATATAAAAACTCTGGGTTTACCTTAAGC
TCGCAGGCAGGCGTAGGGGACCCCTTAGGCTTAGAGGACTCTCCGGAAACTCAAGATTCG
ATGGAATTTTAA
>Carnivora Odro _RAG1
ATGGCTGTCTCTTTGCCACCCACCCTGGGACTCACTTCTGCCCCAGATGAAATTCAGCAT
CCACATATTAAATTTTCAGAATGGAAATTTAAACTGTTCAGGGTACGATCTTTTGAAAAG
GCACCCGAAGAAGCTCAAGTAGAAAAGAAAATTTCCTCTGAGGGGAAACCCTCTCTGGAG
CAATCTCCAGCTGTCCTGGACAAGGCTGATGGTCAGAAGCCAGCTCTGAGTCAACCAGCA
TTAAATGCTCACCCTAAGTTTCTGAAGAAATCCCATGATGATGGGAAAGCAAGAGACAAA
GCAATCCACCAAGCCAATCTTCGACATCTCTGCCGTATCTGTGGGAATTCTTTTAAAACT
GATGGGCACAATAGGAGATATCCAGTCCACGGGCCTGTGGATGGTAAAACCCAAGTCCTT
TTACGAAAGAAGGAAAAGAGAGCCACTTCCTGGCCAGACCTCATTGCCAAGGTCTTCCGG
ATCGATGTGAAAGCAGATGTTGACTCGATCCACCCCACTGAGTTCTGCCATAACTGCTGG
CGCATCCTGTACAGGAAGTTTAGCAGTGCCCCATGTGAGGTTCACTTCCCAAGGAATGCA
ACCATGGAGTGGCACCCCCACACACCATCCTGTGACATCTGCCACACTGCCCGCCAGGGA
CTCAAGAGGAAGAGTCATCAGCCAAACGGGCAGCTCAGCAAAAAACTCAAAACTGTGGTT
GACCAAGCGAGAAGAGCCCATCGGCACAAGAGAAGAGCTCCGGCAAGGATTAGCAGCAAG
GAACTGATGCAGAAGATTTCCAACTGCAGTAATATACATCTTAGTACCAAGCTTCTTGCA
GTGGACTTCCCGGCACACTTTGTGAAATCCATCTCCTGCCAGATTTGCAAACACATTCTG
GCTGACCCTGTGGAGACCACCTGTAAGCATGTATTTTGCAGGATCTGCATTCTCAGATGC
CTCAAAGTCATGGGCAGCAATTGTCCCTGTTGCCAATATCCCTGCTTCCCTACCGACCTG
GAGAGTCCAGTGAAGTCCTTTCTGAGCATCTTGAATTCCCTGATGGTGAAATGTCCAGCC
AAGGAGTGCAACGAGGAGGTCAGCCTAGAAAAATATAATCACCACGTCTCAAGCCACAAG
GAATCCAAAGAGACTTTTGTGCATATTAACAAAGGGGGTCGGCCCCGTCAGCATCTCCTG
TCCTTGACCCGAAGGGCTCAGAAGCACCGCCTGAGGGAGCTCAAGCTGCAAGTCAAGGCT
TTCGCCGACAGAGAAGAAGGTGGAGATGTGAAATCCGTGTGTCTGACCTTGTTCCTGCTG
GCGCTGAGGGCAAGGAATGAGCACAGACAAGCGGACGAGCTGGAGGCCATCATGCAGGGA
CGGGGCTCTGGCCTGCAGCCAGCTGTGTGCTTGGCCATTCGTGTAAACACCTTCCTCAGC
TGCAGTCAGTACCACAAGATGTACAGGACTGTGAAAGCCATCACCGGGAGGCAGATTTTT
CAGCCTTTGCATGCCCTTCGGAATGCTGAGAAGGTCCTCCTGCCAGGCTACCACCCCTTT
GAGTGGCAGCCCCCTCTGAAGAACGTGTCCTCCAGCACCGACGTGGGCATTATTGATGGC
CTGTCCGGCCTGTCCTCCTCGGTGGATGACTACCCTGTGGACACCATTGCGAAGCGCTTC
CGCTACGATTCGGCTTTGGTATCTGCTCTGATGGACATGGAAGAAGACATCTTGGAAGGC
ATGAGAGCCCAAGACCTTGATGACTACCTGAATGGCCCCTTCACCGTCGTGGTGAAGGAG
TCTTGTGACGGAATGGGAGATGTGAGCGAGAAGCACGGGAGCGGGCCAGCAGTTCCAGAA
AAGGCAGTTCGGTTTTCGTTCACGGTCATGAAAATTACTGTAGCCCATGGCTCAGAAAAC
GTGAAGGTGTTTGAAGAAGTCAAACCCAACTCTGAACTGTGTTGTAAGCCCCTGTGTCTC
ATGCTGGCAGATGAGTCTGACCATGAGACCCTGACGGCCATCCTGAGCCCTCTCATTGCC
GAGAGGGAGGCCATGAAGAGCAGCCAATTAATGCTTGAGATGGGAGGCATCCTTCGGACT
TTCAAGTTCATCTTTAGGGGCACCGGATATGATGAGAAACTTGTCCGGGAAGTCGAAGGC
CTCGAGGCTTCTGGCTCAGTCTACATTTGTACCCTTTGTGACGCCACCCGCCTGGAAGCC
TCTCAAAATCTTGTCTTCCACTCCATCACCAGAAGCCACTCTGAGAACCTGGAGCGCTAT
GAGGTCTGGCGTTCCAACCCATACCACGAGTCAGTGGAAGAACTGCGGGATCGGGTGAAA
GGGGTCTCATCGAAACCTTTCATCGAGACTGTCCCTTCCATAGATGCCCTCCACTGTGAC
ATTGGCAACGCGGCTGAGTTCTACAAGATTTTCCAGCTAGAGATAGGGGAGGCATATAGG
AATCCAAATGCTTCCAAAGAGGAAAGGAAAAGATGGCAGGCTACATTGGACAAGCATCTC
CGGAAGAAGATGAACCTGAAACCCATCATGAGGATGAACGGCAACTTTGCCAGGAAGCTC
ATGACCAAAGAGACAGTTGAAGCAGTTTGTGAATTAATTCCCTCTGAGGAGAGGCACGAA
GCTCTGAGGGAGCTGATGGACCTTTACCTGAAGATGAAGCCTGTATGGCGATCAACGTGT
CCCGCAAAAGAGTGCCCAGAATCCCTCTGCCAGTATAGCTTCAATTCACAGCGTTTTGCT
GAGCTCCTTTCTACCAAGTTCAAGTATAGATATGAGGGCAAAATCACCAATTATTTTCAC
AAAACCCTGGCACACGTCCCTGAAATTATTGAGAGAGATGGCTCCATTGGGGCATGGGCG
AGCGAGGGAAATGAGTCTGGCAACAAACTGTTCAGGCGCTTCCGAAAAATGAACGCCAGA
CAGTCCAAATGCTATGAGATGGAAGATGTCTTGAAACACCACTGGCTGTATACCTCCAAA
TACCTGCAGAAGTTTATGAATGCTCATAATGTGTATAAAAACTCTGGGTTTACCTTAAGC
TCGCAGTCAGGCGTAGGGGACCCATTAGGCCTGGAGGACTCTCTGGAAACTCAAGATTCG
ATGGAATTTTAA
>Carnivora Pahe 1 _RAG1
ATGGCTGTCTCTTTGCCACCCACCCTGGGACTCAGTTCTGCCCCAGATGAAATTCAGCAC
CCGCATATTAAATTTTCAGAATGGAAATTTAAGCTCTTCAGGGTGAGATCTTTTGAAAAG
GCACCTGAAGAAGCTCAAATAGACAAGAAAGTTTCCTCCGAGGGGAAACCCTCTCTGGAG
CAATCTCCAGCAGTCTTGGATGAGGCTGACGGTCAGAAGCCAGCCCTGAGTCAACCAGCA
TTAAAAACTTACCCTACGTTTTTGAAGAAATCCCATGATGATGGGAAAGCAAGAGACAAA
GCAATCCACCAAGCCAACCTTCGACATCTCTGCCGTATCTGTGGGAATTCTTTTAAAACT
GATGGACACCATAGGAGCTATCCGGTCCATGGGCCAGTGGATGGTAAAACCCAAGTCCTT
TTACGAAAGAAGGAAAAGAGAGCCACTTCCTGGCCAGACCTCATTGCCAAGGTTTTCCGG
ATTGATGTGAAAGCCGATGTTGACTCCATCCACCCCACCGAATTCTGCCACAGCTGCTGG
AATGTCATGTACAAGAAGTTTAGCAGCGCCCCATGTGAAGTCAACTTCCCAAGGAATGCA
ACCATGGAGTGGCACCCCCACACACCGTCCTGTGACATCTGCCACGCTGCCCGCCAGGGA
CTCAAGAGGAAGAGTCGTCAGCCAAATGTGCGGCTCAGCAAAAAACTCAAAACCGCAGTT
GAGCGAGCGAGAAGAGTCCGTCGGCACAAGAAAAGAGCTCGGGCAAGGATCAGCAGCAAG
GAAGTGATGAAGAAGATCTCCAAGTGCAGCGACATTCATCTTAGTACCAAACTTCTTGCG
GTGGACTTCCCGGCACACTTTGTGAAGTCCATCTCCTGCCAGATTTGTGAACACATCCTG
GCTGACCCCGTGGAGACCAGCTGTAAGCACGTGTTTTGCAGGATTTGCATTCTCAGATGC
CTCAAAGTCATGGGCAGTTATTGTCCCTGTTGCCAATATCCCTGCTTCTCTGCCGACCTG
GAGAGTCCAGTGAAGTCTTTTGTGAGCATCTTGAATTCCCTGATGGTGAGATGTCCAGCC
AAAGAGTGCAATGAGGAGGTCACCTTGGAAAAATATAATCACCACGTCTCAAGCCACAAG
GAGTCAAAAGAGACTTTCGTGCATATTAATAAAGGGGGTCGGCCCCGCCAGCATCTCCTG
TCATTGACCCGAAGGGCTCAGAAGCATCGCCTGAGGGAGCTCAAACTGCAAGTGAAGGCT
TTTGCTGACAGAGAAGAAGGTGGAGACGTGAAGTCTGTGTGTCTGACCTTGTTCCTGCTG
GCGCTGAGGGCGAGGAATGAACACAGACAAGCCGACGAGCTGGAGGCCATCATGCAGGGA
CGGGGCTCTGGCCTGCAGCCAGCTGTGTGCTTGGCCATCCGTGTCAACACCTTCCTCAGC
TGCAGTCAGTACCACAAGATGTACAGGACTGTGAAAGCCATCACGGGGAGGCAGATTTTT
CAGCCTTTGCACGCCCTCCGGAATGCCGAGAAGGTCCTTCTGCCAGGCTACTACCCCTTT
GAGTGGCAGCCACCTCTGAAGAACGTGTCTTCCAGCACTGACGTTGGCATTATTGATGGC
CTGTCTGGACTGTCCTCCTCTGTGGACGATTACCCGGTGGACACCATTGCCAAGCGGTTC
CGCTATGACTCGGCTTTGGTGTCTGCTTTGATGGACATGGAAGAAGACATCCTGGAAGGC
ATGAGAGCCCAAGACCTGGATGACTACCTGAATGGCCCCTTCACTGTCGTGGTGAAGGAG
TCTTGTGATGGCATGGGAGACGTGAGTGAGAAGCACGGGAGTGGGCCAGCAGTTCCAGAA
AAGGCGGTTCGCTTTTCGTTCACAGTCATGAAAATTACCATAGCACACGGCTCAGAAAAC
GTGAAGGTATTTGAGGAAGTCAAACCTAACTCTGAACTGTGTTGCAAGCCCTTGTGCCTC
ATGCTGGCAGACGAGTCTGACCACGAGACGCTGACGGCCATCTTGAGCCCTCTCATTGCT
GAGAGGGAGGCCATGAAGACCAGCCACTTGGTGCTGGAGATGGGAGGCATCCTTCGGACT
TTCAAGTTCATCTTCAGGGGCACCGGATACGATGAGAAGCTTGTCCGGGAAGTCGAAGGC
CTCGAGGCTTCTGGCTCAGTCTACATTTGTACCCTTTGTGATGCCACCCGCCTGGAGGCC
TCTCAAAATCTTGTCTTCCACTCCATAACCAGAAGCCACTCTGAGAACCTGGAGCGCTAT
GAGGTCTGGCGTTCCAACCCATACCACGAGTCTGTGGAAGAACTGCGGGATCGGGTGAAA
GGAGTCTCATCGAAACCTTTCATTGAGACAGTCCCATCCATAGATGCGCTCCACTGTGAC
ATTGGCAATGCGGCGGAGTTCTACAAGATTTTCCAGCTGGAGATAGGGGAGGTGTACAAG
AATCCCAACGCCTCCAAAGAGGAAAGGAAAAGGTGGCAGGCTACCCTGGACAAGCATCTC
CGGAAGAAGATGAACCTGAAACCAATCATGAGGATGAATGGCAACTTTGCCAGGAAGCTC
ATGACCAAAGAGACAGTTGAAGCAGTCTGTGAATTAATCCCCTCCGAGGAGAGGCACGAA
GCTCTCAGGGAGCTGATGGACCTTTACCTGAAGATGAAACCCGTGTGGCGATCGTCATGC
CCTGCTAAAGAGTGCCCAGAATCCCTCTGCCAGTATAGCTTCAACTCACAGCGTTTTGCT
GAGCTCCTCTCTACCAAGTTCAAGTATAGATATGAGGGCAAAATCACCAATTATTTTCAC
AAAACCCTGGCACACGTGCCTGAAATAATCGAGAGAGACGGCTCCATTGGGGCATGGGCA
AGTGAGGGGAACGAATCTGGCAACAAACTGTTCAGGCGCTTCCGGAAGATGAATGCCAGA
CAGTCCAAGTGCTACGAGATGGAAGATGTCTTGAAACATCACTGGTTGTATACCTCCAAA
TATCTGCAGAAGTTTATGAATGCTCATAATGCGTATAAAAACTCTGGGTTTACCTCAAAC
TCACAGTCAGGCTTGGGGGGCCCAATAGGCCTAGAGGACTCTCTGGAAACTCAAGATTCG
ATGGAATTTTAA
>Carnivora Pale 1 _RAG1
ATGGCTGTCTCTTTGCCACCTGCCCTGGGACTCAGTTCCGCCCCAGATGAAATTCAGCAC
CCGCATATGAAATTTTCAGAATGGAAATTTAAGCTCTTCAGGGTGAGATCTTTTGAAAAG
GCACCTGAAGAAGCTCAAATAGAAAAGAAAATTTCCTCCGAGGGGAAACCCTCTCTGGAG
CAATCTCCAGTAGTCCTGGACGAGGCTGATGGTCAGAAGCCAGCCCTGAGTCAACCGGCA
TTAAAAGCTCACCCTATGTTTTCAAAGAAGTCCCATGATGATGGGAAAGCAGGAGACAAA
GCAATCCACCAAGCCAACCTTCGCCATCTCTGCCGTATCTGTGGAAATTCTTTTAAAACT
GATGGGTACAATAGGAGCTATCCAGTCCATGGGCCAGTGGATGGTAAAACCCAAGTCCTT
TTACGAAAGAAGGAAAAGAGAGCCACTTCCTGGCCAGACCTCATTGCCAAGGTTTTCCGG
ATTGATGTGAAAGCAGACGTTGACTCGATCCACCCCACTGAATTCTGCCACAGCTGCTGG
AACATCATGTACAGGAAGTTTAGCAGTGCCCCGTGTGAAGTTAACTTCCCAAGGAATGCA
CCCATGGAGTGGCATCCCCACACGCCATCCTGTGACATCTGCCACGCTGCCCGCCGGGGA
CTCAAAAGGAAGAGTCATCAGCCAAACGTGCAGCTCAGCAAAAAACTCAAAACCGTGGTT
GACCGAGCGAGAAGAGCCCGTCGGCACAAGAAAAGAGCCCAGGCAAGGATCAGCAGCAAG
GAAGTGATGAAGAAGATCTCCAAGTGCAGTGACATTCATCTTAGTACCAAGCTTCTTGCG
GTGGACTTCCCGGCACACTTTGTGAAATCTATCTCCTGCCAGATTTGTGAACACATCCTG
GCTGACCCTGTGGAGACCAGCTGTAAGCACGTATTTTGCAGGATTTGCATTCTCAGGTGC
CTCAAAGTCATGGGCAGCTATTGTCCCTGTTGCCAATATCCCTGCTTCCCTACCGACCTG
GAGAGTCCAGTGAAGTCCTTTGTGAGCATCTTGAACTCCCTGATGGTGAGATGTCCAGCA
AAAGAGTGCAATGAGGAGGTCAGCTTGGAAAAATATAACCACCATGTCTCAAGCCACAAG
GAGTCAAAAGAGACTTTTGTGCATATTAATAAAGGGGGTCGGCCCCGCCAGCATCTCCTG
TCCTTGACGCGAAGGGCTCAGAAGCATCGCCTGAGGGAGCTCAAGCTGCAAGTGAAGGCT
TTCGCCGACAAGGAAGAAGGTGGAGATGTGAAGTCTGTGTGTCTGACCTTGTTCCTGCTG
GCACTGAGGGCGAGGAATGAGCACAGACAAGCCGACGAGCTGGAGGCCATCATGCAGGGA
CGGGGTTCTGGCCTGCAGCCAGCTGTGTGCTTGGCCATCCGTGTCAACACCTTCCTCAGC
TGCAGTCAGTACCACAAGATGTACAGGACTGTGAAAGCCATCACGGGGAGGCAGATTTTT
CAGCCTTTGCACGCCCTTCGGAATGCTGAGAAGGTCCTTCTGCCAGGCTACTACCCCTTT
GAGTGGCAGCCACCTCTGAAGAACGTGTCTTCCAGCACTGACGTCGGCATTATTGACGGC
CTGTCTGGACTGTCCTCCTCTGTGGACGATTACCCGGTGGACACCATTGCCAAGCGGTTC
CGCTACGACTCGGCTTTGGTGTCTGCTTTGATGGACATGGAAGAAGACATCCTGGAAGGC
ATGAGAGCCCAAGACTTGGATGACTACCTGAATGGCCCCTTCACCGTCGTGGTGAAGGAG
TCTTGTGACGGCATGGGAGATGTGAGTGAGAAGCATGGGAGCGGGCCAGCAGTTCCAGAA
AAGGCGGTTCGCTTTTCGTTCACAGTCATGAAGATTTCCGTAGCGCACGGCTCAGAAAAC
GTGAAGGTATTTGAGGAGGTCAAACCTAACTCTGAACTGTGTTGCAAGCCCTTGTGCCTC
ATGCTGGCAGACGAGTCTGACCACGAGACGCTGACGGCCATCTTGAGCCCTCTCATCGCC
GAGAGGGAGGCCATGAAGGCCAGCAACTTAGTGCTGGAGATGGGAGGCATCCTTCGGACT
TTCAAGTTCATCTTCAGGGGCACTGGGTACGATGAGAAGCTTGTCCGGGAAGTTGAAGGC
CTCGAGGCTTCTGGCTCAGTCTACATTTGTACCCTTTGTGATGCCACCCGCCTGGAGGCC
TCTCAAAATCTTGTCTTCCACTCCATAACCAGAAGCCACTCTGAGAACCTGGAGCGCTAC
GAGGTCTGGCGTTCCAACCCGTACCACGAGTCTGTGGAAGAACTGCGGGATCGCGTGAAA
GGAGTCTCATCGAAACCTTTCATTGAGACCGTCCCTTCCATAGATGCACTCCACTGTGAC
ATTGGCAATGCGGCTGAGTTCTACAAGATTTTCCAGCTAGAGATAGGGGAGGTGTACAAG
AATCCCAATGCCTCCAAAGAGGAGAGGAAAAGGTGGCAGGCTACGCTGGACAAGCATCTC
CGGAAGAAGATGAACCTGAAGCCAATCATGAGGATGAACGGCAACTTTGCCAGGAGGCTC
ATGACCAAAGAAACAGTTGAAGCAGTCTGTGAATTAATCCCCTCCGAGGAGAGGCACGAA
GCTCTCAGGGAGCTGATGGACCTTTACCTGAAGATGAAACCCGTGTGGCGATCGTCATGT
CCTGCTAAAGAGTGCCCAGAATCCCTCTGCCAGTATAGTTTCAATTCACAGCGTTTTGCT
GAGCTCCTCTCTACCAAGTTCAAGTATAGATATGAGGGCAAAATCACCAATTACTTTCAC
AAAACCCTGGCGCACGTGCCTGAAATTATTGAGAGAGACGGCTCCATTGGGGCATGGGCA
AGCGAGGGAAATGAATCTGGCAACAAACTGTTCAGGCGCTTCCGAAAAATGAATGCCAGA
CAGTCCAAGTGCTACGAGATGGAAGATGTCTTGAAACATCACTGGTTGTATACCTCCAAA
TATCTGCAGAAGTTTATGAACGCTCATAACGCGTATAGAAACTCTGGGTTTACCTTAAAC
TCGCAGTCAGGCGTGGGGGACCCAATAGGCCTAGAGGACTCTCTGGAAACTCAAGATTCG
ATGGATTTTTAA
>Carnivora Pale 2 _RAG1
ATGGCTGTCTCTTTGCCACCTGCCCTGGGACTCAGTTCCGCCCCAGATGAAATTCAGCAC
CCGCATATGAAATTTTCAGAATGGAAATTTAAGCTCTTCAGGGTGAGATCTTTTGAAAAG
GCACCTGAAGAAGCTCAAATAGAAAAGAAAATTTCCTCCGAGGGGAAACCCTCTCTGGAG
CAATCTCCAGTAGTCCTGGACGAGGCTGATGGTCAGAAGCCAGCCCTGAGTCAACCGGCA
TTAAAAGCTCACCCTATGTTTTCAAAGAAGTCCCATGATGATGGGAAAGCAGGAGACAAA
GCAATCCACCAAGCCAACCTTCGCCATCTCTGCCGTATCTGTGGAAATTCTTTTAAAACT
GATGGGTACAATAGGAGCTATCCAGTCCATGGGCCAGTGGATGGTAAAACCCAAGTCCTT
TTACGAAAGAAGGAAAAGAGAGCCACTTCCTGGCCAGACCTCATTGCCAAGGTTTTCCGG
ATTGATGTGAAAGCAGACGTTGACTCGATCCACCCCACTGAATTCTGCCACAGCTGCTGG
AACATCATGTACAGGAAGTTTAGCAGTGCCCCGTGTGAAGTTAACTTCCCAAGGAATGCA
CCCATGGAGTGGCATCCCCACACGCCATCCTGTGACATCTGCCACGCTGCCCGCCGGGGA
CTCAAAAGGAAGAGTCATCAGCCAAACGTGCAGCTCAGCAAAAAACTCAAAACCGTGGTT
GACCGAGCGAGAAGAGCCCGTCGGCACAAGAAAAGAGCCCAGGCAAGGATCAGCAGCAAG
GAAGTGATGAAGAAGATCTCCAAGTGCAGTGACATTCATCTTAGTACCAAGCTTCTTGCG
GTGGACTTCCCGGCACACTTTGTGAAATCTATCTCCTGCCAGATTTGTGAACACATCCTG
GCTGACCCTGTGGAGACCAGCTGTAAGCACGTATTTTGCAGGATTTGCATTCTCAGGTGC
CTCAAAGTCATGGGCAGCTATTGTCCCTGTTGCCAATATCCCTGCTTCCCTACCGACCTG
GAGAGTCCAGTGAAGTCCTTTGTGAGCATCTTGAACTCCCTGATGGTGAGATGTCCAGCA
AAAGAGTGCAATGAGGAGGTCAGCTTGGAAAAATATAACCACCATGTCTCAAGCCACAAG
GAGTCAAAAGAGACTTTTGTGCATATTAATAAAGGGGGTCGGCCCCGCCAGCATCTCCTG
TCCTTGACGCGAAGGGCTCAGAAGCATCGCCTGAGGGAGCTCAAGCTGCAAGTGAAGGCT
TTCGCCGACAAGGAAGAAGGTGGAGATGTGAAGTCTGTGTGTCTGACCTTGTTCCTGCTG
GCACTGAGGGCGAGGAATGAGCACAGACAAGCCGACGAGCTGGAGGCCATCATGCAGGGA
CGGGGTTCTGGCCTGCAGCCAGCTGTGTGCTTGGCCATCCGTGTCAACACCTTCCTCAGC
TGCAGTCAGTACCACAAGATGTACAGGACTGTGAAAGCCATCACGGGGAGGCAGATTTTT
CAGCCTTTGCACGCCCTTCGGAATGCTGAGAAGGTCCTTCTGCCAGGCTACTACCCCTTT
GAGTGGCAGCCACCTCTGAAGAACGTGTCTTCCAGCACTGACGTCGGCATTATTGACGGC
CTGTCTGGACTGTCCTCCTCTGTGGACGATTACCCGGTGGACACCATTGCCAAGCGGTTC
CGCTACGACTCGGCTTTGGTGTCTGCTTTGATGGACATGGAAGAAGACATCCTGGAAGGC
ATGAGAGCCCAAGACTTGGATGACTACCTGAATGGCCCCTTCACCGTCGTGGTGAAGGAG
TCTTGTGACGGCATGGGAGATGTGAGTGAGAAGCATGGGAGCGGGCCAGCAGTTCCAGAA
AAGGCGGTTCGCTTTTCGTTCACAGTCATGAAGATTTCCGTAGCGCACGGCTCAGAAAAC
GTGAAGGTATTTGAGGAGGTCAAACCTAACTCTGAACTGTGTTGCAAGCCCTTGTGCCTC
ATGCTGGCAGACGAGTCTGACCACGAGACGCTGACGGCCATCTTGAGCCCTCTCATCGCC
GAGAGGGAGGCCATGAAGGCCAGCAACTTAGTGCTGGAGATGGGAGGCATCCTTCGGACT
TTCAAGTTCATCTTCAGGGGCACTGGGTACGATGAGAAGCTTGTCCGGGAAGTTGAAGGC
CTCGAGGCTTCTGGCTCAGTCTACATTTGTACCCTTTGTGATGCCACCCGCCTGGAGGCC
TCTCAAAATCTTGTCTTCCACTCCATAACCAGAAGCCACTCTGAGAACCTGGAGCGCTAC
GAGGTCTGGCGTTCCAACCCGTACCACGAGTCTGTGGAAGAACTGCGGGATCGCGTGAAA
GGAGTCTCATCGAAACCTTTCATTGAGACCGTCCCTTCCATAGATGCACTCCACTGTGAC
ATTGGCAATGCGGCTGAGTTCTACAAGATTTTCCAGCTAGAGATAGGGGAGGTGTACAAG
AATCCCAATGCCTCCAAAGAGGAGAGGAAAAGGTGGCAGGCTACGCTGGACAAGCATCTC
CGGAAGAAGATGAACCTGAAGCCAATCATGAGGATGAACGGCAACTTTGCCAGGAGGCTC
ATGACCAAAGAAACAGTTGAAGCAGTCTGTGAATTAATCCCCTCCGAGGAGAGGCACGAA
GCTCTCAGGGAGCTGATGGACCTTTACCTGAAGATGAAACCCGTGTGGCGATCGTCATGT
CCTGCTAAAGAGTGCCCAGAATCCCTCTGCCAGTATAGTTTCAATTCACAGCGTTTTGCT
GAGCTCCTCTCTACCAAGTTCAAGTATAGATATGAGGGCAAAATCACCAATTACTTTCAC
AAAACCCTGGCGCACGTGCCTGAAATTATTGAGAGAGACGGCTCCATTGGGGCATGGGCA
AGCGAGGGAAATGAATCTGGCAACAAACTGTTCAGGCGCTTCCGAAAAATGAATGCCAGA
CAGTCCAAGTGCTACGAGATGGAAGATGTCTTGAAACATCACTGGTTGTATACCTCCAAA
TATCTGCAGAAGTTTATGAACGCTCATAACGCGTATAGAAACTCTGGGTTTACCTTAAAC
TCGCAGTCAGGCGTGGGGGACCCAATAGGCCTAGAGGACTCTCTGGAAACTCAAGATTCG
ATGGATTTTTAA
>Carnivora Paon 1 _RAG1
ATGGCTGTCTCTTTGCCACCTGCCCTGGGACTCAGTTCCGCCCCAGATGAAATTCAGCAC
CCGCATATGAAATTTTCAGAATGGAAATTTAAGCTCTTCAGGGTGAGATCTTTTGAAAAG
GCACCTGAAGAAGCTCAAATAGAAAAGAAAATTTCCTCCGAGGGGAAACCCTCTCTGGAG
CAATCTCCAGCAGTCCTGGACGAGGCTGATGGTCAGAAGCCAGCCCTGAGTCAACCGGCA
TTAAAAGCTCACCCTATGTTTTCAAAGAAGTCCCATGATGATGGGAAAGCAGGAGACAAA
GCAATCCACCAAGCCAACCTTCGCTATCTCTGCCGTATCTGTGGAAATTCTTTTAAAACT
GATGGGTACAATAGGAGCTATCCAGTCCATGGGCCAGTGGATGGTAAAACCCAAGTCCTT
TTACGAAAGAAGGAAAAGAGAGCCACTTCCTGGCCAGACCTCATTGCCAAGGTTTTCCGG
ATTGATGTGAAAGCAGACATTGACTCGATCCACCCCACTGAATTCTGCCACAGCTGCTGG
AACATCATGTACAGGAAGTTTAGCAGTGCCCCGTGTGAAGTTAACTTCCCAAGGAATGCA
CCCATGGAGTGGCATCCCCACACGCCATCCTGTGACATCTGCCACGCTGCCCGCCGGGGA
CTCAAAAGGAAGAGTCATCAGCCAAACGTGCAGCTCAGCAAAAAACTCAAAACCGTGGTT
GACCGAGCGAGAAGAGCCCGTCGGCACAAGAAAAGAGCCCAGGCAAGGATCAGCAGCAAG
GAAGTGATGAAGAAGATCTCCAAGTGCAGTGACATTCATCTTAGTACCAAGCTTCTTGCG
GTGGACTTCCCGGCACATTTTGTGAAATCTATCTCCTGCCAGATTTGTGAACACATCCTG
GCTGACCCTGTGGAGACCAGCTGTAAGCACGTATTTTGCAGGATTTGCATTCTCAGGTGC
CTCAAAGTCATGGGCAGCTATTGTCCCTGTTGCCAATATCCCTGCTTCCCTACCGACCTG
GAGAGTCCAGTGAAGTCCTTTGTGAGCATCTTGAACTCCCTGATGGTGAGATGTCCAGCA
AAAGAGTGCAATGAGGAGGTCAGCTTGGAAAAATATAACCACCATGTCTCAAGCCACAAG
GAGTCAAAAGAGACTTTTGTGCATATTAATAAAGGGGGTCGGCCCCGCCAGCATCTCCTG
TCCTTGACGCGAAGGGCTCAGAAGCATCGCCTGAGGGAGCTCAAGCTGCAAGTGAAGGCT
TTCGCCGACAAGGAAGAAGGTGGAGATGTGAAGTCTGTGTGTCTGACCTTGTTCCTGCTG
GCACTGAGGGCGAGGAATGAGCACAGACAAGCCGACGAGCTGGAGGCCATCATGCAGGGA
CGGGGCTCTGGCCTGCAGCCAGCTGTGTGCTTGGCCATCCGTGTCAACACCTTCCTCAGC
TGCAGTCAGTACCACAAGATGTACAGGACTGTGAAAGCCATCACGGGGAGGCAGATTTTT
CAGCCTTTGCACGCCCTTCGGAATGCTGAGAAGGTCCTTCTGCCAGGCTACTACCCCTTT
GAGTGGCAGCCACCTCTGAAGAACGTGTCTTCCAGCACTGACGTCGGCATTATTGATGGC
CTGTCTGGACTGTCCTCCTCTGTGGACGATTACCCGGTGGACACCATTGCCAAGCGGTTC
CGCTACGACTCGGCTTTGGTGTCTGCTTTGATGGACATGGAAGAAGACATCCTGGAAGGC
ATGAGAGCCCAAGACTTGGATGACTACCTGAATGGCCCCTTCACGGTCGTGGTGAAGGAG
TCTTGTGACGGCATGGGAGATGTGAGTGAGAAGCATGGGAGCGGGCCAGCAGTTCCAGAA
AAGGCGGTTCGCTTTTCGTTCACAGTCATGAAGATTTCCGTAGCGCACGGCTCAGAAAAT
GTGAAGGTATTTGAGGAGGTCAAACCTAACTCTGAACTGTGTTGCAAGCCCTTGTGCCTC
ATGCTGGCAGACGAGTCTGACCACGAGACGCTGACGGCCATCTTGAGCCCTCTCATCGCC
GAGAGGGAGGCCATGAAGGCCAGCAACTTAGTGCTGGAGATGGGAGGCATCCTTCGGACT
TTCAAGTTCATCTTCAGGGGCACTGGGTACGATGAGAAGCTTGTCCGGGAAGTTGAAGGC
CTCGAGGCTTCTGGCTCAGTCTACATTTGTACCCTTTGTGATGCCACCCGCCTGGAGGCC
TCTCAAAATCTTGTCTTCCACTCCATAACCAGAAGCCACTCTGAGAACCTGGAGCGCTAC
GAGGTCTGGCGTTCCAACCCGTACCACGAGTCTGTGGAAGAACTGCGGGATCGCGTGAAA
GGAGTCTCATCGAAACCTTTCATTGAGACTGTCCCTTCCATAGATGCACTCCACTGTGAC
ATTGGCAATGCGGCTGAGTTCTACAAGATTTTCCAGCTAGAGATAGGGGAGGTGTACAAG
AATCCCAATGCCTCCAAAGAGGAGAGGAAAAGGTGGCAGGCTACGCTGGACAAGCATCTC
CGGAAGAAGATGAACCTGAAGCCAATCATGAGGATGAACGGCAACTTTGCCAGGAGGCTC
ATGACCAAAGAAACAGTTGAAGCAGTCTGTGAATTAATCCCCTCCGAGGAGAGGCACGAA
GCTCTCAGGGAGCTGATGGGCCTTTACCTGAAGATGAAACCCGTGTGGCGATCGTCATGT
CCTGCTAAAGAGTGCCCAGAATCCCTCTGCCAGTATAGTTTCAATTCACAGCGTTTTGCT
GAGCTCCTCTCTACCAAGTTCAAGTATAGATATGAGGGCAAAATCACCAATTACTTTCAC
AAAACCCTGGCGCACGTGCCTGAAATTATTGAGAGAGACGGCTCCATTGGGGCATGGGCA
AGCGAGGGAAATGAATCTGGCAACAAACTGTTCAGGCGCTTCCGAAAAATGAATGCCAGA
CAGTCCAAGTGCTACGAGATGGAAGATGTCTTGAAACATCACTGGTTGTATACCTCCAAA
TATCTGCAGAAGTTTATGAACGCTCATAACGCGTATAGAAACTCTGGGTTTACCTTAAAC
TCGCAGTCAGGCGTGGGGGACCCAATAGGCCTAGAGGACTCTCTGGAAACTCAAGATTCG
ATGGATTTTTAA
>Carnivora Paon 2 _RAG1
ATGGCTGTCTCTTTGCCACCTGCCCTGGGACTCAGTTCCGCCCCAGATGAAATTCAGCAC
CCGCATATGAAATTTTCAGAATGGAAATTTAAGCTCTTCAGGGTGAGATCTTTTGAAAAG
GCACCTGAAGAAGCTCAAATAGAAAAGAAAATTTCCTCCGAGGGGAAACCCTCTCTGGAG
CAATCTCCAGCAGTCCTGGACGAGGCTGATGGTCAGAAGCCAGCCCTGAGTCAACCGGCA
TTAAAAGCTCACCCTATGTTTTCAAAGAAGTCCCATGATGATGGGAAAGCAGGAGACAAA
GCAATCCACCAAGCCAACCTTCGCTATCTCTGCCGTATCTGTGGAAATTCTTTTAAAACT
GATGGGTACAATAGGAGCTATCCAGTCCATGGGCCAGTGGATGGTAAAACCCAAGTCCTT
TTACGAAAGAAGGAAAAGAGAGCCACTTCCTGGCCAGACCTCATTGCCAAGGTTTTCCGG
ATTGATGTGAAAGCAGACATTGACTCGATCCACCCCACTGAATTCTGCCACAGCTGCTGG
AACATCATGTACAGGAAGTTTAGCAGTGCCCCGTGTGAAGTTAACTTCCCAAGGAATGCA
CCCATGGAGTGGCATCCCCACACGCCATCCTGTGACATCTGCCACGCTGCCCGCCGGGGA
CTCAAAAGGAAGAGTCATCAGCCAAACGTGCAGCTCAGCAAAAAACTCAAAACCGTGGTT
GACCGAGCGAGAAGAGCCCGTCGGCACAAGAAAAGAGCCCAGGCAAGGATCAGCAGCAAG
GAAGTGATGAAGAAGATCTCCAAGTGCAGTGACATTCATCTTAGTACCAAGCTTCTTGCG
GTGGACTTCCCGGCACATTTTGTGAAATCTATCTCCTGCCAGATTTGTGAACACATCCTG
GCTGACCCTGTGGAGACCAGCTGTAAGCACGTATTTTGCAGGATTTGCATTCTCAGGTGC
CTCAAAGTCATGGGCAGCTATTGTCCCTGTTGCCAATATCCCTGCTTCCCTACCGACCTG
GAGAGTCCAGTGAAGTCCTTTGTGAGCATCTTGAACTCCCTGATGGTGAGATGTCCAGCA
AAAGAGTGCAATGAGGAGGTCAGCTTGGAAAAATATAACCACCATGTCTCAAGCCACAAG
GAGTCAAAAGAGACTTTTGTGCATATTAATAAAGGGGGTCGGCCCCGCCAGCATCTCCTG
TCCTTGACGCGAAGGGCTCAGAAGCATCGCCTGAGGGAGCTCAAGCTGCAAGTGAAGGCT
TTCGCCGACAAGGAAGAAGGTGGAGATGTGAAGTCTGTGTGTCTGACCTTGTTCCTGCTG
GCACTGAGGGCGAGGAATGAGCACAGACAAGCCGACGAGCTGGAGGCCATCATGCAGGGA
CGGGGCTCTGGCCTGCAGCCAGCTGTGTGCTTGGCCATCCGTGTCAACACCTTCCTCAGC
TGCAGTCAGTACCACAAGATGTACAGGACTGTGAAAGCCATCACGGGGAGGCAGATTTTT
CAGCCTTTGCACGCCCTTCGGAATGCTGAGAAGGTCCTTCTGCCAGGCTACTACCCCTTT
GAGTGGCAGCCACCTCTGAAGAACGTGTCTTCCAGCACTGACGTCGGCATTATTGATGGC
CTGTCTGGACTGTCCTCCTCTGTGGACGATTACCCGGTGGACACCATTGCCAAGCGGTTC
CGCTACGACTCGGCTTTGGTGTCTGCTTTGATGGACATGGAAGAAGACATCCTGGAAGGC
ATGAGAGCCCAAGACTTGGATGACTACCTGAATGGCCCCTTCACGGTCGTGGTGAAGGAG
TCTTGTGACGGCATGGGAGATGTGAGTGAGAAGCATGGGAGCGGGCCAGCAGTTCCAGAA
AAGGCGGTTCGCTTTTCGTTCACAGTCATGAAGATTTCCGTAGCGCACGGCTCAGAAAAT
GTGAAGGTATTTGAGGAGGTCAAACCTAACTCTGAACTGTGTTGCAAGCCCTTGTGCCTC
ATGCTGGCAGACGAGTCTGACCACGAGACGCTGACGGCCATCTTGAGCCCTCTCATCGCC
GAGAGGGAGGCCATGAAGGCCAGCAACTTAGTGCTGGAGATGGGAGGCATCCTTCGGACT
TTCAAGTTCATCTTCAGGGGCACTGGGTACGATGAGAAGCTTGTCCGGGAAGTTGAAGGC
CTCGAGGCTTCTGGCTCAGTCTACATTTGTACCCTTTGTGATGCCACCCGCCTGGAGGCC
TCTCAAAATCTTGTCTTCCACTCCATAACCAGAAGCCACTCTGAGAACCTGGAGCGCTAC
GAGGTCTGGCGTTCCAACCCGTACCACGAGTCTGTGGAAGAACTGCGGGATCGCGTGAAA
GGAGTCTCATCGAAACCTTTCATTGAGACTGTCCCTTCCATAGATGCACTCCACTGTGAC
ATTGGCAATGCGGCTGAGTTCTACAAGATTTTCCAGCTAGAGATAGGGGAGGTGTACAAG
AATCCCAATGCCTCCAAAGAGGAGAGGAAAAGGTGGCAGGCTACGCTGGACAAGCATCTC
CGGAAGAAGATGAACCTGAAGCCAATCATGAGGATGAACGGCAACTTTGCCAGGAGGCTC
ATGACCAAAGAAACAGTTGAAGCAGTCTGTGAATTAATCCCCTCCGAGGAGAGGCACGAA
GCTCTCAGGGAGCTGATGGGCCTTTACCTGAAGATGAAACCCGTGTGGCGATCGTCATGT
CCTGCTAAAGAGTGCCCAGAATCCCTCTGCCAGTATAGTTTCAATTCACAGCGTTTTGCT
GAGCTCCTCTCTACCAAGTTCAAGTATAGATATGAGGGCAAAATCACCAATTACTTTCAC
AAAACCCTGGCGCACGTGCCTGAAATTATTGAGAGAGACGGCTCCATTGGGGCATGGGCA
AGCGAGGGAAATGAATCTGGCAACAAACTGTTCAGGCGCTTCCGAAAAATGAATGCCAGA
CAGTCCAAGTGCTACGAGATGGAAGATGTCTTGAAACATCACTGGTTGTATACCTCCAAA
TATCTGCAGAAGTTTATGAACGCTCATAACGCGTATAGAAACTCTGGGTTTACCTTAAAC
TCGCAGTCAGGCGTGGGGGACCCAATAGGCCTAGAGGACTCTCTGGAAACTCAAGATTCG
ATGGATTTTTAA
>Carnivora Papa 1 _RAG1
ATGGCTGTCTCTTTGCCACCTGCCCTGGGACTCAGTTCCGCCCCAGATGAAATTCAGCAC
CCGCATATGAAATTTTCAGAATGGAAATTTAAGCTCTTCAGGGTGAGATCTTTTGAAAAG
GCACCTGAAGAAGCTCAAATAGAAAAGAAAATTTCCTCCGAGGGGAAACCCTCTCTGGAG
CAATCTCCAGTAGTCCTGGACGAGGCTGATGGTCAGAAGCCAGCCCTGAGTCAACCGGCA
TTAAAAGCTCACCCTACGTTTTCAAAGAAGTCCCATGATGATGGGAAAGCAGGAGACAAA
GCAATCCACCAAGCCAACCTTCGCCATCTCTGCCGTATCTGTGGAAATTCTTTTAAAACT
GATGGGTACAATAGGAGCTATCCAGTCCATGGGCCAGTGGATGGTAAAACCCAAGTCCTT
TTACGAAAGAAGGAAAAGAGAGCCACTTCCTGGCCAGACCTCATTGCCAAGGTTTTCCGG
ATTGATGTGAAAGCAGACGTTGACTCGATCCACCCCACTGAATTCTGCCACAGCTGCTGG
AACATCATGTACAGGAAGTTTAGCAGTGCCCCGTGTGAAGTTAACTTCCCAAGGAATGCA
CCCATGGAGTGGCATCCCCACACGCCATCCTGTGACATCTGCCACGCTGCCCGCCGGGGA
CTCAAAAGGAAGAGTCATCAGCCAAACGTGCAGCTCAGCAAAAAACTCAAAACCGTGGTT
GACCGAGCGAGAAGAGCCCATCGGCACAAGAAAAGAGCCCAGGCAAGGATCAGCAGCAAG
GAAGTGATGAAGAAGATCTCCAAGTGCAGTGACATTCATCTTAGTACCAAGCTTCTTGCG
GTGGACTTCCCGGCACACTTTGTGAAATCTATCTCCTGCCAGATTTGTGAACACATCCTG
GCTGACCCTGTGGAGACCAGCTGTAAGCACGTATTTTGCAGGATTTGCATTCTCAGGTGC
CTCAAAGTCATGGGCAGCTATTGTCCCTGTTGCCAATATCCCTGCTTCCCTACCGACCTG
GAGAGTCCAGTGAAGTCCTTTGTGAGCATCTTGAACTCCCTGATGGTGAGATGTCCAGCA
AAAGAGTGCAATGAGGAGGTCAGCTTGGAAAAATATAACCACCATGTCTCAAGCCACAAG
GAGTCAAAAGAGACTTTTGTGCATATTAATAAAGGGGGTCGGCCCCGCCAGCATCTCCTG
TCCTTGACGCGAAGGGCTCAGAAGCATCGCCTGAGGGAGCTCAAGCTGCAAGTGAAGGCT
TTCGCCGACAAGGAAGAAGGTGGAGATGTGAAGTCTGTGTGTCTGACCTTGTTCCTGCTG
GCACTGAGGGCGAGGAATGAGCACAGACAAGCCGACGAGCTGGAGGCCATCATGCAGGGA
CGGGGCTCTGGCCTGCAGCCAGCTGTGTGCTTGGCCATCCGTGTCAACACCTTCCTCAGC
TGCAGTCAGTACCACAAGATGTACAGGACTGTGAAAGCCATCACGGGGAGGCAGATTTTT
CAGCCTTTGCACGCCCTTCGGAATGCTGAGAAGGTCCTTCTGCCAGGCTACTACCCCTTT
GAGTGGCAGCCACCTCTGAAGAACGTGTCTTCCAGCACTGACGTCGGCATTATTGACGGC
CTGTCTGGACTGTCCTCCTCTGTGGACGATTACCCGGTGGACACCATTGCCAAGCGGTTC
CGCTACGACTCGGCTTTGGTGTCTGCTTTGATGGACATGGAAGAAGACATCCTGGAAGGC
ATGAGAGCCCAAGACTTGGATGACTACCTGAATGGCCCCTTCACCGTCGTGGTGAAGGAG
TCTTGTGACGGCATGGGAGATGTGAGTGAGAAGCATGGGAGCGGGCCAGCAGTTCCAGAA
AAGGCGGTTCGCTTTTCGTTCACAGTCATGAAGATTTCCGTAGCGCACGGCTCAGAAAAC
GTGAAGGTATTTGAGGAGGTCAAACCTAACTCTGAACTGTGTTGCAAGCCCTTGTGCCTC
ATGCTGGCAGACGAGTCTGACCACGAGACGCTGACGGCCATCTTGAGCCCTCTCATCGCC
GAGAGGGAGGCCATGAAGGCCAGCAACTTAGTGCTGGAGATGGGAGGCATCCTTCGGACT
TTCAAGTTCATCTTCAGGGGCACTGGGTACGATGAGAAGCTTGTCCGGGAAGTTGAAGGC
CTCGAGGCTTCTGGCTCAGTCTACATTTGTACCCTTTGTGATGCCACCCGCCTGGAGGCC
TCTCAAAATCTTGTCTTCCACTCCATAACCAGAAGCCACTCTGAGAACCTGGAGCGCTAC
GAGGTCTGGCGTTCCAACCCGTACCACGAGTCTGTGGAAGAACTGCGGGATCGCGTGAAA
GGAGTCTCATCGAAACCTTTCATTGAGACCGTCCCTTCCATAGATGCACTCCACTGTGAC
ATTGGCAATGCGGCTGAGTTCTACAAGATTTTCCAGCTAGAGATAGGGGAGGTGTACAAG
AATCCCAATGCCTCCAAAGAGGAGAGGAAAAGGTGGCAGGCTACGCTGGACAAGCATCTC
CGGAAGAAGATGAACCTGAAGCCAATCATGAGGATGAACGGCAACTTTGCCAGGAGGCTC
ATGACCAAAGAAACAGTTGAAGCAGTCTGTGAATTAATCCCCTCCGAGGAGAGGCACGAA
GCTCTCAGGGAGCTGATGGACCTTTACCTGAAGATGAAACCCGTGTGGCGATCGTCATGT
CCTGCTAAAGAGTGCCCAGAATCCCTCTGCCAGTATAGTTTCAATTCACAGCGTTTTGCT
GAGCTCCTCTCTACCAAGTTCAAGTATAGATATGAGGGCAAAATCACCAATTACTTTCAC
AAAACCCTGGCGCACGTGCCTGAAATTATTGAGAGAGACGGCTCCATTGGGGCATGGGCA
AGCGAGGGAAATGAATCTGGCAACAAACTGTTCAGGCGCTTCCGAAAAATGAATGCCAGA
CAGTCCAAGTGCTACGAGATGGAAGATGTCTTGAAACATCACTGGTTGTATACCTCCAAA
TATCTGCAGAAGTTTATGAACGCTCATAACGCGTATAGAAACTCTGGGTTTACCTTAAAC
TCGCAGTCAGGCGTGGGGGACCCAATAGGCCTAGAGGACTCTCTGGAAACTCAAGATTCG
ATGGATTTTTAA
>Carnivora Papa 2 _RAG1
ATGGCTGTCTCTTTGCCACCTGCCCTGGGACTCAGTTCCGCCCCAGATGAAATTCAGCAC
CCGCATATGAAATTTTCAGAATGGAAATTTAAGCTCTTCAGGGTGAGATCTTTTGAAAAG
GCACCTGAAGAAGCTCAAATAGAAAAGAAAATTTCCTCCGAGGGGAAACCCTCTCTGGAG
CAATCTCCAGTAGTCCTGGACGAGGCTGATGGTCAGAAGCCAGCCCTGAGTCAACCGGCA
TTAAAAGCTCACCCTACGTTTTCAAAGAAGTCCCATGATGATGGGAAAGCAGGAGACAAA
GCAATCCACCAAGCCAACCTTCGCCATCTCTGCCGTATCTGTGGAAATTCTTTTAAAACT
GATGGGTACAATAGGAGCTATCCAGTCCATGGGCCAGTGGATGGTAAAACCCAAGTCCTT
TTACGAAAGAAGGAAAAGAGAGCCACTTCCTGGCCAGACCTCATTGCCAAGGTTTTCCGG
ATTGATGTGAAAGCAGACGTTGACTCGATCCACCCCACTGAATTCTGCCACAGCTGCTGG
AACATCATGTACAGGAAGTTTAGCAGTGCCCCGTGTGAAGTTAACTTCCCAAGGAATGCA
CCCATGGAGTGGCATCCCCACACGCCATCCTGTGACATCTGCCACGCTGCCCGCCGGGGA
CTCAAAAGGAAGAGTCATCAGCCAAACGTGCAGCTCAGCAAAAAACTCAAAACCGTGGTT
GACCGAGCGAGAAGAGCCCATCGGCACAAGAAAAGAGCCCAGGCAAGGATCAGCAGCAAG
GAAGTGATGAAGAAGATCTCCAAGTGCAGTGACATTCATCTTAGTACCAAGCTTCTTGCG
GTGGACTTCCCGGCACACTTTGTGAAATCTATCTCCTGCCAGATTTGTGAACACATCCTG
GCTGACCCTGTGGAGACCAGCTGTAAGCACGTATTTTGCAGGATTTGCATTCTCAGGTGC
CTCAAAGTCATGGGCAGCTATTGTCCCTGTTGCCAATATCCCTGCTTCCCTACCGACCTG
GAGAGTCCAGTGAAGTCCTTTGTGAGCATCTTGAACTCCCTGATGGTGAGATGTCCAGCA
AAAGAGTGCAATGAGGAGGTCAGCTTGGAAAAATATAACCACCATGTCTCAAGCCACAAG
GAGTCAAAAGAGACTTTTGTGCATATTAATAAAGGGGGTCGGCCCCGCCAGCATCTCCTG
TCCTTGACGCGAAGGGCTCAGAAGCATCGCCTGAGGGAGCTCAAGCTGCAAGTGAAGGCT
TTCGCCGACAAGGAAGAAGGTGGAGATGTGAAGTCTGTGTGTCTGACCTTGTTCCTGCTG
GCACTGAGGGCGAGGAATGAGCACAGACAAGCCGACGAGCTGGAGGCCATCATGCAGGGA
CGGGGCTCTGGCCTGCAGCCAGCTGTGTGCTTGGCCATCCGTGTCAACACCTTCCTCAGC
TGCAGTCAGTACCACAAGATGTACAGGACTGTGAAAGCCATCACGGGGAGGCAGATTTTT
CAGCCTTTGCACGCCCTTCGGAATGCTGAGAAGGTCCTTCTGCCAGGCTACTACCCCTTT
GAGTGGCAGCCACCTCTGAAGAACGTGTCTTCCAGCACTGACGTCGGCATTATTGACGGC
CTGTCTGGACTGTCCTCCTCTGTGGACGATTACCCGGTGGACACCATTGCCAAGCGGTTC
CGCTACGACTCGGCTTTGGTGTCTGCTTTGATGGACATGGAAGAAGACATCCTGGAAGGC
ATGAGAGCCCAAGACTTGGATGACTACCTGAATGGCCCCTTCACCGTCGTGGTGAAGGAG
TCTTGTGACGGCATGGGAGATGTGAGTGAGAAGCATGGGAGCGGGCCAGCAGTTCCAGAA
AAGGCGGTTCGCTTTTCGTTCACAGTCATGAAGATTTCCGTAGCGCACGGCTCAGAAAAC
GTGAAGGTATTTGAGGAGGTCAAACCTAACTCTGAACTGTGTTGCAAGCCCTTGTGCCTC
ATGCTGGCAGACGAGTCTGACCACGAGACGCTGACGGCCATCTTGAGCCCTCTCATCGCC
GAGAGGGAGGCCATGAAGGCCAGCAACTTAGTGCTGGAGATGGGAGGCATCCTTCGGACT
TTCAAGTTCATCTTCAGGGGCACTGGGTACGATGAGAAGCTTGTCCGGGAAGTTGAAGGC
CTCGAGGCTTCTGGCTCAGTCTACATTTGTACCCTTTGTGATGCCACCCGCCTGGAGGCC
TCTCAAAATCTTGTCTTCCACTCCATAACCAGAAGCCACTCTGAGAACCTGGAGCGCTAC
GAGGTCTGGCGTTCCAACCCGTACCACGAGTCTGTGGAAGAACTGCGGGATCGCGTGAAA
GGAGTCTCATCGAAACCTTTCATTGAGACCGTCCCTTCCATAGATGCACTCCACTGTGAC
ATTGGCAATGCGGCTGAGTTCTACAAGATTTTCCAGCTAGAGATAGGGGAGGTGTACAAG
AATCCCAATGCCTCCAAAGAGGAGAGGAAAAGGTGGCAGGCTACGCTGGACAAGCATCTC
CGGAAGAAGATGAACCTGAAGCCAATCATGAGGATGAACGGCAACTTTGCCAGGAGGCTC
ATGACCAAAGAAACAGTTGAAGCAGTCTGTGAATTAATCCCCTCCGAGGAGAGGCACGAA
GCTCTCAGGGAGCTGATGGACCTTTACCTGAAGATGAAACCCGTGTGGCGATCGTCATGT
CCTGCTAAAGAGTGCCCAGAATCCCTCTGCCAGTATAGTTTCAATTCACAGCGTTTTGCT
GAGCTCCTCTCTACCAAGTTCAAGTATAGATATGAGGGCAAAATCACCAATTACTTTCAC
AAAACCCTGGCGCACGTGCCTGAAATTATTGAGAGAGACGGCTCCATTGGGGCATGGGCA
AGCGAGGGAAATGAATCTGGCAACAAACTGTTCAGGCGCTTCCGAAAAATGAATGCCAGA
CAGTCCAAGTGCTACGAGATGGAAGATGTCTTGAAACATCACTGGTTGTATACCTCCAAA
TATCTGCAGAAGTTTATGAACGCTCATAACGCGTATAGAAACTCTGGGTTTACCTTAAAC
TCGCAGTCAGGCGTGGGGGACCCAATAGGCCTAGAGGACTCTCTGGAAACTCAAGATTCG
ATGGATTTTTAA
>Carnivora Pati 1 _RAG1
ATGGCTGTCTCTTTGCCACCCGCCCTGGGACTCAGTTCCGCCCCAGATGAAATTCAGCAC
CCGCATATGAAATTTTCAGAATGGAAATTTAAGCTCTTCAGGGTGAGATCTTTTGAAAAG
GCACCTGAAGAAGCTCAAATAGAAAAGAAAATTTCCTCCGAGGGGAAACCCTCTCTGGAG
CAATCTCCAGCAGTCCTGGACGAGGCTGATGGTCAGAAGCCAGCCCTGAGTCAACCGGCA
TTAAAAGCTCACCCTACGTTTTCAAAGAAGTCCCATGATGATGGGAAAGCAGGAGACAAA
GCAATCCACCAAGCCAACCTTCGCCATCTCTGCCGTATCTGTGGGAATTCTTTTAAAACT
GATGGGCACAATAGGAGCTATCCAGTCCATGGGCCAGTGGATGGTAAAACCCAAGTCCTT
TTACGAAAGAAGGAAAAGAGAGCCACTTCCTGGCCAGACCTCATTGCCAAGGTTTTCCGG
ATTGATGTGAAAGCAGACGTTGACTCGATCCACCCCACTGAATTCTGCCACAGCTGCTGG
AACATCATGTACAGGAAGTTTAGCAGTGCCCCGTGTGAAGTTAACTTCCCAAGGAATGCA
CCCATGGAGTGGCATCCCCACACGCCATCCTGTGACATCTGCCACGCTGCCCGCCGGGGA
CTCAAAAGGAAGAGTCATCAGCCAAACGTGCAGCTCAGCAAAAAACTCAAAACCGTGGTT
GACCGAGCGAGAAGAGCCCGTCGGCACAAGAAAAGAGCCCAGGCAAGGATCAGCAGCAAG
GAAGTGATGAAGAAGATCTCCAAGTGCAGTGACATTCATCTTAGTACCAAGCTTCTTGCG
GTGGACTTCCCGGCACACTTTGTGAAATCTATCTCCTGCCAGATTTGTGAACACATCCTG
GCTGACCCTGTGGAGACCAGCTGTAAGCACGTATTTTGCAGGATTTGCATTCTCAGGTGC
CTCAAAGTCATGGGCAGCTATTGTCCCTGTTGCCAATATCCCTGCTTCCCTACCGACCTG
GAGAGTCCAGTGAAGTCCTTTGTGAGCATCTTGAACTCCCTGATGGTGAGATGTCCAGCA
AAAGAGTGCAATGAGGAGGTCAGCTTGGAAAAATATAACCACCATGTCTCAAGCCACAAG
GAGTCAAAAGAGACTTTTGTGCATATTAATAAAGGGGGTCGGCCCCGCCAGCATCTCCTG
TCCTTGACGCGAAGGGCTCAGAAGCATCGCCTGAGGGAGCTCAAGCTGCAAGTGAAGGCT
TTCGCCGACAAGGAAGAAGGTGGAGATGTGAAGTCTGTGTGTCTGACCTTGTTCCTGCTG
GCACTGAGGGCGAGGAATGAGCACAGACAAGCCGACGAGCTGGAGGCCATCATGCAGGGA
CGGGGCTCTGGCCTGCAGCCAGCTGTGTGCTTGGCCATCCGTGTCAACACCTTCCTCAGC
TGCAGTCAGTACCACAAGATGTACAGGACTGTGAAAGCCATCACGGGGAGGCAGATTTTT
CAGCCTTTGCACGCCCTTCGGAATGCTGAGAAGGTCCTTCTGCCAGGCTACTACCCCTTT
GAGTGGCAGCCACCTCTGAAGAACGTGTCTTCCAGCACTGACGTCGGCATTATTGATGGC
CTGTCTGGACTGTCCTCCTCTGTGGACGATTACCCGGTGGACACCATTGCCAAGCGGTTC
CGCTACGACTCGGCTTTGGTGTCTGCTTTGATGGACATGGAAGAAGACATCCTGGAAGGC
ATGAGAGCCCAAGACTTGGATGACTACCTGAATGGCCCCTTCACGGTCATGGTGAAGGAG
TCTTGTGACGGCATGGGAGATGTGAGTGAGAAGCATGGGAGCGGGCCAGCAGTTCCAGAA
AAGGCGGTTCGCTTTTCGTTCACAGTCATGAAGATTTCCATAGCGCACGGCTCAGAAAAC
GTGAAGGTATTTGAGGAGGTCAGACCTAACTCTGAACTGTGTTGCAAGCCCTTGTGCCTC
ATGCTGGCAGACGAGTCTGACCACGAGACGCTGACGGCCATCTTGAGCCCTCTCATCGCC
GAGAGGGAGGCCATGAAGGCCAGCAACTTAGTGCTGGAGATGGGAGGCATCCTTCGGACT
TTCAAGTTCATCTTCAGGGGCACTGGGTACGATGAGAAGCTTGTCCGGGAAGTTGAAGGC
CTCGAGGCTTCTGGCTCAGTCTACATTTGTACCCTTTGTGATGCCACCCGCCTGGAGGCC
TCTCAAAATCTTGTCTTCCACTCCATAACCAGAAGCCACTCTGAGAACCTGGAGCGCTAC
GAGGTCTGGCGTTCCAACCCGTACCACGAGTCTGTGGAAGAACTGCGGGATCGCGTGAAA
GGAGTCTCATCGAAACCTTTTATTGAGACCGTCCCTTCCATAGATGCACTCCACTGTGAC
ATTGGCAATGCGGCTGAGTTCTACAAGATTTTCCAGCTAGAGATAGGGGAGGTGTACAAG
AATCCCAATGCCTCCAAAGAGGAGAGGAAAAGGTGGCAGGCTACGCTGGACAAGCATCTC
CGGAAGAAGATGAACCTGAAGCCAATCATGAGGATGAACGGCAACTTTGCCAGGAGGCTC
ATGACCAAAGAAACAGTTGAAGCAGTCTGTGAATTAATCCCCTCCGAGGAGAGGCACGAA
GCTCTCAGGGAGCTGATGGACCTTTACCTGAAGATGAAACCCGTGTGGCGATCGTCATGT
CCTGCTAAAGAGTGCCCAGAATCCCTCTGCCAGTATAGTTTCAATTCACAGCGTTTTGCT
GAGCTCCTCTCTACCAAGTTCAAGTATAGATATGAGGGCAAAATCACCAATTACTTTCAC
AAAACCCTGGCGCACGTGCCTGAAATTATTGAGAGAGACGGCTCCATTGGGGCATGGGCA
AGCGAGGGAAATGAATCTGGCAACAAACTGTTCAGGCGCTTCCGAAAAATGAATGCCAGA
CAGTCCAAGTGCTACGAGATGGAAGATGTCTTGAAACATCACTGGTTGTATACCTCCAAA
TATCTGCAGAAGTTTATGAACGCTCATAACGCATACAGAAACTCTGGGTTTACCTTAAAC
TCGCAGTCAGGCGTGGGGGACCCAATAGGCCTAGAGGACTCTCTGGAAACTCAAGATTCG
ATGGATTTTTAA
>Carnivora Pati 2 _RAG1
ATGGCTGTCTCTTTGCCACCCGCCCTGGGACTCAGTTCCGCCCCAGATGAAATTCAGCAC
CCGCATATGAAATTTTCAGAATGGAAATTTAAGCTCTTCAGGGTGAGATCTTTTGAAAAG
GCACCTGAAGAAGCTCAAATAGAAAAGAAAATTTCCTCCGAGGGGAAACCCTCTCTGGAG
CAATCTCCAGCAGTCCTGGACGAGGCTGATGGTCAGAAGCCAGCCCTGAGTCAACCGGCA
TTAAAAGCTCACCCTACGTTTTCAAAGAAGTCCCATGATGATGGGAAAGCAGGAGACAAA
GCAATCCACCAAGCCAACCTTCGCCATCTCTGCCGTATCTGTGGGAATTCTTTTAAAACT
GATGGGCACAATAGGAGCTATCCAGTCCATGGGCCAGTGGATGGTAAAACCCAAGTCCTT
TTACGAAAGAAGGAAAAGAGAGCCACTTCCTGGCCAGACCTCATTGCCAAGGTTTTCCGG
ATTGATGTGAAAGCAGACGTTGACTCGATCCACCCCACTGAATTCTGCCACAGCTGCTGG
AACATCATGTACAGGAAGTTTAGCAGTGCCCCGTGTGAAGTTAACTTCCCAAGGAATGCA
CCCATGGAGTGGCATCCCCACACGCCATCCTGTGACATCTGCCACGCTGCCCGCCGGGGA
CTCAAAAGGAAGAGTCATCAGCCAAACGTGCAGCTCAGCAAAAAACTCAAAACCGTGGTT
GACCGAGCGAGAAGAGCCCGTCGGCACAAGAAAAGAGCCCAGGCAAGGATCAGCAGCAAG
GAAGTGATGAAGAAGATCTCCAAGTGCAGTGACATTCATCTTAGTACCAAGCTTCTTGCG
GTGGACTTCCCGGCACACTTTGTGAAATCTATCTCCTGCCAGATTTGTGAACACATCCTG
GCTGACCCTGTGGAGACCAGCTGTAAGCACGTATTTTGCAGGATTTGCATTCTCAGGTGC
CTCAAAGTCATGGGCAGCTATTGTCCCTGTTGCCAATATCCCTGCTTCCCTACCGACCTG
GAGAGTCCAGTGAAGTCCTTTGTGAGCATCTTGAACTCCCTGATGGTGAGATGTCCAGCA
AAAGAGTGCAATGAGGAGGTCAGCTTGGAAAAATATAACCACCATGTCTCAAGCCACAAG
GAGTCAAAAGAGACTTTTGTGCATATTAATAAAGGGGGTCGGCCCCGCCAGCATCTCCTG
TCCTTGACGCGAAGGGCTCAGAAGCATCGCCTGAGGGAGCTCAAGCTGCAAGTGAAGGCT
TTCGCCGACAAGGAAGAAGGTGGAGATGTGAAGTCTGTGTGTCTGACCTTGTTCCTGCTG
GCACTGAGGGCGAGGAATGAGCACAGACAAGCCGACGAGCTGGAGGCCATCATGCAGGGA
CGGGGCTCTGGCCTGCAGCCAGCTGTGTGCTTGGCCATCCGTGTCAACACCTTCCTCAGC
TGCAGTCAGTACCACAAGATGTACAGGACTGTGAAAGCCATCACGGGGAGGCAGATTTTT
CAGCCTTTGCACGCCCTTCGGAATGCTGAGAAGGTCCTTCTGCCAGGCTACTACCCCTTT
GAGTGGCAGCCACCTCTGAAGAACGTGTCTTCCAGCACTGACGTCGGCATTATTGATGGC
CTGTCTGGACTGTCCTCCTCTGTGGACGATTACCCGGTGGACACCATTGCCAAGCGGTTC
CGCTACGACTCGGCTTTGGTGTCTGCTTTGATGGACATGGAAGAAGACATCCTGGAAGGC
ATGAGAGCCCAAGACTTGGATGACTACCTGAATGGCCCCTTCACGGTCATGGTGAAGGAG
TCTTGTGACGGCATGGGAGATGTGAGTGAGAAGCATGGGAGCGGGCCAGCAGTTCCAGAA
AAGGCGGTTCGCTTTTCGTTCACAGTCATGAAGATTTCCATAGCGCACGGCTCAGAAAAC
GTGAAGGTATTTGAGGAGGTCAGACCTAACTCTGAACTGTGTTGCAAGCCCTTGTGCCTC
ATGCTGGCAGACGAGTCTGACCACGAGACGCTGACGGCCATCTTGAGCCCTCTCATCGCC
GAGAGGGAGGCCATGAAGGCCAGCAACTTAGTGCTGGAGATGGGAGGCATCCTTCGGACT
TTCAAGTTCATCTTCAGGGGCACTGGGTACGATGAGAAGCTTGTCCGGGAAGTTGAAGGC
CTCGAGGCTTCTGGCTCAGTCTACATTTGTACCCTTTGTGATGCCACCCGCCTGGAGGCC
TCTCAAAATCTTGTCTTCCACTCCATAACCAGAAGCCACTCTGAGAACCTGGAGCGCTAC
GAGGTCTGGCGTTCCAACCCGTACCACGAGTCTGTGGAAGAACTGCGGGATCGCGTGAAA
GGAGTCTCATCGAAACCTTTTATTGAGACCGTCCCTTCCATAGATGCACTCCACTGTGAC
ATTGGCAATGCGGCTGAGTTCTACAAGATTTTCCAGCTAGAGATAGGGGAGGTGTACAAG
AATCCCAATGCCTCCAAAGAGGAGAGGAAAAGGTGGCAGGCTACGCTGGACAAGCATCTC
CGGAAGAAGATGAACCTGAAGCCAATCATGAGGATGAACGGCAACTTTGCCAGGAGGCTC
ATGACCAAAGAAACAGTTGAAGCAGTCTGTGAATTAATCCCCTCCGAGGAGAGGCACGAA
GCTCTCAGGGAGCTGATGGACCTTTACCTGAAGATGAAACCCGTGTGGCGATCGTCATGT
CCTGCTAAAGAGTGCCCAGAATCCCTCTGCCAGTATAGTTTCAATTCACAGCGTTTTGCT
GAGCTCCTCTCTACCAAGTTCAAGTATAGATATGAGGGCAAAATCACCAATTACTTTCAC
AAAACCCTGGCGCACGTGCCTGAAATTATTGAGAGAGACGGCTCCATTGGGGCATGGGCA
AGCGAGGGAAATGAATCTGGCAACAAACTGTTCAGGCGCTTCCGAAAAATGAATGCCAGA
CAGTCCAAGTGCTACGAGATGGAAGATGTCTTGAAACATCACTGGTTGTATACCTCCAAA
TATCTGCAGAAGTTTATGAACGCTCATAACGCATACAGAAACTCTGGGTTTACCTTAAAC
TCGCAGTCAGGCGTGGGGGACCCAATAGGCCTAGAGGACTCTCTGGAAACTCAAGATTCG
ATGGATTTTTAA
>Carnivora Phvi _RAG1
ATGGCTGTCTCTTTGCCACCCACCCTGGGCCTCATTTCTGCCCCAGAGGAAATTCAGCAC
CCACATATTAAATTTTCGGAATGGAAATTTAAACTGTTCAGGGTACGATCTTTTGAAAAG
GCACCCGAAGAAGCTCAAGTAGAAAAGAAAGTTTCCTCTGAGGGGAAACCCTCTCTGGAG
CAATCTCCAGCCATCCCGGACAAGGCTGATGGTCAGAAGCCAGCTCTGAGTCAACCAGCA
TTAAACGCTCACCCTAAGTTTCTGAAGAAATCCCATGATGATGGGAAAGCAAGAGACACA
GCAATCCACCAAGCCAACCTTCGACATCTCTGCCGTATCTGTGGGAATTCTTTTAAAACT
GATGGCCACAATAGGAGATATCCAGTCCACGGGCCTGTGGATGGTAAAACCCAAGTCCTT
TTACGAAAGAAGGAAAAGAGAGCCACCTCCTGGCCAGACCTCATTGCCAAGGTCTTCCGG
ATCGATGTGAAAGCAGATGTTGACTCGATCCACCCCACCGAGTTCTGCCATAACTGCTGG
CGCATCCTGTACAGGAAGTTTAGCAGTGCCCCACGTGAGGTTTACTTCCCAAGGAATGCA
ACCATGGAGTGGCACCCCCACACACCATCCTGTGACATCTGCCACACTGCCCGCCAGGGA
CTCAAGAGGAAGAGTCATCAGCCAAACGGGCAGCTCAGCAAAAAACTCAAAACCGTGGTT
GACCGAGCGAGAAGAGCCCGTCGGCACAAGAGAAGAGCTCAGGCAAAGATTAGCAGCAAG
GAAGTGATGCAGAAGATTTCCAACTGCAGTAATATACATCTCAGTACCAAGCTTCTTGCA
GTGGACTTCCCGGCACACTTTGTGAAATCCATCTCCTGCCAGATTTGCAAACACATTCTG
GCTGACCCTGTGGAGACCACCTGTAAGCATGTATTTTGCAGGATCTGCATTCTCAGATGC
CTCAAAGTCATGGGCAGCAACTGTCCCTGTTGCCAATATCCCTGCTTCCCTGCCGACCTG
GAGAGTCCAGTGAAGTCCTTTCTGAGCATCTTGAATTCCCTGATGGTGAAATGTCCAGCC
AAAGAGTGCAACGAGGAGGTCAGCCTGGAAAAATATAATCACCACGTCTCAAGCCACAAG
GAATCCAAAGAGACTTTTGTGCATATTAACAAAGGGGGTCGGCCCCGTCAGCATCTCCTG
TCCTTGACCCGAAGGGCTCAGAAGCACCGCCTGAGGGAGCTCAAGCTGCAAGTCAAGGCT
TTCGCCGACAGAGAAGAAGGTGGAGATGTGAAATCCGTGTGTCTGACCTTGTTCCTGCTG
GCGCTGAGGGCAAGGAATGAGCACAGACAAGCGGACGAGCTGGAGGCCATCATGCAGGGA
CGGGGCTCTGGCCTGCAGCCAGCTGTGTGCTTGGCCATCCGTGTCAACACCTTCCTCAGC
TGCAGTCAGTACCACAAGATGTACAGGACTGTGAAAGCCATCACTGGGAGGCAGATTTTT
CAGCCTTTGCATGCCCTTCGGAATGCTGAGAAGGTCCTCCTGCCAGGCTACCACCCCTTT
GAGTGGCAGCCCCCTCTGAAGAACGTGTCCTCCAGCACTGACGTGGGCATTATCGACGGC
CTGTCCGGCTTGTCCTCCTCGGTGGATGACTACCCCGTGGACACCATTGCGAAGCGCTTC
CGCTATGATTCGGCTTTGGTATCTGCTCTGATGGACATGGAAGAAGACATCCTGGAAGGC
ATGAGAGCCCGAGACCTTGATGACTACCTGAATGGCCCCTTCACTGTCGTGGTGAAGGAG
TCTTGTGACGGAATGGGAGATGTGAGCGAGAAGCACGGGAGTGGGCCAGCAGTTCCAGAA
AAGGCAGTTCGGTTTTCGTTCACGGTCATGAAAATTACTGTAGCCCATGGCTCAGAAAAC
GTGAAGGTGTTTGAAGAAGTCAAACCCAACTCCGAACTGTGTTGTAAGCCCCTGTGTCTC
ATGCTGGCAGATGAGTCTGACCACGAGACCCTGACGGCCATCCTGAGCCCTCTCATTGCC
GAGAGGGAGGCCATGAAGAGCAGCCAATTAATGCTTGAGATGGGAGGCATCCTTCGGACT
TTCAAGTTCATCTTCAGGGGCACTGGATATGATGAGAAACTCGTCCGGGAAGTCGAAGGC
CTTGAGGCTTCTGGCTCAGTCTACATTTGTACCCTTTGTGACGCCACCCGCCTGGAAGCC
TCTCAGAATCTTGTCTTCCACTCCATCACCAGAAGCCACTCTGAGAACCTGGAGCGCTAT
GAGGTCTGGCGTTCCAACCCATACCACGAGTCGGTGGAAGAACTGCGGGATCGGGTGAAA
GGGGTCTCATCGAAACCTTTCATCGAGACTGTCCCTTCCATAGATGCACTCCACTGTGAC
ATTGGCAATGCGGCTGAGTTCTACAAGATTTTCCAGCTAGAGATAGGGGAGGTGTATAAG
AATCCCAATGCTTCCAAAGAGGAAAGGAAAAGATGGCAGGCTACATTGGACAAGCATCTC
CGGAAGAAGATGAACCTGAAACCCATCATGAGGATGAATGGCAACTTTGCCAGGAAGCTC
ATGACCAAAGAGACAGTTGAAGCAGTTTGTGAATTAATTCCCTCTGAGGAGAGGCACGAA
GCTCTGAGGGAGCTGATGGACCTTTACCTGAAGATGAAGCCTGTATGGCGATCATCGTGT
CCTGCAAAAGAGTGCCCAGAATCCCTCTGCCAGTATAGCTTCAATTCACAGCGTTTTGCT
GAGCTCCTCTCTACCAAGTTCAAGTATAGATATGAGGGCAAAATCACCAATTATTTTCAC
AAAACCCTGGCACACGTCCCTGAAATTATTGAGAGAGATGGCTCCATTGGGGCATGGGCG
AGCGAGGGAAATGAGTCTGGCAACAAACTGTTCAGGCGCTTCCGAAAAATGAACGCCAGA
CAATCCAAATGCTATGAGATAGAAGATGTCTTGAAACACCATTGGTTGTATACCTCCAAA
TACCTGCAGAAGTTTATGAATGCTCATAATGCGTATAAAAACTCTGGGTTTACCTTAAGC
TCACAGTCAGGTGTAGGGGACCCATTAGGCCTGGAGGACTCTCTGGAAACTCAAGATTCA
ATGGAATTTTAA
>Carnivora Prbe 1 _RAG1
ATGGCTGTCTCTTTGCCACCCGCCCTGGGACTCAGTTCCGCCCCAGATGAAATTCAGCAC
CCGCATATGAAATTTTCAGAATGGAAATTTAAGCTCTTCAGGGTGAGATCTTTTGAAAAG
GCACCTGAAGAAGCTCAAATAGAAAAGAAAATTTCCTCCGAGGGGAAACCCTCTCTGGAG
CAATCTCCAGCAATCCTGGATGAGGCTGATGGTCAGAAGCCAGCCCTGAGTCAACCGGCA
TTAAAAGCTCACCCTACGTTTTCGAAGAAATCCCATGATGATGGGAAAGCAGGAGACAAA
GCAATCCACCAAGCCAACCTTCGCCATCTCTGCCGTATCTGTGGGAATTCTTTTAAAACT
GATGGGCACAATAGGAGCTATCCAGTCCATGGGCCAGTGGATGGTAAAACCCAAGTCCTT
TTACGGAAGAAGGAAAAGAGAGCCACTTCCTGGCCAGACCTCATTGCCAAGGTTTTCCGG
ATTGATGTGAAAGCAGACGTTGACTCGATCCACCCCACTGAATTCTGCCACAGCTGCTGG
AACATCATGTACAGGAAGTTTAGCAGTGCCCCATGTGAAGTCAACTTCCCAAGGAATGCA
CCCATGGAGTGGCATCCCCACACGCCATCCTGTGACATCTGCCGCGCTGCCCGCCGGGGA
CTCAAAAGGAAGAGCCATCAGCCAAACGTGCAGCTCAGCAAAAAACTCAAAACCGTGGTT
GCCCGAGCGAGAAGAGCCCGTCGGCACAAGAAAAGAGCTCAGGCAAGGATCAGCAGCAAG
GAAGTGATGAAGAAGATCTCCAAGTGCAGTGACATTCATCTTAGTACCAAGCTTCTCGCG
GTGGACTTCCCGGCACACTTTGTGAAATCTATCTCCTGCCAGATTTGTGAACACATCCTG
GCTGACCCTGTGGAGACCAGCTGTAAGCATGTATTTTGCAGGATTTGCATTCTCAGGTGC
CTCAAAGTCATGGGCAGCTATTGTCCCTGTTGCCAATATCCCTGCTTCCCTACCGACCTG
GAGAGTCCAGTGAAGTCCTTTGTGAGCATCTTGAACTCCCTGATGGTGAGATGTCCAGCA
AAAGAGTGCAATGAGGAGGTCAGCTTGGAAAAATATAACCACCATGTCTCAAGCCACAAG
GAGTCAAAAGAGACTTTTGTGCATATTAATAAAGGGGGTCGGCCCCGCCAGCATCTCCTG
TCCCTGACGCGAAGGGCTCAGAAGCATCGCCTGAGGGAGCTCAAGCTGCAAGTGAAGGCT
TTCGCCGACAAGGAAGAAGGTGGAGATGTGAAGTCTGTGTGTCTGACCTTGTTCCTGCTG
GCACTGAGGGCGAGGAATGAACACAGACAAGCCGACGAGCTGGAGGCCATCATGCAGGGA
CGGGGTTCTGGCCTGCAGCCAGCTGTGTGCTTGGCCATCCGTGTCAACACCTTCCTCAGC
TGCAGTCAGTACCACAAGATGTACAGGACTGTGAAAGCCATCACGGGGAGGCAGATTTTT
CAGCCTTTGCACGCCCTTCGGAATGCTGAGAAGGTCCTCCTGCCAGGCTACTACCCCTTT
GAGTGGCAGCCACCTCTGAAGAACGTGTCTTCCAGCACTGACGTCGGCATTATTGATGGC
CTGTCTGGACTGTCCTCCTCTGTGGACGATTACCCGGTGGACACCATTGCCAAGCGGTTC
CGCTACGACTCGGCTTTGGTGTCTGCTTTGATGGACATGGAAGAAGATATCCTGGAAGGC
ATGAGAGCCCAAGACTTGGATGACTACCTGAATGGCCCCTTCACCGTCGTGGTGAAGGAG
TCTTGTGACGGCATGGGAGATGTGAGTGAGAAGCATGGGAGCGGGCCAGCAGTTCCAGAA
AAGGCGGTTCGCTTTTCGTTCACAGTCATGAAGATTACTGTAGCACACGGCTCAGAAAAC
GTGAAGGTATTTGAGGAGGTCAAACCTAACTCTGAACTGTGTTGCAAGCCCTTGTGCCTC
ATGCTGGCAGACGAGTCTGACCACGAGACGCTGACGGCCATCTTGAGCCCTCTCATTGCC
GAGAGGGAGGCCATGAAGGCCAGCAACTTAGTGCTGGAGATGGGAGGCATCCTTCGGACT
TTCAAGTTCATCTTCAGGGGCACTGGGTACGATGAGAAGCTTGTCCGGGAAGTTGAAGGC
CTCGAGGCTTCTGGCTCAGTCTACATTTGTACCCTTTGTGATGCCACCCGCCTGGAGGCC
TCTCAAAATCTTGTCTTCCACTCCATAACCAGAAGCCACTCTGAGAACCTGGAGCGCTAC
GAGGTCTGGCGTTCCAACCCGTACCACGAGTCTGTGGAAGAACTGCGGGATCGAGTGAAA
GGAGTCTCATCGAAACCTTTCATTGAGACAGTCCCTTCCATAGATGCACTCCACTGTGAC
ATTGGCAATGCGGCTGAGTTCTACAAGATTTTCCAGCTAGAGATAGGGGAGGTGTACAAG
AATCCCAATGCCTCCAAAGAGGAAAGGAAAAGGTGGCAGGCTACGCTGGACAAGCATCTC
CGGAAGAAGATGAACCTGAAGCCAATCATGAGAATGAATGGCAACTTTGCCAGGAGGCTC
ATGACCAAAGAAACAGTTGAAGCAGTCTGTGAATTAATCCCCTCCGAGGAGAGGCATGAA
GCTCTCAGGGAGCTGATGGACCTTTACCTGAAGATGAAACCTGTGTGGCGATCGACATGT
CCTGCTAAAGAGTGCCCAGAATCCCTCTGCCAGTATAGTTTCAATTCACAGCGTTTTGCT
GAGCTCCTCTCTACCAAGTTCAAGTATAGATATGAGGGCAAAATCACCAATTACTTTCAC
AAAACCTTGGCACACGTGCCTGAAATTATTGAGAGAGACGGCTCCATTGGGGCCTGGGCA
AGCGAGGGAAATGAATCTGGCAACAAACTGTTCAGGCGCTTCCGAAAAATGAATGCCAGA
CAGTCCAAGTGCTACGAGATGGAAGATGTCTTGAAACATCACTGGTTGTATACCTCCAAA
TATCTGCAGAAGTTTATGAACGCTCATAACGCATATAGAAACTCTGGGTTTACCTTAAAC
TCGCAGCCAGGCGTGGGGGACCCAATAGGCCTAGAGGACTCTCTGGAAACTCAAGATTCG
ATGGATTTTTAA
>Carnivora Prbe 2 _RAG1
ATGGCTGTCTCTTTGCCACCCGCCCTGGGACTCAGTTCCGCCCCAGATGAAATTCAGCAC
CCGCATATGAAATTTTCAGAATGGAAATTTAAGCTCTTCAGGGTGAGATCTTTTGAAAAG
GCACCTGAAGAAGCTCAAATAGAAAAGAAAATTTCCTCCGAGGGGAAACCCTCTCTGGAG
CAATCTCCAGCAATCCTGGATGAGGCTGATGGTCAGAAGCCAGCCCTGAGTCAACCGGCA
TTAAAAGCTCACCCTACGTTTTCGAAGAAATCCCATGATGATGGGAAAGCAGGAGACAAA
GCAATCCACCAAGCCAACCTTCGCCATCTCTGCCGTATCTGTGGGAATTCTTTTAAAACT
GATGGGCACAATAGGAGCTATCCAGTCCATGGGCCAGTGGATGGTAAAACCCAAGTCCTT
TTACGGAAGAAGGAAAAGAGAGCCACTTCCTGGCCAGACCTCATTGCCAAGGTTTTCCGG
ATTGATGTGAAAGCAGACGTTGACTCGATCCACCCCACTGAATTCTGCCACAGCTGCTGG
AACATCATGTACAGGAAGTTTAGCAGTGCCCCATGTGAAGTCAACTTCCCAAGGAATGCA
CCCATGGAGTGGCATCCCCACACGCCATCCTGTGACATCTGCCGCGCTGCCCGCCGGGGA
CTCAAAAGGAAGAGCCATCAGCCAAACGTGCAGCTCAGCAAAAAACTCAAAACCGTGGTT
GCCCGAGCGAGAAGAGCCCGTCGGCACAAGAAAAGAGCTCAGGCAAGGATCAGCAGCAAG
GAAGTGATGAAGAAGATCTCCAAGTGCAGTGACATTCATCTTAGTACCAAGCTTCTCGCG
GTGGACTTCCCGGCACACTTTGTGAAATCTATCTCCTGCCAGATTTGTGAACACATCCTG
GCTGACCCTGTGGAGACCAGCTGTAAGCATGTATTTTGCAGGATTTGCATTCTCAGGTGC
CTCAAAGTCATGGGCAGCTATTGTCCCTGTTGCCAATATCCCTGCTTCCCTACCGACCTG
GAGAGTCCAGTGAAGTCCTTTGTGAGCATCTTGAACTCCCTGATGGTGAGATGTCCAGCA
AAAGAGTGCAATGAGGAGGTCAGCTTGGAAAAATATAACCACCATGTCTCAAGCCACAAG
GAGTCAAAAGAGACTTTTGTGCATATTAATAAAGGGGGTCGGCCCCGCCAGCATCTCCTG
TCCCTGACGCGAAGGGCTCAGAAGCATCGCCTGAGGGAGCTCAAGCTGCAAGTGAAGGCT
TTCGCCGACAAGGAAGAAGGTGGAGATGTGAAGTCTGTGTGTCTGACCTTGTTCCTGCTG
GCACTGAGGGCGAGGAATGAACACAGACAAGCCGACGAGCTGGAGGCCATCATGCAGGGA
CGGGGTTCTGGCCTGCAGCCAGCTGTGTGCTTGGCCATCCGTGTCAACACCTTCCTCAGC
TGCAGTCAGTACCACAAGATGTACAGGACTGTGAAAGCCATCACGGGGAGGCAGATTTTT
CAGCCTTTGCACGCCCTTCGGAATGCTGAGAAGGTCCTCCTGCCAGGCTACTACCCCTTT
GAGTGGCAGCCACCTCTGAAGAACGTGTCTTCCAGCACTGACGTCGGCATTATTGATGGC
CTGTCTGGACTGTCCTCCTCTGTGGACGATTACCCGGTGGACACCATTGCCAAGCGGTTC
CGCTACGACTCGGCTTTGGTGTCTGCTTTGATGGACATGGAAGAAGATATCCTGGAAGGC
ATGAGAGCCCAAGACTTGGATGACTACCTGAATGGCCCCTTCACCGTCGTGGTGAAGGAG
TCTTGTGACGGCATGGGAGATGTGAGTGAGAAGCATGGGAGCGGGCCAGCAGTTCCAGAA
AAGGCGGTTCGCTTTTCGTTCACAGTCATGAAGATTACTGTAGCACACGGCTCAGAAAAC
GTGAAGGTATTTGAGGAGGTCAAACCTAACTCTGAACTGTGTTGCAAGCCCTTGTGCCTC
ATGCTGGCAGACGAGTCTGACCACGAGACGCTGACGGCCATCTTGAGCCCTCTCATTGCC
GAGAGGGAGGCCATGAAGGCCAGCAACTTAGTGCTGGAGATGGGAGGCATCCTTCGGACT
TTCAAGTTCATCTTCAGGGGCACTGGGTACGATGAGAAGCTTGTCCGGGAAGTTGAAGGC
CTCGAGGCTTCTGGCTCAGTCTACATTTGTACCCTTTGTGATGCCACCCGCCTGGAGGCC
TCTCAAAATCTTGTCTTCCACTCCATAACCAGAAGCCACTCTGAGAACCTGGAGCGCTAC
GAGGTCTGGCGTTCCAACCCGTACCACGAGTCTGTGGAAGAACTGCGGGATCGAGTGAAA
GGAGTCTCATCGAAACCTTTCATTGAGACAGTCCCTTCCATAGATGCACTCCACTGTGAC
ATTGGCAATGCGGCTGAGTTCTACAAGATTTTCCAGCTAGAGATAGGGGAGGTGTACAAG
AATCCCAATGCCTCCAAAGAGGAAAGGAAAAGGTGGCAGGCTACGCTGGACAAGCATCTC
CGGAAGAAGATGAACCTGAAGCCAATCATGAGAATGAATGGCAACTTTGCCAGGAGGCTC
ATGACCAAAGAAACAGTTGAAGCAGTCTGTGAATTAATCCCCTCCGAGGAGAGGCATGAA
GCTCTCAGGGAGCTGATGGACCTTTACCTGAAGATGAAACCTGTGTGGCGATCGACATGT
CCTGCTAAAGAGTGCCCAGAATCCCTCTGCCAGTATAGTTTCAATTCACAGCGTTTTGCT
GAGCTCCTCTCTACCAAGTTCAAGTATAGATATGAGGGCAAAATCACCAATTACTTTCAC
AAAACCTTGGCACACGTGCCTGAAATTATTGAGAGAGACGGCTCCATTGGGGCCTGGGCA
AGCGAGGGAAATGAATCTGGCAACAAACTGTTCAGGCGCTTCCGAAAAATGAATGCCAGA
CAGTCCAAGTGCTACGAGATGGAAGATGTCTTGAAACATCACTGGTTGTATACCTCCAAA
TATCTGCAGAAGTTTATGAACGCTCATAACGCATATAGAAACTCTGGGTTTACCTTAAAC
TCGCAGCCAGGCGTGGGGGACCCAATAGGCCTAGAGGACTCTCTGGAAACTCAAGATTCG
ATGGATTTTTAA
>Carnivora Ptbr _RAG1
ATGGCTGTCTCTTTGCCACCCACCCTGGGACTCGCTTCTGCCCCAGATGAAATTCAGCAC
CCGCATATTAAATTTTCAGAATGGAAATTTAAACTATTCAGGGTGCGATCTTTTGAAAAG
GCACCCGAAGAGGCTCAAAAAGAAAAGAAAGTTTCCTCTGAGGGGAAACCCTCTCTGGAG
CAATCTCCAGGAGTCCCGGACAAGGCTGATGGTCAGAAGCCAGCTCTGAGTCAACCAGCA
GTAAACGTTCACCCTAAGTTTCTGAAGAAATCCCATGATGACAGGAAAGAAAGAGACAAA
GCCATCCACCAAGCCAACCTTCGACATCTCTGCCGTATCTGTGGGAATTCTTTTAAAACT
GATGAGCACAATAGAAGATATCCAGTCCATGGGCCCGTGGATGGTAAAACCCAAGTCCTT
TTACGAAAGAAGGAAAGGAGAGCTACATCCTGGCCAGACCTCATTGCCAAGGTCTTCCGG
ATGGACGTGAAAGCAGATGTTGACTCCATCCACCCCACTGAGTTCTGCCATAATTGCTGG
CGCATCATGTACAAGAAGTTTAGCAGCGCCCCATGTGAGGTTTCCTTCCCAAGGAATGCA
ACCATGGAGTGGCACCCCCACACACCATCCTGTGACATCTGCCGTACTGCCCGCCAGGGA
CTCAAGAGGAAGGGCCATCAGCCAAACATACAGCTCAGCAAAAAACTCAAAACCACGGTT
CACCGAGCTAGAAGAGCCCGTCGGCACAAGAGAAGAGCCCAGGCAAGGATTAGCAGCAAA
GAAGTGATGCAGAAGATTTCCAACTGCAGTCATATACATCTTAGTACCAAGCTTCTTGCC
GTGGACTTTCCGGCACACTTTGTGAAATCCATCTCCTGCCAGATTTGTGAACACATCCTG
GCTGATCCTGTGGAGACCACCTGTAAGCACGTGTTTTGCAGGATCTGCATTCTCAGATGC
CTAAAAGTCATGGGCAGCTACTGTCCCTGTTGCCAATATCCCTGCTTCCCTACCGACCTG
GAGAGCCCAGTGAAGTCCTTTCTGAGCATCTTGAATTCCCTGATGGTGAAATGTCCAGCC
AAAGAGTGCAACGAGGAGATCAGCTTGGAAAAATACAATCACCACGTGTCAAGCCACAAG
GAATCCAAAGAGACTTTTGTGCATATTAACAAAGGGGGTCGGCCCCGCCAGCATCTCCTG
TCCTTGACCCGAAGGGCTCAGAAGCACCGCCTGAGGGAGCTCAAGCTCCAAGTCAAGGCT
TTTGCGGACAAAGAAGAAGGTGGAGATGTGAAATCGGTGTGTCTGACCTTGTTCCTGCTG
GCGCTGAGGGCCAGGAACGAGCACAGGCAGGCAGACGAGCTGGAGGCCATCATGCAGGGA
CGGGGCTCTGGCCTGCAGCCAGCTGTCTGCCTGGCCATCCGTGTCAACACCTTCCTCAGC
TGCAGTCAGTACCACAAGATGTACAGGACTGTGAAAGCCATTACCGGGAGGCAGATTTTT
CAGCCTTTGCATGCCCTTCGGAATGCTGAGAAGGTCCTCCTGCCGGGCTACCACCCCTTT
GAGTGGCAGCCGCCTCTGAAGAACGTGTCCTCCAGCACCAACGTGGGCATTATTGACGGC
CTGTCGGGGCTGTCCTCCTCTGTGGACGATTATCCCGTGGACACCATTGCGAAGCGGTTC
CGCTACGATTCAGCTTTGGTGTCTGCTCTGATGGACATGGAGGATGACATCCTGGAAGGC
ATGAGAGCCCAAGACCTTGATGACTACCTCAACGGCCCCTTCACCGTCGTGGTGAAAGAG
TCTTGCGATGGAATGGGAGATGTGAGCGAGAAGCACGGGAGCGGGCCCGTGGTTCCAGAA
AAGGCCGTTCGGTTTTCGTTCACAGTCATGAAAATTACGATAGCACGTGGCTCCGAACAT
GTGAAGGTGTTTGAAGAAGTCAAACCCAACTCCGAACTGTGTTGTAAGCCCCTGTGTCTC
ATGCTGGCGGATGAGTCTGACCACGAGACCCTGACGGCCATTCTGAGCCCTCTCATTGCT
GAGAGGGAGGCCATGAAGAGCAGCCAATTAATGCTCGAGATGGGAGGCATCCTTCGGAGT
TTCAAGTTCATCTTCAGGGGCACCGGCTACGATGAGAAACTCGTCCGGGAGGTCGAAGGC
CTCGAGGCTTCTGGCTCAGTCTACATTTGTACCCTTTGTGATGCCACCCGCCTAGAAGCG
TCTCAAAATCTCATCTTCCACTCCATCACCAGAAGCCACTCTGAGAACCTGGAGCGCTAT
GAGGTCTGGCGTTCTAACCCATACCACGAGTCCGTGGAAGAGCTGCGGGACCGGGTGAAA
GGGGTCTCATCGAAACCTTTCATTGAGACGGTCCCTTCCATAGATGCGCTCCACTGTGAC
ATTGGCAATGCAGCCGAGTTCTACAAGATTTTCCAGCTAGAGATAGGGGAGGTGTACAAG
AATCCCAACGCCTCTAAAGAGGAAAGGAAGAGGTGGCAGGCTACGTTGGACAAGCATCTC
CGGAAGAAGATGAACCTGAAACCGATCATGAGGATGAACGGCAACTTTGCCAGGAAGCTC
ATGACCCAAGAGACCGTTGAAGCAGTCTGTGAGTTAATTCCCTCTGAGGAGAGGCATGAA
GCTCTGAGGGAGCTGATGGACCTTTACCTTAAGATGAAGCCTGTGTGGCGATCATCGTGT
CCTGCCAAAGAGTGCCCAGAATCTCTCTGCCAGTATAGCTTCAATTCACAGCGTTTTGCT
GAGCTCCTCTCTACCAAGTTCAAGTATAGATATGAGGGCAAAATCACCAATTATTTTCAC
AAAACCCTGGCACATGTCCCTGAAATTATTGAGAGAGATGGCTCCATTGGGGCATGGGCG
AGTGAGGGAAATGAGTCTGGCAACAAACTGTTCAGGCGCTTCCGAAAAATGAACGCCAGA
CAGTCCAAGTGCTATGAGATGGAAGACGTCTTGAAACACCACTGGCTGTATACCTCCAAA
TACTTGCAGAAGTTTATGAATGCTCATAATGCGTATAAAAACTCCGGGTTTACCTTAAGC
TCGCAGGCAGGCGTAGGGGACCCCTTAGGCTTAGAGAACTCTCCGGAAACTCAAGATTGG
ATGGAATTTTAA
>Carnivora Puco 2 _RAG1
ATGGCTGTCTCTTTGCCACCCGCCCTGGGACTCAGTTCCGCCCCAGATGAAATTCAGCAC
CCGCATATGAAATTTTCAGAATGGAAATTTAAGCTCTTCAGGGTGAGATCTTTTGAAAAG
GCACCTGAAGAAGCTCAAATAGAAAAGAAAATTTCCTCCGAGGGGAAACCCTCTCTGGAG
CAATCTCCAGCAGTCCTGGATGAGGCTGATGGTCAGAAGCCAGCCCCGAGTCAACCGGCA
TTAAAAGCTCACCCTACGTTTTCGAAGAAATCCCATGATGATGGGAAAGTAGGAGACAAA
GCAATCCACCAAGCCAACCTTCGCCATCTCTGCCGTATCTGTGGGAATTCTTTTAAAACT
GATGGGCACAATAGGAGCTATCCAGTGCATGGGCCAGTGGATGGTAAAACCCAAGTCCTT
TTACGAAAGAAGGAAAAGAGAGCCACTTCCTGGCCAGACCTCATTGCCAAGGTTTTCCGG
ATTGATGTGAAAGCAGACGTTGACTCGATCCACCCCACTGAATTCTGCCACAGCTGCTGG
AACATCATGTACAGGAAGTTTAGCAGTGCCCCGTGTGAAGTTAACTTCCCAAGGAATGCA
CCCATGGAGTGGCATCCCCACACGCCATCCTGTGACATCTGCCGCGCTGCCCGCCGGGGA
CTCAAAAGGAAGAGCCATCAGCCAAACGTGCAGCTCAGCAAAAAACTCAAAACCGTGGTT
GACCGAGCGAGAAGAGCCCGTCGGCACAAGAAAAGAGCTCGGGCAAGGATCAGCAGCAAG
GAAGTGATGAAGAAGATCTCCAAGTGCAGTGACATTCATCTTAGTACCAAGCTTCTCGCG
GTGGACTTCCCGGCACACTTTGTGAAATCTATCTCCTGCCAGATTTGTGAACACATCCTG
GCTGACCCTGTGGAGACCAGCTGTAAGCACGTATTTTGCAGGATTTGCATTCTCAGGTGC
CTCAAAGTCATGGGCAGCTATTGTCCCTGTTGCCAATATCCCTGCTTCCCTACCGACCTG
GAGAGTCCAGTGAAGTCCTTTGTGAGCATCTTGAACTCCCTGATGGTGAGATGTCCAGCA
AAAGAGTGCAATGAGGAGGTCAGCTTGGAAAAATATAACCACCATGTCTCAAGCCACAAG
GAGTCAAAAGAGACTTTTGTGCATATTAATAAAGGGGGTCGGCCCCGCCAGCATCTCCTG
TCCCTGACGCGAAGGGCTCAGAAGCATCGCCTGAGGGAGCTCAAGCTGCAAGTGAAGGCT
TTCGCCGACAAGGAAGAAGGTGGAGATGTGAAGTCTGTGTGTCTGATCTTGTTCCTGCTG
GCACTGAGGGCAAGGAATGAGCACAGACAAGCCGACGAGCTGGAGGCCATCATGCAGGGA
CGGGGCTCTGGCCTGCAGCCAGCTGTGTGCTTGGCCATCCGTGTCAACACCTTCCTCAGC
TGCAGTCAGTACCACAAGATGTACAGGACTGTGAAAGCCATCACGGGGAGGCAGATTTTT
CAGCCTTTGCACGCCCTTCGGAATGCTGAGAAGGTCCTCCTGCCAGGCTACTACCCCTTT
GAGTGGCAGCCACCTCTGAAGAACGTGTCTTCCAGCACTGACGTCGGCATTATTGATGGC
CTGTCTGGACTGTCCTCCTCTGTGGACGATTACCCGGTGGACACCATTGCCAAGCGGTTC
CGCTACGACTCGGCTTTGGTGTCTGCTTTGATGGACATGGAAGAAGATATCCTGGAAGGC
ATGAGAGCCCAAGACTTGGATGACTACCTGAATGGCCCCTTCACTGTTGTGGTGAAGGAG
TCTTGTGACGGCATGGGAGATGTGAGTGAGAAGCATGGGAGCGGGCCAGCAGTTCCAGAA
AAGGCGGTTCGCTTTTCGTTCACAGTCATGAAGATTACCGTAGCGCACGGCTCAGAAAAC
GTGAAGGTATTTGAGGAGGTCAAACCTAACTCTGAACTGTGTTGCAAGCCCTTGTGCCTC
ATGCTGGCAGACGAGTCTGACCACGAGACGCTGACGGCCATCTTGAGCCCTCTCATTGCC
GAGAGGGAGGCCATGAAGGCCAGCAACTTAGTGCTGGAGATGGGAGGCATCGTTCGGACT
TTCAAGTTCATCTTCAGGGGCACTGGGTACGATGAGAAGCTTGTCCGGGAAGTTGAAGGC
CTCGAGGCTTCTGGCTCAGTCTACATTTGTACCCTTTGTGATGCCACCCGCCTGGAGGCC
TCTCAAAATCTTGTCTTCCACTCCATAACCAGAAGCCACTCTGAGAACCTGGAGCGCTAC
GAGGTCTGGCGTTCCAACCCGTACCACGAGTCTGTGGAAGAACTGCGGGATCGCGTGAAA
GGAGTCTCATCGAAACCTTTCATTGAGACCGTCCCTTCCATAGATGCACTCCACTGTGAC
ATTGGCAATGCGGCTGAGTTCTACAAGATTTTCCAGCTAGAGATAGGGGAGGTGTACAAG
AATCCCAATGCCTCCAAAGAGGAAAGGAAAAGGTGGCAGGCTACGCTGGACAAGCATCTC
CGGAAGAAGATGAACCTGAAGCCAATCATGAGGATGAATGGCAACTTTGCCAGGAGGCTC
ATGACCAAAGAAACAGTTGAAGCAGTCTGTGAATTAATCCCCTCTGAGGAGAGGCATGAA
GCTCTCAGGGAGCTGATGGACCTTTACCTGAAGATGAAACCCGTGTGGCGATCGACATGT
CCTGCTAAAGAGTGCCCAGAATCCCTCTGCCAGTATAGTTTCAATTCACAGCGTTTTGCT
GAGCTCCTCTCTACCAAGTTCAAGTATAGATATGAGGGCAAAATCACCAATTACTTTCAC
AAAACCTTGGCACACGTGCCTGAAATTATTGAGAGAGACGGCTCCATTGGGGCATGGGCA
AGCGAGGGAAATGAATCTGGCAACAAACTGTTCAGGCGCTTCCGAAAAATGAATGCCAGA
CAGTCCAAGTGCTACGAGATGGAAGATGTCTTGAAACATCACTGGTTGTATACCTCCAAA
TATCTGCAGAAGTTTATGGACGCTCATAACGCGTATAGAAACTCTGGGTTTACCTTAAAC
TCGCAGCCAGGCGTGGGGGACCCAATAGGCCTAGAGGACTCTCTGGAAACTCAAGATTCG
ATGGATTTTTAA
>Carnivora Susu 2 _RAG1
ATGGCTGTCTCTTTGCCACCTACCCTGGGACTCAGTTCTGCCCCAGATGAAATTCAGCAC
CCGCATATTAAATTTTCAGAATGGAAATTTAAGCTATTCAGGGTGAGATCTTTTGAAAAG
GCACCTGCAGAAGCTCAAATAGAAAAGAAAATTTCTTCTGAGGGGAAACCTTCTCTGGAG
CAATCTCCAGCAGTCCTGGACGAGGCTGATGGTCAGAAGCCTGCCGTGAGTCAACCAGCA
TTAAAAGCTCACCCTACGTTTTTGAAGAAATCCCACGATGATGGAAAAGCAAGAGAGAAA
GCAATCCACCAAGCCAATCTTCGACATCTCTGCCGTATCTGTGGGAATTCTTTTAAAACT
GATGAACGCAATAGGAGCTATCCAGTCCATGGGCCGGTGGATGGTAAAACCCAACTCCTT
TTACGAAAGAAGGAAAAGAGAGTCACTTCCTGGCCAGACCTCATTGCCAAGGTTTTCCGG
ATTGATGTCAAAGCAGATGTTGACTCCATCCACCCCACCGAATTCTGCCACAGCTGCTGG
AAGATCATGTACAGGAAGTTTAGCAGTGCCCCGTGTGAAGTTAGCTTCCCAAGGAAGGCA
ACCATGGAGTGGCACCCCCACACATCATCTTGTGACATCTGTCGTGCTGCCCGCCAGGGA
CTCAAGAGGAAGAGTCATCAACCAAATGTGCAGCTCAGCAAAAAACTCAAAACCATGGTT
GGCCGAGTGAGAAGAGCCAGTCGGCACAAGAAAAGAGCTAAGGCAAGGATCAGCCGCAAG
GAAGTGATGAAGAAGATCTCCAAGTGCGGTGACATCCATCTTAGTACCAAGCTTCTTGCG
GTGGACTTCCCGGCACACTTTGTGAAATCTATCTCCTGCCAGATTTGCGAACACATCCTG
GCCGACCCTGTGGAGACCAGCTGTAAGCATGTATTTTGCAGGATTTGCATTCTCAGATAC
CTCAAAGTCATGGGCAGCTATTGTCCCTGTTGCCAATATCCCTGCTTCCCTACCGACCTG
GAGAGCCCAGTGAAGTCCTTTGTGAGCATCTTGAATGCCCTGATGGTGAGATGTCCAGCA
AAAGAGTGCAATGAGGAGATCAGCTTGGAAAAATATAACCGCCATGTCTCAAGCCACAAG
GAGTCAAAAGAGACCTTTGTGCATATTAATAAAGGGGGCCGGCCGCGTCAGCATCTCCTG
TCATTGACCCGAAGGGCCCAGAAACATCGCCTGAGGGAGCTCAAGCTGCAAGTGAAAGCT
TTTGCTGACAAAGAAGAAGGTGGAGATGTGAAGTCTGTGTGTCTGACCTTGTTCCTGCTG
GTGCTGAGGGCGAGGAATGAGCACAGACAAGCCGATGAGCTGGAGGCCATCATGCAGGGA
CGGGGCTCTGGCCTGCAGCCAGCTGTGTGCTTGGCCATCCGTGTCAACACCTTCCTCAGC
TGCAGTCAGTACCACAAGATGTACAGGACTGTAAAAGCCATCACAGGGAGGCAGATTTTC
CAGCCTTTGCACGCCCTTCGCAATGCTGAGAAGGTCCTTCTGCCAGGCTACTACCCCTTT
GAATGGCAGCCACCTCTGAAGAACGTCTCTTCCAGCACTGACGTCGGCATTATTGATGGC
CTGTCTGGACTGTCCTCTTCTGTGGACGATTACCCGGTGGACACCATTGCCAAGCGGTTC
CGCTATGACTCGGCTTTGGTGTCTGCTTTGATGGACATGGAAGAAGACATCCTGGAAGGC
ATGAGAGCCCAAGGCCTGGATGACTACCTGAATGGCCCCTTCACCGTTGTGGTGAAGGAG
TCTTGTGATGGCATGGGAGATGTGAGTGAGAAGCATGGAAGCGGGCCAGCAGTTCCAGAA
AAGGCGGTTCGCTTTTCGTTCACGGTCATGAAAATTACCATAGCGCACGGCTCAGAAAAC
GTGAAGGTATTTGAGGAAGTCAAACCTAACTCTGAACTGTGTTGTAAGCCCTTGTGCCTC
ATGCTGGCAGACGAGTCTGACCACGAGATGCTGACGGCCATCTTGAGCCCTCTCATTGCT
GAGAGGGAGGCTATGAAGGCCAGCCACTTAGTGCTGGAGATGGGAGGCATCCTTCGGACT
TTCAAGTTCATCTTCAGGGGCACTGGATACGATGAGAAGCTTGTCCGAGAAGTCGAAGGC
CTTGAGGCTTCTGGCTCTGTCTACATTTGTACCCTTTGTGATGCCACCCGCCTAGAGGCC
TCTCAAAATCTTGTCTTCCACTCCATAACCAGAAGCCACTCTGAGAACCTGGAGCGCTAT
GAGGTCTGGCGTTCCAACCCGTACCACGAGTCTGTGGAAGAACTGCGGGATCGGGTGAAA
GGAGTCTCATCTAAACCTTTCATTGAGACAGTCCCTTCCATAGATGCACTCCACTGTGAC
ATTGGCAACGCGGCTGAGTTCTACAAGATTTTCCAGCTAGAGATAGGGGAGGTGTACAAG
AATCCCAATGCCTCCAAAGAGGAAAGGAAAAGGTGGCAGGCTACACTGGACAAGCATCTC
CGGAAGAAGATGAACCTGAAACCAATCATGAGGATGAATGGCAACTTTGCCAGGAAGCTC
ATGACCAAAGAGACAGTTGAAGCTGTCTGTGAATTAATCCCCTCTGAGGAGAGGCACGAA
GCTCTCAGGGAGCTGATGGACCTTTACCTGAAGATGAAACCCGTATGGCGATCATCTTGT
CCTGCTAAAGAATGCCCAGAATCCCTCTGCCAGTATAGTTTCAACTCACAGCGTTTTGCT
GAGCTCCTCTCTACCAAGTTCAAGTATAGATATGAGGGCAAAATCACCAATTATTTTCAC
AAAACCCTGGCACACGTGCCTGAAATTATTGAGAGAGATGGCTCCATTGGGGCATGGGCA
AGTGAGGGAAATGAATCTGGCAACAAACTGTTCAGGCGCTTCCGAAAAATGAATGCCAGA
CAGTCCAAGTGCTATGAAATGGAAGATGTCTTGAAGCATCACTGGTTGTATACCTCCAAA
TATCTGCAGAAGTTTATGAATGCTCATAATGCGTTTAAGAACTCTGGGTTTACCTCAAAC
TCGCAGGCAGGCTTGGGGGACCCACTCGGCCTAGAGGACTCTCTGGAAACTCAAGATTCG
ATGGAATTTTAA
>Carnivora Tata _RAG1
-------TTAAAATTCCATCGAATCTTGAGTTTCCGGGTCCTCTAAGC-CTAATGGGTCC
CCAACGCCTGTGCGAGCTTAAGGTAAACCCAGAGTTT------TTACACGCATTATGAGC
ACTTCTGCAAATATTTGGAGGTATACAGCAGTGGTGTTTCAGGACGTCTTCCATCTCATA
ACACTTTCGGAAGCGCCTGAACAGTTTGTTGCCACATTTCCCTCACTCGCCCATGCCCCG
ATGGAGCCATTCAATAATCTCAGGGACATGTGCCAGGGTTTTGTGAAAATAATTGGTGAT
TTTGCCCTCATATCTATACTTGAAC------------TTGGTAGAGAGGAGCTCAAAAAC
GCTGTG---AATTGAAGCTATACTGGCAGAGAGATTCTGGGCACTAGAGCTTCGTGCCTC
TCCTCAGAGGGAATTAACTCACAGACTGCTTCAACTGTCTCTTTGGTCATGAGCTTCCTG
GCAAAGTTGCCATTCATCCTCATGATGGGTTTCAGGCTCATCTTCTTCCGGAGATGTTTG
TCCAACATAGCCTGCCATCTTTTCCTTTCCTCTATTGGGATTCCCTCCCCTA--------
--TCTCTAGCTGGAAAATCTTGTAGAACTCAGCTGCATTGCCAATGTCACAGTGGAGCGC
ATCTATGGAAGGGACTTTCACCCGATCCCGCAGCTCTTCCACGGACTCGTGGTCAGACCT
CATAGCGCTCCAGGTTCTCAGCGTGCTGGTGATGGAGTGGAAGACAAGATTTTGAGATGC
TTCTAGGCGGGTGGCGTCGCAAAGGGTACAAATGTAGACTGAGCCAGAAGCCTCGAGGCC
TTCGACTTCCCGGACGAGTTTCT------CATCGTAGCCGGTGCCCCTGAAGATGAACTT
GAAACTCCGAAGGATGCCTCCCATCTCAAGCATT--------------------------
----AATTGGCTGCTCTTCATGGCCTCCCTCTCAGCAATGAGAGGGCTCAGGATGGCCGT
CAGGGTCTCGTGG---------TCGGACTCATCCGCCAGCATGAGACACAGGGGCTTACA
ACACAGCTCGGAGTTGGGTTTGACTTCTTCAAACACCTTCACGCTTTCTGAG-CCATGTG
C----TATCATAATTTTCATGACCGTGAACAAAACCGAACTGCCTTTTCTGGAACTGCGG
GCCCGCTCCCGTGCTTCTCGCTCACGTCTCCCATTCCGTCGCAAGACTC-----------
CTTCACCACGACGGTGAAGGGGCCGCTCAGGTACCAGGATGTCTTCCTCCATGTCCATCA
GAGCAGACACCAAAGCCGAATCGTAGCGGAACCGGTGTCCACGGGGTAATCGTCCACAGA
GGAGGACAGCCCTGACAGGCCGTCAAGAATGCCCACGTCAGTGCTGACACGTTCTTCAGA
GGCGGCTGCCACTCAAAGTGGTGGTAGCCC---------------GGCAGGAGGACCTTC
TCAGCATTCCGAAGGGCATGCAGAGGCTGAAAAATCTGCCTCCCGGGCTTTCACGGTCCT
AGGTACTGACTGCAGCTGAGGAACGTGTT----GACACGGATGGCCAGGCAGACAGCTGG
CTGCAGGCCAGAGCCCCGTCCCTGCATGATGGCCTC----------CAGCTCGTCCGCCT
GCCTGTGCTCGTTCCTCGCCCTCAGCGCCAGCAGGAACAAGGTCAGACAC----------
----------------------ACTGATTTCACATCTCCTTCTTCTTTGTCCGCGAAGGA
GCTTGAGCTCCCTTAGGCGGTGCTTCTGAGCCCTTCGGGTCAAGGACAGGAGATGCTGGC
GGGGCCGACC-CCCCTTGTTAATATGCACAAAAGTCTCTTTTCCTTGTGGCTGAGACGTG
GTGATTGTATTTTTCCAAGCTGACCTCCTCGTTGCACTCTTTGGCTGGACATTTCACCAT
ATGCTCAGAAAGGACT----TCACTGGACTCTCCAGGTCAGTAGGGAAGCAGGGATATTG
GCAACAGGGACAGTAGCTGCCCATGACTTACACGTGCTTACAGGTGGTCTCCACAGGGTC
AGCCAGGATGTGTTCACAAATGCAGGAGATGGTCACAAAGTGTGCCGGAAAGTCCACGGC
AAGAAGCTTGGTACTAAGATGTATATTACTGCAGTTGGAAATCTTCTGCATCACTTCCT-
-------------TGCTGCTAATCCTTGCCTGAGCTCTTCTCTTGTGCCGACGGGCTCTT
CTAGCTCGG----TGAACCGAGGTTTTGAGTTTTTTGCTGAGCTGCATGTTTGACTGATG
G----------C--------------------TCTTCCTCTTGAGTCCCTGGCGGGCAGC
GCAGCAGATGTCACAGGATGGTGTGGGGGGTGCCACTCCATGGTTGCATTCCTTGGGAAG
GAAA------CTTCACATGGGGAGCCGCTAAACTTCTTGTACATGATGCGCCAGCAACTA
TGGCAGAAC----------------TCAGTGGGGTGGATCGAGTCAACATCTGCTTTCAC
ATCCATCCGGAAGACCT----------TGGCAATGAGGTCTGGCCAAGATGTGGCCCTCC
TTTC--------CT--------TCTTTCGTAAAAGGACTTGGGTTTTGCCGTCCACAGGC
CCATGGACTGGATATCTTCTATTGTCTCATCAGTTTTAAAAGAATTCCCACAGATACGCA
GAGATGTCGAAGGTTGGCTTGGTGGATG------------GCTTTGTCTCTTGCTTTCCC
GTCATCATGGGATTTCTTCAGAAACTTA-----GGGTGAACGTTTACTGCTGGTTGACTC
AGAGCTGGCCATCAGCCTTGTCTGGGACTTCTGGAGATTGCTCCAAAGAGGGTTTCCCCT
CA------------------GAGGAAACTTT-----CTTTTCTATTTGAGCCTCTTCGGG
TGCCT------TTTCAAAAGATCGCAC----CCTGAAAAGTTTAAATTTCCATTCTGAAA
ATTT---AATATGTGGGTGCTGAATTTCATCTGGGGCACAGGGTGGGTGGCAAAGAGACA
GCCAT-------
>Carnivora Urar _RAG1
ATGGCTGTCTCTTTGCCACCCACCCTGGGACTCACTCCTGCCCCAGATGAAATTCAGCAC
CCACATATTAAATTTTCAGAATGGAAATTTAAACTATTCAGGGTGCGATCTTTTGAAAAG
GCACCTGAAGCAGCTCAAGTAGAAAAGAAAGTTTCCTCTGAGGGGAAACCCTCTCTGGAG
CAATCTCCAGCAGTCCCAGACCAGGCTGATGGTCAGAAGCCAGCTCTGAGTCAACCAGCA
TTAAAAGCTCACCCTACGTTTCTGAAGAAATCCCATGATGATGGGAAAACAAGAGAAAAA
GCAATCCACCAAGCCAACCTTCGACATCTCTGCCGTATCTGTGGGAATTCTTTTAAAACT
GATGGGCACAATAGGAGATATCCAGTCCACGGGCCTGTCGATGGTAAAACCCAAGTCCTT
TTACGGAAGAAGGAAAAGAGAGCCACTTCCTGGCCAGACCTTATTGCCAAGGTCTTCCGG
ATCGATGTGAAAGCAGATGTGGACTCCATCCACCCCACTGAGTTCTGCCATAACTGCTGG
AGCATCATGTACAGGAAGTTTAGCAGCGCCCCACGTGAGGTGTACTTCCCAAGGAATGCA
ACCATGGAGTGGCACCCCCACACACCCTCCTGTGACATTTGCCACACTGCCCACCAGGGA
CGCAAGAGGAAGAGTCATCAGCCAAACGTGCAGCTCAGCAAAAAACTCAAAACCGTGGTT
GACCGAGCGAGAAGAGCCCGTCGGCACAAGAGAAGAGCTCAGGCCAGGATTAGCACCAAA
GAAGTGATGAAGAAGATTTCCAGCTGCGGTAATATACATCTTAGTACCACCCTTCTTGCA
GTGGACTTCCCAGCACACTTTGTGAAATCCATCTCCTGCCAGATTTGTGAACACATTCTG
GCTGACCCTGTGGAGACCACCTGTAAGCACGTGTTTTGCAGGATCTGCATTCTCAGATGC
CTCAAAGTCATGGGCAGCTATTGTCCCTGTTGCCAGTATCCCTGCTTCCCTACTGACCTG
GAGAGTCCAGTGAAGTCCTTTCTGAGCATCTTGAATTCCCTGATGGTGAAATGTCCAGCC
AAAGAGTGCAATGAGGAGGTCAGCTTGGAAAAGTATAATCACCACGTCTCAAGCCACAAG
GAATCCAAAGAGACGTTTGTGCATATTAACAAAGGGGGTCGGCCCCGCCAGCATCTCCTC
TCCTTGACCCGGAGGGCTCAGAAGCACCGCCTGAGGGAGCTCAAGCTGCAAGTCAAGGCT
TTCGCTGACAAAGAAGAAGGTGGAGATGTGAAAGCTGTGTGTCTGACCTTGTTCCTGCTG
GCGCTGAGGGCGAGAAATGAGCACAGACAAGCGGATGAGCTGGAGGCCATCATGCAGGGG
CGGGGCTCTGGGCTGCAGCCAGCTGTTTGCTTGGCCATCCGTGTCAACACCTTCCTCAGC
TGCAGTCAGTACCACAAGATGTACAGGACTGTGAAAGCCATCACCGGGAGGCAGATTTTC
CAGCCTTTGCATGCGCTTCGGAATGCCGAGAAGGTCCTCCTGCCAGGCTACCACCCCTTT
GAGTGGCAGCCCCCTCTGAAGAACGTGTCCTCCAGCACTGACGTGGGCATTATTGATGGC
CTGTCTGGGCTGTCCTCCTCTGTGGACGATTACCCCGTGGACACCATTGCGAAGCGGTTC
CGCTACGATTCGGCTTTGGTGTCTGCTCTGATGGACATGGAAGAAGACATCCTGGAAGGC
ATGAGAGCCCAAGACCTTGATGACTACCTGAATGGCCCCTTTACCGTCGTGGTGAAGGAG
TCTTGCGACGGAATGGGAGATGTGAGCGAGAAGCACGGGAGCGGGCCCGCAGTTCCAGAA
AAGGCAGTTCGGTTTTCATTCACGGTCATGAAAATTACCATAGCACGTGGCTCAGAAAAT
GTGAAGGTGTTCGAAGAAGTCAAACCTAACTCTGAACTGTGTTGTAAGCCTCTGTGTCTC
ATGCTGGCAGATGAGTCTGACCATGAGACCCTGACGGCCATCCTGAGCCCTCTCATTGCT
GAGAGGGAGGCCATGAAGAGCAGCCAATTAATGCTTGAGATGGGAGGCATCCTTCGGACT
TTCAAGTTCATCTTCAGGGGCACCGGCTATGATGAGAAACTCGTCCGGGAAGTCGAAGGC
CTCGAGGCTTCTGGCTCAGTATACATTTGTACCCTTTGTGATGCCACCCGCTTGGAAGCC
TCTCAAAATCTTGTCTTCCACTCCATCACCAGAAGCCACTCTGAGAACCTGGAGCGCTAT
GAGGTCTGGCGTTCCAACCCGTACCACGAGTCTGTGGACGAACTGCGGGATCGGGTGAAG
GGGGTCTCATCGAAACCTTTCATCGAGACAGTCCCTTCCATAGATGCACTCCACTGCGAC
ATTGGCAATGCGGCCGAGTTCTACAAGATTTTCCAGCTAGAGATAGGGGAGGTGTATAAG
AATCCCAATGCCTCCAAAGAGGAAAGGAAAAGATGGCAGGCTACGTTGGACAAGCATCTC
AGGAAGAAGATGAACCTCAAGCCGATCATGAGGATGAATGGCAACTTTGCCAGGAAGCTC
ATGACCAAAGAGACGGTTGAAGCAGTGTGTGAATTAATTCCCTCTGAGGAGAGGCACGAG
GCTCTGAGAGAGCTGATGGACCTTTACCTGAAGATGAAGCCTGTATGGCGATCGTCGTGT
CCTGCGAAAGAGTGCCCAGAATCCCTCTGCCAGTATAGCTTCAATTCACAGCGTTTTGCT
GAGCTCCTCTCTACCAAGTTCAAGTATAGATACGAGGGCAAAATCACCAATTATTTTCAC
AAAACCCTGGCACACGTCCCTGAAATTATTGAGAGAGATGGCTCCATTGGGGCGTGGGCG
AGTGAGGGAAATGAGTCTGGCAACAAACTATTCAGGCGCTTCCGAAAAATGAATGCCAGG
CAGTCCAAATGCTATGAGATGGAAGATGTCTTAAAACACCACTGGCTCTATACCTCCAAA
TACCTGCAGAAGTTCATGAATGCTCATAACGCGTATAAAAACTCTGGGTTTACCTTGAGC
TCGCAGTCAGGCATAGGGGACCCGTTAGGCCTAGAGGACTGTCCAGAAACTCAAGATTCG
ATGGAATTCTAA
>Carnivora Urma _RAG1
ATGGCTGTCTCTTTGCCACCCACCCTGGGACTCACTCCTGCCCCAGATGAAATTCAGCAC
CCACATATTAAATTTTCAGAATGGAAATTTAAACTATTCAGGGTGCGATCTTTTGAAAAG
GCACCTGAAGCAGCTCAAGTAGAAAAGAAAGTTTCCTCTGAGGGGAAACCCTCTCTGGAG
CAATCTCCAGCAGTCCCAGACCAGGCTGATGGTCAGAAGCCAGCTCTGAGTCAACCAGCA
TTAAAAACTCACCCTAAGTTTCTGAAGAAATCCCATGATGATGGGAAAACAAGAGACAAA
GCAATCCACCAAGCCAACCTTCGACATCTCTGCCGTATCTGTGGGAATTCTTTTAAAACT
GATGGGCACAATAGGAGATATCCAGTCCACGGGCCTGTCGATGGTAAAACCCAAGTCCTT
TTACGGAAGAAGGAAAAGAGAGCCACTTCCTGGCCAGACCTTATTGCCAAGGTCTTCCGG
ATTGATGTGAAAGCAGATGTGGACTCCATCCACCCCACTGAGTTCTGCCATAAGTGCTGG
AGCATCATGTACAGGAAGTTTAGCAGCGCCCCACGTGAGGTTTACTTCCCAAGGAATGCA
ACCATGGAGTGGCACCCCCACACACCCTCCTGTGACATTTGCCACACTGCCCACCAGGGA
CGCAAGAGGAAGAGTCATCAGCCAAACGTGCAGCTCAGCAAAAAACTCAAAACCGTGGTT
GACCGAGCGAGAAGAGCCCGTCGGCACAAGAGAAGAGCTCAGGCCAGGATTAGCACCAAA
GAAGTGATGAAGAAGATTTCCAGCTGCGGTAATATACATCTTAGTACCACCCTTCTTGCA
GTGGACTTCCCAGCACACTTTGTGAAATCCATCTCCTGCCAGATTTGTGAACACATTCTG
GCTGACCCTGTGGAGACCACCTGTAAGCACGTGTTTTGCAGGATCTGCATTCTCAGATGC
CTCAAAGTCATGGGCAGCTATTGTCCCTGTTGCCAGTATCCCTGCTTCCCTACTGACCTG
GAGAGTCCAGTGAAGTCCTTTCTGAGCATCTTGAATTCCCTGATGGTGAAATGTCCAGCC
AAAGAGTGCAATGAGGAGGTCAGCTTGGAAAAGTATAATCACCACGTCTCGAGCCACAAG
GAATCCAAAGAGACTTTTGTGCATATTAACAAAGGGGGTCGGCCCCGCCAGCATCTCCTC
TCCTTGACCCGGAGGGCTCAGAAGCACCGCCTGAGGGAGCTCAAGCTGCAAGTCAAGGCT
TTCGCTGACAAAGAAGAAGGTGGAGATGTGAAAGCTGTGTGTCTGACCTTGTTCCTGCTG
GCGCTGAGGGCGAGGAATGAGCACAGACAAGCGGATGAGCTGGAGGCCATCATGCAGGGG
CGGGGCTCTGGGCTGCAGCCAGCTGTTTGCTTGGCCATCCGTGTCAACACCTTCCTCAGC
TGCAGTCAGTACCACAAGATGTACAGGACTGTGAAAGCCATCACCGGGAGGCAGATTTTC
CAGCCTTTGCATGCGCTTCGGAATGCCGAGAAGGTCCTCCTGCCAGGCTACCACCCCTTT
GAGTGGCAGCCCCCTCTGAAGAACGTGTCCTCCAGCACTGACGTGGGCATTATTGATGGC
CTGTCTGGGCTGTCCTCCTCTGTGGACGATTACCCCGTGGACACCATTGCGAAGCGGTTC
CGCTACGATTCGGCTTTGGTGTCTGCTCTGATGGACATGGAAGAAGACATCCTGGAAGGC
ATGAGAGCCCAAGACCTTGATGACTACCTGAATGGCCCCTTTACCGTCGTGGTGAAGGAG
TCTTGCGACGGAATGGGAGATGTGAGCGAGAAGCACGGGAGCGGGCCCGCAGTTCCAGAA
AAGGCAGTTCGGTTTTCGTTCACGGTCATGAAAATTACCATAGCACGTGGCTCAGAAAAT
GTGAAGGTGTTCGAAGAAGTCAAACCTAACTCTGAACTGTGTTGTAAGCCTCTGTGTCTC
ATGCTGGCAGATGAGTCTGACCACGAGACCCTGACGGCCATCCTGAGCCCTCTCATTGCT
GAGAGGGAGGCCATGAAGAGCAGCCAATTAATGCTTGAGATGGGAGGCATCCTTCGGACT
TTCAAGTTCATCTTCAGGGGCACCGGCTATGATGAGAAACTCGTCCGGGAAGTCGAAGGC
CTTGAGGCTTCTGGCTCAGTATACATTTGTACCCTTTGTGATGCCACCCGCTTGGAAGCC
TCTCAAAATCTTGTCTTCCACTCCATCACCAGAAGCCACTCTGAGAACCTGGAGCGCTAT
GAGGTCTGGCGTTCCAACCCGTACCACGAGTCTGTGGACGAACTGCGGGATCGGGTGAAG
GGGGTCTCATCGAAACCTTTCATCGAGACAGTCCCTTCCATAGATGCACTCCACTGCGAC
ATTGGCAATGCGGCCGAGTTCTACAAGATTTTCCAGCTAGAGATAGGGGAGGTGTATAAG
AATCCCAATGCCTCCAAAGAGGAAAGGAAAAGATGGCAGGCTACGTTGGACAAGCATCTC
AGGAAGAAGATGAACCTCAAGCCGATCATGAGGATGAATGGCAACTTTGCCAGGAAGCTC
ATGACCAAAGAGACGGTTGAAGCAGTGTGTGAATTAATTCCCTCTGAGGAGAGGCACGAG
GCTCTGAGAGAGCTGATGGACCTTTACCTGAAGATGAAGCCTGTATGGCGATCGTCGTGT
CCTGCGAAAGAGTGCCCAGAATCCCTCTGCCAGTATAGCTTCAATTCACAGCGTTTTGCT
GAGCTCCTCTCTACCAAGTTCAAGTATAGATACGAGGGCAAAATCACCAATTATTTTCAC
AAAACCCTGGCACACGTCCCTGAAATTATTGAGAGAGATGGCTCCATTGGGGCGTGGGCG
AGTGAGGGAAATGAGTCTGGCAACAAACTATTCAGGCGCTTCCGAAAAATGAATGCCAGG
CAGTCCAAATGCTATGAGATGGAGGATGTCTTAAAACACCACTGGCTCTATACCTCCAAA
TACCTGCAGAAGTTCATGAATGCTCATAACGGGTATAAAAACTCTGGATTTACCTTGAGC
TCGCAGTCAGGCATAGGGGACCCGTTAGGTCTAGAGGACTGTCCAGAAACTCAAGATTCG
ATGGAATTCTAA
>Carnivora Vula _RAG1
ATGGCTGTCTCTTTGCCACCCACCCTGGGACTCACTTCTGCCCCAGATGAGATCCAGCAC
CCACATATTAAATTTTCAGAATGGAAATTTAAACTGTTCAGGGTGCGGTCTCTTGAAAAG
GCACCTGAAGAAGCTCAAATAGAAAAGAAAGTTTCCTCCGAGGGGAAACCCTCTCTGGAG
CAATCTCCAGCAGTCCCGGACAAGGTTGATGGTCAGGACGCAGCCCTGAGTCCACCAGCA
TTGAAAGCTCACCCCAAGTTTCTGAAGGAACCCCACAATGATGGGAAAACAAGAGACAAA
GCGATCCACCAAGCCAACCTTCGACATCTCTGCCGTATCTGTGGGAATTCTTTGAAAACG
GACAGGCGTAATAGGAGGTATCCGGTCCACGGGCCCGTGGATGGCAAAACCCAAGTCCTT
CTACGGAAGAAGGAAAGGAGGGCCACATCCTGGCCAGACCTCATTGCCAAGGTTTTCCGG
ATCGATGTGAAAGCAGACGTTGACTCCGTCCACCCCACCGACTTCTGCCACAAGTGCTGG
AAGGTCATGTACAGGAGGTTTAGCAGCGCCCCACGCGGGGTTTGCTTCCCGAGGAAGGCG
GCCCCGGAGTGGCTCCCCCACGCGCCCTCCTGTGACCTCTGCCGCGCTGCCCGCCAGGGA
CTCAAGAGGAAGAGTCCTCAGCCAAGTGCACAGCTCAGCAAAAGGCTCAGAACCGTGCTT
GAGCGGGCGGGCAGGGCCCGTGGGCACCGGAGAAGAGCCCGGGCCAGGCTCTGCGACAGC
GGGGCAACTGGGAAGGCCTCCGACTGCGGGAACGTGCACCTTGGTACCGAGCTCCTGGCG
GTGGACTTCCCGGCCCACTTCGTGAAGTCCATCTCCTGCCGGATCTGTGAGCACATCCTG
GCGGACCCCGTGGAGACCACGTGCAAGCACGTGTTTTGCAGGGTCTGCATTCTCCGCCGC
CTCAAAGCCACGGGCAGCCACTGTCCCTGCTGCCGGTATCCCTGCTTCCCTACCGACCTG
GAGAGCCCGGGGAGGTCCTTTCTGAGCATCCTGAACTCCCTGATGGTGAAATGTCCGGCC
AAAGGGTGCGACGAGGAGGTCAGCTTGGAGAGGTACAACCAGCACGTGGCGGGCCACAAG
GACTCCGACCAGACTTTTGTGCACATCAACAAGGGGGGGCGGCCGCGCCAGCCCCTGCTG
TCGCTGACCCGGAGGGCTCAGAAGCACCGCCTGCGGGAGCTCAAGCTGCAGGTCAAGGCC
TTCGCCGACCGGGAGGAGGGGGGCGACGTGAAGTCCGTGTGCCTGGCCCTGTTCCTGCTG
GCGCTGCGGGCCAGGAACGAGCACCGGCAGGCCGACGAGCTGGAGGCCGTCCTGCAGGGC
CGCGGCCCCGGCCTGCAGCCGGCCGTCTGCCTGGCCATCCGCGTCAACACCTTCCTCAGC
TGCAGCCAGTACCACAAGATGTACCGGACCGTGAAGGCCATCACTGGGAGGCAGATTTTT
CAGCCGCTGCACGCCCTGCGGGCCGCCGAGAAGGCCCTCCTGCCCGGCCACCACGCCTTC
GAGTGGCAGCCGCCTCTGCAGAACGTGTCCTCCAACGCCCACGTTGGCATCATCGACGGC
CTGTCGGGCCTGTCCCCCTGCGTGGACGACTACCCCGTGGGCACCATCGCCAAGCGGTTC
CGCTACGATGCGGCCCTGGTGTCCGCTCTGATGGACATGCAGGAGGACCTCCTGGAAGGC
GTGAGGGCCCGGGGCCTGGACGACCACCTCGGGGGCCCGTTCACCGTGGTGGTCAAGGAG
TCCTGCGACGGCATGGGGGACGTGAGCGAGAAGCACGGCGGCGGCCCGGCCGTCCCCGAG
AAGGCCGTGCGGTTCTCGTTCACGGTCATGAGGATCACCGTGGCCCAGGGCTCGGAAAGC
GTGCAGGTGTTCGAGGAGGGCAAACCGAACTCGGAGCTGTGCTGCAAGCCGCTGTGTCTC
ATGCTGGCGGACGAGGCCGACCACGAGACCCTGACAGCCATCCTGAGCCCGCTGGTCGCG
GAGAGGGAGGCCATGAAGAGCAGCCGCCTCCTGCTGGAGATGGGGGGCACGCTGCGGACC
TTCAGGTTCATCTTCAGGGGCACCGGATACGACGAGAAGCTTGTCCGGGAGGTCGAAGGC
CTCGAGGCCTCGGGCTCGGTCTACATCTGCACCCTCTGCGACGCCACCCGCCTGGAAGCC
TCTCAGAACCTCGTCCTGCACTCCATCACCAGGAGCCACTCGGAGAACCTGGAGCGCTAT
GAGGTCTGGCGCTCCAACCCCTACCACGAGTCCGTGGACGAGCTGAGGGACCGGGTCAAG
GGCGTCTCCTCGAAGCCCTTCATTGAGACGGTGCCTTCCATCGATGCGCTCCACTGCGAC
ATCGGCAACGCGGCCGAGTTCTACAAGATCTTCCAGCTCGAGATAGGCCAGGCCTACAGC
AAGGCCGGTGCGTCCAAGGAGGAGCGGAGAAGGTGGCAGGCCACGCTGGACAAGCATCTC
CGCAAGAAGATGAACCTGAAGCCCATCATGAGGATGAACGGCAACTTCGCCAGGAAGCTC
ATGACCAAAGAGACGGTTGAAGCAGTCTGTGAACTAATCCCCTCTGAGGAGAGGCACGAA
GCCCTGAGGGAGCTCATGGACCTTTACCTGAAGATGAAGCCCGTATGGCGATCTTCGTGT
CCTGCAAAAGAGTGCCCAGAATCCCTGTGCCAGTACAGCTTCAACTCCCAGCGTTTCGCC
GAGCTCCTGTCTACCAAGTTCAAGTATAGATATGAGGGCAAAATCACCAATTACTTCCAC
AAAACCCTGGCCCACGTCCCCGAAATTATCGAGAGAGATGGTTCCATCGGGGCCTGGGCC
AGCGAGGGCAACGAGTCTGGCAACAAACTGTTCAGGCGCTTCCGGAAAATGAACGCCAGG
CAGTCCAAGTGCTACGAGATGGAAGACGTCCTGAAACACCACTGGCTGTACACCTCCAAA
TACCTGCAGAGGTTTATGAATGCTCACAATGCGTATAAAAAGTCCGGCCCTCCCTTCGAC
TCACAGGCAGGCTTAGGCGATCCATTAGGCCTAGAGGACTCTCTGGAAACTCAAGATTCG
ATGGAATTTTAA
>Carnivora Vuvu _RAG1
ATGGCTGTCTCTTTGCCACCCACCCTGGGACTCACTTCTGCCCCAGATGAGATCCAGCAC
CCACATATTAAATTTTCAGAATGGAAATTTAAACTGTTCAGGGTGCGGTCTCTTGAAAAG
GCACCTGAAGAAGCTCAAATAGAAAAGAAAGTTTCCTCCGAGGGGAAACCCTCTCTGGAG
CAATCTCCAGCAGTCCCGGACAAGGCTGATGGTCAGGAGGCAGCCCTGAGTCCACCAGCA
TTGAAAGCTCACCCCAAGTTTCTGAAGGAACCCCACAATGATGGGAAGACAAGAGACAAA
GCGATCCACCAAGCCAACCTTCGACATCTCTGCCGTATCTGTGGGAATTCTTTGAAAACG
GACAGGCGTAATAGGAGGTATCCGGTCCACGGGCCCGTGGATGGCAAAACCCAAGTCCTT
CTACGGAAGAAGGAAAGGAGGGCCACATCCTGGCCAGACCTCATTGCCAAGGTTTTCCGG
ATCGATGTGAAAGCAGATGTTGACTCCGTCCACCCCACCGACTTCTGCCACAAGTGCTGG
AAGGTCATGTACAGGAGGTTTAGCAGCGCCCCACGCGGGGTTTGCTTCCCGAGGAAGGCG
GCCCCGGAGTGGCTCCCCCACGCGCCCTCCTGTGACCTCTGCCGCGCTGCCCGCCAGGGA
CTCAAGAGGAAGAGTCCCCAGCCAAGTGCACAGCTGAGCAAAAGGCTCAGAACTGTGCTT
GAGCGGGCGGGCAGGGCCCGTGGGCACCGGAGAAGAGCCCGGGCCAGGCTCCGCGACAGC
GGGGCAACTGGGAAGGCCTCCGACTGCGGGAACGTGCACCTTGGTACCGAGCTCCTGGCG
GTGGACTTCCCGGCCCACTTCGTGAAGTCCATCTCCTGCCGGATCTGTGAGCACATCCTG
GCGGACCCCGTGGAGACCACGTGCAAGCACGTGTTTTGCAGGGTCTGCATTCTCCGCCGC
CTCAAAGCCACGGGCAGCCACTGTCCCTGCTGCCGGTATCCCTGCTTCCCTACCGACCTA
GAGAGCCCGGGGAGGTCCTTTCTGAGCATCCTGAACTCCCTGATGGTGAAATGTCCGGCC
AAAGGGTGCGACGAGGAGGTCAGCTTGGAGAGGTACAACCAGCACGTGGCGGGCCACAAG
GACTCCGACCAGACTTTTGTGCACATCAACAAGGGGGGGCGGCCACGCCAGCCCCTGCTG
TCACTGACCCGGAGGGCTCAGAAGCACCGCCTGCGGGAGCTCAAGCTGCAGGTCAAGGCC
TTCGCCGACCGGGAGGAGGGGGGCGACGTGAAGTCCGTGTGCCTGGCCCTGTTCCTGCTG
GCGCTGCGGGCCAGGAACGAGCACCGGCAGGCCGACGAGCTGGAGGCCGTCCTGCAGGGC
CGCGGCCCCGGCCTGCAGCCGGCCGTCTGCCTGGCCATCCGCGTCAACACCTTCCTCAGC
TGCAGCCAGTACCACAAGATGTACCGGACCGTGAAGGCCATCACCGGGAGGCAGATCTTT
CAGCCGCTGCATGCCCTGCGGGCCGCCGAGAAGGCCCTCCTGCCCGGCCACCACGCCTTC
GAGTGGCAGCCGCCTCTGCAGAACGTGTCCTCCAACGCCCACGTTGGCATCATCGACGGC
CTGTCGGGCCTGTCCCCCTGCGTGGACGACTACCCCGTGGGCACCATCGCCAAGCGGTTC
CGCTACGATGCGGCCCTGGTGTCCGCTCTGATGGACATGCAGGAGGACCTCCTGGAAGGC
GTGAGGGCCCGGGGCCTGGACGACCACCTCGGGGGCCCGTTCACCGTGGTGGTCAAGGAG
TCCTGCGACGGCATGGGGGACGTGAGCGAGAAGCACGGCGGCGGCCCGGCCGTCCCCGAG
AAGGCCGTGCGGTTCTCGTTCACGGTCATGAGGATCACCGTGGCCCAGGGCTCCGAAAGC
GTGCAGGTGTTCGAGGAGGGCAAACCGAACTCGGAGCTGTGCTGCAAGCCGCTGTGTCTC
ATGCTGGCGGACGAGGCCGACCACGAGACCCTGACGGCCATCCTGAGCCCGCTGGTCGCG
GAGAGGGAGGCCATGAAGAGCAGCCGCCTCCTGCTGGAGATGGGGGGCGTGCTGCGGACC
TTCAGGTTCATCTTCAGGGGCACCGGATACGACGAGAAGCTTGTCCGGGAGGTCGAAGGC
CTCGAGGCCTCGGGCTCGGTCTACATCTGCACCCTCTGCGACGCCACCCGCCTGGAAGCC
TCTCAGAACCTCGTCCTGCACTCCATCACCAGGAGCCACTCGGAGAACCTGGAGCGCTAT
GAGGTCTGGCGCTCCAACCCCTACCACGAGTCCGTGGACGAGCTGAGGGACCGGGTCAAG
GGCGTCTCCTCGAAGCCCTTCATTGAGACGGTGCCTTCCATCGATGCGCTCCACTGCGAC
ATCGGCAACGCGGCCGAGTTCTACAAGATCTTCCAGCTCGAGATAGGCCAGGCCTACAGC
AAGGCCGGTGCGTCCAAGGAGGAGCGGAGAAGGTGGCAGGCCACGCTGGACAAGCATCTC
CGCAAGAAGATGAACCTGAAGCCCATCATGAGGATGAACGGCAACTTCGCCAGGAAGCTC
ATGACCAAAGAGACGGTTGAAGCAGTCTGTGAACTAATCCCCTCTGAGGAGAGGCACGAA
GCCCTGAGGGAGCTCATGGACCTTTACCTGAAGATGAAGCCCGTATGGCGATCTTCGTGT
CCCGCAAAAGAGTGCCCAGAATCCCTGTGCCAGTACAGCTTCAACTCCCAGCGTTTCGCC
GAGCTCCTGTCTACCAAGTTCAAGTATAGATATGAGGGCAAAATCACCAATTACTTCCAC
AAAACCCTGGCCCACGTCCCCGAAATTATCGAGAGAGATGGTTCCATCGGGGCCTGGGCC
AGCGAGGGCAACGAGTCTGGCAACAAACTGTTCAGGCGCTTCCGGAAAATGAACGCCAGG
CAGTCCAAGTGCTACGAGATGGAAGACGTCCTGAAACACCACTGGCTGTACACCTCCAAA
TACCTGCAGAGGTTTATGAATGCTCACAATGCGTATAAAAAGTCCGGCCCTCCCTTCGAC
TCACAGGCAGGCTTAGGTGATCCATTAGGCCTAGAGGACTCTTTGGAAACTCAAGATTCG
ATGGAATTTTAA
>Carnivora Zaca _RAG1
ATGGCTGTCTCTTTGCCACCCACCCTGGGACTCACTTCTGCCCCAGATGAAATTCAGCAC
CCACATATTAAATTTTCAGAATGGAAATTTAAACTGTTCAGGGTACGATCTTTTGAAAAG
GCACCCGAAGAAGCTCAAGTAGAAAAGAAAGTTTCCTCTGAGGGGAAACCCTCTCTGGAG
CAATCTCCAGCTGTCCTGGACAAGGCTGATGGTCAGAAGCCGGCTCTGAGTCAACCAGCA
TTAAATGCTCACCCTAAGTTTCTGAAGAAATCCCATGATGATGGGAAAGCAAGAGACAAA
GCAATCCACCAAGCCAACCTTCGACATCTCTGCCGTATCTGTGGGAATTCTTTTAAAACT
GACGGGCACAATAGGAGATATCCAGTCCACGGGCCTGTGGATGGTAAAACCCAAGTCCTT
TTACGAAAGAAGGAAAAGAGAGCCACTTCCTGGCCAGACCTCATTGCCAAGGTCTTCCGG
ATCGATGTGAAAGCAGATGTTGACTCAGTCCACCCCACTGAGTTCTGCCATAACTGCTGG
CGCATCCTGTACAGGAAGTTTAGCGGTGCCCCATGTGAGGTTTACTTCCCAAGGAATGCA
ACCATGGAGTGGCACCCCCACACACCATCCTGTGACATCTGCCACACTGCCCGCCAGGGA
CTCAAGAGGAAGAGTCGTCAGCCAAACGGGCAGCTCAGCAAAAAACTCAAAACTGTGGTT
GACCGAGCGAGAAGAGCCCATTGGCACAAGAGAAGAGCTCCGGCAAGGATTAGCAGCGAG
GAAGTGATGCAGAAGATTTCCAACTGCAGTAATATACATCTTAGTACCAAGCTTCTTGCA
GTGGACTTCCCAGCACATTTTGTGAAATCCATCTCCTGCCAGATTTGCAAACACATTCTG
GCTGACCCTGTGGAGACCACCTGTAAGCATGTATTTTGCAGGATCTGCATTCTCAGATGC
CTCAAAGTCATAGGCAGCAACTGTCCCTGTTGCCAATATCCCTGCTTCCCTACCAACCTG
GAGAGTCCAGTGAAGTCCTTTCTGAGCATCTTGAATTCCCTGATGGTGAAATGTCCAGCC
AAGGAGTGCAACGAGGAGGTAAGCCTAGAAAAATATAATCACCACGTCTCAAGCCACAAG
GAATCCAAAGAGACTTTTGTGCATATTAACAAAGGGGGTCGGCCCCGTCAGCATCTCCTG
TCCTTGACCCGAAGGGCTCAGAAGCACCGCCTGAGGGAGCTCAAGCTGCAAGTCAAGGCT
TTTGCCGACAGAGAAGAAGGTGGAGATGTGAAATCCGTGTGTCTGACCTTGTTCCTGCTG
GCGCTGAGGGCAAGGAATGAGCACAGACAAGCGGACGAGCTGGAGGCCATCATGCAGGGA
CGGGGCTCTGGCCTGCAGCCAGCTGTGTGCTTGGCCATCCGTGTCAACACCTTCCTCAGC
TGCAGTCAGTACCACAAGATGTACAGGACTGTGAAAGCCATCACCGGGAGGCAGATTTTT
CAGCCTTTGCATGCCCTTCGGAATGCTGAGAAGGTCCTCCTGCCAGGCTACCACCCCTTT
GAGTGGCAGCCCCCTCTGAAGAACGTGTCCTCCAGCACCGACGTGGGCATTATTGATGGC
CTGTCCGGCCTGTCCTCCTCGGTGGATGACTACACTGTGGATACCATTGCGAAGCGCTTC
CGCTACGATTCGGCTTTGGTATCTGCTCTGATGGACATGGAAGAAGACATCTTGGAAGGC
GTGAGAGCCCAAGACCTTGATGACTACCTGAATGGCCCCTTCACCGTCGTGGTGAAGGAG
TCTTGTGACGGAATGGGAGATGTGAGCGAGAAGCACGGGAGCGGGCCAGCCGTTCCAGAA
AAGGCAGTTCGGTTTTCGTTCACGGTCATGAAAATTACTATAGCCCATGGCTCAGAAAAT
GTGAAGGTGTTTGAAGAAGTCAAACCCAACTCTGAACTGTGTTGTAAGCCCCTGTGTCTC
ATGCTGGCAGATGAGTCTGACCACGAGACCCTGACGGCCATCCTGAGTCCTCTCATTGCC
GAGAGGGAGGCCATGAAGAGCAGCCAATTAATGCTTGAGATGGGAGGCATCCTTCGGACT
TTCAAGTTCATCTTCAGGGGCACCGGATATGATGAGAAACTCATCCGGGAAGTCGAAGGC
CTCGAGGCTTCTGGCTCAGTCTACATTTGTACCCTTTGTGACACCACCCGCCTAGAAGCC
TCTCAAAATCTTGTCTTCCACTCCATCACCAGAAGCCACTCTGAGAACCTGGAGCGCTAT
GAGGTCTGGCGTTCCAACCCATACCACGAGTCAGTGGAAGAACTGCGGGATCGGGTGAAA
GGGGTCTCATCGAAACCTTTCATCGAGACTGTCCCTTCCATAGATGCACTCCACTGTGAC
ATTGGCAATGCAGCTGAGTTCTACAAGATTTTCCAGCTAGAGATAGGGGAGGTGTATAGG
AATCCCAATGCTTCCAAAGAGGAAAGGAAAAGATGGCAGGCTACATTGGACAAGCATCTC
CGGAAGAAGATGAACCTGAAACCCATCATGAGGATGAATGGCAACTTTGCCAGGAAGCTC
ATGACCAAAGAGACAGTTGAAGCAGTTTGTGAATTAATTCCCTCTGAGGAGAGGCATGAA
GCTCTGAGGGAGCTGATGGACCTTTACCTGAAGATGAAGCCTGTATGGCGATCAACGTGT
CCCGCAAAAGAGTGCCCAGAATCCCTCTGCCAGTATAGCTTCAATTCACAGCGTTTTGCT
GAGCTCCTTTCTACCAAGTTCAAGTATAGATATGAGGGCAAAATCACCAATTATTTTCAC
AAAACCCTGGCACACGTCCCTGAAATTATTGAGAGAGATGGCTCCATTGGGGCATGGGCA
AGCGAGGGAAATGAGTCTGGCAACAAACTGTTCAGGCGCTTCCGAAAAATGAATGCCAGA
CAGTCCAAATGCTATGAGATGGAAGATGTCTTGAAACACCACTGGCTGTATACCTCCAAA
TACCTGCAGAAGTTTATGAATGCTCATAATGCGTATAAAAACTCTGGGTTTACCTTAAGC
TCGCAGTCAGGCGTAGGGGACCCATTAGGCCCGGAGGACTCTCTGGAAACTCAAGATTCA
ATGGAATTTTAA
>Cetartiodactyla Bamu _RAG1
ATGGCTGTCTCTTTGCCACCCACCCTGGGACTCAGTTCCGCCCCAGACGAAATCCAGCAC
CCACATATTAAATTTTCAGAATGGAAATTTAAGCTATTCAGGGTGAGATCCTTTGAAAAG
GCGCCTGAAAATGCTCAAGCGGAAAAGCAAGATTCCTCCAAGGGGAAATCCTCTCTAGAG
CAGTCTCCAGCAGTCCTGGACAAGGCTGGTGGTCAGAAACCAGCTCTGACTCAACCGGCA
TTGAAGCCCCACCCAAAGTTTCTGAAGAAATCCCATGATGACAGGAAAGCAAGAGACAAA
GCCATGCACCAAGCCAACCTGCGACATCTCTGCCGCATCTGCGGGAATCCTTTCAAAGCT
GATGGGCACAATAGGAGATACCCAGTCCACGGGCCTGTGGATGGTAAAACCCAAGTCCTT
TTACGAAAGAAGGAAAAGAGGGCCACGTCCTGGCCAGACCTCATTGCCAAGGTTTTCCGG
ATCGATGTGAAGGCCGATGTGGACTCGATTCATCCCACTGAGTTCTGCCATAACTGCTGG
AGCTTCATGCACAGGAAGTTTAGCAGTGCCCCGTGTGAGGCTTACTCCCCAAGGAATGCA
ACCATGGAGTGGTCCTCCCACACAACATCCTGTGACATCTGCCACACTGCCCGTCAGGGA
CTCAAGAGGAAGGGTCATCAGCCAAGCACGCAGCTCAGCAAAAAACTCAGAACTGTGATT
GACCGAGCTCGAGAAGTCCGTCGGCGCAAGAGGAGAGCTCAGGCCAGGATCAGCAACAAG
GAACTGATGAAGAAGATCGCCAACTGCAGTAAGATACATCTCAGTACCCAGCTCCTGGCA
GTGGACTTCCCGGCGCACTTTGTGAAATCTATCTCCTGCCAGATTTGTGAACACATTCTG
GCAGACCCTGTAGAGACCAGCTGTAAGCATGTATTTTGCAGGATCTGCATTCTCAGATGC
CTCAAAGTCATGGGAAGCTATTGTCCTTCTTGCCGGTACCCCTGCTTCCCTACTGACCTG
GAGAGTCCAGTGAAGTCTTTTCTGAGCATCTTGAATACCCTGATGGTGAAATGTCCAGCC
AAAGAGTGCAATGAGGAGGTCAGCTTGGAAAAATATAATCACCATGTCTCAATCCACAAG
GAATCGAAAGAGACTTTCGTGCATATCAATAAAGGGGGCCGGCCCCGCCAGCATCTCCTG
TCCCTGACCCGGAGGGCTCAGAAGCACCGTCTGAGGGAGCTCAAGCTGCAAGTCAAGGCT
TTCGCTGACAAAGAAGAAGGTGGAGATGTGAAGTCAGTGTGCCTGACCTTGTTCCTGCTG
GCTCTGAGGGCAAGGAATGAGCACAGACAAGCCGACGAGCTGGAGGCCATCATGCAGGGA
CGGGGCTCCGGCCTGCAGCCGGCTGTTTGCTTGGCCATCCGTGTCAACACCTTCCTCAGC
TGCAGCCAGTACCACAAGATGTACAGGACTGTGAAGGCCATCACGGGGAGGCAGATTTTC
CAGCCTTTGCATGCCCTTCGGACTGCTGAGAAGGCCCTTCTGCCGGGCTACCACCCCTTT
GAGTGGCAGCCACCTCTGAAGAACGTGTCTTCCAGCACTGACGTGGGCATTATTGATGGG
TTGTCCGGACTGTCCTCCTCTGTGGACGATTACCCGGTGGACACCATTGCCAAGCGCTTC
CGCTATGATTCAGCTTTGGTGTCTGCTCTGATGGACATGGAAGAAGACATCCTCGCGGGC
ATGAGAGACCAAGACCTTGACGACTACCTGAATGGCCCCTTCACTGTAGTGGTGAAGGAG
TCTTGTGATGGGATGGGAGACGTGGGCGAGAAGCACGGCAGTGGGCCAGCAGTTCCGGAA
AAGGCAGTTCGGTTTTCCTTCACGATCATGAAAATCACCATCGCTCACGGGTCACAGAAT
GTGAAGGTGTTTGAGGAAGCCAAGCCTAACTCTGAACTGTGTTGCAAGCCCTTGTGCCTC
ATGCTGGCAGATGAGTCTGACCATGAGACCCTGACGGCCATCCTGAGCCCTCTCATTGCC
GAGAGGGAGGCCATGAAGAGCAGCAAATTAATGCTTGAGATGGGAGGCATCCTCCGGACT
TTCAAGTTCATCTTTAGGGGCACCGGGTATGATGAGAAACTTGTCCGGGAAGTGGAAGGC
CTCGAGGCTTCGGGCTCAGTCTACATTTGTACCCTTTGTGATGCCACCCGCCTGGAAGCC
TCTCAAAATCTTGTCTTCCACTCCATCACCAGAAGCCACGTTGATAATCTGGAGCGCTAT
GAGGTCTGGCGTTCTAACCCATACCATGAGACGGTGGAGGAACTGCGGGACCGGGTGAAG
GGGGTCTCGGCCAAACCCTTCATTGAGACGGTCCCTTCCATAGATGCACTCCACTGCGAC
ATCGGCAACGCAGCTGAGTTCTACAAGATTTTCCAGCTGGAGATAGGGGAGGTGTATAAG
AACCCCAGTGCCTCCAAAGAGGAGAGGAAAAGATGGCAGGCTGCCTTGGACAAGCACCTC
CGGAAGAAGATGAATCTGAAACCAATCATGAGGATGAATGGCAACTTTGCCAGGAAGCTC
ATGACCAAAGAGACGGTTGAAGCAGTTTGTGAATTAATTCCCTCCGAGGAGAGGCACGAA
GCTCTGAGGGAACTAATGGACCTTTATTTGAAGATGAAACCCGTCTGGCGATCATCATGC
CCTGCTAAGGAGTGTCCAGAATCCCTCTGCCAGTATAGTTTCAATTCACAGCGTTTTGCT
GAGCTCCTCTCCACCAAGTTCAAGTATAGATACGAGGGCAAAATCACCAATTATTTTCAC
AAAACCCTGGCTCACGTCCCTGAAATTATTGAGAGGGATGGCTCCATTGGGGCTTGGGCA
AGCGAAGGAAATGAGTCTGGCAACAAACTGTTCAGGCGCTTCCGGAAAATGAATGCCAGG
CAGTCCAAGTACTACGAAATGGAAGATGTCTTGAAACATCACTGGTTGTATACCTCCAAA
TACCTGCAGAAGTTTATGAATGCTCATAATGCATTGAAAACTTCAGGGTTTACCATAAAC
TCACAGGGAAGCTTAGGGGACTCCTTAAACCTAGAGGACTCTCCAGAACTTCAAGATTCA
ATGGAATTTTAA
>Cetartiodactyla Glme _RAG1
ATGGCTGTCTCTTTGCCACCCACCCTGGGACTCAGTTCCGCCCCAGACGAACTCCAGCAC
CCACATATTAAATTTTCAGATTGGAAATTTAAGCTATTCAGGGTGAGATCCTTTGAAAAG
GCACCTGAAAATGCTCAAGGGGAAAAGCAAGATTCCTCCGAAGGGAAACCCTCTCTAGAG
CAATCTCCAGCAGTCCTGGACACACCTGGTGGTCAGAAATCAGCTCTGACTCAACTGGCA
TTGAAGCCCCACCCAAAGTTTCTGAAGAAATCCCATGATGACAGGAAAGCAAGAGACAAA
GCCATGCACCAAGCCAACCTGCGACATCTCTGCCGCATCTGCGGGAATCCTTTCAAAGCC
GATGGGCACAATAGGAGATACCCAGTCCATGGGCCTGTGGATGGTAAAACCCAAGTCCTT
TTACGAAAGAAGGAAAAGAGGGCCACGTCCTGGCCAGACCTCATTGCCAGGGTTTTCCGG
ATCGATGTGAAGGCCGATGTGGACTCGATCCATCCCACTGAGTTCTGCCATAACTGCTGG
AGCTTCATGTACAGGAGGTTTAGCAGTGCCCCGTGTGAGGCTTACTCCCCAAGGAATGCA
ACCATGGAGTGGTCCTCCCACACAACACCCTGCGACATCTGCCACGTTGCCCGTCAGGGA
CTCAAGAGGAAGGGTCATCAGCCAAGCGCGCAGCTCAGCAAAAAACTCAGAACTGTGATT
GCCCGAGCTCGAGAAGTCCGTCGGCGCAAGAGGAGAGCCCAGGCCGGGATCAGCAGCAAG
GAACTGAAGAAGAAAATCGCCAGCTGCAGTAAGATACATCTCAGTACCCAGCTCCTGGCA
CTGGACTTCCCGGCGCACTTTGTGAAATCTGTCTCCTGCCAGCTTTGTGAACACATTCTG
GCGGACCCTGTAGAGACCAGTTGTAAGCATGTATTTTGCAGGATCTGCATTCTCAGATGC
TTCAAAGTCATGGGAAATTATTGTCCTTCTTGCCGGTACCCCTGCTTCCCTACTGACCTG
GAGAGTCCAGTGAAGTCTTTTCTGAGCATCTTGAATTCCCTGATGGTGAAATGTCCAGCC
AAAGAGTGTAATGAGGAGGTCAGCTTGGAAAAATATAATCACCATGTCTCAAGCCACAAG
GAATCGAAAGAGACTTTCGTGCATATTAATAAAGGGGGCCGGCCCCGCCAGCATCTCCTG
TCCCTGACCCGGAGGGCTCAGAAGCACCGTCTGAGGGAGCTCAAGCTGCAAGTCAAGGCT
TTCGCTGACAAAGAAGAAGGTGGAGATGTGAAGGCGGTGTGCCTGACCTTGTTCCTGCTG
GCTCTGAGGGCAAGGAATGAGCACAGACAAGCCGACGAGCTGGAGGCCATCATGCAGGGA
CGGGGCTCCGGCCTGCAGCCGGCTGTTTGCTTGGCCATCCGTGTCAACACCTTCCTCAGC
TGCAGCCAGTACCACAAGATGTACAGGACTGTGAAGGCCATCACAGGCAGGCAGATCTTC
CAGCCTTTGCACGCCCTTCGGAGTGCTGAGAAGGCCCTTCTGCCAGGCCACCACCCCTTC
GAGTGGCAGCCACCTCTGAAGAACGTGTCTTCCAGCACTGACGTGGGCATTATTGATGGA
CTGTCTGGACTGTCCTCCTCTGTGGATGACTACCCGGTGGACACCATCGCCAAGCGCTTC
CGCTATGATTCAGCTTTGGTGTCTGCTCTGATGGACATGGAAGAAGACATCCTGGCGGGC
ATGAGAGACCAAGACCTCGAGGACTACCTGAATGGCCCCTTCACCGTAGTGGTGAAGGAG
TCTTGTGATGGGATGGGAGACGTGGGTGAGAAGCACGGCAGTGGGCCAGCAGTTCCGGAA
AAGGCAGTTCGGTTTTCCTTCACGATCATGAAAATCACCATCGCTCACGGGTCACAGAAT
GTGAAGGTGTTTGAGGAAGTCAAGCCTAACTCTGAACTGTGTTGCAAGCCCTTGTGCCTC
ATGCTGGCAGATGAGTCTGACCACGAGACCCTGACGGCCATCCTGAGCCCTCTCATTGCC
GAGAGGGAGGCCATGAAGAGCAGCAAATTAATGCTTGAGATGGGAGGCATCCTCCGGACT
TTCAAGTTCATCTTTAGGGGCACCGGGTATGATGAGAAACTTGTCCGGGAAGTGGAAGGA
CTCGAGGCTTCGGGCTCAGTCTACATTTGTACGCTTTGTGATGCCACCCGCCTGGAAGCC
TCTCAAAATCTTGTCTTCCACTCCATCACCAGAAGCCACGTTGATAATCTGGAACGCTAT
GAGGTCTGGCGTTCCAACCCATACCATGAGACGGTGGAGGAACTGCGGGACCGGGTGAAG
GGGGTCTCGGCCAAACCCTTCATTGAGACGGTCCCTTCCATAGATGCACTCCACTGCGAC
ATCGGCAACGCAGCTGAGTTCTACAAGATTTTCCAGCTGGAGATAGGGGAGGTGTATAAG
AACCCCAGTGCCTCCAAAGAGGAGAGGAAAAGATGGCAGGCTGCCTTGGACAAGCACCTC
CGGAAGAAGATGAATCTGAAACCAATCATGAGGATGAATGGCAACTTTGCCAGGAAGCTC
ATGACCAAAGAGACGGTTGAAGCAGTTTGTGAATTAATTCCCTCCGAGGAGAGGCACGAA
GCTCTGAGGGAACTAATGGACCTTTATTTGAAGATGAAACCCGTCTGGCGATCATCATGC
CCTGCTAAGGAGTGCCCAGAATCCCTCTGCCAGTATAGCTTCAATTCACAGCGTTTTGCT
GAGCTCCTCTCCACCAAGTTCAAGTATAGATACGAGGGCAAAATCACCAATTATTTTCAC
AAAACCCTGGCTCACGTCCCTGAAATTATTGAGAGGGATGGCTCCATTGGGGCCTGGGCA
AGTGAGGGAAATGAGTCTGGCAACAAACTGTTTAGGCGCTTCCGGAAAATGAATGCCAGG
CAGTCCAAGTACTACGAAATGGAAGATGTCTTGAAACATCACTGGTTGTATACCTCCAAA
TACCTGCAGAAGTTTATGAATGCTCATAATGCATTGAAAACTTCAGGGTTTACCATAAAC
TCCCAGGGAAGCTTAGGGGACTCATTAGACCTAGAGGACTCTCCAGAATCTCAAAATTCA
ATGGAATTTTAA
>Chiroptera Eihe _RAG1
ATGGCTGTCTCTTTGCCCCCTGTGCTGGCACTCAATTCTGTCCCAGATGAAATACAACAC
CCGCATATTAAATTTTCAGAATGGAAATTTAAACTGTTCAGGGTGAGATCCTTTGAGAAG
TCACCCGAAGAAGCTCGAGTGGAAAAGAAAGACTCCCTTGAGGGAAAACCGTCTCTAGAG
CAATCTCCTGCAGTCCTGGATGATGCTCGTGGTCAGAAGCCAGCTTCAGCTCAACCAGCA
TTAAAGCCGCATCCTAAGTTTTTGAAGAAGTTCCACGATGATGGGAAAGCAAGAGACAAA
GCAATCCACCAAGCCAACCTTCGACATCTCTGCCGCATCTGTGGGAATTCTTTTAAAACC
GATGGGCACAGTAGGAGATATCCAGTCCATGGGCCTGTGGATGGTAAAACCCAAGCCCTT
TTACGAAAGAAGGAAAAGAGAGCCACTTCCTGGCCAGACCTCATTGCTAAGGTTTTCCGG
ATTGATGTGAAGGCAGATGTTGACTCGATCCACCCCACTGAGTTCTGTCATATCTGCTGG
AGCATCATGCACAGGAAGTTTAGCAGCGCCCCACATGAGGTTTACTTCCCGAGGAATGCA
ACCATGGAGTGGCACCCCCACACACCTTCCTGTGACATCTGCCACACTGCCTGTCGGGCA
CTCAAGAGGAAGAGTCGTGAGCCAAATGTGCAGCTCAGCAAAAAACTCAAAACAGTGGTT
GACCGAGCAAGACAAGCCCGTCAGCGCAAGAAAAGGGCTCAGGCAAAGATCAGTAGCAAG
GAAGTGATGAAGCAGATTGCCAACTGCAGTAAGATACATCTTAGCACCAAGCTCCTTGCG
GTGGACTTCCCGGCACAGTTTGTGAAATCTATCTCCTGCCAGATTTGTGAACACATTCTG
GCCGACCCTGTGGAGACCACCTGTAAGCATGTATTTTGCAGGATCTGCATTCTCAGATGC
CTCAAAGTCATGGGCAGCTATTGTCCCTCATGCCGATATCCATGCTTCCCAACTGACCTA
GAGAGTCCAGTGAAGTCCTTTCTGAGCATCTTAAATTCCCTGATGGTGAAATGTCCAGCA
CAAGAGTGTAATGAGGAGGTCAGCTTGGAAAAATACAATCACCATGTCTCAAGCCACAAG
GACTCAAAAGAGACTTTTGTGCATATTAATAAAGGAGGCCGGCCCCGCCAGCATCTTTTG
TCACTGACCCGGAGGGCTCAGAAGCACCGTCTGAGAGAGCTCAAGCTGCAAGTTAAGGCC
TTTGCTGACAAAGAAGAAGGTGGAGATGTCAAGTCTGTGTGCCTGACCTTGTTCCTGCTG
GCACTGAGGGCGAGAAACGAGCACAGACAAGCCGATGAGCTGGAGGCCATCATGCAGGGG
CGGGGCTCTGGCTTGCAGCCAGCTGTGTGCTTGGCCATTCGTGTCAACACCTTCCTCAGC
TGCAGTCAGTACCACAAGATGTACAGGACTGTGAAAGCCATCACGGGGAGGCAGATTTTT
CAGCCTTTGCATGCCCTTCGGAATGCTGAGAAGGTCCTTCTGCCGGGCTACCACCCCTTT
GAGTGGCAGCCACCTCTGAAGAATGTCTCTTCTAGCACTGACGTGGGCATTATTGATGGA
CTGTCTGGGCTGTCCTCCTCTGTGGACGATTACCCAGTGGACACGATTGCAAAGCGGTTT
CGCTATGATTCGGCTTTGGTGTCTGCTTTAATGGACATGGAAGAAGACATCATGGAAGGA
ATGAGAGCCCAAGACCTCGATGACTACCTGAATGGCCCCTTCACCGTAGTGGTGAAGGAG
TCTTGTGATGGGATGGGAGATGTGAGTGAGAAGCACGGGAGTGGGCCAGCAGTTCCGGAA
AAGGCAGTTCGATTTTCGTTCACAGTCATGAAAATCACTATAGCACATGGCTCACAGAAT
GTGAAGGTGTTTGAGGAAGCCAAACCCAACTCTGAACTGTGTTGCAAGCCCTTGTGCCTT
ATGCTGGCAGATGAGTCCGACCACGAGACACTGACAGCCATCCTGAGCCCTCTCATTGCC
GAGAGGGAGGCCATGAAGAGCAGTGAATTAATGCTTGAGATGGGAGGCATCCTCCGGACT
TTCAAGTTCATCTTTAGGGGCACCGGATATGATGAGAAACTTGTCCGGGAGGTGGAAGGC
CTCGAGGCTTCTGGCTCAGTCTACATTTGTACGCTTTGCGATGCCACTCGCCTAGAAGCC
TCTCAGAATCTTGTCTTTCACTCCATAACCAGGAGCCATTCGGAGAACTTGGAGCGCTAT
GAGGTTTGGCGCTCCAACCCATACCATGAGACTGTGGAAGAACTGCGGGACCGGGTCAAA
GGGGTCTCGGCCAAGCCCTTCATTGAGACAGTCCCTTCCATAGATGCGCTCCACTGTGAC
ATTGGCAATGCAGCTGAGTTCTACAAGATTTTCCAGCTAGAGATAGGGGAGGTGTATAAG
AATTCCAGTGCCTCCAAAGAAGAAAGGAAAAGATGGCAGGCGACACTGGACAAGCATCTC
CGGAAGAAGATGAACCTGAAACCAATCATGAGAATGAATGGCAACTTTGCCAGGAAGCTC
ATGACCAAAGAGACTGTCGAAGCAGTCTGTGAGCTAATTCCTTCCAAGGAGAGGCACGAA
GCTCTGAGGGAGCTGATGGACCTTTACCTGAAGATGAAACCTGTATGGAGATCATCATGC
CCTGCTAAAGAATGCCCAGAATCTCTCTGCCAATATAGTTTCAATTCGCAGCGTTTTGCA
GAGCTCCTCTCTACTAAGTTCAAGTATAGATATGAGGGCAAAATCACCAATTATTTTCAC
AAAACCCTGGCACACGTCCCTGAAATTATTGAGAGAGATGGCTCCATTGGAGCCTGGGCA
AGTGAAGGAAACGAGTCTGGCAACAAATTGTTCAGGCGCTTTCGGAAAATGAATGCCAGG
CAGTCCAAGTGCTATGAAATGGAAGATGTCTTGAAACATCACTGGTTGTATACCTCCAAA
TACCTCCAGAAGTTTATGAATGCTCATAATGCATTAAAAAACTCTGGGTTTACCATAAAC
TCACAGGCAAGCGTAGGGGACCCATTAGGCCTAGAGGACTCTCTGGAAACTCAAGATTCA
ATGGAATTTTAA
>Chiroptera Hiar 1 _RAG1
ATGGCTGTCCCTTTGCCACCCACACTGGGACTCAGTTCTGCCCCAGATGAAATACAGCAC
CCGCATATAAAATTTTCAGAATGGAAATTTAAGCTCTTCAGGGTGAGATCCTTGGAAAAG
GCACCTGAAGAAGCTCAAATGGAAAAGAAAGATTCTTCTGAGGGGAAACCCTCTCTAGAG
CAATCTCCTGCAGTCCTGGATGGGGCTGGTGGTCAGAAGCCAGCCTTGGCTCAGCCAGCA
TTCAAGCCCCACCCTAAATTTCTGAAGAAATCCCATGATGATGGGACAGCAAGGGACAAA
GCAATCCATCAAGCCAACCTTCGACATCTGTGCCGCATCTGCGGGAATTCTCTGAAAACC
GATGGGCACAATAGGAGATACCCCGTCCACGGGCCTGTGGATGGCAAAACCCAAGTCCTT
TTACGAAAGAAGGAAAAGAGAGCCACTTCCTGGCCAGACCTCATTGCCAGGGTTTTCCGG
ATTGACGTGAAGGCAGATGTTGACTCAATCCACCCCACTGAGTTCTGCCATGTCTGCTGG
GGCATCATGCACAGGAAGTTTCGCAGCGCCCCGTGTGACGTTTACTTCCCCAGGAACGCA
ACCATGGAGTGGCACCCCCACACACCATCCTGTGACATCTGCCATGTTGCCCGTCGGGGT
CTCAAGAGGAAGAGTCATCAGACAAATGTGCAGCTCAGCAAAAAACTCAAAACGGTGATT
GACCGAGCAAGACAAGCCCGTCAGTGCAAGAAAAGAGCTAAGGCAAGGATCCGCAGCAAG
GACGTGATGAAGCAGATTGCCAACTGCAGTAAGATCCATCTTAGTCCCAAGCTCCTTGCA
GTGGACTTCCCGGCACACTTTGTGAAATCTATCTCCTGCCAGATTTGTGAACACATTCTG
GCGGACCCCGTGGAGACCAGCTGTAAGCATGTATTCTGCAGGATCTGCATTCTCAGGTGC
CTCAAAGTCATGGGCAGCTATTGTCCCTCTTGCCGATACCCCTGCTTCCCTACTGACCTG
GAGAGTCCAGTGAAGTCCTTTCTGAGCATCTTGAATTCCCTGATGGTGAAATGTCCAGCA
AAAGAGTGCAATGAGGAGGTCAGCTTGGAAAAATATAATCACCATGTCTCAAGCCACAAG
GACTCGAAAGAGACGTTAGTGCATATTAATAAGGGAGGCCGGCCCCGCCAGCATCTCTTG
TCGTTGACCCGGAGGGCTCAGAAGCACCGCCTGAGGGAGCTCAAGCTGCAAGTCAAGGCC
TTTGCTGACAAGGAAGAAGGCGGAGATGTCAAGTCTGTGTGCCTGACCTTGTTTCTGCTG
GCGCTGAGGGCCAGAAATGAGCACAGACAAGCTGATGAGCTGGAAGCCATCATGCAGGGA
CGAGGCTCTGGCCTGCAGCCAGCTGTTTGCTTGGCCATCCGCGTCAATACCTTCCTCAGC
TGCAGCCAGTACCACAAGATGTACAGGACTGTGAAAGCCATCACGGGGAGGCAGATTTTT
CAGCCTTTGCACGCCCTTCGGAATGCTGAGAAGGTCCTTCTGCCAGGCTACCACTCCTTT
GAGTGGCAGCCGCCTCTGAAGAATGTGTCTTCCTGCACTGATGTGGGCATCATTGATGGA
CTGTCAGGACTGTCCTCTTCTGTGGACGATTACCCAGTGGACACCATTGCAAAGCGGTTT
CGCTATGATTCAGCTCTGGTGTCTGCTTTGATGGACATGGAAGAAGACATCCTGGAAGGC
ATGAGAGCCCAAGACCTTGATGACTACCTGAATGGCCCCTTCACTGTAGTGGTGAAGGAG
TCTTGTGATGGAATGGGAGATGTGAGTGAGAAGCATGGGAGTGGGCCAGCGGTTCCAGAA
AAGGCAGTTCGGTTTTCATTCACAGTCATGAAAATCACTATAGCGCAAGGTTCACAGAAT
GTGAAGGTGTTTGAGGAAGCCAAACCTAACTCTGAACTGTGTTGCAAGCCCTTGTGCCTT
ATGCTGGCCGATGAGTCCGACCACGAGACCCTGACAGCCATCCTGAGCCCTCTTATTGCT
GAGAGGGAGGCCATGAAGAACAGTGAATTAATGCTCGAGATGGGAGGCATCCTCCGGACT
TTCAAGTTCATCTTTAGGGGCACTGGATATGATGAAAAACTTGTCCGGGAAGTAGAAGGC
CTTGAGGCCTCTGGCTCAGTCTACATCTGTACCCTGTGTGATGCCACCCGCCTGGAAGCC
TCTCAAAATCTTGTCTTCCACTCCATCACCAGAAGCCACACAGAGAACTTGGAGCGCTAC
GAGGTGTGGCGTTCCAACCCATACCATGAGTCTGTGGAAGAATTGCGCGATCGGGTAAAA
GGGGTCTCAGCCAAGCCCTTCATTGAGACAGTCCCTTCCATAGACGCCCTCCACTGTGAC
ATTGGTAATGCCGCTGAGTTCTACAAGATTTTCCAACTAGAGATCGGGGAGGTGTATAAG
AATCCCAATGCCTCCAAAGAGGAAAGGAAACGATGGCAGGCTACACTGGACAAGCATCTC
CGGAAGAAGATGAACCTGAAGCCAATCATGAGGATGAACGGCAACTTTGCCAGGAGGCTC
ATGACCAAAGAGACTGTTGAAGCAGTTTGTGAGTTACTTCCCTCTGAGGAGAGGCACGAA
GCTCTGAGGGAGCTGATGGACCTTTACCTGAAGATGAAGCCCGTGTGGCGATCGTCATGC
CCTGCTAAAGAGTGCCCAGAATCTCTCTGCCAATATAGTTTCAATTCACAGCGTTTCGCT
GAGCTCCTCTCTACCAAGTTCAAGTACAGATATGAGGGTAAAATCACCAATTATTTTCAC
AAAACTCTGGCACATGTGCCTGAAATTATTGAGAGGGATGGCTCTATTGGGGCCTGGGCA
AGTGAGGGAAATGAGTCTGGCAACAAACTGTTCAGGCGCTTCCGGAAGATGAATGCCAGG
CAGTCCAAGTGCTACGAAATGGAAGATGTCTTGAAACATCACTGGTTGTATACCTCCAAA
TACCTCCAGAAGTTTATGAATGCTCATAATGCATTAAAAAACTCTGGGTTTACGATAAAC
TCACAGGCAAGCTTAGAGGACCCGTTAGGCCTAGAGGACTCCCTGGAAACTCAAGATTCA
ATGGAATTTTAA
>Chiroptera Hiar 2 _RAG1
ATGGCTGTCCCTTTGCCACCCACACTGGGACTCAGTTCTGCCCCAGATGAAATACAGCAC
CCGCATATAAAATTTTCAGAATGGAAATTTAAGCTCTTCAGGGTGAGATCCTTGGAAAAG
GCACCTGAAGAAGCTCAAATGGAAAAGAAAGATTCTTCTGAGGGGAAACCCTCTCTAGAG
CAATCTCCTGCAGTCCTGGATGGGGCTGGTGGTCAGAAGCCAGCCTTGGCTCAGCCAGCA
TTCAAGCCCCACCCTAAATTTCTGAAGAAATCCCATGATGATGGGACAGCAAGGGACAAA
GCAATCCATCAAGCCAACCTTCGACATCTGTGCCGCATCTGCGGGAATTCTCTGAAAACC
GATGGGCACAATAGGAGATACCCCGTCCACGGGCCTGTGGATGGCAAAACCCAAGTCCTT
TTACGAAAGAAGGAAAAGAGAGCCACTTCCTGGCCAGACCTCATTGCCAGGGTTTTCCGG
ATTGACGTGAAGGCAGATGTTGACTCAATCCACCCCACTGAGTTCTGCCATGTCTGCTGG
GGCATCATGCACAGGAAGTTTCGCAGCGCCCCGTGTGACGTTTACTTCCCCAGGAACGCA
ACCATGGAGTGGCACCCCCACACACCATCCTGTGACATCTGCCATGTTGCCCGTCGGGGT
CTCAAGAGGAAGAGTCATCAGACAAATGTGCAGCTCAGCAAAAAACTCAAAACGGTGATT
GACCGAGCAAGACAAGCCCGTCAGTGCAAGAAAAGAGCTAAGGCAAGGATCCGCAGCAAG
GACGTGATGAAGCAGATTGCCAACTGCAGTAAGATCCATCTTAGTCCCAAGCTCCTTGCA
GTGGACTTCCCGGCACACTTTGTGAAATCTATCTCCTGCCAGATTTGTGAACACATTCTG
GCGGACCCCGTGGAGACCAGCTGTAAGCATGTATTCTGCAGGATCTGCATTCTCAGGTGC
CTCAAAGTCATGGGCAGCTATTGTCCCTCTTGCCGATACCCCTGCTTCCCTACTGACCTG
GAGAGTCCAGTGAAGTCCTTTCTGAGCATCTTGAATTCCCTGATGGTGAAATGTCCAGCA
AAAGAGTGCAATGAGGAGGTCAGCTTGGAAAAATATAATCACCATGTCTCAAGCCACAAG
GACTCGAAAGAGACGTTAGTGCATATTAATAAGGGAGGCCGGCCCCGCCAGCATCTCTTG
TCGTTGACCCGGAGGGCTCAGAAGCACCGCCTGAGGGAGCTCAAGCTGCAAGTCAAGGCC
TTTGCTGACAAGGAAGAAGGCGGAGATGTCAAGTCTGTGTGCCTGACCTTGTTTCTGCTG
GCGCTGAGGGCCAGAAATGAGCACAGACAAGCTGATGAGCTGGAAGCCATCATGCAGGGA
CGAGGCTCTGGCCTGCAGCCAGCTGTTTGCTTGGCCATCCGCGTCAATACCTTCCTCAGC
TGCAGCCAGTACCACAAGATGTACAGGACTGTGAAAGCCATCACGGGGAGGCAGATTTTT
CAGCCTTTGCACGCCCTTCGGAATGCTGAGAAGGTCCTTCTGCCAGGCTACCACTCCTTT
GAGTGGCAGCCGCCTCTGAAGAATGTGTCTTCCTGCACTGATGTGGGCATCATTGATGGA
CTGTCAGGACTGTCCTCTTCTGTGGACGATTACCCAGTGGACACCATTGCAAAGCGGTTT
CGCTATGATTCAGCTCTGGTGTCTGCTTTGATGGACATGGAAGAAGACATCCTGGAAGGC
ATGAGAGCCCAAGACCTTGATGACTACCTGAATGGCCCCTTCACTGTAGTGGTGAAGGAG
TCTTGTGATGGAATGGGAGATGTGAGTGAGAAGCATGGGAGTGGGCCAGCGGTTCCAGAA
AAGGCAGTTCGGTTTTCATTCACAGTCATGAAAATCACTATAGCGCAAGGTTCACAGAAT
GTGAAGGTGTTTGAGGAAGCCAAACCTAACTCTGAACTGTGTTGCAAGCCCTTGTGCCTT
ATGCTGGCCGATGAGTCCGACCACGAGACCCTGACAGCCATCCTGAGCCCTCTTATTGCT
GAGAGGGAGGCCATGAAGAACAGTGAATTAATGCTCGAGATGGGAGGCATCCTCCGGACT
TTCAAGTTCATCTTTAGGGGCACTGGATATGATGAAAAACTTGTCCGGGAAGTAGAAGGC
CTTGAGGCCTCTGGCTCAGTCTACATCTGTACCCTGTGTGATGCCACCCGCCTGGAAGCC
TCTCAAAATCTTGTCTTCCACTCCATCACCAGAAGCCACACAGAGAACTTGGAGCGCTAC
GAGGTGTGGCGTTCCAACCCATACCATGAGTCTGTGGAAGAATTGCGCGATCGGGTAAAA
GGGGTCTCAGCCAAGCCCTTCATTGAGACAGTCCCTTCCATAGACGCCCTCCACTGTGAC
ATTGGTAATGCCGCTGAGTTCTACAAGATTTTCCAACTAGAGATCGGGGAGGTGTATAAG
AATCCCAATGCCTCCAAAGAGGAAAGGAAACGATGGCAGGCTACACTGGACAAGCATCTC
CGGAAGAAGATGAACCTGAAGCCAATCATGAGGATGAACGGCAACTTTGCCAGGAGGCTC
ATGACCAAAGAGACTGTTGAAGCAGTTTGTGAGTTACTTCCCTCTGAGGAGAGGCACGAA
GCTCTGAGGGAGCTGATGGACCTTTACCTGAAGATGAAGCCCGTGTGGCGATCGTCATGC
CCTGCTAAAGAGTGCCCAGAATCTCTCTGCCAATATAGTTTCAATTCACAGCGTTTCGCT
GAGCTCCTCTCTACCAAGTTCAAGTACAGATATGAGGGTAAAATCACCAATTATTTTCAC
AAAACTCTGGCACATGTGCCTGAAATTATTGAGAGGGATGGCTCTATTGGGGCCTGGGCA
AGTGAGGGAAATGAGTCTGGCAACAAACTGTTCAGGCGCTTCCGGAAGATGAATGCCAGG
CAGTCCAAGTGCTACGAAATGGAAGATGTCTTGAAACATCACTGGTTGTATACCTCCAAA
TACCTCCAGAAGTTTATGAATGCTCATAATGCATTAAAAAACTCTGGGTTTACGATAAAC
TCACAGGCAAGCTTAGAGGACCCGTTAGGCCTAGAGGACTCCCTGGAAACTCAAGATTCA
ATGGAATTTTAA
>Chiroptera Mely _RAG1
---------AAAATTCCATTGACTCTTGAGTTTCCAGGTCCTGTAGGT-CTAGCGGGTCC
CCAAAGCTCGTGTGAGTTTATCACGAACCCACAGGTT------TTTACTGCTTTATGGGC
ACTTCTGGAGGTATTTGGAGGTGTACAACAGTGGTGTTTCAAGACATCCTCCATTTCGTA
GCACTTCCGGAAGCGTCTGAACAGTTTGTTGCCGCATTCCCCTCGCTCGCCCAGGCCCCA
ATGGAGCCATTCAATAATTTCGGGGACGTGTGCCAGAGTTTTGTGGAAATAATTGGTGAT
TTTGCCCTCATATCTGTACTTGAAC------------TTGGTAGAGAGGAGCTCAAAAAC
GCTGGG---AATTGAAACTATACTGGCAGAGGGATTCTGGGCACTAGGGCTTCATGCCTC
TCCTGGGAGGGGATTAATTCACAAACTGCTTCGACAGTCTCTTGGGTCATGAGCTTCCTG
GCAAAGTTGCCGTTCATCCTCATGATCGGTTTCAAGTTCATCTTCTTGCGGAGATGCTTG
TCCAAGGTAGCCTGCCATCTTTTCCTCTCCTCTATTGGGGTTCCCTCCCCTA--------
--TCTCCAGCTGGAAGATCTTGTAGAACTCAGCTGCATTGCCAATGTCACAGTGGAGGGC
ATCTATGGAAGGGACTTTCACCCGGTCGCGCAGCTCCTCCACGGTCTCGTGGTCACAGCT
CATAGCGCTCCAAGTTCTCCGCGTGCTGGTGATGGAATGGAAGACCAGGTTCTGAGAGGC
TTCCAGGCGGGTGGCATCACAAAGGGTACAGATGTAGACCGAGCCGGAAGCCTCAAGGCC
TTCCACTTCCCGGACAAGTTTCT------CATCGTATCCCGTGCCCCTAAAGATGAACTT
GAAAGTCCGGAGGATGCCTCCCATCTCAAGCATC--------------------------
----AATTCGCTGCCCTTCATGGCCTCCCTCTCGGCAATGAGGGGGCTCAAAATGGCTGT
CAGGGTCTCGTGG---------TCGGACTCATCTGCCAGCATAAGGCACAAGGGCTTGCA
ACACAGTTCAGAGTTAGGCTTGGCTTCCTCAAACACCTTCACGTTCTGTGAG-CCGTGTG
C----GACAGTGATGCTCATGACCGTGAATAAAACCGGACGGCCTTTTCCGGAACGGCTG
GCCCGCTCCCGTGCTTCTCACTCACATCTCCCATTCCATCACAGGACTC-----------
CTTCACCACCACAGTAAATGGGCCGTTCAGGTACCAGGATGTCTTCTTCCATGTCCATCA
AAGCAGACACCAAAGCTGAGTCGTAGCGAAACCGGTGTCCACTGGATAATCGTCCACAGA
CGAGGACAGCCCAGACAGCCCGTCCATAATGCCCACATCCGTGCTGACACGTTCTTCAGA
GGCGGCTGCCACTCGAAGGAGTGGTAGCCT---------------GGAAGCAGGACCTTC
TCAGCACTCCGAAGCGCATGCAGAGGCTGAAAAATCTGCCTGCCCGGCTTTCACGGTCCT
GGGTACTGACTGCAGCTGAGGAAGGTGTT----GACGCGGATGGCCAAGCAGACAGCCGG
CTGCAGGCCAGAGCCCCGGCCCTGCATGATGGCCTC----------CAGCTCATCGGCCT
GCCTGTGCTCGTTTCTCGCCCTCAGCGCCAGCAGAAACAGGGTCAGGCAC----------
----------------------ACAGCCTTGACGTCTCCTTCTTCTTTGTCAGCAAAGCA
GCTTGAGCTCCCTCAGACGGTGCTTCTGAGCCCTCCGGGTCAGTGACAGGAGATGCTGGC
GGGGCCGGCC-TCCTTTATTAATATGCACCAAAGTCTCTTTTCTTTGTGGCTGAGACATG
GTGATTATATTTCTCCAAGCTGACCTCCTCATGGCACTCTTGGGCTGGACATTTCACCAT
ATGCTCAGGAAGGACT----TCACCGGGCTCTCCAGGTCGGTAGGGAAGCAGGGATATCG
GCAACAGGGACAATAGCTGCCCATGACTTATACATGCTTACAGGTGGTCTCCACAGGGTC
AGCCAGAATGTGTTCACAAATGCAGGAGATAGTCACGAAGTGTGCCGGGAAGTCCACGGC
CAGGAGCTCGGTGCTCAGGTGGATCTTACTGCAGCTGGTGAGCTGCCTCATCACTTCCT-
-------------TGCTGCGGATCCTAGCCTGAGCCCTTTTCTTGCGCTGACGGGCTTGT
CTTGCACGG----TCAACCATCATCTTGAGTTTCTTGCTGAGCTGCGCGTTTGGCTGGTG
A----------C--------------------TCTTCCTCTTGAGTCCGCGGCGCGCAGT
GTGGCAGATGTCACAGGATGGCGTGGGGGGTGCCACTCCGTGGTTGCGTTCCTCGGGAGG
TAAA------CTTCACGCGGGGCACTGCTAAACTTCCTGTGCATGATGCTCCAGCAGATG
TGGCAGAAC----------------TCGGTGGGGTGGATTGAGTCAACGTCTGCCTTCAC
GTCGATCCGGAAAACCT----------TGGCAATGAGGTCGGGCCAGGAAGTGGCCCTCT
TTTC--------CT--------TCTTTCGTAAAAGGACTTGGGTTTTACCATCCACAGGC
CCATGGACCGGGTATCTCCTATTGTCCCATCCGTTTTAAAAGAATTCCCACAGATGCGCA
GAGATGGCGAAGGTTGGCCTGATGAATT------------GCTTTGTCTCTTGCTTTCCC
ATCATCGTGGGATCTCTTCAAAAACTTA-----GGGTGCGGCTTGAATGTTGGTTGAGCT
GAGGCTGGCCACCAGCCCTGTCCAGGACTGCGGGAGATTGCTCTAGAGAGGGTTTCCCCT
CA------------------GAGGAATCTTT-----CTTTTCCGTTTGAGCTTCTTGAGG
TGCCT------TCTCAAGGGATCTCAC----CCTGAACAGCTTGAATTTCCATTCTGAAA
ATTT---AAGTTGCGGGGGCTGTATTTCATCTGGGGCACAGTGTGGGTGGCAAAGAGACA
GCCAT-------
>Chiroptera Mybr 1 _RAG1
ATGGCTGTCTCTTTGCCACCCACTCTGGGACTCAGTTCGGCCCCAGATGAAATCCAGCAC
CCACATATTAAATTTTCCGAATGGAAATTTAAGCTGTTCAGGGTGAGATCCTTAGAAAAG
GCACCCGAAGAAGCTCACACGGAAAAGAAAGAGTCCTCTGAGGGGAAACTCCCTCTAGAG
CAGTCTCCTGCAGCCCTGGACAAGGCTGGTGGTGAGAAGCCGGCCTTGACGCAACCAGCA
TTGAAGCCTCACCCTAAGTTTTTGAGGAAATTCCGTGACGATGGGAAGGCAAGAGACAAA
GCCATCCACCAAGCCAACCTTCGGCATCTCTGCCGCATCTGTGGGAATTCTTTTAAGAGT
GGTGAGCACAGTAGGAGATATCCAGTCCACGGGCCCGTGGATGGTAAAACCCAAGTCCTT
TTACGAAAGAAGGAAAAGAGAGCCACTTCCTGGCCAGACCTCATTGCCAAGGTTTTCCGG
ATCGATGTGAAGGCAGATGTTGACTCCATCCACCCCACTGAGTTCTGCCATAACTGCTGG
AGCGTCATGCACAGGAAGTTCAGCAGCGCCCCATGCGAGGTCTACTTCCCGAGGAATGCA
ACCATGGAGTGGCACCCCCACACACCATCCTGTGACATCTGCCACACTCCCCGTCGGGGA
CTCAAGAGGAAGGGTCGTGAGCCAAACGTGCAGCTCAGCAAAAAACTCAAAACGGTGCTT
GACCGAGCAAGACAAGCACGTCAGCGCAAGAAGAGAGCCCAGGCAAGGACCAGTAGCAAG
GAAGTGATGAAGCAGATCGCCAACTGCAGTAAGATACATCTTAGTACCAAGCTCCTTGCA
GTGGACTTCCCGGCCCACTTTGTGAAATCTATCTCCTGCCAGATTTGTGAACACATTCTG
GCCGACCCCGTGGAGACCAACTGTCAGCACGTATTTTGCAGGATCTGCATTCTCAGATGC
CTCAAAGTCATGGGCAGCTATTGTCCCTCTTGCAGATACCCCTGCTTCCCAACTGACCTG
GAGAGCCCAGTGAAGTCCTTTCTGAGCATCTTGAATTCCCTGATGGTGAAATGTCCAGCG
CAAGAGTGCAATGAGGAGGTCAGCTTGGAAAAATATAATCACCATGTAGCAAGCCACAAG
GACTCCAAAGAGACTTTTGTGCATATTAATAAAGGAGGCCGGCCCCGCCAGCATCTCCTG
TCCCTGACCCGGAGGGCTCAGAAGCACCGTCTGAGGGAGCTCAAACTGCAAGTCAAGGCC
TTTGCTGACAAAGAAGAAGGCGGAGATGTCAAGTCCGTGTGCCTGACCTTGTTCCTGCTG
GCGCTGAGGGCGAGAAATGAGCACAGACAAGCCGATGAGCTGGAGGCCATCATGCAGGGA
CGTGGCTCTGGCCTGCAGCCAGCTGTTTGCTTGGCCATCCGCATCAACACCTTCCTCAGC
TGTAGTCAGTACCACAAGATGTACAGGACAGTGAAAGCCATCACGGGGAGGCAGATTTTT
CAGCCTTTGCACGCCCTTCGCAACGCTGAGAAGGTCCTTCTGCCGGGCTACCACCCCTTT
GAGTGGCAGCCACCTCTGAAGAACGTGTCTTCCAGCACCGACGTGGGCATTATTGATGGG
CTGTCTGGACTGTCCTCCTCTGTGGATGATTACCCCGTGGACACCATTGCAAAGCGGTTT
CGCTATGATTCAGCGTTGGTGTCTGCTCTGATGGACATGGAAGAAGACATCTTGGAAGGC
ATGAAAGCCCAAGACCTCGACGACTACCTGAATGGCCCCTTCACCGTGGTGGTGAAGGAG
TCTTGTGATGGAATGGGAGATGTGAGCGAGAAGCATGGGAGCGGGCCAGTGGTCCCCGAA
AAGGCGGTTCGGTTCTCCTTCACAGTCATGAAGATTACCATAGCCCATGGCTCACAGGAG
GTGAAGGTGTTTGAGGAAGCCAAGCCTAACTCTGAACTGTGTTGCAAGCCCTTGTGCCTT
ATGCTGGCAGATGAGTCTGACCACGAGACCCTGACGGCCATCCTGAGCCCTCTCATTGCC
GAGAGGGAGGCCATGAAGAGCAGCGAATTAATGCTGGAGATGGGAGGCATCCTCCGGACT
TTCAAGTTCATCTTCAGGGGCACCGGATATGATGAGAAACTGGTCCGCGAAGTGGAAGGC
CTGGAGGCTTCTGGCTCCGTCTACATCTGCACCCTTTGTGATGCCACCCGCCTGGAGGCT
TCTCAAAACCTTGTCTTCCACTCCATCACCAGAAGCCATGCCGAAAACCTGGAGCGCTAT
GAGGTCTGGCGATCCAACCCCTACCACGAGTCTGTGGAAGAACTCCGGGATCGGGTGAAA
GGGGTCTCGGCCAAGCCCTTCATTGAGACAGTCCCTTCCATAGATGCCCTCCACTGTGAC
ATTGGCAATGCGGCCGAGTTCTACAAGATCTTCCAGCTAGAGATCGGGGAGGTGTATAGG
AATCCCAATGCTTCCAAGGAGGAGAGGAAAAGGTGGCAGGCCACGCTGGACAAGCATCTC
CGGAAGAAGATGAACCTCAAACCCATCATGAGAATGAATGGCAACTTTGCCAGGAAGCTC
ATGACCAAAGAGACTGTTGAGGCCGTTTGTGAGTTAATCCCCTCCGAGGAGAGACACGAA
GCTCTGAGGGAGCTGATGGACCTTTATCTGAAGATGAAACCCGTGTGGCGATCGTCATGC
CCGGCTAAAGAGTGCCCAGAATCCCTCTGCCAGTATAGTTTCAATTCCCAGCGTTTTGCT
GAGCTCCTCTCCACCAAGTTCAAGTATAGATACGAGGGCAAGATCACCAATTATTTTCAC
AAAACCCTGGCACACGTCCCTGAAATTATTGAGAGGGATGGCTCCATCGGGGCCTGGGCA
AGTGAGGGCAATGAGTCTGGCAACAAACTGTTCAGGCGCTTCCGGAAAATGAATGCCAGG
CAGTCGAAGTGCTACGAAATGGAAGATGTCTTGAAACATCACTGGCTGTATACCTCCAAA
TACCTCCAGAAGTTTATGAATGCTCATAATGCCTTAAAAAACTCCGGGTTTACCATAAAC
TCGCAGGCAAGTTTAGAGGACCCATTAGGCCTAGAGGACTCTCTGGAAACTCAAGATTCA
ATGGAATTTTAA
>Chiroptera Myda 1 _RAG1
ATGGCTGTCTCTTTGCCACCCACTCTGGGACTCAGTTCGGCCCCAGATGAAATCCAGCAC
CCACATATTAAATTTTCTGAGTGGAAATTTAAGCTGTTCAGGGTGAGATCCTTAGAAAAG
GCACCCGAAGAAGCTCACACGGAAAAGAAGGAGTCCTCTGAGGGGAAACTCCCTCTAGAG
CAGTCTCCTGCAGCCCTGGACAAGGCTGGTGGTGAGAAGCCGGCCTTGACGCAGCCAGCA
TTGAAGCCTCACCCTAAGTTTTTGAGGAAATTCCGCGACGATGGGAAGGCAAGAGACAAA
GCCATCCACCAGGCCAACCTTCGGCATCTCTGCCGCATCTGTGGGAATTCTTTTAAGAGT
GGTGAACATAGTAGGAGATATCCAGTCCACGGGCCCGTGGATGGTAAAACCCAAGTCCTT
TTACGAAAGAAGGAAAAGAGAGCCACTTCCTGGCCAGACCTCATTGCCAAGGTTTTCCGG
ATCGATGTGAAGGCAGATGTTGACTCCATCCACCCCACTGAGTTCTGCCATAACTGCTGG
AGCGTCATGCACAGGAAGTTCAGCAGCGCCCCATGTGAGGTCTACTTCCCGAGGAATGCA
ACCATGGAGTGGCACCCCCACACACCATCCTGTGACATCTGCCACACTCCCCGTCGGGGA
CTCAAGAGGAAGGGTCTTGAGCCAAACGCGCAGCTCAGCAAAAAACTCAAAACCGTGCTT
GACCAAGCAAGACAAGCACGCCAGCGCAAGAAGAGAGCCCAGGCAAGGACCAGTAGCAAG
GAAGTGATGAAGCAGATCGCCAACTGCAGTAAGATCCATCTTAGCACCAAGCTCCTTGCA
GTGGACTTCCCGGCCCACTTTGTGAAATCTATCTCCTGCCAGATTTGTGAACACATTCTG
GCCGACCCCGTGGAGACCAACTGCAAGCACGTATTTTGCAGGATCTGCATTCTCAGATGC
CTCAAAGTCATGGGCAGCTATTGTCCCTCTTGCAGATATCCCTGCTTCCCAACTGACCTG
GAGAGTCCAGTGAAGTCCTTTCTGAGCATCTTGAATTCCCTGATGGTGAAATGTCCCGCG
CAAGAGTGCAATGAGGAGGTCAGCTTGGAAAAATATAATCACCATGTAGCAAGCCACAAG
GACTGCAAAGAGACTTTTGTGCATATTAATAAAGGAGGCCGGCCCCGCCAGCATCTCCTG
TCCCTGACCCGGAGGGCTCAGAAGCACCGTCTCAGGGAGCTCAAGCTCCAGGTCAAGGCC
TTTGCTGACAAAGAAGAAGGCGGAGATGTCAAGTCCGTGTGCCTGACCTTGTTCCTGCTG
GCGCTGAGGGCGAGAAATGAGCACAGACAAGCCGATGAGCTGGAGGCCATCATGCAGGGA
CGTGGCTCTGGCCTGCAGCCAGCTGTTTGCTTGGCCATCCGCATCAACACCTTCCTCAGC
TGTAGCCAGTACCACAAGATGTACAGGACAGTGAAAGCCATCACGGGGAGGCAGATTTTT
CAGCCTTTGCACGCCCTTCGCAGCGCCGAGAAGGTCCTTCTGCCGGGCTACCACCCCTTT
GAGTGGCAGCCGCCTCTGAAGAACGTGTCTTCCAGCACCGACGTGGGCATTATTGATGGG
CTGTCTGGACTGTCCTCCTCTGTGGATGATTACCCCGTGGACACCATTGCAAAGCGGTTT
CGCTATGATTCAGCGTTGGTGTCTGCTCTGATGGACATGGAAGAAGACATCTTGGAAGGC
ATGAAAGCCCAAGACCTCGATGACTACCTGAATGGCCCCTTCACCGTGGTGGTGAAGGAG
TCTTGTGATGGAATGGGAGATGTGAGCGAGAAGCATGGGAGTGGGCCAGTGGTCCCCGAA
AAGGCAGTTCGGTTCTCCTTCACAGTCATGAAGATTACCGTGGCCCATGGCTCACAGGAT
GTGAAGGTGTTTGAGGAAGCCAAGCCTAACTCTGAACTGTGTTGCAAGCCCTTGTGCCTT
ATGCTGGCAGATGAGTCCGACCACGAGACCCTGACGGCCATCCTGAGCCCTCTCATCGCC
GAGAGGGAGGCCATGAAGAGCAGCGAATTAATGCTGGAGATGGGAGGCATCCTCCGGACT
TTCAAGTTCATCTTCAGGGGCACCGGATATGATGAGAAACTTGTCCGCGAAGTGGAAGGC
CTGGAGGCTTCTGGCTCCGTCTACATCTGCACCCTTTGTGATGCCACCCGCCTGGAGGCT
TCTCAAAACCTTGTCTTCCACTCCATAACCAGAAGCCATGCCGAAAACCTGGAGCGCTAT
GAGGTCTGGCGATCCAACCCCTACCACGAGTCTGTGGAAGAACTCCGGGATCGGGTGAAA
GGGGTCTCGGCCAAGCCCTTCATCGAGACAGTCCCTTCCATAGATGCCCTCCACTGTGAC
ATTGGCAATGCGGCCGAGTTCTACAAGATCTTCCAGCTAGAGATCGGGGAGGTGTATAGG
AATCCCAACGCCTCCAAGGAGGAGAGGAAAAGGTGGCAGGCCACGCTGGACAAGCATCTC
CGGAAGAAGATGAACCTCAAACCCATCATGAGGATGAATGGCAACTTTGCCAGGAAGCTC
ATGACCAAAGAGACTGTTGAGGCCGTTTGTGAGTTAATCCCCTCCGAGGAGAGACACGAA
GCTCTGAGGGAGCTGATGGACCTTTATCTGAAGATGAAACCCGTGTGGCGATCGTCATGC
CCGGCTAAAGAGTGCCCAGAATCCCTCTGCCAGTATAGTTTCAATTCCCAGCGTTTTGCT
GAGCTCCTCTCGACCAAGTTCAAGTATAGATACGAGGGCAAGATCACCAATTATTTTCAC
AAAACCCTGGCACATGTCCCTGAAATTATTGAGAGGGATGGCTCCATCGGGGCCTGGGCA
AGTGAGGGCAATGAGTCTGGCAATAAACTGTTCAGGCGCTTCCGGAAAATGAATGCCAGG
CAGTCGAAGTGCTACGAAATGGAAGATGTCTTGAAACATCACTGGCTGTATACCTCCAAA
TACCTCCAGAAGTTTATGAATGCTCATAATGCCTTAAAAAATTCCGGGTTTACCATAAAC
TCGCAGGCAAGTTTAGAGGACCCATTAGGCCTAGAGGACTCTCTGGAAACTCAAGATTCA
ATGGAATTTTAA
>Chiroptera Mylu _RAG1
ATGGCTGTCTCTTTGCCACCCACTCTGGGACTCAGTTCGGCCCCAGAGGAAATCCAGCAC
CCACATATTAAATTTTCTGAATGGAAATTTAAGCTGTTCAGGGTGAGATCCTTAGAAAAG
GCACCCGAAGAAGCTCACACGGAAAAGAAAGAGTCCTCTGAGGGGAAACTCCCTCTAGAG
CAGTCTCCTGCAGTCCTGGACAAGGCTGGTGGTGAGAAGCCGGCCTTGACGCAACCAGCA
TTGAAGCCTCACCCTAAGTTTTTGAGGAAATTCCGCGACGATGGGAAGGCAAGAGACAAA
GCCATCCACCAAGCCAACCTTCGGCATCTCTGCCGCATCTGTGGGAATTCTTTTAAGAGT
GGTGAGCACAGTAGGAGATATCCAGTCCACGGGCCCGTGGATGGTAAAACCCAAGTCCTT
TTACGAAAGAAGGAAAAGAGAGCCACTTCCTGGCCAGACCTCATTGCCAAGGTTTTCCGG
ATTGATGTGAAGGCAGATGTTGACTCCATCCACCCCACTGAGTTCTGCCATAACTGCTGG
AGCGTCATGCACAGGAAGTTCAGCAGCGCCCCATGCGAGGTCTACTTCCCGAGGAAGGCA
ACCATGGAGTGGCACCCCCACACACCATCCTGTGACATCTGCCACACTCCCCGTCGGGGA
CTCAAGAGGAAGGGTCGTGAGCCAAACGTGCAGCTCAGCAAAAAACTCAAAACGGTGCTT
GACCGAGCAAGACAAGCACGTCAGCGCAAGAAGAGAGCCCAGGCAAGGACCAGTAGCAAG
GAAGTGATGAAGCAGGTCGCCAACTGCAGTAAGATACATCTTAGTACCAAGCTCCTTGCA
GTGGACTTCCCGGCCCACTTTGTGAAATCCATCTCCTGCCAGATTTGTGAACACATTCTG
GCCGACCCCGTGGAGACCACCTGTAAGCACGTATTTTGCAGGATCTGCATTCTCAGATGC
CTCAAAGTCATGGGCAGCTATTGTCCCTCCTGCAGATACCCCTGCTTCCCAACTGACCTG
GAGAGTCCAGTGAAGTCCTTTCTGAGCATCTTGAATTCCCTGATGGTGAAATGTCCAGCG
CAAGAGTGCAATGAGGAGGTCAGCTTGGAAAAATATAATCACCATGTAGCAAGCCACAAG
GACTCCAAAGAGACTTTTGTGCATATTAATAAAGGAGGCCGGCCCCGCCAGCATCTCCTG
TCCCTGACCCGGAGGGCTCAGAAGCACCGTCTGAGGGAGCTCAAGCTGCAAGTCAAGGCC
TTTGCTGACAAAGAAGAAGGCGGAGATGTCAAGTCCGTGTGCCTGACGTTGTTCCTGCTG
GCGCTGAGGGCGAGAAATGAGCACAGACAAGCCGATGAGCTGGAGGCCATCATGCAGGGA
CGTGGCTCTGGCCTGCAGCCAGCTGTTTGCTTGGCCATCCGCATCAACACCTTCCTCAGC
TGTAGTCAGTACCACAAGATGTACAGGACAGTGAAAGCCATCACGGGGAGGCAGATTTTT
CAGCCTTTGCACGCCCTTCGCAACGCTGAGAAGGTCCTGCTGCCGGGCTACCACCCCTTT
GAGTGGCAGCCACCTCTGAAGAACGTGTCTTCCAGCACCGACGTGGGCATTATTGATGGG
CTGTCTGGACTGTCTTCCTCTGTGGATGATTACCCCGTGGACACCATTGCAAAGCGGTTT
CGCTATGATTCAGCATTGGTGTCTGCTCTGATGGACATGGAAGAAGACATCTTGGAAGGC
ATGAAAGCCCAAGACCTCGACGACTACCTGAATGGCCCCTTCACCGTGGTGGTGAAGGAG
TCTTGTGATGGAATGGGAGATGTGAGCGAGAAGCATGGGAGCGGGCCAGCGGTCCCCGAA
AAGGCGGTTCGGTTCTCCTTCACAGTCATGAAGATTACCGTAGCCAATGGCTCACAGGAT
GTGAAGGTGTTTGAGGAAGCCAAGCCTAACTCTGAACTGTGTTGCAAGCCCTTGTGCCTT
ATGCTGGCAGATGAGTCCGACCACGAGACCCTGACGGCCATCCTGAGCCCTCTCATTGCC
GAGAGGGAGGCCATGAAGAGCAGCGAATTAATGCTGGAGATGGGAGGCATCCTCCGGACT
TTCAAGTTCATCTTCAGGGGCACCGGATATGATGAGAAACTGGTCCGCGAAGTGGAAGGC
CTGGAGGCTTCGGGCTCCGTCTACATCTGCACCCTTTGTGATGCCACCCGCCTGGAGGCT
TCTCAAAACCTTGTCTTCCACTCCATCACCAGAAGCCATGCCGAAAACCTGGAGCGCTAT
GAGGTCTGGCGATCCAACCCCTACCACGAGTCTGTGGAAGAACTCCGGGATCGGGTGAAA
GGGGTGTCGGCCAAGCCCTTCATTGAGACAGTCCCCTCCATAGATGCCCTCCACTGTGAC
ATTGGCAATGCGGCCGAGTTCTACAAGATCTTCCAGCTAGAGATCGGGGAGGTGTATAGG
AATCCCAACGCCTCCAAGGAGGAGAGGAAAAGGTGGCAGGCCACGCTGGACAAGCATCTC
CGGAAGAAGATGAACCTCAAACCCATCATGAGGATGAATGGCAACTTTGCCAGGAAGCTC
ATGACCAAAGAGACTGTTGAGGCCGTTTGTGAGTTAATCCCCTCCGAGGAGAGACACGAA
GCTCTGAGGGAGCTGATGGACCTTTATCTGAAGATGAAACCCGTGTGGCGATCGTCATGC
CCGGCTAAAGAGTGCCCAGAATCCCTCTGCCAGTATAGTTTCAATTCCCAGCGTTTTGCT
GAGCTCCTCTCGACCAAGTTCAAGTATAGATATGAGGGCAAGATCACCAATTATTTTCAC
AAAACCCTGGCACACGTCCCTGAAATTATTGAGAGGGATGGCTCCATCGGGGCCTGGGCA
AGTGAGGGCAATGAGTCTGGCAACAAACTGTTCAGGCGCTTCCGGAAAATGAATGCCAGG
CAGTCGAAGTGCTACGAAATGGAAGATGTCTTGAAACATCACTGGCTGTATACCTCCAAG
TACCTCCAGAAGTTTATGAATGCTCATAATGCCTTAAAGAACTCCGGGTTTACCATAAAC
TCGCAGGCAAGTTTAGAGGACCCATTAGGCCTAGAGGACTCTCTGGAAACTCAAGATTCA
ATGGAATTCTAA
>Chiroptera Mylu 1 _RAG1
ATGGCTGTCTCTTTGCCACCCACTCTGGGACTCAGTTCGGCCCCAGAGGAAATCCAGCAC
CCACATATTAAATTTTCTGAATGGAAATTTAAGCTGTTCAGGGTGAGATCCTTAGAAAAG
GCACCCGAAGAAGCTCACACGGAAAAGAAAGAGTCCTCTGAGGGGAAACTCCCTCTAGAG
CAGTCTCCTGCAGTCCTGGACAAGGCTGGTGGTGAGAAGCCGGCCTTGACGCAACCAGCA
TTGAAGCCTCACCCTAAGTTTTTGAGGAAATTCCGCGACGATGGGAAGGCAAGAGACAAA
GCCATCCACCAAGCCAACCTTCGGCATCTCTGCCGCATCTGTGGGAATTCTTTTAAGAGT
GGTGAGCACAGTAGGAGATATCCAGTCCACGGGCCCGTGGATGGTAAAACCCAAGTCCTT
TTACGAAAGAAGGAAAAGAGAGCCACTTCCTGGCCAGACCTCATTGCCAAGGTTTTCCGG
ATTGATGTGAAGGCAGATGTTGACTCCATCCACCCCACTGAGTTCTGCCATAACTGCTGG
AGCGTCATGCACAGGAAGTTCAGCAGCGCCCCATGCGAGGTCTACTTCCCGAGGAAGGCA
ACCATGGAGTGGCACCCCCACACACCATCCTGTGACATCTGCCACACTCCCCGTCGGGGA
CTCAAGAGGAAGGGTCGTGAGCCAAACGTGCAGCTCAGCAAAAAACTCAAAACGGTGCTT
GACCGAGCAAGACAAGCACGTCAGCGCAAGAAGAGAGCCCAGGCAAGGACCAGTAGCAAG
GAAGTGATGAAGCAGGTCGCCAACTGCAGTAAGATACATCTTAGTACCAAGCTCCTTGCA
GTGGACTTCCCGGCCCACTTTGTGAAATCCATCTCCTGCCAGATTTGTGAACACATTCTG
GCCGACCCCGTGGAGACCACCTGTAAGCACGTATTTTGCAGGATCTGCATTCTCAGATGC
CTCAAAGTCATGGGCAGCTATTGTCCCTCCTGCAGATACCCCTGCTTCCCAACTGACCTG
GAGAGTCCAGTGAAGTCCTTTCTGAGCATCTTGAATTCCCTGATGGTGAAATGTCCAGCG
CAAGAGTGCAATGAGGAGGTCAGCTTGGAAAAATATAATCACCATGTAGCAAGCCACAAG
GACTCCAAAGAGACTTTTGTGCATATTAATAAAGGAGGCCGGCCCCGCCAGCATCTCCTG
TCCCTGACCCGGAGGGCTCAGAAGCACCGTCTGAGGGAGCTCAAGCTGCAAGTCAAGGCC
TTTGCTGACAAAGAAGAAGGCGGAGATGTCAAGTCCGTGTGCCTGACGTTGTTCCTGCTG
GCGCTGAGGGCGAGAAATGAGCACAGACAAGCCGATGAGCTGGAGGCCATCATGCAGGGA
CGTGGCTCTGGCCTGCAGCCAGCTGTTTGCTTGGCCATCCGCATCAACACCTTCCTCAGC
TGTAGTCAGTACCACAAGATGTACAGGACAGTGAAAGCCATCACGGGGAGGCAGATTTTT
CAGCCTTTGCACGCCCTTCGCAACGCTGAGAAGGTCCTGCTGCCGGGCTACCACCCCTTT
GAGTGGCAGCCACCTCTGAAGAACGTGTCTTCCAGCACCGACGTGGGCATTATTGATGGG
CTGTCTGGACTGTCTTCCTCTGTGGATGATTACCCCGTGGACACCATTGCAAAGCGGTTT
CGCTATGATTCAGCATTGGTGTCTGCTCTGATGGACATGGAAGAAGACATCTTGGAAGGC
ATGAAAGCCCAAGACCTCGACGACTACCTGAATGGCCCCTTCACCGTGGTGGTGAAGGAG
TCTTGTGATGGAATGGGAGATGTGAGCGAGAAGCATGGGAGCGGGCCAGCGGTCCCCGAA
AAGGCGGTTCGGTTCTCCTTCACAGTCATGAAGATTACCGTAGCCAATGGCTCACAGGAT
GTGAAGGTGTTTGAGGAAGCCAAGCCTAACTCTGAACTGTGTTGCAAGCCCTTGTGCCTT
ATGCTGGCAGATGAGTCCGACCACGAGACCCTGACGGCCATCCTGAGCCCTCTCATTGCC
GAGAGGGAGGCCATGAAGAGCAGCGAATTAATGCTGGAGATGGGAGGCATCCTCCGGACT
TTCAAGTTCATCTTCAGGGGCACCGGATATGATGAGAAACTGGTCCGCGAAGTGGAAGGC
CTGGAGGCTTCGGGCTCCGTCTACATCTGCACCCTTTGTGATGCCACCCGCCTGGAGGCT
TCTCAAAACCTTGTCTTCCACTCCATCACCAGAAGCCATGCCGAAAACCTGGAGCGCTAT
GAGGTCTGGCGATCCAACCCCTACCACGAGTCTGTGGAAGAACTCCGGGATCGGGTGAAA
GGGGTGTCGGCCAAGCCCTTCATTGAGACAGTCCCCTCCATAGATGCCCTCCACTGTGAC
ATTGGCAATGCGGCCGAGTTCTACAAGATCTTCCAGCTAGAGATCGGGGAGGTGTATAGG
AATCCCAACGCCTCCAAGGAGGAGAGGAAAAGGTGGCAGGCCACGCTGGACAAGCATCTC
CGGAAGAAGATGAACCTCAAACCCATCATGAGGATGAATGGCAACTTTGCCAGGAAGCTC
ATGACCAAAGAGACTGTTGAGGCCGTTTGTGAGTTAATCCCCTCCGAGGAGAGACACGAA
GCTCTGAGGGAGCTGATGGACCTTTATCTGAAGATGAAACCCGTGTGGCGATCGTCATGC
CCGGCTAAAGAGTGCCCAGAATCCCTCTGCCAGTATAGTTTCAATTCCCAGCGTTTTGCT
GAGCTCCTCTCGACCAAGTTCAAGTATAGATATGAGGGCAAGATCACCAATTATTTTCAC
AAAACCCTGGCACACGTCCCTGAAATTATTGAGAGGGATGGCTCCATCGGGGCCTGGGCA
AGTGAGGGCAATGAGTCTGGCAACAAACTGTTCAGGCGCTTCCGGAAAATGAATGCCAGG
CAGTCGAAGTGCTACGAAATGGAAGATGTCTTGAAACATCACTGGCTGTATACCTCCAAG
TACCTCCAGAAGTTTATGAATGCTCATAATGCCTTAAAGAACTCCGGGTTTACCATAAAC
TCGCAGGCAAGTTTAGAGGACCCATTAGGCCTAGAGGACTCTCTGGAAACTCAAGATTCA
ATGGAATTCTAA
>Chiroptera Ptal _RAG1
ATGGCTGTCTCTTTGCCCCCCATGCTGGGACTCAGTTCTGTCCCAGATGAAATACAGCAC
CCGCAAATTAAATTTTCAGAATGGAAATTTAAGCTGTTCAGGGTGAGATCCTTTGAAAAG
TCACCTGAAGAAGCTCGAGCAGAAAAGAAAGACTCCCCTGAGGGGAAACCGTCTCTAGAG
CAATCTCCTGTAGTCCCGGATGACGCTGGCGGTCAGAAGCCAGCTTTGGCTCAACCAGCA
TTAAAGCCACACCCTAAGTTTTGGAAGAAGTTCCACGATGATGGAAAAGCAAGAGACAAA
GCAATCCACCAAGCCAACCTTCGACATCTCTGCCGCATCTGTGGGAATGCTTTTCAAAGC
GATGGGCACAGTAGGAGATATCCAGTCCATGGGCCTGTGGATGGTAAAACCCAAGCCCTT
TTACGAAAGAAGGAAAAGAGAGCCACTTCCTGGCCAGACCTCATTGCCAAGGTTTTTCGG
ATCGATGTGAAGGCAGATGTTGACTCGATCCACCCCACTGAGTTCTGTCATATCTGCTGG
AGCATCATGCACAGGAAGTTTAGCAGCACCCCACATGAGGTTTACTTCCCGAGGAAAGCA
ACCATGGAGTGGCACCCCCACACACCTTCCTGTGACATCTGCCACACTGCCCGTCGGGCA
CTTAAGAGGAAGAGTTGTGAGCCAAATGCGCAGCTCAGCAAAAAACTCAAAACGGTGGTG
GACCGAGCAAGACAAGCCCGTCAGGGCAAGAAAAGAGCTCAGGCAAGGATCAGCAGCAAG
GAAATGATGAAGCAGATTGCCAACTGCAGTAAGATACATCTTAGCACCAAGCTCCTTGCG
GTGGACTTCCCGGCAAAGTTTGTGAAATCTATCTCCTGCCAGATTTGTGAACACATTCTG
GCCGACCCTGTGGAGACCACCTGTAAGCACGTATTTTGCAGGATCTGCATTCTCAGATGC
CTCAAAGTCATGGGCAGCTATTGTCCCTCGTGCCGATATCCATGCTTCCCGACTGATCTA
GAGAGTCCAGTGAAGTCCTTTCTGAGCATCTTGAATTCCCTAATGGTGAAATGTCCAGCA
CAAGAGTGCAATGAGGAGGTCAGCTTGGAAAAATACAATCACCATGTCTCAAGCCACAAG
GACTCCAAAGAGACTTTCGTGCATATTAATAAAGGAGGCCGGCCCCGCCAGCATCTTTTG
TCACTGACCCGGAGGGCTCAGAAACACCGTTTGAGAGAGCTCAAGCTGCAAGTTAAGGCC
TTTGCTGACAAAGAAGAAGGTGGAGATGTCAAGTCTGTGTGCCTGACCTTGTTCTTGCTG
GCGCTGAGGGCGAGAAACGAGCACAGACAAGCCGATGAGCTGGAGGCCATCATGCAGGGT
CGGGGCTCTGGCCTGCAGGCAGCTGTTTGCTTGGCCATCCGTGTCAACACCTTCCTCAGC
TGCAGTCAGTACCACAAGATGTACAGGACTGTGAAAGCCATCACAGGGAGGCAGATTTTT
CAGCCTTTGCACGCCCTTCGGACTGCTGAGAAGATCCTTCTGCCGGGCTACCACCCCTTT
GAGTGGCAGCCACCTCTGAAGAACGTGTCTTCCAGCACTGACGTGGGCATTATTGATGGA
CTGTCTGGGCTGTCCTCCTCTGTGGACGATTACCCAGTGGACACTATTGCAAAGCGGTTT
CGCTATGATTCGGCTTTGGTGTCTGCTTTAATGGACATGGAAGAAGACATTATGGAAGGC
ATGAGAACCCAAGACCTTGATGACTACCTGAGTGGCCCCTTCACCGTAGTGGTGAAGGAG
TCTTGTGATGGGATGGGAGATGTGAGTGAGAAGCACGGGAGTGGGCCAGCAGTTCCAGAA
AAGGCAGTTCGATTTTCGTTCACAGTCATGAAAATCACTATAGAACATGGCTCACAGAAT
GTGAAGGTGTTTGAGGAAGCCAAACCCAACTCTGAATTGTGTTGCAAGCCCTTGTGCCTT
ATGCTGGCAGATGAGTCCGACCACGAGACCCTGACAGCCATCCTGAGCCCTCTCATTGCC
GAGAGGGAGGCCATGAAGAGCAGCGAGTTAATGCTTGAGATGGGAGGCATCCTCCGGACT
TTCAAGTTCATCTTTAGGGGCACCGGATATGATGAGAAACTTGTCCGAGAGGTGGAAGGC
CTCGAGGCTTCTGGCTCAGTCTACATTTGTACCCTTTGTGATACTACCCGCCTGGAAGCC
TCTCAGAATCTTGTCTTTCACTCCATAACCAGAAGCCATTCAGAGAACTTGGAGCGCTAT
GAGGTTTGGCGCTCCAACCCGTACCATGAGTCTGTGGAAGAACTGCGGGACCGGGTCAAA
GGGGTCTCAGCCAAGCCCTTCATTGAGACAGTCCCTTCCATAGATGCACTCCACTGTGAC
ATTGGCAATGCAGCTGAGTTCTACAAGATTTTCCAGCTAGAGATAGGGGAGGTGTATAAG
AATCCCACTGCCTCCAAAGAGGAAAGGAAAAGATGGCAGGCGACACTGGACAAGCATCTC
CGGAAGAAGATGAACCTGAAACCAATCATGAGAATGAATGGCAACTTTGCCAGGAAGCTC
ATGACCAAAGAGACTGTTGAAGCAGTCTGTGAGTTAGTTCCCTCCGAGGAGAGGCACGAA
GCTCTGAGGGAGCTGATGGACCTTTACCTGAAGATGAAACCTGTCTGGAGATCATCATGC
CCTGCTAAAGAGTGCCCAGAATCTCTCTGCCAGTATAGTTTCAATTCGCAGCGTTTTGCA
GAGCTCCTCTCTACCAAGTTCAAGTATAGATATGAGGGCAAAATCACCAATTATTTTCAC
AAAACTCTGGCACACGTCCCTGAAATTATTGAGAGGGATGGCTCCATTGGAGCCTGGGCA
AGTGAAGGAAATGAGTCTGGCAACAAACTGTTCAGGCGCTTTCGGAAAATGAATGCCAGG
CAGTCCAAGTGCTACGAAATGGAAGATGTCTTGAAACATCACTGGTTGTATACCTCCAAA
TACCTCCAGAAGTTTATGAATGCTCATAATGCATTAAAAAACTCTGGGTTTACCGTAAAC
TCACAGGCAAGCGTAGGGGACCCGTTAGGCCTAGAGGACTCTCTGGAAACTCAAGATTCA
ATGGAATTTTAA
>Chiroptera Ptva _RAG1
ATGGCTGTCTCTTTGCCCCCCATGCTGGGACTCAGTTCTGTCCCAGATGAAATACAGCAC
CCGCAAATTAAATTTTCAGAATGGAAATTTAAGCTGTTCAGGGTGAGATCCTTTGAAAAG
TCACCAGAGGAAGCTCGAGTGGAAAAGAAAGACTCCCCTGAGGGGAAACCGTCTCTAGAG
CAATCTCCTGCAGTCCCGGATGACGCTGGTGTTCAGAAGCCAGCTTCGGCTCAACCAGCA
TTAAAACCACACCCTAAGTTTTGGAAGAAGTTCCACGATGATGGGAAAGCAAGAGACAAA
GCAATCCACCAAGCCAACCTTCGACATCTCTGCCGCATCTGTGGGAAAGCTTTTCAAAGC
GATGGGCACAGTAGGAGATATCCAGTCCATGGGCCTGTGGATGGTAAAACCCAAGCCCTT
TTACGAAAGAAGGAAAAGAGAGCCACTTCCTGGCCAGACCTCATTGCCAAGGTTTTTCGG
ATCGATGTGAAGGCAGATGTTGACTCGATCCACCCCACTGAGTTCTGTCATATCTGCTGG
AGCATCATGCACAGGAAGTTTAGCAGCACCCCACATGAGGTTTACTTCCCGAGGAAAGCA
ACCATGGAGTGGCACCCCCACACACCTTCCTGTGACATCTGCCATACTGCCCGTCGGGCA
CTTAAGAGGAAGAGTTATGAGCCAAATGCGCAGCTCAGCAAAAAACTCAAAACGGTGGTG
GACCGAGCAAGACAAGCCCGTCAGGGCAAGAAAAAAGCTCAGGCAAGGATCAGCAGCAAG
GAAGTGATGAAGCAGATTGCCAACTGCAATAAGATACATCTTAGCACCAAGCTCCTTGCG
GTGGACTTCCCGGCAAAGTTTGTGAAATCTATCTCCTGCCAGATTTGTGAACACATTCTG
GCCGACCCTGTGGAGACCACCTGTAAGCACGTATTTTGCAGGATCTGCATTCTCAGATGC
CTCAAAGTCATGGGCAGCTATTGTCCCTCGTGCCGATATCCATGCTTCCCGACTGACCTA
GAGACTCCAGTGAAGTCCTTTCTGAGCATCTTGAATTCCCTAATGGTGAAATGTCCAGCA
CAAGAGTGCAATGAAGAGGTCAGCTTGGAAAAATACAATCACCATGTCTCAAGCCACAAG
GACTCAAAAGAGACTTTTGTGCATATTAATAAAGGAGGCCGGCCCCGCCAGCATCTTTTG
TCACTGACCCGGAGGGCTCAGAAACACCGTTTGAGAGAGCTCAAGCTGCAAGTTAAGGCC
TTTGCTGACAAAGAAGAAGGTGGAGATGTCAAGTCTGTGTGCCTGACCTTGTTCTTGCTG
GCGCTGAGGGCAAGAAACGAGCACAGACAAGCTGATGAGCTGGAGGCCATCATGCAGGGT
CGGGGCTCTGGCCTGCAGCCAGCTGTTTGCTTGGCCATCCGTGTCAACACCTTCCTCAGC
TGCAGTCAGTACCACAAGATGTATAGGACTGTGAAAGCCATCACAGGGAGGCAGATTTTT
CAGCCTTTGCACGCCCTTCGGACTGCTGAGAAGATCCTTCTGCCGGGCTACCACCCCTTT
GAGTGGCAGCCACCTCTGAAGAACGTGTCTTCCAGCACTGACGTGGGCATTATTGATGGA
CTGTCTGGGCTGTCCTCCTCTGTGGACGATTACCCAGTGGACACGATTGCAAAGCGGTTT
CGCTATGATTCCGCTTTGGTGTCTGCTTTAATGGACATGGAAGAAGACATTATGGAAGGC
ATGAGAACCCAAGACCTTGATGACTACCTGAGTGGCCCCTTCACTGTAGTGGTGAAGGAG
TCTTGTGATGGGATGGGAGATGTGAGTGAGAAGCACGGGAGTGGGCCAGCCGTTCCAGAA
AAGGCAGTTCGATTTTCGTTCACAGTCATGAAAATCACTATAGAACATGGCTCACAGAAT
GTGAAGGTGTTTGAGGAAGCCAAACCCAACTCTGAATTGTGTTGCAAGCCCTTGTGCCTT
ATGCTGGCAGATGAGTCCGACCACGAGACCCTGACAGCAATCCTGAGCCCTCTCATTGCC
GAGAGGGAGGCCATGAAGAGCAGCGAATTAATGCTTGAGATGGGAGGCATCCTCCGGTCT
TTCAAGTTCATCTTTAGGGGCACTGGATATGATGAGAAACTTGTCCGAGAGGTGGAAGGC
CTCGAGGCTTCTGGCTCAGTCTACATTTGTACCCTTTGTGATACTACCCGCCTGGAAGCC
TCTCAGAATCTTGTCTTTCACTCCATAACCAGAAGCCATTCAGAGAACTTGGAGCGCTAT
GAGGTTTGGCGCTCCAACCCGTACCATGAGTCTGTGGAAGAACTGCGGGACCGGGTCAAA
GGGGTCTCAGCCAAGCCCTTCATTGAGACAGTCCCTTCCATAGATGCACTCCACTGTGAC
ATTGGCAATGCAGCTGAGTTCTACAAGATTTTCCAGCTAGAGATAGGGGAGGTGTATAAG
AATCCCAGTGCCTCCAAAGAGGAAAGGAAAAGATGGCAGGCGACACTGGACAAGCATCTC
CGGAAGAAGATGAACCTGAAACCAATCATGAGAATGAATGGCAACTTTGCCAGGAAGCTC
ATGACCAAAGAGACTGTTGAAGCAGTCTGTGAGTTAGTTCCCTCCGAGGAGAGGCACGAA
GCTCTGAGGGAGCTGATGGACCTTTACCTGAAGATGAAACCTGTATGGAGATCATCATGC
CCTGCTAAAGAGTGCCCAGAATCTCTCTGCCAGTATAGTTTCAATTCGCAGCGTTTTGCA
GAGCTCCTCTCTACCAAGTTCAAGTATAGATATGAGGGCAAAATCACCAATTATTTTCAC
AAAACTCTGGCACACGTCCCTGAAATTATTGAGAGGGATGGCTCCATTGGAGCCTGGGCA
AGTGAAGGAAATGAGTCTGGCAACAAACTGTTCAGGCGCTTTCGGAAAATGAATGCCAGG
CAGTCCAAGTGCTACGAAATGGAAGATGTCTTGAAACATCACTGGTTGTATACCTCCAAA
TACCTCCAGAAGTTTATGAATGCTCATAATGCATTAAAAAACTCTGGGTTTACCATAAAC
TCACAGGCAAGCGTAGGGGACCCGTTAGGCCTAGAGGACTCTCTGGAAACTCAAGATTCA
ATGGAATTTTAA
>Chiroptera Rhfe 1 _RAG1
ATGGCTGTCTCTTTGCCACCCACACTGGGACTCGGTTCTGCCCCAGATGAAATACAGCAC
CCACATATTAAATTTTCAGAATGGAAATTTAAGCTGTTCAGGGTGAGATCCTTGGAAAAG
GCACCTGAAGAAGCTCACACGGAGAGGAAAGATTCTTCTGAGGGGAAACCCTCTCTAGAG
CAATCTCCTGCAGTCTTGGATGGGGCTGGTGGTCACAAGCCAGCCTTGGCTCAGCCAGCA
TTTAAGCCCCACCCTAAATTTCTGAAGAAATCTCATGATGATGGGACAGCAAGGGACAAA
GCAATCCATCAAGCCAACCTTCGACATCTGTGCCGCATCTGTGGGAATTCTTTGAAAACT
GATGGGCACAATCGGAGATACCCAGTCCACGGGCCCGTGGATGGTAAAACACAAGTCCTT
TTACGAAAGAAGGAAAAGAGAGCCACGTCCTGGCCAGATCTCATTGCCAGGGTTTTCCGG
ATCGACGTGAAGGCAGATGTTGACTCAGTCCACCCCACTGAGTTCTGCCATATCTGCTGG
AGCATCATGCACAGGAAGTTTAGCAGTGCCCCATGTGAAGTTTACTGCCCGAGGAATGTA
ACCATGGAGTGGCACCCCCACACGCCATCCTGTGACATCTGTAACACCACCCGTCGGGGT
CTCAAGAGGAAGAGTCATCAGCCAAATGCACAGCTCAGCAAAAAACTCAAAACAGTGGTT
GACCGAGCAAGACAAGCCCGTAAGCACAAGAAAAGAGCTCAGGCAAGGATCAGTAGCAAG
GAAGTGATGAAGCAGATTGCCAACTGCAGTAAGATACATCTTAGTACCAAGCTCCTTGCA
GTGGACTTCCCGGCACACTTTGTGAAATCTATCTCCTGCCAGATTTGTGAACACATTCTG
GCTGATCCTGTGGAGACCAGCTGTAAGCATGTATTTTGCAGGATCTGCATTCTCAGATGC
CTCAAAGTCATGGGCAGCTATTGTCCCTGTTGCCGATATCCCTGCTTCCCTACTGACCTG
GAGAGTCCCGTGAAGTCCTTTCTGAGCATCTTGAATTCCCTGATGGTGAAATGTCCAGCA
CAAGAGTGCAATGAGGAGGTCAGCTTGGAAAAATATAATCACCATGTCTCGCGCCACAAA
GACTCAAAAGAGACTTTTGTGCATATCAATAAAGGAGGCCGGCCCCGCCAGCATCTCTTG
TCACTGACCCGGAGGGCTCAGAAGCACCGTCTGAGAGAGCTCAAGCTGCAAGTCAAGGCC
TTTGCTGACAAAGAAGAAGGCGGAGACGTCAAGTCTGTGTGCCTGACCTTGTTTCTGCTG
GCACTGAGGGCGAGAAATGAGCACAGACAAGCCGATGAGCTGGAAGCCATCATGCAGGGA
CGAGGCTCTGGCCTGCAGCCAGCTGTTTGCTTGGCTATCCGCATCAACACCTTCCTCAGC
TGCAGTCAGTACCACAAGATGTACAGGACTGTGAAAGCCATCACAGGGAGGCAGATTTTT
CAGCCTTTGCATGCCCTTCGGAGTGCTGAGAAGGTCCTGCTGCCAGGTTACCACCCCTTC
GAGTGGCAGCCGCCTCTGAAGAACGTGTCTTCCAGCACTGATGTGGGCATCATTGATGGG
CTGTCCGGACTGTCCTCCTCCGTGGACGATTACCCGGTGGACACCATTGCAAAGCGCTTT
CGCTATGATTCAGCTCTGGTGTCTGCTTTGATGGACATGGAAGAAGACATCCTGGAAGGC
ATGAGAGCCGAAGACCTTGACGACTACCTGAACGGCCCCTTCACTGTAGTGGTGAAGGAG
TCCTGTGATGGAATGGGAGATGTGAGTGAGAAGCATGGCAGTGGGCCAGCGCTTCCAGAA
AAGGCAGTTCGGTTTTCATTCACAGTCATGAAAATTACTATAGCACATGGCTCACAGAAT
GTGAAAGTGTTCGAGGAAGCCAAACCGAACTCTGAACTCTGCTGCAAGCCGGTGTGCCTC
ATGCTGGCAGATGAGTCCGACCACGAGACCCTGACAGCCATCCTAAGCCCTCTCATTGCT
GAGAGGGAGGCCATGAAGAGCAGTGAATTACTGCTTGAGATGGGAGGCATCCTCCGGACT
TTCAAGTTCATCTTTAGGGGCACCGGATATGATGAGAAACTGGTCCGGGAAGTAGAAGGC
CTTGAGGCTTCTGGCTCAGTCTACATCTGTACCCTGTGTGATGCCACCCGCCTGGAGGCC
TCTCAAAATCTTGTCTTCCACTCCATAACCAGAAGCCATGCGGAGAACTTGGAGCGCTAT
GAATTGTGGCGTTCCAACCCCTACCATGAGTCAGTGGAGGAACTGCGCGATCGCGTGAAA
GGGGTCTCCGCCAAGCCCTTCATTGAGACAGTCCCTTCCATAGATGCACTCCACTGTGAC
ATTGGCAACGCCGCAGAGTTCTACAAGATTTTCCAGCTCGAGATAGGGGAGGTGTATAAG
AATCCCAATGCTTCCAAAGAGGAAAGGAAAAGATGGCAGGCTACGTTGGACAAGCATCTC
CGGAAGAAGATGAACTTGAAACCAATCATGAGGATGAACGGTAATTTTGCCAGGAAGCTC
ATGACCAAAGAGACCGTTGAAGCAGTTTGTGAATTAATTCCCTCTGAGGAGAGGCACGAA
GCTCTGAGGGAGCTGATGGACCTTTACCTGAAGATGAAGCCCGTGTGGCGATCGTCATGC
CCTGCTAAAGAGTGCCCAGAATTTCTCTGCCAATACAGTTTCAATTCACAGCGTTTTGCT
GAGCTCCTCTCTACCAAGTTCAAGTACAGATATGAGGGCAAAATCACCAATTATTTTCAC
AAAACTCTGGCACATGTGCCTGAAATTATTGAGAGGGATGGCTCTATTGGGGCCTGGGCA
AGTGAGGGAAATGAATCTGGCAACAAACTGTTCAGGCGTTTCCGGAAGATGAATGCCAGG
CAGTCCAAGTGCTATGAATTGGAAGATGTCTTGAAACATCACTGGTTATATACCTCCAAA
TACCTCCAGAAGTTTATGAATGCTCATAATGCATTAAAAAACTCTGGGTTTACGATAAAC
TCACAGGCAAGCTTAGGGGAACCGTTAGGCCTAGAGGACTCCCTGGAAACTCAAGATTCG
ATGGAATTTTAA
>Chondrichthyes Caca _RAG1
ATGGAAATGGAATTGGAATTGGAAAAGGAAATGCCTCTTATGCCTGATGATTTTAGACAT
TCAGGGACCAAAATTCCCAAAAGGAAGTCACGACTTCAATGGAAAAGCTTCATGAGACAG
ACACCAGCTCGTGGCCAAGTGTGGCAACCAACCAAACCAGTGGGAACTCTGTCTTTGGAA
------ACACTGCCTTTAGACAAGAAGACTTTGGAAGATAAGTCCCTGGAACACATGCCT
TTAGAGGTCAAACACAAGTTCTGTGACGTTCGCCAAATGGAGGCAAAGTCTTTGGAAGAA
------CATATGTTACGGTTACAAAATCTTTGTCGTATTTGTGGGACTTCTTTTAACACC
ACCAGTTATGACATGAAATACCCGGTTAGTGGCCCTGTTGATGATGTCACACAAGGGGTG
CTCAGGAAAATGGGACACGGTGACTGTTTTTGGCCCGAACTCATCCGTAACGCATTTAAG
ATTGATGTCAAGACCGATACAGAAGCCCAATATCCCACCCACTTTTGTTATAACTGCTGG
CGGGTTGTCATACAGACAATCAACAACAGTACGGAAGATGCGTTCTTCCCTGTCAGCACC
ATTGTTGAGTGGAAGCCACATTCCAATCTATGCAGCATTTGCAACTTTTCCAGTGGGACT
CGCAAACGAAAAGGTCTCAAACGAAGTCCGCCAGTGGCAAAGAAGCCCAAAGTAGCAGCT
GATGCTCCAATCAGACCAAGAGTCATGAAAAGAAAAGATCAGATAAATAGTACAAGTATT
TTATTGGCTAAAAAGATTGTCAACTGCAAGAAGATCCACCTAAATTCAAAACTCCTTGTA
CTTGATTATCCCAATAATTTCATCCAGTCAGTAACTTGTCAGGTTTGTGAGCACTTACTT
GCTGACCCTGTGCAATCACCATGCAAGCACCTTTTCTGCAGAACGTGTATTCTCAAATGT
ACTGCAGTCCTGGGCAAGTATTGTCCAGTTTGTAGGTTTCCTTGTGGTCCCACCGAGTTC
AGGAGCCCAGTTAAGTCATTTATAAATGTCCTGAATTCACTAGTTCTAAAATGTCCAGTG
ACAGACTGTGAAGTGGAGATGAGACTAGGTGAATATTGTAACCATGTCCAAAACCACAAA
GAACGGAAGCAGGCTTACTCACCAGTAAACAAGGGGGGCCGGCCAAGACAACATTTGCTC
TCTTTAACCCGAAGAGCTCAAAAACATCGTCTGCGAGATCTCAAACTTCAGGTGAAGGCT
TTTGCAGATAAAGAGGAAGGTGGTGATGTAAAGTCAGTATGCCTCACCCTGCTGTTGCTG
GCACTCCGAGCTGGAAATGAGCACAGGCAAGCAGATGAGCTGGAAGCTGTAACGCAGGGA
CGAGGATCAGAATTGAAGCCAGCAGTCTGTCTTGCCATTAGAATTAACACATTTCTAAGT
TGCAGTCAGTACCATAAAATGTATAAGACAGTCAAAGCTACTACAGGGAAGCAGATCTTC
CAGCCTTTGCATGCACTCCGGAATGCAGAGAAAACACTGTTGCCAGGTTATTGTTCATTT
GAATGGCAACCTCCATTAGCAAATGTCTCTACAAACACTGAAGTGGGAATCATAGATGGC
CTGAGTGGTTGGGCTCAATGTGTCGATGATTACCCAATGGAAACTATTTCAAGACGATTT
AGGTATGATGTGGCACTCGCTTCAGCTGTGAAGGAGCTTGAGGATGATATTTTGGAAGGC
TTAAAATGCCAAAATATGGATGAGTGTATGAGTGGACCGTTTACTGTTGTCATTAAAGAA
TCTTGTGATGGAATGGGTGATGTCAGTGAAAAACATGGATGTGGTCCAGCAGTCCCAGAA
AAGGCAGTGAGGTATTCCTTTACAATCATGAGTATAAGCGTGATGAATGAAAATGAAAAT
GTGAAAGTGTTTGAAGAGCTAAAGCCAAACTCTGAGTTGTGCTGCAGGCCACTTTGCCTG
ATGTTGGCAGATGAATCTGACCATGAAACACTGACGGCAATCCTGGGCCCAGTAATTACT
GAAAGAGAAGCCATGAAGACCAGTGATTTAATACTTGAAATTGGAGACTTACACAGATCT
TTCCAGTTTATCTTTCGAGGCACAGGATATGATGAGAAGCTTGTGCGTGAAGTGGAAGGT
CTTGAAGCCTCAGGTTCTATCTACGTCTGCACATTGTGTGATGCCACTCGAAGTGAGGCT
TCACAAAACTTGGTTCTTCACTCCATAACAAGGAGCCATGAAGAGAACTTGGAGCGCTAT
GAAATTTGGCGTTCAAATCCTTATCGTGAGACAGCTGAAGAGTTACGCGATAGAGTGAAA
GGGGTTTCAGCAAAACCATTTATAGAAACTCAGCCCTCCATAGATGCCTTGCATTGTGAC
ATTGGAAATGCAACAGAATTTTACAGACTTTTCCAGGATGAGATCGGGGAGCAATACAAA
AATCCTAACTCATCTAAGGAGGAAAGAAAAAGGTGGCAAGCAATGCTCGATAAACACTTG
AGAAAGAAGATGAATTTGAAACCTGTCATGAGATTGAATGGAAACTTTGCAAGAAAACTA
ATGACAAAAGAGACTGTAGAAGCCGTTTGTGAACTGATCCCATCTGAAGAAAGGAGAGAG
ATTCTCAGAGAGTTAATGCACCTTTACCTCCTCATGAAGCCAGTGTGGCGTTCCACATTC
CCAACTAGAGAATGCCCAGACCTTCTTTGTCAGTACAGTTTTAATTCCCAGAGATTTGCG
GAGCTGCTGCGTACAGAGTTCAAGCACAGATATGAAGGGAAAATCACTAACTATCTGCAC
AAGACTTTGGCTCATGTCCCTGAGATCATTGAAAGAGATGGCTCCATAGGTGCATGGGCA
AGTGAAGGGAATGAATCAGGCAACAAACTTTTTCGGCGTTTCAGGAAAATGAATGCAAGG
CAGTCCAAATGCTATGAATTGGAAGACATTTTGAAGCACCATTGGCTGTACACTTCAAAA
TATTTACAGAGGTTCATGGATGTACACAATACATTAAAGTTTGGAAAGATTGCATCTGTC
CCACCAATAGTTGAAGATAATACAATAGCTGAAGATGATACAATAGCTGAAGGTGATTCC
TTTAATTTTTAA
>Chondrichthyes Scto _RAG1
TCAGCTATTGTATCATCTTCAGGTATTGTACCATCAGTTGTATTACTTGCTATTGTATTA
TCCTGGCTGAATTTCAGCTGGAACAGATGCATACTTTCCAAACTTTAACATATTGTGCAC
ATCTCTGTAAATATTTTGACGTGTACAGCAATGATGCTTCAGGATATCTTCCAGTTCGTA
ACATTTCCTAAAACGCCGAAAAAGTTTGTTGCCTCATTGCCTTCACTCGCCCATGCGCCT
ATGGAACCATTCAATGAGCTCAGGGACATGAGCCAAAGTTTTGTGCAGGTAGTTGGTGAT
CTTCCCTTCATATCTGTACTTGAAC------------TCTGTACAAAGCAGTTCTAAATC
GCTGGG---AATTAAAGCTGTACTGACAAAGAAGATCTGGGCATTAGAATCTCTCTCCTT
TCTTCAGATGGAATCAATTCACACACGGCTTCGACCGTCTCTTTTGTCATTAGTTTTCTT
GCAAAGTTTCCATTCAATCTCATGATGGGTTTCAAGTTCATCTTTTGTCTTAACTGTTTA
TCGAGCATTACTTGCCACCTTTTTCTTTCCTCCTTTTGGATTTGCTCCCCAA--------
--TCTCACCTTGGAAAAGTCTGTAGAATTCTGTCGCATTTCCAATGTCACAATGCAAGGC
ATCTATGGAGGGCTGTTTCACTCTATCACGTAACTCATCGGCTGTCTCGTTATCAGATTT
CATAGCGTTCCAAGTTCTCTTCATGCTTGTAATGGAATGAAGAACCATGTTCCGTGAGGC
CTCACTTCGCGTGGAATCACATAGCGTGCAGACATAGATGGAACCTGAGGCTTCGAGGCC
CTCCACCTCCCGTACAAACTTCT------CATCGTATCCTGTGCCTCGAAAGATAAACTG
GAAAGATCGGTGCAAATCTCCAATTTCCAGTATT--------------------------
----AAATCGCTGGTCTTCATTGCTTCTCTTTCCGCAATTACTGGGCCCAGTATGGCTGT
CAGCGTTTCATGG---------TCAGATTCATCCGCCAACATCAGGCAAAGTGGTTTGCA
GCACAACTCCGAATTTGGCTTTAGCTCTTCAAACACCTTCACTTTTTCATCGTTCATTCA
T----CACACTTATACTCATGATGGTAAAGAATACCTCACGGCCTTCTCTGGAACTGCTG
GACCACATCCGTGTTTTTCACTGACATCCCCCATTCCATCACAAGATTC-----------
CTTGATGACAACAGTAAACGGTCCACTCACAAACCAAAATATCGTCCTCCATCTCCTTCA
CAGCTGAAGCCAGCGCCACGTCATACCTAAACCGGTTTCCATTGGGTAATCATCAACGCA
CTGAGCCCAGCCGCTCAGGCCATCTATTATTCCCACTTCTGTGTTGAGACATTTGCTAGA
GGAGGTTGCCATTCAAATGAATAATAACCT---------------GGCAACAACATCTTC
TCTGCATTTCGGAGTGCGTGCAATGGCTGGAAGATTTGCTTCCCAGGCTTTGACTGTCTT
AGATACTGACTGCAACTTAGAAATGTATT----AATTCTAATGGCAAGGCAGACTGCTGG
CTTCAGTTCCGATCCCCGACCCTGCATGACAGCTTC----------AAGCTCATCTGCTT
GCCTGTGCTCATTCCCAGCTCTAAGTGCCAGCAACAATAGAGTAAGGCAT----------
----------------------ACCGACTTCACATCGCCTTCCTCTTTGTCTGCAAAGAA
GTTTGAGATCTCGCAGACGGTGCTTTTGAGCTCTTCGGGTTAAAGAGAGCAAATGCTGTC
TTGGTCGACC-ACCCTTGTTCACCGGCGAGTAAGTCACTCTTCTTTGTGGTCAGGGCATG
GGTAGAATATTCACCTAGTCTCACCTCTACTTCGCAGTCTGTCACTGGACATCTTAAAAC
ACATTTATAAATGATT----TAATTGGGCTTCGGAAATCTGCGGGGCCACAAGGAAACCT
ACAAACCGGGCAATACTTGCCCAGGACGGAAAGGTGCCTGCAGGGTGTTTGTACAGGGTC
AGCAAGTAAGTGCTCACAAACACAGGACACTGGGATAAAATTGTTGGGATAATCAAGTAC
GAGGAGTTTGGAATTTAGGTGGATCTTCTTGCAGTTGACAATCTTTTTAGCCAACAAAA-
-------------TACTTGTGCTATTTATTTGATCTTTCCTTTTAATGATCCTTGGTCTG
ATTGGAGGG----TCAATTGCTACTTTGGGCTTCTTTGTGACTGGTGGACTTCGTCTGAG
G----------C--------------------CTTTTCGTTTGCGAGTCCCCCTTGAAAA
ATTGCAAATGCTGCAAAGATTGGAAGTGGCTTCCACTCCACGATTGTAGTGATGGGAAAG
AAGGCA---TCTTCATTTGTCGTGTTGTTGATTGTCTGAATGACAACCCGCCAGCAGTTG
TAGCAAAAG----------------TGGGTGGGATGTCTGGCTTCTGTATCTGTCTTGAC
GTCAATTCTAAAAGCGT----------TACGAATGAGCTCCGGCCAAAAACAGTCACCAT
GTCC--------CA--------TTTTCCTCAGCACCTCTTGTGTGACACCATCCACAGGG
CCACTAACTGGGTATTTCATGTCATGCTGGTGGTGTTGAAGGAAGCGCCACAAATACGCA
AAGGTTTTGTAACCGTAATAAATGTTCTTCCA------AAGATTTTGCCTCTGTTTGGGT
AAAGTCACAGAACTTGCTTTTTGGT--------GGGTTGGCCTCTAAAGGCATGTGTTCC
AGGAACTTAAAGTCTTCTTGTCCAGAG-----GCAGTGTTTCCAAAGACATAGCTCCCAC
TGGTTTGGTT--TGAGAGATTGAGGATTGCC----ACAATTGGCCATGGGCTGATGTAAC
AGTCTCT---GCCTCATAAAGCTTTTC----CATTGAAAGCATGGTTTCCTTTTTGAAAT
TTCTCTTGACTTCTGCATGTCGAAAACTGTCAGG-------TATCATTTGCAGAGGCATC
TCCAT--TTCCA
>Crocodilia Almi _RAG1
ATGGAGATGTTACCACCACCAAGCATGAACCTGC---------CAGAAGAAATCCAGCAT
CCATACACTAAGTTTTCAGAATGGAAATTTAAGCTGTTTAAAGTAAGATCATTTGAAAAG
ACTCCTGGGGATAGCCACGTGGTAAATAAAGATAAAGCAGAAGAGGCAGCCTCTTTGGAC
AAAGGCAATGTGGTACATATGGATGCAGTAATCCATAAACAGGTTGTGCTACAAGCAGAA
TTAAAGGTCACTAAGCAGACACTTGAAAAAGATGCCAACAATCTGAAGATGCACGATAAT
GCAACTCATCAAGCAAATCTGGAGGAACTTTGCCGCATCTGTGGAGTTTCATTCAAAACT
GACCGCTACAGAAGAAGTTATCCAGTGCATGGACCAGTGGACAATGAAACTCAGGGGCTT
TTGAGAAAGAAAGAGAAAAAAGCAACATCTTGGCCAGATCTTATTGCCAAGATCTTTAAG
ATTGATGTGCGAGGAGATATTGACACAATTCACCCTACTCGATTTTGTCACAATTGCTGG
AGTATCATTCAGAGAAAGTTCAGCAGTTCCCCATATGAAGTGTATTTCCCGAGGAACAGT
GCCATGGAATGGCAACCTCACTCCCCAAATTGTGATGTTTGTCACACTAGCTGTCGGGGG
ATCAAGAGAAAGAAGCAGCCGCCCAACTTACAGCTTGCAAAACGACTGAAGATCATTGCA
GAACGTGCTCGAAAAAACAGGTGTGTAAAGAACCAAGGAAAGCT------AAACAACAAG
AACCTCATGAAAAAGATTACCAACTGCAAGAAGATACATCTTAGCACAAAGCTTCTTGCA
GTTGACTATCCAGTAGATTTTGTTAAGGCTATCTCTTGTCAGATCTGTGAGCATATTCTG
TCAGATCCAGTGGAAACAACGTGTAGGCACTTATTCTGTAGAACCTGCATCCTTAAATGT
CTCAAAGTTATGGGCAGTTATTGCCCCTCCTGCCTATACCCTTGCTTCCCTACTGACTTA
GTGACCCCAGTGAAATCCTTCCTAAACATTCTTGACTCTCTGACTTTGAGATGCCCAGTG
AAAGAATGCGATGAAGAGATCTTGCTGGGGAAATATGGTCAGCATCTCCCCAGCCACAAG
GAGCTGAAAGAGATTTATACACACATAAATAAAGGGGGGCGACCAAGACAACACCTTCTG
TCCTTGACCAGAAGAGCTCAAAAACATCGTCTGAGAGAACTCAAGCTTCAGGTCAAAACG
TTTGCTGAGAAAGAAGAAGGGGGAGATATAAAGGCTGTTTGCATGACTTTGTTTTTGTTG
GCTCTCAGAGCAAAAAATGAACACCGGCAAGCAGATGAGCTGGAAGCTATAATGCAAGGG
AGGGGCTCAGGGCTTCACCCAGCTGTTTGTTTGGCAATTCGAGTCAATACATTTCTCAGC
TGTAGTCAGTACCATAAAATGTACAGAACTGTAAAAGCTGTCACCGGGAGGCAGATCTTC
CAGCCATTGCATGCTCTTCGCACTGCTGAGAAAGCCCTGCTCCCAGGTTATCATTCATTT
GAGTGGAAGCCTCCTTTGAAAAATGTGTCTGCTAATACAGAAGTGGGAATTATAGATGGG
CTTTCAGGCCTGCCACACACAGTTGATGACTACCCAATTGACACAATTGCAAAGAGGTTT
CGATATGATGCAGCCTTGGTTTCTGCCTTAATGGATATGGAAGAAGACATCTTGGAAGGC
ATGAAAGCACATGACCTGGATGACTATTTGAATGGTCCTTTCACTGTGGTGGTGAAAGAG
TCTTGTGATGGGATGGGAGATGTCAGTGAGAAGCATGGATGTGGACCAGCAGTCCCAGAA
AAGGCAGTTCGCTTTTCTTTCACTGTCATGACCATCGCTATAACTCATGGCAATACAAAT
GTAAGGATCTTTGAAGAAGTCAAGCCCAATTCAGAGCTATGTTGCAAGCCATTGTGTCTT
ATGTTGGCTGATGAGTCAGACCATGAGACTCTGACAGCCATCCTGAGCCCTCTCATAGCA
GAAAGAGAGACCATGAAAAACAGTGTACTACTTCTTGAAATGGGAGGCATCCTCAGAACA
TTCAAATTCATCTTTAGGGGTACAGGGTATGATGAGAAACTTGTACGTGAGGTGGAAGGC
CTTGAAGCCTCTGGCTCCACTTACATTTGTACCCTCTGTGATGCAACCCGCCTGGAAGCC
TCTCAGAATTTGGTCCTCCACTCCATAACAAGGAGTCACACTGAAAATCTAGAGCGATAT
GAGGTGTGGAGGTCCAACCCATACCATGAATCAGTTGATGAGCTCCGTGATAGAGTGAAG
GGTGTTTCTGCAAAACCATTTATTGAGACTGTTCCCTCTATAGATGCGTTGCACTGTGAC
ATTGGCAATGCAGCTGAGTTTTACAAGATATTCCAATTTGAGATAGGTGAGGTCTACAAG
AACCCTGATGCATCTAAAGAAGAGAGGAAGAGGTGGCAATCAGCTCTTGACAAGCACCTG
AGGAAGAAGATGAACCTGAAACCAATAATGAGGATGAATGGAAACTTTGCTAGAAAGCTG
ATGACTAAAGAGACAGTGGAAGCAGTTTGTGAATTAATAAAGTGCGAGGAAAGGCATGAA
GCCCTCAAAGAACTGATGGATCTCTACCTGAAGATGAAACCAGTGTGGAGATCTTCATGT
CCTGCCAAGGAGTGCCCAGAACTGTTGTGCCAGTACAGTTTCAACTCACAACGTTTTGCT
GAGCTCCTATCCACAAAGTTCAAGTATAGATATGAGGGCAAAATTACAAATTACTTTCAT
AAAACTCTTGCTCATGTTCCTGAAATCATAGAAAGAGATGGGTCCATTGGTGCCTGGGCA
AGTGAAGGAAATGAATCTGGGAACAAATTGTTTAGACGTTTCCGAAAAATGAATGCCAGG
CAGTCAAAATGCTATGAAATGGAGGATGTCCTGAAGCACCATTGGCTGTATACATCTAAG
TATCTGCAGAAGTTCATGAATGCTCATAAAACATTGAAAAGCCAGGGCTTCACAGTTGAT
CCAGAATACAGTTTAGAAGACTCCCTGAAATTGGAAGACTCTTTGGAAACCAATAATTCT
ATGGAATTCTAA
>Crocodilia Alsi _RAG1
ATGGAGATGTTACCACCACCAAGCATGAACCTGC---------CAGAAGAAATCCAGCAT
CCATACACTAAGTTTTCAGAATGGAAATTTAAGCTGTTTAAAGTAAGATCATTTGAAAAG
ACTCCTGGGGATAGCCAAGTGGTAAATAAAGATAAAGCAGAAGAGGCAGCCTCTTTGGAC
AAAGGCAATGTGGTACATATGGATGCAGTAATCCATAAACAGGTTGTGCTACAAGCAGAA
TTAAAGGTCACTAAGCAGACACTTGAAAAAGATGCCAACAATCTGAAGATGCACGATAAT
GCAACTCATCAAGCAAATCTGGAGGAACTTTGCCGCATTTGTGGAGTTTCATTCAAAACT
GACCGCTACAGAAGAAGTTATCCAGTACATGGACCGGTGGACAATGAAACTCAGGGGCTT
TTGAGAAAGAAAGAGAAAAAAGCAACATCTTGGCCAGATCTTATTGCCAAGATCTTTAAG
ATTGATGTGCGAGGAGATATTGACACAATTCATCCTACTCAATTTTGTCACAATTGCTGG
AGTATCATTCAGAGAAAGTTCAGCAGTTCCCCATATGAAGTGTATTTCCCGAGGAACAGT
GCCATGGAATGGCAACCTCACTCCCCAAATTGTGATGTTTGTCACACTAGCTGTCGGGGG
ATCAAGAGAAAGAAGCAGCCGCCCAACTTACAGCTTGCAAAACGACTGAAGATCATTGCA
GAACGTGCTCGAAAAAACAGGTGTGTAAAGAACCAAGGAAAGCT------AAACAACAAG
AACCTCATGAAAAAGATTACCAACTGCAAGAAGATACATCTTAGCACAAAGCTTCTTGCA
GTTGACTATCCAGTAGATTTTGTTAAGGCTATCTCTTGTCAGATCTGTGAGCATATTTTG
TCAGATCCAGTGGAAACAACGTGTAGGCACTTATTCTGCAGAACCTGCATCCTTAAATGT
CTCAAAGTTATGGGCAGTTATTGCCCCTCCTGCCTATACCCTTGCTTCCCTACTGACTTA
GTGACCCCAGTGAAATCCTTCCTAAACATCCTTGACTCTCTGACTTTGAGATGCCCAGTG
AAAGAATGCGATG--------------------------------------A--------
-----GAAAGAGATTTATACACACATAAATAAAGGGGGGCGACCAAGACAACACCTTCTG
TCCTTGACCAGAAGAGCTCAAAAACATCGTTTGAGAGAACTCAAGCTTCAGGTCAAAACG
TTTGCTGAGAAAGAAGAAGGGGGAGATATAAAGGCTGTTTGCATGACTTTGTTTTTGTTG
GCTCTCAGAGCAAAAAATGAACACCGGCAAGCAGATGAGCTGGAAGCTATAATGCAAGGG
AGGGGCTCAGGGCTTCACCCAGCTGTTTGTTTGGCAATTCGAGTCAATACATTTCTCAGC
TGTAGTCAGTACCATAAAATGTACAGAACTGTAAAAGCTGTCACCGGGAGGCAGATCTTC
CAGCCATTGCATGCTCTTCGCACTGCTGAGAAAGCCCTGCTCCCAGGTTATCATCCATTT
GAGTGGAAGCCTCCTTTGAAAAATGTGTCTGCTAATACAGAAGTGGGAATTATAGATGGG
CTTTCAGGCCTGCCACACACAGTTGATGACTACCCAATTGACACAATTGCAAAGAGGTTT
CGATATGATGCAGCCTTGGTTTCTGCCTTAATGGATATGGAAGAAGACATCTTGGAAGGC
ATGAAAGCACATGACCTGGATGACTATTTGAATGGTCCTTTCACTGTGGTGGTGAAAGAG
TCTTGTGATGGGATGGGAGATGTCAGTGAGAAGCATGGATGTGGACCAGCAGTCCCAGAA
AAGGCAGTTCGCTTTTCTTTCACCGTCATGACCATCACTATAACTCACGGCAATACAAAT
GTAAGGATCTTTGAAGAAGTCAAGCCCAATTCAGAGCTATGTTGCAAGCCATTGTGTCTT
ATGTTGGCTGATGAGTCAGACCATGAGACTCTGACAGCCATCCTGAGCCCTCTCATAGCA
GAAAGAGAGGCCATGAAAAACAGTGTACTACTTCTTGAAATGGAAGGCATCCTCAGAACA
TTCAAATTCATCTTTAGGGGTACAGGGTATGATGAGAAACTTGTGCGTGAGGTGGAAGGC
CTTGAAGCCTCTGGCTCCACTTACATTTGTACCCTCTGTGATGCAACCCGCCTGGAAGCC
TCTCAGAATTTGGTCCTCCACTCCATAACAAGGAGTCACACTGAAAATCTAGAGCGATAT
GAGGTGTGGAGGTCCAACCCATACCATGAATCAGTTGATGAGCTCCGTGACAGAGTGAAG
GGTGTTTCTGCAAAACCATTTATTGAGACTGTTCCCTCTATAGATGCGTTGCACTGTGAC
ATTGGCAATGCAGCTGAGTTTTACAAGATATTCCAATTTGAGATAGGTGAGGTCTACAAG
AACCCTGATGCATCTAAAGAAGAGAGGAAGAGGTGGCAATCAGCTCTTGACAAGCACCTG
AGGAAGAAGATGAACCTGAAACCAATAATGAGGATGAATGGAAACTTTGCTAGAAAGCTG
ATGACTAAAGAGACAGTGGAAGCAGTTTGTGAATTAATAAAGTGCGAGGAAAGGCATGAA
GCCCTCAAAGAATTGATGGATCTCTACCTGAAGATGAAACCAGTGTGGAGATCTTCATGT
CCTGCCAAGGAGTGCCCAGAACTGTTGTGCCAGTACAGTTTCAACTCACAACGATTTGCT
GAGCTCCTATCCACAAAGTTCAAGTATAGATATGAGGGCAAAATTACAAATTACTTTCAT
AAAACTCTTGCTCATGTTCCTGAAATCATAGAAAGAGATGGGTCCATTGGTGCCTGGGCA
AGTGAAGGAAATGAATCTGGGAACAAATTGTTTAGACGTTTTCGAAAAATGAATGCCAGG
CAGTCAAAATGCTATGAAATGGAGGATGTCCTGAAGCACCATTGGCTGTATACATCTAAG
TATCTGCAGAAGTTCATGAATGCTCATAAAACATTGAAAAGCCAGGGCTTCACAGTTGAT
CCAGAATACAGTTTAGAAGACTCCCTGAAATTGGAAGACTCTTTGGAAACCAATAATTCT
ATGGAATTCTAA
>Crocodilia Alsi 1 _RAG1
ATGGAGATGTTACCACCACCAAGCATGAACCTGC---------CAGAAGAAATCCAGCAT
CCATACACTAAGTTTTCAGAATGGAAATTTAAGCTGTTTAAAGTAAGATCATTTGAAAAG
ACTCCTGGGGATAGCCAAGTGGTAAATAAAGATAAAGCAGAAGAGGCAGCCTCTTTGGAC
AAAGGCAATGTGGTACATATGGATGCAGTAATCCATAAACAGGTTGTGCTACAAGCAGAA
TTAAAGGTCACTAAGCAGACACTTGAAAAAGATGCCAACAATCTGAAGATGCACGATAAT
GCAACTCATCAAGCAAATCTGGAGGAACTTTGCCGCATTTGTGGAGTTTCATTCAAAACT
GACCGCTACAGAAGAAGTTATCCAGTACATGGACCGGTGGACAATGAAACTCAGGGGCTT
TTGAGAAAGAAAGAGAAAAAAGCAACATCTTGGCCAGATCTTATTGCCAAGATCTTTAAG
ATTGATGTGCGAGGAGATATTGACACAATTCATCCTACTCAATTTTGTCACAATTGCTGG
AGTATCATTCAGAGAAAGTTCAGCAGTTCCCCATATGAAGTGTATTTCCCGAGGAACAGT
GCCATGGAATGGCAACCTCACTCCCCAAATTGTGATGTTTGTCACACTAGCTGTCGGGGG
ATCAAGAGAAAGAAGCAGCCGCCCAACTTACAGCTTGCAAAACGACTGAAGATCATTGCA
GAACGTGCTCGAAAAAACAGGTGTGTAAAGAACCAAGGAAAGCT------AAACAACAAG
AACCTCATGAAAAAGATTACCAACTGCAAGAAGATACATCTTAGCACAAAGCTTCTTGCA
GTTGACTATCCAGTAGATTTTGTTAAGGCTATCTCTTGTCAGATCTGTGAGCATATTTTG
TCAGATCCAGTGGAAACAACGTGTAGGCACTTATTCTGCAGAACCTGCATCCTTAAATGT
CTCAAAGTTATGGGCAGTTATTGCCCCTCCTGCCTATACCCTTGCTTCCCTACTGACTTA
GTGACCCCAGTGAAATCCTTCCTAAACATCCTTGACTCTCTGACTTTGAGATGCCCAGTG
AAAGAATGCGATG--------------------------------------A--------
-----GAAAGAGATTTATACACACATAAATAAAGGGGGGCGACCAAGACAACACCTTCTG
TCCTTGACCAGAAGAGCTCAAAAACATCGTTTGAGAGAACTCAAGCTTCAGGTCAAAACG
TTTGCTGAGAAAGAAGAAGGGGGAGATATAAAGGCTGTTTGCATGACTTTGTTTTTGTTG
GCTCTCAGAGCAAAAAATGAACACCGGCAAGCAGATGAGCTGGAAGCTATAATGCAAGGG
AGGGGCTCAGGGCTTCACCCAGCTGTTTGTTTGGCAATTCGAGTCAATACATTTCTCAGC
TGTAGTCAGTACCATAAAATGTACAGAACTGTAAAAGCTGTCACCGGGAGGCAGATCTTC
CAGCCATTGCATGCTCTTCGCACTGCTGAGAAAGCCCTGCTCCCAGGTTATCATCCATTT
GAGTGGAAGCCTCCTTTGAAAAATGTGTCTGCTAATACAGAAGTGGGAATTATAGATGGG
CTTTCAGGCCTGCCACACACAGTTGATGACTACCCAATTGACACAATTGCAAAGAGGTTT
CGATATGATGCAGCCTTGGTTTCTGCCTTAATGGATATGGAAGAAGACATCTTGGAAGGC
ATGAAAGCACATGACCTGGATGACTATTTGAATGGTCCTTTCACTGTGGTGGTGAAAGAG
TCTTGTGATGGGATGGGAGATGTCAGTGAGAAGCATGGATGTGGACCAGCAGTCCCAGAA
AAGGCAGTTCGCTTTTCTTTCACCGTCATGACCATCACTATAACTCACGGCAATACAAAT
GTAAGGATCTTTGAAGAAGTCAAGCCCAATTCAGAGCTATGTTGCAAGCCATTGTGTCTT
ATGTTGGCTGATGAGTCAGACCATGAGACTCTGACAGCCATCCTGAGCCCTCTCATAGCA
GAAAGAGAGGCCATGAAAAACAGTGTACTACTTCTTGAAATGGAAGGCATCCTCAGAACA
TTCAAATTCATCTTTAGGGGTACAGGGTATGATGAGAAACTTGTGCGTGAGGTGGAAGGC
CTTGAAGCCTCTGGCTCCACTTACATTTGTACCCTCTGTGATGCAACCCGCCTGGAAGCC
TCTCAGAATTTGGTCCTCCACTCCATAACAAGGAGTCACACTGAAAATCTAGAGCGATAT
GAGGTGTGGAGGTCCAACCCATACCATGAATCAGTTGATGAGCTCCGTGACAGAGTGAAG
GGTGTTTCTGCAAAACCATTTATTGAGACTGTTCCCTCTATAGATGCGTTGCACTGTGAC
ATTGGCAATGCAGCTGAGTTTTACAAGATATTCCAATTTGAGATAGGTGAGGTCTACAAG
AACCCTGATGCATCTAAAGAAGAGAGGAAGAGGTGGCAATCAGCTCTTGACAAGCACCTG
AGGAAGAAGATGAACCTGAAACCAATAATGAGGATGAATGGAAACTTTGCTAGAAAGCTG
ATGACTAAAGAGACAGTGGAAGCAGTTTGTGAATTAATAAAGTGCGAGGAAAGGCATGAA
GCCCTCAAAGAATTGATGGATCTCTACCTGAAGATGAAACCAGTGTGGAGATCTTCATGT
CCTGCCAAGGAGTGCCCAGAACTGTTGTGCCAGTACAGTTTCAACTCACAACGATTTGCT
GAGCTCCTATCCACAAAGTTCAAGTATAGATATGAGGGCAAAATTACAAATTACTTTCAT
AAAACTCTTGCTCATGTTCCTGAAATCATAGAAAGAGATGGGTCCATTGGTGCCTGGGCA
AGTGAAGGAAATGAATCTGGGAACAAATTGTTTAGACGTTTTCGAAAAATGAATGCCAGG
CAGTCAAAATGCTATGAAATGGAGGATGTCCTGAAGCACCATTGGCTGTATACATCTAAG
TATCTGCAGAAGTTCATGAATGCTCATAAAACATTGAAAAGCCAGGGCTTCACAGTTGAT
CCAGAATACAGTTTAGAAGACTCCCTGAAATTGGAAGACTCTTTGGAAACCAATAATTCT
ATGGAATTCTAA
>Crocodilia Gaga _RAG1
ATGGAGATGTTACCACCACCAAGCATGAACCTGC---------CAGAAGAAATCCAGCAT
CCATACACTAAGTTTTCAGAATGGAAATTCAAGCTGTTTAAAGTAAGACCATTTGAAAAG
ACTCCTGGGGATAGCCAAGTGGTAAATAAAGATAAAGCAGAAGAGGTGTCCTCTTTGGAC
AAAGGCAGTGTGCTACATATGGATGCAGTAATCCATAAACCGGTTGTGGTACAAGCAGAA
TTAAAAGGCACTAAGCAGACACTTGAAAAAGATGCCAACAATCTGAAGATGCAAGATAAT
GCAACACATCAAGCAAATCTGGAGGCACTTTGCCGCATCTGTGGAATTTCATTCAAAACT
GACCGCTACAGAAGAAGTTATCCAGTGCATGGACCAGTGGACAATGAAACTCAGGGGCTT
TTGAGAAAGAAAGAGAAAAAAGCAACATCTTGGCCAGATCTTATTGCCAAGATCTTTAAG
ATTGATGTGCGAGGAGATATTGACACAATTCACCCTACTCGATTTTGTCACAATTGCTGG
AGTATCATTCAGAGAAAGTTCAGCAGTTCCCCATATGAGGTTTATTTCCCGAGGAACAGC
ACCATGGAATGGCAGCCTCACTCCCCAAATTGTGATGTTTGTCACACTAGCTGTCGGGGG
ATCAAGAGAAAGAAGCAGCCGCCGAACTTACAGCTTGCAAAACGATTGAAGATCATTGCA
GAACGTGCTCGAAAAAACAGGTGTGGAAAGAACCAAGGAAAGAT------AAACAACAAG
AACCTCATGAAAAAGATTACCAACTGCAAGAAGATACATCTTAGCACAAAGCTTCTTGCA
GTTGACTATCCAGTAGATTTCATTAAGGCTATCTCTTGTCAGATCTGTGAGCACATTCTG
TCAGATCCAGTGGAAACAACGTGTAGGCACTTATTCTGCAGAACCTGCATCCTTAAATGT
CTCAAAGTTATGGGCAGTTATTGCCCCTCCTGCTTGTACCCTTGCTTCCCTACTGACCTA
GTGACCCCAGTGAGATCCTTCCTAAACATCCTTGATGCTCTGACTCTGAGATGCCCAGTG
AAAGAATGCGATGAAGAGATCTTGCTGGGGAAATATGGTCAGCATCTCTCCAGCCACAAG
GAGATGAAAGACGTTTACACACACATAAATAAAGGGGGGCGACCAAGACAACACCTTCTG
TCCTTGACCAGAAGAGCTCAAAAACATCGTCTGAGAGAACTCAAGCTTCAAGTCAAAACA
TTTGCTGAGAAAGAAGAAGGGGGAGATATAAAGGCTGTTTGCATGACTTTGTTTTTGTTA
GCTCTCAGAGCAAAAAATGAACACCGGCAAGCAGATGAGCTGGAAGCTATAATGCAAGGG
AGGGGCTCAGGGCTTCACCCAGCTGTTTGTTTGGCAATTCGAGTCAATACATTTCTCAGC
TGTAGTCAGTACCATAAAATGTACAGAACTGTAAAAGCTGTCACTGGGAGGCAGATCTTC
CAGCCATTGCATGCTCTTCGCACTGCTGAGAAAGCCCTGCTCCCAGGTTATCATCCATTT
GAGTGGAAGCCTCCTTTGAAAAATGTGTCTGCCAATACAGAAGTGGGAATTATAGATGGG
CTTTCAGGCCTGCCACACTCAGTTGATGACTACCCAATTGACACAATTGCAAAGAGGTTT
CGATATGATGCAGCCTTGGTTTCTGCCTTAATGGATATGGAAGAAGACATCTTGGAAGGC
ATGAAAGCACATGACCTGGATGACTATTTGAATGGTCCTTTCACTGTGGTGGTGAAGGAG
TCTTGTGATGGGATGGGAGATGTCAGTGAGAAGCATGGATGTGGACCAGCAGTCCCAGAA
AAGGCAGTTCGCTTTTCTTTCACCGTCATGACCATCACTATAACTCATGGCAATGCAAAT
GTAAGGATCTTTGAAGAAGTCAAGCCCAATTCAGAGCTATGTTGCAAGCCATTGTGTCTT
ATGTTAGCTGATGAGTCAGACCATGAGACTCTGACAGCCATCCTGAGCCCTCTCATAGCA
GAAAGAGAGGCCATGAAAAGCAGCGTACTACTTCTTGAAATGGGAGGCATCCTCAGAACA
TTCAAATTCATCTTTAGGGGTACGGGGTATGATGAGAAACTTGTGCGTGAGGTGGAAGGC
CTTGAAGCTTCTGGCTCCACTTACATTTGTACCCTCTGTGATGCAACCCGCCTAGAAGCC
TCTCAGAATTTGGTCCTCCACTCCATAACAAGGAGTCACGCTGAAAATCTAGAGCGATAT
GAGGTGTGGAGGTCCAACCCATACCATGAGTCCGTTGATGAGCTCCGTGATAGAGTGAAG
GGTGTTTCTGCAAAACCATTTATTGAGACTGTTCCCTCTATAGATGCATTGCACTGTGAC
ATTGGCAATGCAGCTGAGTTTTACAAGATATTCCAGTTTGAGATAGGTGAAGTCTACAAG
AACCCTGATGCATCTAAAGAAGAGAGGAAGAGGTGGCAATCAGCTCTTGACAAGCACCTG
AGGAAGAAGATGAACCTGAAACCAATAATGAGGATGAATGGAAACTTTGCTAGAAAGCTC
ATGACTAAAGAGACAGTGGAAGCAGTTTGTGAATTAATCAAGTGCGAGGAAAGGCATGAA
GCCCTCAAAGAATTGATGGATCTCTACCTGAAGATGAAACCAGTGTGGAGATCTTCATGT
CCTGCCAAGGAGTGCCCAGAACTGTTGTGCCAGTACAGTTTCAACTCACAGCGTTTTGCT
GAGCTCCTATCCACAAAGTTCCAGTATAGATATGAGGGCAAAATTACAAATTACTTTCAT
AAAACTCTTGCTCATGTTCCTGAAATCATAGAAAGAGATGGGTCCATTGGTGCCTGGGCA
AGTGAAGGAAATGAATCTGGGAACAAATTGTTTAGACGTTTCCGAAAAATGAATGCCAGG
CAGTCAAAATGCTATGAAATGGAGGATGTCCTGAAGCACCATTGGCTGTATACATCTAAG
TATCTGCAAAAGTTCATGAATGCTCATAAAACATTGAAAAGCCAGGGCTTCACAGTTGAT
CCAGAATACAGTTTAGAAGACTCCCTGGAATTGGAAGACTCTTTGGAAACCAATAATTCT
ATGGAATTCTAA
>Metatheria Gyle _RAG1
ATGGAAATACCAGTAGCACCGAGTAGAGGACTTAACTCTGCACCAGATGAAATCCAGCAT
CCATACATGAAATTTTCTGAATGGAAATTCAAGCTCTTCAAAGTGAGATCCTTTGTGAAG
CCTTCTGGAGAAGATCAGGGGCCAAATAAAAATGCAGTGGAAGGGCAGGCCTCTCTGGAA
GAAACTCCAGCAGTCATAAGCAGCACCAACATTTAAAAACCAGCCCTGGTCCAGCCAACA
TTCACAGCCCATGCCAAATCTTTGGAGAAGCCTGCTGATGTTGGGAAGGCCCGGGAGAAG
GCAATTCACCAGGCCAGCCTCCGGCAGCTTTGCCGTATCTGTGGTGTTTCCTTTAGAGCT
GATGGACAGAATAGGAGGTACCCTGTCCATGGTCCAGTGGACAGTAAAACTCAGGGCCTC
CTCAGAAAGAAGGAAAAGAAAGCTACCTCCTGGCCAGACCTGATTGCGAAGGTTTTTAAA
ATTGATGTGAAAGGGGATACTGACTCTATCCACCCCACGCAGTTTTGCCACAATTGTTGG
AGTGTTATGTATGGGAGATTCAGCAATGCCCCATGTGAGGTATACTTCCCGAGGAATGCT
GCCATAGAGTGGCACCCACACACACCATCCTGTGACATCTGCCAGACAGCCCGCCGGGGA
CTCAAGAGGAAAGGCCATCAGACCAACCCATCACTCAGCAAAAAGCTCAAGGCTGTGGCC
AGCCAGACTCGGAGGGCTCGGCCCCCCAAGAGTCAATCCCACCCTCGAAACAGCAGCAAG
GACCTGATGAAGAAGATCACCAACTGCAGCAAGATGCATCTGAGTACGAAGCTGCTGGCC
GTGGACCACCCTGTGGACTTTGTGAAGGCCATCTCATGCCAGATCTGTGAGCACATTTTG
ACGGACCCAGTGGAAACTACCTGCAAACATTTATTCTGCAGAACCTGCATTCTGAGGTGC
CTCAAGGTCATGGGCAGCTATTGCCCTGCTTGTCAATATCCCTGCTTCCCTACAGATGTG
GAAAGCCCAGTGAGGTCCTTTGTGAACATCCTCAATTCCCTGGTGGTGAGATGCCCAGTG
AAAGACTGTGACAAGGAAGTCAGCCTTGAAAAATACAACCAGCACATCTCCAGCCATAAG
GAACCGAAAGAGTCGTATGTGTACATTAATAAAGGTGGCCGGCCCCGGCAGCATCTCCTG
TCCCTGACCAGGAGGGCTCAGAAGCATCGTTTAAGAGAACTGAAGCTGCAGGTCAAGGCT
TTTGCAGACAAAGAAGAAGGAGGTGATCTGAAGTCAGTGTGCCTGACTTTGTTCCTGCTG
GTACTGAGAGCGAGAAATGAACATCGCCAAGCAGATGAACTTGAAGCCATCATGCAGGGT
AGAGGGTCGGGCCTTCAGGCAGCTGTGTGCTTGGCCATCCGGGTCAACACTTTTCTGAGC
TGTAGCCAGTACCACAAGATGTACCGGACTGTCAAAGCCATCACTGGGCGGCAGATCTTC
CAGCCTTTGCATGCCCTGCGGAATGCAGAGAAGACTCTCCTGCCTGGATACCACCCGTTT
GAGTGGAAGCCCCCTCTGAAGAACGTCTCTGCTCGCACAGACATAGGCATCATCGACGGG
CTGTCTGGGTGGGCTGCGTCCGTGGATGACTACCCAGTTGATACCATTGCAAAGAGGTTC
CGTTACGATGCGGCCCTGGTGTCTGCCTTGATGGACATGGAAGAAGTCATCCTGGAAGGC
ATGAAATCCCAAGACTTGGGTGACTACCTGAGTGGCCCTTTCACAGTGGTAGTGAAGGAG
TCCTGTGATGGGATGGGAGATGTGAGTGAGAAGCACGGGAGCGGGCCGGCTGTGCCGGAG
AAGGCCGTTCGCTTTTCATTCACTGTCATGAATATCAGCATCGCTCAGGGTCAGGAGAGC
GTGAGGATATTTGAAGAAGCCAAGCCCAATTCAGAGCTCTGCTGTAAGCCCTTGTGCCTC
ATGCTGGCAGATGAATCTGACCATGAGACCCTGACAGCCATCCTGAGTCCCCTCATTGCA
GAGAGAGAGGCAATGAAGAGCAGTGAACTCCTGCTGGAGATGGGAGGCATCCAAAGAACT
TTTAAATTCATCTTTAGAGGAACTGGCTATGATGAAAAACTTGTCCGGGAAGTTGAAGGC
CTCGAGGCTTCTGGATCTGTCTACATCTGCACCCTCTGTGATGCCACCCGGCTGGAAGCT
TCCCAAAATCTCGTCCTTCACTCCATAACTAGAAGTCATGCAGAAAATCTGGAGCGTTAT
GAAGTCTGGAGATCCAACCCATACCAGGAGTCAGCAGAAGAGCTGAGAGACAGAGTGAAA
GGAGTCTCAGCAAAGCCTTTCATTGAGACGGTTCCTTCCATCGATGCTCTCCACTGTGAC
ATCGGCAATGCAGCAGAGTTTTATAAGCTCTTCCAGCTGGAGATTGGGGAAGTTTATAAG
AATCCCAATGCATCCAAAGAGGAGAGGAAACGGTGGCAGGCCACCCTGGACAAGCATCTC
CGGAAAAAAATGAACTTGAAGCCCATCATGAGGATGAATGGCAACTTTGCCAGGAAGCTC
ATGACCAAGGAGACTGTGGAAGCCGTATGTGAGTTAATTCCCTGTGAAGAAAGGCACGAG
GCCTTGAGGGAGCTAATGGACCTTTATCTGAAGATGAAACCTGTGTGGCGCTCAACATGC
CCAGCCAAAGAGTGCCCAGACTCACTTTGCCAATATAGTTTCAATTCACAGCGTTTTGCA
GACCTCCTGTCTACCAAGTTCCAGTACAGATATGAGGGCAAAATCACCAATTATTTTCAC
AAGACTCTGGCCCACGTCCCTGAGATCATTGAGAGAGATGGCTCCATTGGAGCATGGGCC
AGTGAAGGGAATGAATCCGGTAACAAACTCTTCCGACGCTTCCGGAAAATGAATGCTAGA
CAGTCCAAGTGTTATGAAATGGAAGATGTCCTGAAGCACCATTGGTTGTACACGTCCAAA
TACCTCCAGAAATTTATGAATGCCCATAATGCCTTGAAAAATCCTGGGCTTCTTGTCAAC
CCACAAGGAGGCTTTGAAGAATCCCTAGGGTTAGAAGACTCACTGGAAAGTCTTGATTCA
ATGGAGTTCTAA
>Metatheria Trvu _RAG1
ATGGAAATACCAGTGGCACCGAGTCGAGGTCTTAGCTCTGCACCAGATGAAATCCAGCAT
CCACACATGAAATTTTCTGAATGGAAATTCAAGCTCTTCAAAGTGAGATCCTTTGTGAAG
CCTCCTGGAGAAGAAGAGGGGCCAAATAAAAATGCAGTGGAAGGACAGGCCTCTCTGGAG
GAAACTCCAGCAGTCATAGGCAGTGCCAACATTCAAAAGCCAGCCCTGGTCCAGCCAACA
TTCACAGTCCATTCCAAGTCTTTGGAGAAGCCTGCTGATGCTGGGAAGGCTCGAGAGAAG
GCAATTCACCAAGCCAGCCTCCGGCAGCTTTGCCGTATTTGTGGTGTTTCCTTTAGAGCT
GATGGGCAGAGTAGAAAATACCCTGTCCATGGTCCTGTGGACAGCAAAACTCAGGGCCTC
CTCCGAAAGAAGGAAAAGAAAGCCACCTCCTGGCCAGACCTGATTGCAAAGGTTTTTAAA
ATTGATGTGAAGGGGGATATTGACTCCATCCACCCCACCCAATTTTGCCACAACTGTTGG
AGTGTTATGTATGGGAGATTCAGCAATGCCCCATGTGAGGTATACTTCCCAAAGAATGCT
GCCATAGAGTGGCACCCACACACGCTATCCTGTGACATCTGCCGGGTAGCCCGCCGGGGA
CTCAAGAGGAAAGGCCGTCAGACCAACCCATCACTCAGCAAAAAGCTCAAGGCCATGGCC
AACCAGGCTCCAAGGGCCCGTCCCCCCAAGAGTCAAGCTCAGCCTCGAAACAGCAGCAAG
GATCTGATGAAGAAGATCACCAACTGCAGCAAGATGCATCTGAGTACTAAGCTGCTCACT
GTGGACTACCCTGTGGACTTCGTGAAGGCCGTCTCGTGCCAGATCTGCGAGCACATTTTG
ACTGACCCGGTGGAAACCACCTGCAAACATTTATTCTGCAGAACATGCATTTTGAGGTGC
CTCAAGGTCATGGGCAGCTATTGCCCTTCTTGTCGATACCCTTGCTTCCCTACAGATGTG
GAAAGCCCAGTGAGGTCCTTTGTGAACATCCTCAATTCCCTGGCGGTGAGATGCCCTGTG
AATGACTGTGACAAGGAGGTCAGCCTTGAAAAATACAACCAGCACATCTCCAGCCACAAG
AAACCAAAAGAATCATACGTGTACATTAATAAAGGCGGCCGGCCCAGGCAACATCTCCTG
TCTCTGACCAGGAGGGCTCAGAAACACCGTCTAAGAGAACTGAAGCTGCAGGTCAAGGCT
TTTGCAGACAAAGAAGAAGGGGGGGATTTGAAGTCAGTGTGCCTGACTTTGTTCCTGCTA
GTATTGAGAGCGAGGAATGAGCATCGACAAGCAGATGAGCTTGAGGCCATCATGCAGGGT
AGAGGGTCGGGCCTTCAGGCAGCTGTATGCTTGGCCATCCGGGTCAACACCTTTCTGAGC
TGTAGCCAGTACCACAAGATGTACCGGACTGTCAAAGCCATCACTGGGAGGCAGATCTTC
CAGCCTCTGCATGCCCTTCGGAATGCGGAGAAGACTCTCCTGCCTGGATATCACCCGTTT
GAGTGGAAGCCCCCTCTGAAGAATGTCTCTGCTCGCACAGACATAGGTATCATTGACGGG
CTTTCTGGGTGGTCTGCATCCGTGGATGACTACCCAGTTGACACCATTGCAAAGAGGTTC
CGGTACGATACAGCGCTGGTGTCTGCCTTGATGGATATGCAAGAAGACATCCTAGAAGGC
ATGAAATCCAAGGACTTGGGTGACTACCTGAGTGGCCCTTTCACAGTGGTGGTGAAGGAG
TCCTGTGATGGGATGGGAGACGTGAGTGAGAAGCATGGGAGTGGGCCAGCTGTGCCTGAG
AAGGCTGTTCGCTTTTCATTTACTATCATGAATATTAGCATCACTGAGGGTCAGGAGAGT
GTGAGGATATTTGAAGAAACCAAGCCCAATTCAGAGCTATGCTGTAAGCCCTTGTGCCTC
ATGCTGGCAGATGAATCTGACCATGAGACCTTGACAGCCATCCTGAGTCCCCTCATTGCA
GAGAGAGAGGCGATGAAGAGCAGTGAATTACTGCTGGAGATGGGAGGCATCCAAAGAACT
TTTAAGTTCATCTTTAGAGGAACTGGGTATGATGAAAAACTTGTCCGGGAAGTTGAAGGC
CTCGAGGCTTCTGGCTCTGTCTACATCTGCACCCTCTGTGATGCCACCAGGCTGGAAGCT
TCCCAAAATCTTGTCCTTCACTCCATAACTAGAAGTCATGCAGAGAATCTGGAGCGTTAT
GAAGTCTGGAGATCCAACCCGTACCAGGAGTCAGCAGAAGAGCTGAGAGACAGGGTGAAA
GGGGTCTCAGCAAAGCCTTTCATTGAGACGGTTCCTTCCATTGATGCTCTCCACTGTGAC
ATCGGCAATGCAGCAGAGTTTTATAAGCTCTTCCAGCTGGAGATTGGGGAAGTTTATAAG
AATCCCAATGCATCCAAAGAGGAGAGGAAAAGATGGCAGGCTACCCTGGACAAGCACCTC
CGGAAAAAAATGAACTTGAAGCCCATCATGAGGATGAATGGCAACTTTGCCAGGAAGCTC
ATGACCAAGGAGACTGTGGAAGCCGTGTGTGAGTTAATTCACTGTGAGGAAAGGCAGGAG
GCCTTGAGGGAACTAATGGACCTCTACCTGAAGATGAAACCTGTGTGGCGCTCAACGTGC
CCAGCCAAAGAGTGCCCAGAATCACTTTGCCAGTATAGTTTCAATTCACAGCGTTTTGCA
GAACTCCTGTCTACCAAGTTCCAGTATAGATATGAGGGCAAAATCACCAATTATTTTCAC
AAGACCCTTGCCCATGTCCCTGAGATCATTGAGAGAGATGGCTCCATTGGAGCATGGGCC
AGTGAAGGTAATGAATCTGGTAATAAACTCTTCCGACGTTTCCGGAAAATGAATGCTAGG
CAGTCCAAGTGTTATGAAATGGAAGACGTCCTGAAACACCATTGGTTATACACCTCCAAA
TACCTCCAGAAGTTCATGAATGCCCATAATGCCTTGAAAAATCCTGGGCTAATTGTCAGC
CCACAAGCAGGCTTTGAAGAATCCCTAGGGCTAGAAGACTCACTGGAAATTCTTGATTCC
ATGGAGTTCTAA
>Pholidota Maja _RAG1
ATGGCTGTTTCTTGGCCACACACCCTGGGACTAAGTTCTGCCCCAGATGAAATCCAGCAC
CCACATATTAAATTTTCAGAATGGAAATTTAAGCTATTCAGGGTAAGATCCTTTGAAAAG
GCACCCAAAGAAGCTCAAATGGAAAAGAAAGATTCCTCGGAGGGGAAACCCTCTCTAGAG
CAATCTCCAGCTGTGCTGGACAAGGCTGGTGGTCAGAAGCCAACCCTAACTCAACCAGCA
CTAAAGGTCCACCCTCAGTTTTCAAAGAAATTCCATGAGGATGGAAAAGCGAGAGACAAA
GCAATCCACCAGGCTAACCTTCGACATCTCTGCCGCATCTGTGGGAATTCTTTTACTACC
GATGGGCACAATAGGAGATATCCAGTCCATGGGCCTGTGGATAGTAAAACTCAAGTCCTT
TTACGAAAGAAGGAAAAGAGAGTCCCTTCCTGGCCAGACCTCATTGCCAAGGTTTTCCAG
ATCGATGTGAAGGCAGATGTTGACTGGATCCACCCCACTGAGTTCTGCCATTCCTGCTGG
AACATCATGCACAGGAAGCTTAGCAGTGCCCCACATGAGGTTTACTTTCCAAGGAACGCA
GCCATGGAGTGGCACCCCCACACTCCATCCTGTAACGTCTGCCACACCACCCTTCGGGGA
CTCAAGAGGAAGGGTCATCAGCCAAATGTGCAGCTCAGCAAGAAACTCAAAACTGTGGCT
GACCAAGAAAGACGAGCTCATCAGTGCAAGAAGAGAGCTCGGAAAAGGATCAGCAGCAAG
GGAGTGACGAAGAAGATCTCCAACTGCAGTAATATACATCTTAGCACCAAGCTTCTTGCA
GTGGATTTCCCAAAACACTTTGTGAAATCTATATCCTGCCAGATTTGTGAACACATTCTG
GCTGATCCTGTGGAGACTAGCTGTAAGCATGTATTTTGCAGGATCTGCATTCTCAGATGC
CTCAAAGTCATGGGTAGCTATTGTCCCTCTTGCCGCTATCCTTGCTTCCCTACTGACCTG
GAGAGTCCAGTGAAGTCCTTTCTGAGCATCTTGAATTCCCTGATGGTAAAATGTCCAGCT
AAAGAGTGCAATGAGGAGGTCAGCTTGGAAAAATATAATCACCATGTCTCACAGCACAAG
GAATCAAAAGAGACTTTTGTGCATATTAATAGAGGGGGCCGGCCCCGCCAGCATCTCCTG
TCACTGACCCGGAGGGCTCAGAAGCACCGCCTGAGGGAGCTCAAGCTGCAAGTCAAGACT
TTTGCTGACAGAGAAGAAGGTGGAGATGTGAAGTCTGTGTGCCTGACCTTGTTCCTGCTG
GTGCTGCGGGCGAGGAATGAGCACAGACAAGCCGATGAGCTGGAGGCCATCATGCAGGGC
CGGGGCTCTGGCCTGCAGCCAGCTGTGTGCTTGGCCATCCGTGTCAACACCTTCCTCAGC
TGCAGTCAGTACCATAAGATGTACAGGACTGTGAAAGCCATCACCGGGAGGCAGATTTTT
CAGCCTTTGCACGCCTTACGGAATGCCGAGAAAGTCCTTCTGCCAGGCTACCACCCCTTT
GAGTGGCAGCCAGCTCTGAAGAATGTGTCTTCCAGCACTGACGTCGGCATTATTGATGGA
CTGTCTGGACTGTCCTCCTCTGTGGACGATTACCCAGTGGACACCATAGCCAAGCGGTTC
CGCTACGATTCAGCTTTGGTGTCTGCTTTGATGGACATGGAAGAAGACATCCTGGAAGGC
ATGAAAGCCCAAGATCTTGATGACTACCTGAATGGCCCCTTCACTGTGGTGGTGAAGGAG
TCTTGTGATGGAATGGGAGATGTGAGTGAGAAGCACGGGAGTGGACCAGTAGTTCCGGAA
AAGGCAGTTCGGTTTTCATTCACAGTCATGCAAATTACCATAGCACGTGGCTCACAGAAT
GTGAAGGTGTTCGAAGAAGCCAAACCTAACTCTGAACTGTGTTGCAAGCCCCTGTGCCTC
ATGCTGGCAGATGAATCTGACCACGAGACCCTGACGGCCATCCTGAGCCCTCTCATTGCC
GAGAGGGAGGCCATGAAGAGCAGTGAATTAATGCTGGAGATGGGAGGCATCCTCCGGACT
TTCAAGTTCATCTTCAGGGGCACCGGATATGATGAGAAACTGGTCCGGGAAGTGGAAGGC
CTGGAGGCTTCTGGCTCAGTCTACATCTGTACTCTATGCGACGCCACCCGCCTGGAAGCC
TCTCAAAATCTTGTTTTCCACTCCATCACCAGAAGCCACGCGGAGAACCTGGAGCGTTAT
GAGGTCTGGCGTTCCAACCCGTACCATGAGTCTGCCGAAGCACTGCGGGATAGGGTGAAA
GGGGTCTCTGCCAAACCCTTCATTGAGACAGTCCCTTCCATCGACGCTCTCCACTGTGAC
ATCGGCAATGCTGCTGAGTTCTACAAGATTTTCCAGCTAGAAATAGGGGAGGTGTATAAG
AATCCCAATGCCTCCAAGGAGGAAAGGAAAAGATGGCAGGCTACCTTGGACAAGCATCTC
CGGAAGAAGATGAACCTGAAACCAATCATGAGGATGAATGGCAACTTTGCCAGGAAGCTC
ATGACCAAAGAGACGGTTGAAGCAGTCTGTGAACTAATTCCCGCTGAGGAGAGGCACGAA
GCCCTGAGGGAGCTGATGGACCTTTACCTGAAGATGAAACCCGTATGGAGATCATCATGC
CCTGCTAAAGAGTGCCCAGAATTCCTCTGCCAGTATAGTTTCAATTCACAGCGCTTTGCT
GAGCTCCTTTCTACTAAGTTCAAGTACAGATATGAGGGCAAAATCACCAATTATTTTCAC
AAAACCTTGGCACACGTCCCAGAACTTATTGAGAGGGATGGCTCTATTGGGGCATGGGCA
AGTGAGGGAAATGAGTCTGGCAACAAACTGTTCAGGCGCTTCCGGAAAATGAATGCCAGG
CAGTCCAAGTGCTATGAAATGGAAGATGTCTTGAAACATCACTGGCTATATACCTCCAAA
TACCTGCAGAAGTTTATGAATGCTCATGATGCATTAAAAAACTCTGGGCTTAACGTAAAC
TCACAGGCAAGCTTAGGGGATCCATTAGACCTAGAGGACTCTCTGGAAACTCAAGATGCA
ATGGAATTTTGA
>Pholidota Mape _RAG1
ATGGCTGTTTCTTGGCCACCCACCCTGAGACTAAGTTCTGCCCCAGATGAAATCCAGCAC
CCACATATTAAATTTTCAGAATGGAAATTTAAGCTATTCAGGGTAAGATCCTTTGAAAAG
GCACCCAAAGAAGCTCAAATGGAAAAGAAAGATTCCTCAGAGAGGAAACCCTCTCTAGAG
CAATCTCCAGCTGTGCTGGACAAGGCTGGTGGTCAGAAGCCAACCCTAACTCAACCAGCA
CTAAAGGTCCACCCTAAGTTTTCAAAGAAATTCCATGAGGATGGGAAAGCGAGAGACAAA
GCAATCCACCAGGCCAACCTTCGACATCTCTGCCGCATCTGTGGGAATTCTTTTACTACC
GATGGGTGCAATAGGAGATATCCAGTCCACGGGCCTGTGGATAGTAAAACTCAAGTCCTT
TTACGAAAGAAGGAAAAGAGAGTCCCTTCCTGGCCAGACCTCATTGCCAAGGTTTTCCAG
ATCGATGTGAAGGCAGATATTGACTCGATCCACCCCACTGAGTTCTGCCATTCCTGCTGG
AGCATCATGCACAGGAAGCTTAGTAGTGCCCCACATGAGGTTCACTTCCCAAGGAACGCA
GCCATGGAGTGGCACCCCCACACTCCATCCTGTAACGTCTGCCACACCACCCTTCGGGGA
CTCAAGAGGAAGGGTCATCAGCCAAATGCGCAGCTCAGCAAAAAACTCAAAACTGTGGCT
GACCAAGAAAGACGAGCTCATCAGTGCAAGAAGAGAGCTCGGAAAAGGATCAGCAGCAAG
GAAGTGATGAAGAAGATCTCCAACTGCAGTAAGATACATCTTAGCACCAAGCTTCTTGCA
GTGGATTTCCCAAAACACTTTGTGAAATCGATATCCTGCCAGATTTGTGAACACATTCTG
GCTGATCCTGTGGAGACCAGCTGTAAGCATGTATTTTGCAGGATCTGCATTCTCAGATGC
CTCAAAGTCATGGGTAGCTATTGTCCCTCTTGCCGCTATCCTTGCTTCCCTACTGACCTG
GAGAGTCCAGTGAAGTCCTTTCTGAGCATCTTGAATTCCCTGATGGTAAAATGTCCAGCT
AAAGAGTGCAATGAGGAGGTCAGCTTGGAAAAATATAATCACCATGTCTCACAGCACAAG
GAATCAAAAGATACTTTTGTGCATATTAATAAAGGGGGCCGGCCCCGCCAGCATCTCCTG
TCACTGACCCGGAGGGCTCAGAAGCACCGCCTGAGGGAGCTCAAGCTGCAAGTCAAGACT
TTTGCTGACAGAGAAGAAGGTGGAGATGTGAAGTCTGTGTGCCTGACCTTGTTCCTGCTG
GTGCTGAGGGCGAGGAATGAGCACAGACAAGCCAATGAGCTGGAGGCCATCATGCAGGGC
CGGGGCTCTGGCCTGCAGCCAGCTGTGTGCTTGGCCATCCGTGTCAACACCTTCCTCAGC
TGCAGTCAGTACCATAAGATGTACAGGACTGTGAAAGCCATCACCGGGAGGCAGATTTTT
CAGCCTTTGCACGCCCTACGGAATGCCGAGAAAGTCCTTCTGCCAGGCTACCACCCCTTT
GAGTGGCAGCCAGCTCTGAAGAATGTGTCTTCCAGCACTGACGTCGGCATTATTGATGGA
CTGTCTGGACTGTCCTCCTCTGTGGACGATTACCCAGTGGACACCATTGCCAAGCGGTTC
CGCTACGATTCAGCTTTGGTGTCTGCTTTGATGGACATGGAAGAAGACATCCTGGAAGGC
ATGAAAGCCCAACATCTTGATGACTACCTGAATGGTCCCTTCACTGTGGTGGTGAAGGAG
TCTTGTGATGGAATGGGAGATGTGAGTGAGAAGCACGGGAGTGGACCAGTAGTTCCGGAA
AAGGCAGTTCGGTTTTCATTCACAGTCATGCAAATTACCATAGCACGTGGCTCACAGAAT
GTGAAGGTGTTTGAAGAAGCCAAACCTAACTCTGAACTGTGTTGCAAGCCCTTGTGCCTC
ATGCTGGCAGATGAATCTGACCACGAGACCCTGACGGCCATCCTGAGCCCTCTCATTGCC
GAGAGGGAGGCCATGAAGAGCAGTGAATTAATGCTGGAGATGGGAGGCATCCTCCGGACT
TTCAAGTTCATCTTCAGGGGCACCGGATATGATGAGAAACTGGTCCGGGAAGTGGAAGGC
CTTGAGGCTTCTGGCTCAGTCTACATTTGTACTCTATGCGACGCCACCCGCCTGGAAGCC
TCTCAAAATCTTGTCTTCCACTCCATCACCAGAAGCCACGCGGAGAACCTGGAGCGTTAT
GAGGTCTGGCGTTCCAACCCGTACCATGAGTCTGCCGAAGCACTGCGGGATAGGGTGAAG
GGGGTCTCGGCCAAGCCCTTCATTGAGACAGTCCCTTCCATCGACGCTCTCCACTGTGAC
ATCGGCAATGCCGCTGAGTTCTACAAGATTTTCCAGCTAGAGATAGGGGAGGTGTATAAG
AATCCCAATGCCTCCAAGGAGGAAAGGAAAAGATGGCAGACTACCTTGGACAAGCATCTC
CGGAAGAAGATGAACCTGAAACCAATCATGAGGATGAATGGCAACTTTGCCAGGAAGCTC
ATGACCAAAGAGACGGTTGAAGCAGTCTGTGAACTAATTCCTGCTGAGGAGAGGCACGAA
GCCCTGAGGGAGCTGATGGACCTTTACCTGAAGATGAAACCCGTATGGAGATCATCATGC
CCTGCTAAAGAGTGCCCAGAATTCCTCTGCCAGTATAGTTTCAATTCACAGCGCTTTGCT
GAGCTCCTTTCTACTAAGTTCAAGTATAGATATGAGGGCAAAATCACCAATTATTTTCAC
AAAACCTTGGCACACGTCCCAGAACTTATTGAGAGGGATGGCTCTATTGGGGCATGGGCA
AGTGAGGGAAATGAGTCTGGCAACAAACTGTTTAGGCGCTTCCGGAAAATGAATGCCAGG
CAGTCCAAGTGCTATGAAATGGAAGATGTCTTGAAACATCACTGGTTATATACCTCCAAA
TACCTGCAGAAGTTTATGAATGCTCATGATGCATTAAAAAACTCTGGGCTTAATGTAAAC
TCGCAGGCAAGCTTAGGAGAGCCATTAGGCCTAGAGGACTCTCTGGAAACTCAAGATTCA
ATGGAATTTTGA
>Pholidota Phtr _RAG1
ATGGCTGTCTCTTTGCCACCCACCCTGGGACTAAGTTCTGCCCCAGATGAAATCCAGCAC
CCACATATTAAATTTTCAGAATGGAAATTTAAGCTATTCCGGGTAAGATCCTTTGAAAAG
GCACCCAAAGAAGCTCAAGTGGAAAAGACAGATTCCTCCGAGGGGAAACCCCCTCTAGAG
CAATCTCCAGCAGTGCTGGACAAGGCTGTTGGTCAGAAGTCAGTCCTAACTCAATCAGCA
CTAAAGGTCCACCCTAAGTTTTCAAAGAAATTCCGTGAGGATGGGAAAGCGAGAGACAAA
GCAATCCACCAGGCCAACCTTCGACATCTCTGCCGCATCTGTGGGAATTCCTTTACTACC
GATGGGCGCAATAGGAGATATCCAGTCCACGGGCCTGTGGATAGTAAAACTCAAGTCCTT
TTACGAAAGAAGGAAAAGAGAGTCACTTCCTGGCCAGACCTCATTGCCAAGGTTTTCCAG
ATCGATGTGAAGGCAGATGTTGACTCGATCCACCCCACCGAGTTCTGCCATTCCTGCTGG
AGCATCATGCACGGGAAACTTAGCAGGGCCCCACATGAGGTTTACTTTCCAAGGAACGCA
GCCACGGAGTGGCACCCCCACACTCCGTCCTGTAACATCTGCCACACCAGCCCTCAGGGA
CTCAAGCGGAAGAGTCATCCCCCAAACGCACAGCTCAGCAAGAAACTCAAAACTGCGGCT
GACCAAGCAAGACGGTCTCATCAGCACAAGCACGGAGCTCAGACAAGGATCAGCCGCAAG
GACGTGATGAAGAAGATCTCCAACTGCAGTAAGATACATCTTAGCACCAAGCTTCTTGCA
GTGGACTTCCCAAAACACTTTGTGAAATCTATATCCTGCCAGATTTGCGAACACATTCTG
GCTGATCCTGTGGAGACCAGCTGTAAGCATGTATTTTGCAGGATCTGCATTCTCAGATGC
CTCAAAATCCTGGGCAGCTATTGTCCCTCTTGCCACTATCCTTGCTTCCCTACTGACCTG
GAGAGTCCAGTGAAGTCCTTTCTGAGCATCTTGAATTCTCTGATGGTAAAATGTCCAGCT
AAAGAATGCAAGGAGGAGGTCAGCTTGGAAAAATATAATCACCATGTCTCACAGCACAAG
GAATCAAAAGAGACTTTTGTGCATATTAATAAAGGGGGCCGGCCCCGCCAGCATCTCCTG
TCACTGACCCGGAGGGCTCAGAAGCACCGCCTGAGGGAGCTCAAGCTGCAAGTCAAGACT
TTTGCCGACCGAGAAGAAGGTGGAGATGTGAAGTCTGTGTGCCTGACCTTGTTCCTACTG
GTGCTGAGGGCAAGGAATGAGCACAGACAAGCCGATGAGCTGGAGGCCATCATGCAGGGC
CGGGGCTCTGGCCTGCAGCCAGCTGTGTGCTTGGCCATCCGTGTCAACACCTTCCTCAGC
TGCAGTCAGTACCATAAGATGTACAGGACTGTGAAAGCCATCACGGGGAGACAGATTTTT
CAGCCTCTGCACGCCCTACGGAGTGCCGAGAAAGTCCTTCTGCCAGGCTACCACCCCTTT
GAGTGGCAGCCACCTCTGAAGAATGTGTCTTCCAGCACTGATGTCGGCATTATTGATGGA
CTGTCTGGACTGTCCTCCTCTGTGGACGATTACCCAGTGGACACTATTGCCAAGCGGTTC
CGCTACGATTCAGCTCTGGTGTCTGCTTTGATGGACATGGAAGAAGACATCCTGGAAGGC
ATGAAGGCCCAAGACCTTGATGACTACCTGAACGGTCCCTTCACCGTGGTGGTGAAGGAG
TCTTGCGATGGAATGGGTGATGTGAGCGAGAAGCACGGGAGTGGACCAGCCGTTCCGGAA
AAGGCGGTTCGGTTTTCATTCACAGTCATGCAAATTACGATAGCCCGTGGCTCACAGAAC
GTGAAGGTGTTTGAGGAAGCCAAACCTAACTCTGAACTGTGTTGCAAGCCCTTGTGCCTC
ATGCTGGCCGATGAGTCTGACCACGAGACCCTGACGGCCATCCTGAGCCCTCTCATTGCC
GAGAGGGAGGCCATGAAAAGCAGTGAATTAATGCTCGAGATGGGAGGCATCCTCCGGACT
TTCAAGTTCATCTTCAGGGGCACGGGATATGATGAGAAACTGGTCCGGGAAGTGGAAGGC
CTGGAGGCTTCTGGCTCAGTGTACATTTGTACTCTATGCGACGCCACCCGCCTGGAAGCC
TCCCAAAATCTTGTCTTCCACTCCATCACCAGAAGCCATGCGGAGAACCTGGAGCGTTAC
GAGGTGTGGCGTTCCAACCCGTACCATGAGTCTGCCGAAGAACTGCGAGACAGGGTGAAG
GGGGTCTCGGCCAAACCCTTCATTGAGACAGTCCCGTCCATCGACGCTCTCCACTGTGAC
ATCGGCAATGCGGCTGAGTTCTACAAGATTTTCCAGCTCGAGATAGGGGAGGTGTATAAG
AATCCCAATGCCTCCAAGGAGGAGAGGAAAAGATGGCAGGCCACCTTGGACAAGCATCTC
AGGAAGAAGATGAACCTGAAACCAATCATGAGGATGAATGGCAATTTCGCCAGGAAGCTC
ATGACCAAAGAGACGGTTGAAGCAGTCTGTGAACTAATTCCCGCCGAGGAGAGGCACGAA
GCCCTGAGGGAGCTGATGGACCTTTACCTGAAGATGAAACCCGTATGGAGGTCATCATGC
CCTGCTAAAGAGTGCCCAGAATCCCTCTGCCAGTATAGTTTCAATTCACAGCGCTTTGCT
GAGCTCCTCTCTACCAAGTTCAAGTATAGATATGAGGGCAAAATCACCAATTATTTTCAC
AAAACCTTGGCACACGTCCCAGAACTTATTGAGAGGGATGGCTCTATTGGGGCATGGGCA
AGTGAGGGAAATGAGTCTGGCAACAAACTGTTCAGGCGCTTCCGGAAAATGAATGCCAGG
CAGTCCAAGTGCTATGAAATGGAAGATGTCTTGAAACATCACTGGTTATATACCTCCAAA
TACCTGCAGAAGTTTATGAATGCTCATGATGCATTAAAAAACTCTGGGCTTAACGTAAAC
TCGCAGGCAAGTTTAGGGGATCCATTAGGCCTAGAGGGCTCTCTGGAAACTCAAGATTCA
ATGGAATTTTGA
>Primates Gogo _RAG1
ATGGCAGCCTCTTTCCCACCCACCTTGGGACTCAGTTCTGCCCCAGATGAAATTCAGCAC
CCACATATTAAATTTTCAGAATGGAAATTTAAGCTGTTCCGGGTGAGATCCTTTGAAAAG
ACACCTGAAGAAGCTCAAAAGGTAAAGAAGGATTCCTTTGAGGGGAAACCCTCTCTGGAG
CAATCTCCAGCAGTCCTGGACAAGGCTGATGGTCAGAAGCCAGTCCCAACTCAGCCATTG
TTAAAAGCCCACCCTAAGTTTTCAAAGAAATTTCACGACAACGGGAAAGCAAGAGGCAAA
GCGATCCATCAAGCCAACCTTCGACATCTCTGCCGCATCTGTGGGAATTCTTTTAGAACT
GATGAGCACAACAGGAGATATCCAGTCCATGGTCCTGTGGATGGTAAAACCCTAGGCCTT
TTACGAAAGAAGGAAAAGAGAGCTACTTCCTGGCCGGACCTCATTGCCAAGGTTTTCCGG
ATCGATGTGAAGGCAGATGTTGACTCGATCCACCCCACTGAGTTCTGCCATAACTGCTGG
AGCATCATGCACAGGAAGTTTAGCAGTGCCCCATGTGAGGTTTACTTCCCGAGGAACGTG
ACCATGGAGTGGCACCCCCACACACCATCCTGTGACATCTGCAACACTGCCTGTCGGGGA
CTCAAGAGGAAGAGTCTTCAGCCAAACTTGCAGCTCAGCAAAAAACTCAAAACTGTGCTT
GACCAAGCAAGACGAGCCCGTCAGCGCAAGAGAAGAGCTCAGGCAAGGATCAGCAGCAAG
GATGTCATGAAGAAGATCGCCAACTGCAGTAAGATACATCTTAGTACCAAGCTCCTTGCA
GTGGACTTCCCGGAGCACTTTGTGAAATCCATCTCCTGCCAGATCTGTGAACACATTCTG
GCAGACCCTGTGGAGACCAACTGTAAGCATGTCTTTTGCCGGGTCTGCATTCTCAGATGC
CTCAAAGTCATGGGCAGCTATTGTCCCTCTTGCCGATATCCATGCTTCCCTACTGACCTG
GAGAGTCCAGTGAAGTCCTTTCTGAGCATCTTGAATTCCCTGATGGTGAAATGTCCAGCA
AAAGAGTGCAATGAGGAGGTCAGTTTGGAAAAATATAATCACCACATCTCAAGTCACAAG
GAATCAAAAGAGACTTTTGTGCACATTAATAAAGGGGGCCGGCCCCGCCAACATCTTCTG
TCGCTGACTCGGAGAGCTCAGAAGCACCGGCTGAGGGAGCTCAAGCTGCAAGTCAAAGCC
TTTGCTGACAAAGAAGAAGGTGGAGATGTGAAGTCCGTGTGCATGACCTTGTTCCTGCTG
GCTCTGAGGGCGAGGAATGAGCACAGGCAAGCTGATGAGCTGGAGGCCATCATGCAGGGA
AAGGGCTCTGGCCTGCAGCCAGCTGTTTGCTTGGCCATCCGTGTCAACACCTTCCTCAGC
TGCAGTCAGTACCACAAGATGTACAGGACTGTGAAAGCCATCACAGGGAGACAGATTTTT
CAGCCTTTGCATGCCCTTCGGAATGCTGAGAAGGTACTTCTGCCAGGCTACCACCACTTT
GAGTGGCAGCCACCTCTGAAGAATGTGTCTTCCAGCACTGATGTTGGCATTATTGATGGG
CTGTCTGGACTATCATCCTCTGTGGATGATTACCCAGTGGACACCATTGCAAAGAGGTTC
CGCTATGATTCAGCTTTGGTGTCTGCTTTGATGGACATGGAAGAAGACATCTTGGAAGGC
ATGAGATCCCAAGACCTTGATGATTACCTGAATGGCCCCTTCACTGTGGTGGTGAAGGAG
TCTTGTGATGGAATGGGAGACGTGAGTGAGAAGCATGGGAGTGGGCCTGTAGTTCCAGAA
AAGGCAGTCCGTTTTTCATTCACAATCATGAAAATTACTATTGCCCACAGCTCTCAGAAT
GTGAAAGTATTTGAAGAAGCCAAACCTAACTCTGAACTGTGTTGCAAGCCATTGTGCCTT
ATGCTGGCAGATGAGTCTGACCACGAGACGCTGACTGCCATCCTGAGTCCTCTCATTGCT
GAGAGGGAGGCCATGAAGAGCAGTGAATTAATGCTTGAGCTGGGAGGCATTCTCCGGACT
TTCAGGTTCATCTTCAGGGGCACCGGCTATGATGAAAAACTTGTGCGGGAAGTGGAAGGC
CTTGAGGCTTCTGGCTCAGTCTACATTTGTACTCTTTGTGATGCCACCCGTCTGGAAGCC
TCTCAAAATCTTGTCTTCCACTCTATAACCAGAAGCCACGCTGAGAACCTGGAACGTTAT
GAGGTCTGGCGTTCCAACCCTTACCATGAGTCTGTGGAAGAACTGCGGGATCGGGTGAAA
GGGGTCTCAGCTAAACCTTTCATTGAGACAGTCCCTTCCATAGATGCACTCCACTGTGAC
ATTGGCAATGCAGCTGAGTTCTACAAGATCTTCCAGCTAGAGATAGGGGAAGTGTATAAG
AATCCCAATGCTTCCAAAGAGGAAAGGAAAAGGTGGCAGGCCACACTGGACAAGCATCTC
CGGAAGAAGATGAACCTCAAACCAATCATGAGGATGAATGGCAACTTTGCCAGGAAGCTC
ATGACCAAAGAGACTGTGGATGCAGTTTGTGAGTTAATTCCTTCTGAGGAGAGGCACGAG
GCTCTGAGGGAGCTGATGGATCTTTACCTGAAGATGAAACCAGTATGGCGGTCATCATGC
CCTGCTAAAGAGTGCCCAGAATCCCTCTGCCAGTACAGTTTCAATTCACAGCGTTTTGCT
GAGCTCCTTTCTACGAAGTTCAAGTATAGGTATGAGGGAAAAATCACCAATTATTTTCAC
AAAACCCTGGCACATGTTCCTGAAATTATTGAGAGGGATGGCTCCATTGGGGCATGGGCA
AGTGAGGGAAATGAGTCTGGTAACAAACTGTTTAGGCGCTTCCGGAAAATGAATGCCAGG
CAGTCCAAATGCTATGAGATGGAAGATGTCCTGAAACACCACTGGTTGTACACCTCCAAA
TACCTCCAGAAGTTTATGAATGCTCATAATGCATTAAAAACCTCTGGGTTTACCACGAAC
CCTCAGGCAAGCTTAGGGGACCCATTAGGCATAGAGGACTCTCTGGAAAGCCAAGATTCA
ATGGAATTTTAA
>Primates Patr _RAG1
ATGGCAGCCTCTTTCCCACCCACCTTGGGACTCAGTTCTGCCCCAGATGAAATTCAGCAC
CCACATATTAAATTTTCAGAATGGAAATTTAAGCTGTTCCGGGTGAGATCCTTTGAAAAG
ACACCTGAAGAAGCTCAAAAGGAAAAGAAGGATTCCTTTGAGGGGAAACCCTCTCTGGAG
CAATCTCCAGCAGTCCTGGACAAGGCTGATGGTCAGAAGCCAGTCCCAACTCAGCCATTG
TTAAAAGCCCACCCTAAGTTTTCAAAGAAATTTCACGACAACGGGAAAGCAAGAGGCAAA
GCGATCCATCAAGCCAAACTTCGACATCTCTGCCGCATCTGTGGGAATTCTTTTAGAGCT
GATGAGCACAACAGGAGATATCCAGTCCATGGTCCTGTGGATGGTAAAACCCTAGGCCTT
TTACGAAAGAAGGAAAAGAGAGCTACTTCCTGGCCGGACCTCATTGCCAAGGTTTTCCGG
ATCGATGTGAAGGCAGATGTTGACTCGATCCACCCCACTGAGTTCTGCCATAACTGCTGG
AGCATCATGCACAGGAAGTTTAGCAGTGCCCCATGTGAGGTTTACTTCCCGAGGAACGTG
ACCATGGAGTGGCACCCCCACACACCATCCTGTGACATCTGCAACACTGCCCGTCGGGGA
CTCAAGAGGAAGAGTCTTCAGCCAAACTTGCAGCTCAGCAAAAAACTCAAAACTGTGCTT
GACCAAGCAAGACAAGCCCGTCAGCGCAAGAGAAGAGCTCAGGCAAGGATCAGCAGCAAG
GATGTCATGAAGAAGATCGCCAACTGCAGTAAGATACATCTTAGTACCAAGCTCCTTGCA
GTGGACTTCCCAGAGCACTTTGTGAAATCCATCTCCTGCCAGATCTGTGAACACATTCTG
GCTGACCCTGTGGAGACTAACTGTAAGCATGTCTTTTGCCGGGTCTGCATTCTCAGATGC
CTCAAAGTCATGGGCAGCTATTGCCCCTCTTGCCGATATCCATGCTTCCCTACTGACCTG
GAGAGTCCAGTGAAGTCCTTTCTGAGCGTCTTGAATTCCCTGATGGTGAAATGTCCAGCA
AAAGAGTGCAATGAGGAGGTCAGTTTGGAAAAATATAATCACCACATCTCAAGTCACAAG
GAATCAAAAGAGACTTTTGTGCACATTAATAAAGGGGGCCGGCCCCGCCAACATCTTCTG
TCGCTGACTCGGAGAGCTCAGAAGCACCGGCTGAGGGAGCTCAAGCTGCAAGTCAAAGCC
TTTGCTGATAAAGAAGAAGGTGGAGATGTGAAGTCCGTGTGCATGACCTTGTTCCTGCTG
GCTCTGAGGGCGAGGAATGAGCACAGGCAAGCTGATGAGCTGGAGGCCATCATGCAGGGA
AAGGGCTCTGGCCTGCAGCCAGCTGTTTGCTTGGCCATCCGTGTCAACACCTTCCTCAGC
TGCAGTCAGTACCACAAGATGTACAGGACTGTGAAAGCCATCACAGGGAGACAGATTTTT
CAGCCTTTGCATGCCCTTCGGAATGCTGAGAAGGTACTTCTGCCAGGCTACCACCACTTT
GAGTGGCAGCCACCTCTGAAGAATGTGTCTTCCAGCACTGATGTTGGCATTATTGATGGG
CTGTCTGGACTATCATCCTCAGTGGATGATTACCCAGTGGACACCATTGCAAAGAGGTTC
CGCTATGATTCAGCTTTGGTGTCTGCTTTGATGGACATGGAAGAAGACATCTTGGAAGGC
ATGAGATCCCAAGACCTTGATGATTACCTGAATGGCCCCTTCACTGTGGTGGTGAAGGAG
TCTTGTGATGGAATGGGAGACGTGAGTGAGAAGCATGGGAGTGGGCCTGTAGTTCCAGAA
AAGGCAGTCCGTTTTTCATTCACAATCATGAAAATTACTATTGCCCACAGCTCTCAGAAT
GTGAAAGTATTTGAAGAAGCCAAACCTAACTCTGAACTGTGTTGCAAGCCATTGTGCCTT
ATGCTGGCAGATGAGTCTGACCACGAGACGCTGACTGCCATCCTGAGTCCTCTCATTGCT
GAGAGGGAGGCCATGAAGAGCAGTGAATTAATGCTTGAGCTGGGAGGCATTCTCCGGACT
TTCAAGTTCATCTTCAGGGGCACCGGCTATGATGAAAAACTTGTGCGGGAAGTGGAAGGC
CTCGAGGCTTCTGGCTCAGTCTACATTTGTACTCTTTGTGATGCCACCCGTCTGGAAGCC
TCTCAAAATCTTGTCTTCCACTCTATAACCAGAAGCCATGCTGAGAACCTGGAACGTTAT
GAGGTCTGGCGTTCCAACCCTTACCATGAGTCTGTGGAAGAACTGCGGGATCGGGTGAAA
GGGGTCTCAGCTAAACCTTTCATTGAGACAGTCCCTTCCATAGATGCACTCCACTGTGAC
ATTGGCAATGCAGCTGAGTTCTACAAGATCTTCCAGCTAGAGATAGGGGAAGTGTATAAG
AATCCCAATGCTTCCAAAGAGGAAAGGAAAAGGTGGCAGGCCACACTGGACAAGCATCTC
CGGAAGAAGATGAACCTCAAACCAATCATGAGGATGAATGGCAACTTTGCCAGGAAGCTC
ATGACCAAAGAGACTGTGGATGCAGTTTGTGAGTTAATTCCTTCCGAGGAGAGGCACGAG
GCTCTGAGGGAGCTGATGGATCTTTACCTGAAGATGAAACCAGTATGGCGGTCATCATGC
CCTGCTAAAGAGTGCCCAGAATCCCTCTGCCAGTACAGTTTCAATTCACAGCGTTTTGCT
GAGCTCCTTTCTACGAAGTTCAAGTATAGGTATGAGGGAAAAATCACCAATTATTTTCAC
AAAACCCTGGCCCATGTTCCTGAAATTATTGAGAGGGATGGCTCCATTGGGGCATGGGCA
AGTGAGGGAAATGAGTCTGGTAACAAACTGTTTAGGCGCTTCCGGAAAATGAATGCCAGG
CAGTCCAAATGCTATGAGATGGAAGATGTCCTGAAACACCACTGGTTGTACACCTCCAAA
TACCTCCAGAAGTTTATGAATGCTCATAATGCATTAAAAACCTCTGGGTTTACCATGAAC
CCTCAGGCAAGCTTAGGGGACCCATTAGGCATAGAGGACTCTCTGGAAAGCCAAGATTCA
ATGGAATTTTAA
>Rodents Chla _RAG1
ATGGATGTCTCTTTGCCACCCACCTTGGGACTCAGTTCTGCCCCCGATGAAATTCAACAT
CCACATATTAAATTTTCAGAATGGAAGTTTAAGCTATTCAGGGTGAGGTCCTTGGAAAAG
GCACCTGAAGAAGCTCAAAAGGAAAAG---GATTCCGGTGAGGGGAAACCCTCCCTAGAG
CAATCTCCAACCGCCCTGGACAAACTTGGGGGCCAGAAACCAGTGCTGACTCAACCAGCA
TTGAAGCCTCATCCTAAATTTTCAAAGAAGTCTCTTGATGATGGGAAAGCAAGAGAAAAA
GCAATTCACCAAGCCAACCTTCGACACTTCTGCCGCATCTGTGGTAATTCTTTCAAAAGT
GATGAGTACAATAGGAGATACCCAGTCCATGGGCCTGTGGATGCTAAAACCCAAGTCCTT
TTAAGAAAGAAGGAGAAAAGAGCCACTTCCTGGCCAGACCTCATTGCCAGGGTTTTCCGG
ATTGACGTGAAGGCTGATGTTGACTCGATCCACCCCACTGAGTTCTGCCATAACTGCTGG
AGCATCATGCACAGGAAGTTTAGCGGGGCCCCACGTGAAGTTTACTTCCCCAGGAATGCA
ATTATGAAGTGGTACCCACACACACCGTCCTGTGACATCTGCCAGATGGCCTGTCGGGGA
CTCAAGAGGAAGAGGCCTCATCCAAATGTGCAGGTCAGCAAAAAATTCAAAACCTTGCTT
GACCGAGCCAAACAAGCCCGTCAGCGTAAGAGGAGAGCTCGGGCCAGGATCAACAGGAGG
GAAGTCTTGAAGAAGATTGCCAACTGTAGTAAGATACATCTTAGCACCAAGCTCCTGGCA
GTGGACTTCCCCACACACTTCCTGAAATCGATTTCCTGCCAGATTTGTGAGCACATCCTG
GCTGATCCTGTGGAGACTACCTGTAAACATGTATTCTGCCGAATCTGCATCCTCCGATGC
CTCAAAGTCGTGGGCAGCTATTGCCCCTCTTGCCGCTATCCATGCTTCCCCACTGACCTG
GAGAGTCCAGTGAAGTCCTTTCTGAGCATCTTGAATTCTCTGATGGTGAAATGCCCAGCG
AAAGAGTGCAACGAGGAAGTCATCTTGGAAAAATACAATCAGCATGTCTCAAGCCACAAG
GAATCAAAAGAGACTCTTGTACATATCAATAAAGGGGGCCGACCCCGGCAACATCTTCTG
TCGCTGACCCGGAGAGCTCAGAAGCACCGGCTGAGGGAGCTGAAGATGCAGGTTAAAGCT
TTTGCAGACAAAGAAGAAGGTGGAGATGTGAAGTCTGTGTGCCTGACCTTATTCTTGCTG
GCACTGAGGGCAAGGAATGAACACAGACAAGCCGATGAGCTGGAGGCCATCATGCAGGGC
CGGGGCTCTGGCCTGCAGCCCGCTGTTTGCTTGGCCATTCGCGTCAACACCTTCCTCAGC
TGCAGTCAGTACCACAAGATGTACAGGACCGTGAAAGCCATCACAGGCCGGCAGATTTTC
CAGCCTTTGCATGCCCTTCGGAATGCCGAGAAGGTTCTTCTGCCAGGCTACCACCCCTTT
GAGTGGCAGCCACCCCTGCGGAACGTTTCTTCCAGCACCGATGTCGGTATTATCGATGGA
CTGTCTGGGCTTTCATCCTCTGTGGATGATTACCCAGTGGACACCATTGCCAAGAGGTTC
CGCTATGATGCGGCTTTGGTGTCGGCTCTGATGGACATGGAAGAAGACATCTTGGACGGC
ATGAGGGCCCAAGACCTTGACGACTACCTAAATGGCCCCTTCACAGTGGTGGTCAAGGAG
TCTTGTGATGGGATGGGGGATGTGAGTGAGAAGCACGGTAGTGGACCAGCAGTTCCCGAA
AAGGCAGTTCGTTTTTCATTCACCGTCATGAGAATCACCATAGTGCACGGCTCCCAGAAC
GTGCAGGTGTTTGAGGAAGCCAAGCCTAACTCTGAACTGTGTTGCAAGCCACTGTGCCTT
ATGCTGGCCGATGAGTCCGACCATGAGACCCTGACTGCCATTCTGAGCCCTCTCATAGCC
GAGAGGGAGGCCATGAAGAGCAGTGAATTACTGCTGGAGATGGGAGGCATCCTCAGGACC
TTCAGGTTCCTCTTCAGAGGCACCGGTTACGATGAAAAGCTTGTCCGGGAAGTGGAAGGC
CTCGAGGCTTCTGGCTCAGTCTACATTTGTACTCTTTGCGATGCCACTCGCCTGGAAGCC
TCTCAAAATCTTGTCTTCCATTCCATAACCAGAAGCCACACTGAGAACCTGGAGCGCTAT
GAGGTCTGGCGTTCCAACCCGTACCACGAGTCAGTGGAGGATCTACGGGATCGGGTGAAA
GGGGTCTCAGCCAAACCTTTCATCGAGACAGTCCCTTCCATAGATGCGCTCCACTGTGAC
ATCGGCAATGCAGCCGAATTCTACAAGATTTTCCAGCTAGAGATAGGGGAGGTGTATAAA
AATCCCAATGCCTCCAAAGAGGAAAGGAAAAGATGGCAGGCCACCTTGGACAAGCATCTC
CGAAAGAAGATGAACCTGAAGCCAATCATGAGAATGAACGGCAACTTTGCCAGGAAGCTC
ATGACTAAAGAGACTGTGGAGGCGGTATGTGAATTAATTCCTTCCACGGAGAGGCACGAA
GCTCTCAGGGAGCTGATGGACCTTTACCTGAAGATGAAGCCTGTGTGGCGCTCCACATGC
CCTGCGAAAGAGTGCCCAGACTTCCTCTGCCAGTACAGTTTCAATTCCCAGCGTTTCGCC
GAGCTCCTCTCTACCAAGTTCAAGTACAGATATGAGGGCAAAATCACCAATTATTTCCAC
AAAACCTTGGCGCATGTTCCGGAAATTATTGAGAGGGATGGCTCCATTGGGGCATGGGCT
AGTGAGGGAAATGAGTCTGGCAACAAACTGTTCAGACGCTTCCGGAAAATGAATGCCAGG
CAGTCTAAGTGCTACGAGATGGAAGACGTCCTGAAACATCACTGGTTATACACTTCCAAA
TACCTCCAGAAGTTTATGAATGCTCACAATACATTAAAGAACTGTGGGTTTAACATGAGC
TCAAATGCAACCTTAGCAGACCCATTAGGCATAGAGGACTCTCTGGAAAGCCACGATTCA
ATGGAGTTTTAA
>Rodents Ctso _RAG1
-------TTAAAATTCCATTGAATCTTGGCTTTCCAGGTCCTCCATGC-CTAACGGGTCT
GCTAAGGTTGTTTGAGCTCATGTTAAACCCACAGTTC------TTTAATGCATTGTGAGC
ACTTCTGGAGATATTTGGAAGTATACAACAGTGATGCTTCAGGACATCTTCCATCTCGTA
GCACTTCCGGAAGCGCCTGAACAGTTTGTTGCCACGTTTCCCTCACTAGCCCAGGCCCCA
ATGGAGCCATTCGATAATTTCAGGAACGTGTGCCAAAGTTTTGTGAAAATAATTGGTGAT
CTTGCCTTCATATCTATACTTGAAC------------TTGGTAGAGAGGAGCTCGGAAAC
GCTGGG---AATTGAAACTGTACTGGCAGAGGGAGTCTGGGCACTAGAGCTTCATGCCTC
TCTGTGGAAGGAATCAACTCACAAACCGCCTCGACTGTCTCTTTAGTCATGAGCCTCCTG
GCAAAGTTGCCATTCATTCTCATGATTGGCTTCAGGTTCATCTTCTTTCTGAGATGCTTG
TCCAAGGTGGCCTGCCATCTTTTCCTTTCCTCTATTGGGGTTTCCTCCCCTA--------
--TCTCTAGCTGGAAAATCTTGTAGAATTCGGCTGCATTGCCAATGTCACAGTGCAGCGC
GTCTATGGAAGGGACTTTCACTCGATCCCGTAGCTCTTCCACTGACTCATGATCAGACCT
CGTAGCGCTCCAGGTTCTCTGTGTGCTGGTTATGGAGTGGAAGACAAGATTTTGAGAGGC
TTCCAGGCGAGTGGCATCACAAAGAGTACAAATGTAGACTGAGCCAGAAGCCTCGAGGCC
TTCCACTTCCCGGACAAGTTTTT------CATCATAGCCAGTGCCTCTGAAGAGGAACTT
GAAGGTCCTGGGGATGCCTCCCATCTCTAGCAGG--------------------------
----AGCTCACTGCTCTTCATGGCCTCCCTCTCAGCGATGAGCGGGCTGAGGATGGCAGT
CAGGGTCTCGTGA---------TCAGACTCATCGGCCAGCATAAGGCACAGTGGCTTGCA
GCACAGTTCAGAGTTAGGCTTGGCTTCTTCAAACACCTTCACGTTCTGGGAG-CTATGCG
C----TATGGTAATTCTCATAATGGTGAATAAAAGCGAACTGCCTTTTCAGGAACGGCCG
GCCCACTCCCGTGCTTCTCACTCACATCCCCCATCCCATCACAAGACTC-----------
CTTGACCACCACCGTGAAGGGGCCATTGAGGTACCAAGATGTCTTCTTCCATGTCCATCA
GAGCCGACACCAAGGCCGCATCGTAGCGGAACCAGTGTCCACTGGGTAATCATCCACAGA
GGACGAAAGCCCAGAGAGACCATCAATAATGCCAACGTCGGTGCTGACACATTCTTCAGG
GGTGGCTGCCACTCAAAGGGGTGGTAGCCT---------------GGCAGAAGAATCTTC
TCAGCATTCCGCAGGGCATGCAAAGGCTGAAAAATCTGCCGGCCTGGCTTTCACCGTCCT
GGGTACTGACTACAGCTGAGGAAGGTATT----GATGCGAATGGCCAAGCAAACAGCAGG
CTGCAGGCCAGAGCCCCGCCCCTGCATAATGGCCTC----------CAGCTCATCCGCTT
GTCTGTGCTCATTCCTTGCCCTCAACGCCAGCAGGAACAAGGTCAGACAC----------
----------------------ACAGACTTCACGTCTCCTTCTTCTTTGTCAGCAAAGTA
TCTTAAGCTCCCTCAGCCGGTGCTTCTGAGCTCTCCGGGTCAGCGACAGAAGATGTTGAC
GGGGTCGGCC-TCCTTTGTTAATATGTACAAAAGTCTCTTTTCCTTGTGGCTGAGATATG
CTGATTGTATTTTTCCAAGCTGACTTCTTCGCTGCACTCTTTTGCTGGGCATTTCACCAT
ATGCTCAGGAAGGACT----TCACAGGACTCTCTAAGTCAGTGGGGAAACAGGGATAGCG
GCAAGAGGGACAATAGCTGCCCATGACTTACACGTGTTTACAGGTGGTCTCCACAGGGTC
AGCCAGGATGTGCTCACAAATGCAGGAAATGGTCACGAAGTGTGTAGGGAAGTCCACTGC
CAGGAGCTTGGTGCTAAGATGTATCCTACTGCAGTTGGCAATCTTCTTCATGACTTCCTT
TC-----------TGCTGCTGATCTTTGCCTGTGCTCTCCTCTTGCGCTGACGGGCTTGT
TTGGCTCGG----ACAAGCAAAGTTTTGAATTTTTTGCTGACCTGCATGTTTGGATGATG
T----------T--------------------TCTTCCTCTTGAATCCCCGACAGGCCAT
CTGGCAAATGTCACAGGATGGTGTGGAGGGTGCCACTCCATAATTGCATTCCTTGGGAAG
TAAA------CCTCATGTGGGGCCCCGCTAAACTTCCGGTGCAAGATGCTCCAGCAGTTG
TGGCAGAAC----------------TCAGTGGGGTGGATAGAGTCAACATCTGCCTTCAC
ATCAATGTGGAAAACCC----------TAGCTATGAGGTCTGGCCAGGAAGTAGCTCTTT
TCTC--------CT--------TCTTTCTTAAAAGGACTTGGGTTTTTGCATCCACGGGC
CCATGGACCGGGTATCGCCTGTTGTCTCATCAGTTTTCAGAGAATATCCACAGATGCGCA
CAGGTGTCGCAGGTTGGCTTGGTGAACT------------GCTTTTTCTCTTGCTTTACC
ATCATCGAGAAATTTCTTTGAAAACTTA-----GGATGAGGCTTCAATGCCGGTTGAGTC
AGGACTGAGCACTAAGTTTGTTCGGGATCGCTGGAGATTTCTCTAGAGAGGGTTTCCCCT
CA------------------CAAGAATC--------CTTTTCGTTTTGAGCTTCTTCGGG
TGCCT------TTTCCAAAGACTTCAC----CCTGAATAGCTTAAATTTCCACTCTGAAA
ATTT---AATATGTGGATGTTGAATTTCATCAGGGGCACAAGGTGGGTGGCAGAGAGCCA
TCCAT-------
>Rodents Dibr _RAG1
ATGGATGTCTCTTTGCTACCCACCTTGGGACTCAGTTCTGCCCCTGATGAAATTCAACAC
CCGCATATTAAATTTTCAGAGTGGAAATTTAAGCTATTCAGGGTGAGGTCCTTGGAAAAG
GCACCTGGAGAAGCTCAAAAGGAAAAG---GATTCCTGTGAGGGGAAACCCTCCCTAGAG
CAATCTCCAGCGCCCCTGGACAAACTTGGTGGCCAGAAACCAGTTGTGACTCAACCAGCA
TTGAAGCCCCATCCTAAATTTTCAAAGAAAGCTCTTGATGATGGGAAAGCAAGAGAAAAA
GCAGTTCACCAAGCCAATCTTCGCCACTTCTGCCGTATCTGTGGTGATTCTTTCAAAACT
GATGAGTGCAACAGGAGATACCCAGTCCATGGGCCTGTGGATGCCAAAACCCAAATCCTT
TTAAGAAAGAAGGAGAGAAAAGCCACTTCGTGGCCAGACCTCATTGCCAGGGTCTTCCAG
GTTGATGTGAAGGCTGATGTTGACTCAATCCACCCCACTGAGTTCTGCCATAACTGCTGG
AGCATCATGCACAGGAAGTTTAGCGGGGCCCCACGTGAAGTTCACTTCCTGAGGAATGCA
ATTATGAAGTGGTACCCGCACACGCCATCCTGTGACATCTGCCAGATGGCCCGTCAGGGA
CTCAAGAGGAAGAGGCCTCATCCAACTGTGCAGGTCAGCAAAAGATTCAAAACCTTGCTT
GACCGAGCCAAACAAGCCCGTGAGTGCAAGAGGAGAGCTCAGGCAAGGCTCAACAGGAGG
GAAGTCATGAAGAAGATTGCCAACTGCAGTAAAATACATCTCAGCACCAAGCTCCTGGCA
GTGGACTTCCCAACACACTTCCTGAAAGCAATTTCCTGCCAGATTTGTGAGCACATCCTG
GCTGATCCTGTGGAGACCACCTGTAAACACGTCTTCTGCAGAATCTGCATCCTCAGGTGC
CTCAAAGTCATGGGCAGCTATTGCCCCACCTGTCGCTACCCGTGCTTCCCCACCGACCTG
GAGAGTCCGGTGAAATCCTTTCTGAGCATCTTGAATTCTCTGATGGTGAAATGCCCAGCC
AAGGAGTGCAACGAGGAGGTCATCTTGGAAAAATACAATCAGCATGTCTCAAGCCACAAA
GGATCAGAAGAGACTTTGGTGCATGTCAATAAAGGGGGCCGACCCCGGCAACATCTCCTG
TCGCTGACCCGGAGAGCTCAGAAGCACCGGCTGAGGGAGCTTAAGATGCAAGTGAAAGCT
TTTGCTGACAAGGAAGAAGGTGGAGATGTGAAGTCTGTGTGCCTGACCTTGTTCTTGTTG
GCGCTGAGGGCAAGGAATGAACACAGACAAGCGGACGAGCTGGAGGCCATCATGCAGGGC
CGGGGCTCTGGCCTGCAGCCCGCTGTTTGCTTGGCCATCCGCATCAACACCTTCCTCAGC
TGCAGCCAGTACCACAAGATGTACAGGACTGTGAAAGCCATCACAGGCCGGCAGATTTTT
CAGCCTTTGCATGCCCTTCGGAATGCTGAGAAGATGCTTCTGCCAGGCTACCACCCCTTT
GAGTGGCAGCCACCCCTGCAGAATGTTTCTTCCAGCACCGATGTTGGCATTATTGATGGG
CTGTCGGGGCTTTTGTCCTCTGTGGATGATTACCCAGTGGACACCATTGCCAAGAGGTTC
CGCTATGATGCGGCTTTGGTGTCGGCTCTGATGGACATGGAAGAAGAGATCTTGGATGGC
ATGAGGGCCCAAGACCTTGATGACTACCTAAACGGCCCCTTCACGGTGGTGGTCAAGGAG
TCTTGTGATGGGATGGGGGATGTGAGTGAGAAGCACGGGAGTGGACCTGCAGTGCCTGAA
AAGGCTGTCCGGTTTTCATTCACCATCATGAGAATCTCCATAGCGCACAGCTCCCAGAAC
GTGAAGGTGTTTGAGGAAGCCAAGCCTAACTCTGAACTGTGTTGCAAGCCATTGTGCCTT
ATGCTGGCCGACGAGTCCGACCATGAGACCCTGACTGCCATCCTGAGCCCCCTCATCGCC
GAGAGGGAGGCCATGAAGAGCAGTGAATTACTGCTGGAGATGGGAGGCATCCTCAGGACC
TTCAAGTTCCTCTTCAGGGGCACTGGTTATGACGAAAAGCTTGTCCGGGAAGTGGAAGGC
CTCGAGGCTTCCGGCTCAGTCTACATTTGTACTCTTTGTGATGCCACTCGCCTGGAAGCT
TCTCAAAATCTTGTCTTCCATTCCATAACCAGAAGCCACACCGAGAACCTGGAGCGCTAT
GAGGTCTGGCGTTCCAACCCGTACCATGAGTCAGTGGAGGAGCTACGGGATCGGGTGAAA
GGGGTCTCAGCCAAACCTTTCATCGAGACGGTCCCTTCCATAGACGCGCTCCACTGTGAC
ATCGGCAATGCAGCCGAATTCTACAAGATTTTCCAGCTAGAGATAGGGGAGGTGTATAAA
AATCCCAACGCCTCCAAAGAGGAAAGGAAAAGATGGCAGGCCACCCTGGACAAGCATCTC
CGAAAGAAGATGAACCTGAAGCCAATCATGAGAATGAACGGCAACTTTGCCAGGAGACTC
ATGACTAAAGAGACCGTGGAGGCGGTTTGTGACTTAATTCCTTCCACGGAGAGGCACGAA
GCTCTCCGGGAGCTGATGGACCTTTACTTGAAGATGAAACCTGTGTGGCGCTCCACATGC
CCAGCTAAGGAGTGTCCAGACTCCCTCTGCCAGTACAGTTTTAATTCCCAGCGTTTCGCT
GAGCTCCTCTCTACCAAGTTCAAGTACAGATATGAGGGCAAAATCACCAATTATTTTCAC
AAAACCTTAGCACATGTTCCTGAAATTATCGAGAGGGATGGCTCCATTGGGGCATGGGCT
AGTGAGGGAAATGAGTCTGGCAACAAACTGTTCAGGCGCTTCCGGAAAATGAATGCCAGG
CAGTCCAAGTGCTACGAGATGGAAGATGTCCTGAAACATCACTGGTTATACACTTCCAAG
TATCTCCAGAAGTTTATGAATGCTCACAATGCCTTAAAGAACTGTGGTTTTAACATGAGC
TCAAATGCAACCTTAGTGGACCCATTAGGCATAGAGGACTCTCTGGAAAGCCAAGATTCA
ATGGAGTTTTAA
>Rodents Fuda _RAG1
ATGGCTGTCTCCTTGCCACCCACCTTGGGACTCAGTTCTGCCCCTGATGAAATTCAGCAT
CCACATATTAAGTTTTCCGAGTGGAAATTTAAGCTATTCAGGGTGAGATCTTTTGAAAAG
GCACCTGCGGAAGCTCAAAAGGAAAAG---GATCCCTGTGAGGGGAAACCCTTTCTAGAG
CAATCTCCAGTGGTCCTGGACAAACCTAGTGACCAGAAGCCAGTCCTGACTCAACCAGCA
TTGAAGCCCCATCCAAAGTTTTCAAAGAAACCTCTTGATGATGGGAAAACAAGAGACATA
GCAATTCACCAAGCCAACCTTCGACACCTCTGCCGCATCTGTGGGAATTCTTTCAAAACT
GATGAGTACAACAGGAGATATCCAGTCCATGGGCCTGTGGATGCTAAAACCCAAGTCCTT
TTAAGAAAGAAGGAGAAGAGAGCCACTTCTTGGCCAGACCACATTGCCAGAGTTTTCCGG
ATTGATGTGAAGACAGATGTTGACTCGATCCACCCCACTGAGTTCTGCCATAACTGCTGG
AGCATCATGCACAGGAAGTTTAGTGGGGCCCCACGTGAGGTTTACTTCCCCAGGAATGCA
ACTATGGAGTGGCACCCACACACGCCATCCTGTGACATCTGCCAGGTGGCCCATCGGGGA
CTCAAGAGGAAGAAACATCCTCCAAATGTACAGCTCAGCAAAAAATTCAAAACTATGCTT
GACCCAGCCAAACGAACCCGTCAGCGCAAGAGGAGAATTCAGGCGAGGATCAGCAGCAGC
GAAGTCATGAAGAAGATTGCCAGCTGCAGTAAGATACATCTTAGCACCGAGCTCCTGGCA
GTGGACTTCCCCACACACTTTGTGAAATCGATCTCCTGCCAGATTTGTGAGCACATCCTG
GCTGATCCTGTGGAGACCACCTGCAAACATGTATTTTGCAGAATCTGCATCCTCAGATGC
CTCAAAGTCATGGGCAGTTATTGTCCCTTTTGCCGCTATCCATGCTTCCCCACTGACCTG
GAGAGTCCAGGGAAGTCCTTTCTGAGCGTCTTGAATTCTCTGATGGTGAAATGCCCAGCA
AAAGAGTGCAGTGAGGAAGTCAGCTTGGAAAAATATAATCAGCACATCTCAAGCCACAAG
GAATCCAGAGAGACTTTGGTACATATTAATAAAGGGGGCCGGCCTCGTCAACATCTGCTG
TCACTGACCCGGAGAGCTCAGAAGCATCGGCTGAGGGAGCTTAAAATGCAAGTCAAAGCT
TTTGCTGACAAAGAAGAAGGTGGAGATGTGAAGTCAGTGTGCCTGACCTTGTTCTTGCTG
GCCCTGAGGGCGAGGAATGAACACAGACAAGCTGATGAGCTGGAGGCCATCATGCAGGGC
CGAGGCTCCGGCCTACGGCCGGCTGTCTGCTTGGCCATTCGCATCAACACCTTCCTCAGC
TGCAGTCAGTACCACAAGATGTACAGGACGGTGAAAGCCATCACAGGGAGGCAGATTTTT
CAGCCTTTGCACGCCCTTCGGAATGCTGAGAAGGTCCTTCTGCCAGGTTACCACCCCTTT
GAGTGGCAGCCACCTCTGCAGAACGTGTCTTCCAACACCGATGTCGGCATTATCGATGGA
CTGTCTGGGCTTTCCGCCTCCGTGGACGATTACCCAGTGGACACCATTGCCAAGAGGTTC
CGCTATGATGCGGCTCTGGTGTCGGCTTTGATGGACATGGAAGAGGACATCTTGGAAGGC
ATGAGGACCCAAGACCTCGACGACTACCTCAATGGCCCCTTCACAGTGGTGGTCAAGGAA
TCCTGTGATGGTATGGGGGATGTGAGCGAGAAGCACGGGAGTGGACCAGCAGTTCCTGAA
AAGGCAGTTCGTTTTTCATTCACAGTCATGCGAATTACCATCGCGCATGGCTCCCAGAAT
GTGAAGGTGTTCGAGGAAGCCAAGCCTAACTCTGAACTGTGTTGCAAGCCATTGTGCCTT
ATGCTGGCTGATGAGTCTGACCACGAGACCTTGACTGCCATCCTGAGCCCTCTTATCGCG
GAGAGGGAGGCCATGAAGAGCAGTGAATTACTGCTGGAGATGGGAGGCATCCTCAGGACC
TTCAAGTTCCTCTTCAGGGGCACTGGCTATGATGAAAAACTTGTCCGGGAAGTGGAAGGC
CTCGAGGCTTCTGGGTCAGTCTACATTTGTACCCTTTGTGATGCTACTCGCCTGGAAGCC
TCTCAGAACCTTGTCTTCCACTCCATCACCAGAAGCCACACGGAGAACCTGGAGCGCTAC
GAGGTCTGGCGTTCCAACCCGTACCACGAGTCAGTGGAAGAGCTACGAGATCGAGTGAAA
GGGGTCTCAGCCAAACCTTTCATTGAGACAGTCCCTTCCATAGACGCGCTCCACTGTGAT
ATCGGCAACGCAGCTGAATTCTACAAGATTTTCCAGCTCGAGATAGGGGAGGTATACAAA
AATCCCAATGCCTCCAAAGAGGAAAGGAAAAGATGGCAGGCCACCTTAGACAAGCATCTC
CGGAAGAAGATGAACTTGAAACCAATCATGAGGATGAACGGCAACTTTGCCAGGAAGCTC
ATGACTAAAGAGACTGTGGAAGCAGTTTGTGAATTAATTCCTTCTGTGGAGAGGCACGAA
GCTCTCAGGGAGCTGATGGACCTTTACCTGAAGATGAAACCGGTGTGGCGCTCCACGTGC
CCTGCTAAAGAGTGCCCGGACTCCCTTTGCCAGTACAGTTTCAATTCCCAGCGTTTCGCT
GAGCTCCTCTCTACCAAGTTTAAGTACAGATACGAAGGCAAAATCACCAATTATTTTCAC
AAAACCTTGGCGCACGTCCCTGAAATTATTGAGAGGGATGGATCCATTGGGGCGTGGGCA
AGTGAGGGAAATGAGTCTGGCAACAAACTGTTCAGGCGCTTCCGGAAAATGAATGCCAGG
CAGTCCAAGTGCTACGAGATGGAAGATGTCCTCAAACATCACTGGTTATATACTTCCAAA
TACCTCCAGAAGTTCATGAATGCTCACAATGCATTAAAGAACTGTGGGTTTAACGCAAAC
TCAAATGCAACCTTAGAGGACCCATTAGCCTTAGAGGACGCTCTGGAAAGCCAAGATTCA
ATGGAATTTTAA
>Rodents Hegl _RAG1
ATGGCTGTCTCCTTGCCATCCACCTTGGGGCTCAGTTCTGCCCCTGATGAAATTCAGCAT
CCACATATTAAGTTTTCCGAGTGGAAATTTAAGCTATTCAGAGTGAGATCTTTTGAAAAG
GCCCCTGGAGAAGCTCAAAAGGAAAAG---GATTCCTGTGAGGGGAAACCCTCTCTAGAG
CAATCTCCAACGGTCCTGGACAAACCTGGTGGCCAGAAGCCAGTCCTGACTCAACCAACG
TTGAAGCCCCATCCCAAGTTTTCAAAGAAATCTCTTGATGATGGGAAAGCAAGAGACAAA
GCAATTCACCAAGCCAACCTTCGACACTTCTGCCGCATCTGTGGGAGTTCTTTCAAAACT
GATGAGTACAACAGGAGATACCCAGTCCATGGGCCTGTGGATGCTAAAACCCAAGTCCTT
TTAAGAAAGAAGGAGAAGAGAGCCACTTCCTGGCCAGACCTCATTGCCAGAGTTTTCTGG
ATTGATGTGAAGACAGATGTTGACTCGATCCACCCTACCGAGTTCTGCCATAACTGCTGG
AGCATCATGCACAGGAAATTTAGTGGGGCCCCATGTGAGGTTTACTTCCCCAGGAATGCA
ACTATGGAGTGGCACCCACACACATCATCCTGTGACATCTGCCAGATGGCCTGCCAGGGA
CTCAAGAGGAAGAGACATCATCCAGATATACAGCTCAGCAAAAAATTCAAAACTATGCTT
GTCCGAGCCAAACGAACCCATCAGCGCAAGAGGAGAGCTCAGGCAAGGATCAGCAGCAGT
GAAGCCATGAAGAAGATTGCCAGCTGTAGTAAGATACATCTTAGCACCAAGCTCCTGGCA
GTGGACTTCCCCACACACTTCGTGAAATCCATCTCCTGCCAGATTTGTGAGCACATCCTG
GCTGATCCTGTGGAGACCACCTGTAAACATGTGTTTTGCAGAATCTGCATCCTTAGGTGC
CTCAAAGTCATGGGCAGCTACTGCCCCTCTTGCCGCTATCCATGCTTCCCCACCGACCTG
GAGAGTCCAGTGAAGTCCTTTCTGAGCATCCTGAATTCTCTGATGGTGAAATGCCCAGCA
AAAGAGTGCAGCGAGGAAGTCAGCTTGGAAAAATATAATCAACATGTCTCAAGCCACAAG
GAATCCAAAGAGACTTTTGTACATATTAATAAAGGGGGCCGGCCCCGCCAACATCTGCTG
TCACTGACCCGGAGAGCTCAGAAGCACCGGCTGAGGGAGCTTAAGATACAAGTCAAAGCT
TTTGCTGACAAAGAAGAAGGAGGAGATGTGAAGTCGGTGTGCCTGACCTTGTTCTTGCTG
GCCTTGAGGGCGAGGAATGAGCACAGACAAGCTGATGAGCTGGAGGCCATCATGCAGGGA
CGAGGCTCTGGCTTGCAGCCCGCTGTCTGCTTGGCCATTCGCATCAACACCTTCCTCAGC
TGCAGTCAGTACCACAAGATGTACAGGACGGTGAAAGCCATCACAGGGCGCCAGATTTTT
CAGCCTTTGCATGCCCTTCGGAATGCTGAGAAGGTTCTTCTGCCAGGTTACCACCCCTTT
GAGTGGCAACCACCTCTGAAGAATGTTTCTTCCAACACTGATGTTGGCATTATTGATGGG
CTGTCTGGGCTTTCCTCCTCTGTGGACGATTACCCAGTGGACACCATTGCCAAGAGGTTC
CGCTATGATGCGGCTTTGGTGTCGGCTTTGATGGACATGGAAGAAGACATCTTGGAAGGC
ATGAGGGCCCAAGATCTCGATGACTACCTAAACGGCCCCTTCACTGTGGTGGTCAAGGAG
TCTTGTGATGGGATGGGGGATGTGAGTGAGAAGCACGGGAGTGGACCAGCAGTTCCAGAA
AAGGCAGTTCGTTTCTCATTCACGGTCATGAGAATTACCATAGCACATGGCTCCCAGAGT
GTGAAGGTGTTTGAGGAAGCCAAGCCTAATTCTGAACTGTGTTGCAAGCCATTGTGCCTT
ATGCTGGCTGATGAGTCTGACCACGAGACCCTGACTGCCATCCTGAGTCCTCTTATCGCT
GAGAGGGAGGCCATGAAGAGCAGTGAATTGCTGCTGGAGATGGGAGGCATCCTCAGGACC
TTCAAGTTCCTCTTCAGGGGCACTGGCTATGATGAAAAACTTGTCCGGGAAGTGGAAGGC
CTCGAAGCTTCTGGCTCAGTCTACATTTGTACTCTTTGTGATGCCACTCGCCTGGAAGCC
TCTCAAAATCTTGTTTTCCACTCTATAACCAGAAGCCACACTGAGAACCTGGAGCGCTAC
GAGGTCTGGCGTTCCAACCCGTACCACGAGTCAGTGGAAGAGCTACGAGATCGAGTGAAA
GGAGTCTCAGCCAAACCCTTCATTGAGACAGTCCCTTCCATAGATGCTCTCCACTGTGAC
ATCGGCAATGCAGCTGAATTCTACAAGATTTTCCAGCTCGAGATAGGGGAGGTATACAAA
AATTCCAATGCCTCCAAAGAGGAAAGGAAAAGATGGCAGGCCACACTGGACAAGCATCTC
CGGAAGAAGATGAACTTGAAACCAATCATGAGGATGAACGGCAACTTTGCCAGGAAGCTC
ATGACTAAAGAGACTGTGGAGGCAGTTTGTGAGTTAATTCCTTCTGTGGAGAGGCACGAA
GCTCTCAGGGAGCTGATGGACCTGTACCTGAAGATGAAACCCGTGTGGCGCTCCACAAGT
CCTGCTAAGGAGTGCCCAGACTCCCTCTGCCAGTACAGTTTCAATTCCCAGCGTTTCGCT
GAGCTTCTCTCCACCAAGTTCAAGTACAGATACGAAGGCAAAATTACCAATTATTTTCAC
AAAACCTTGGCACATGTCCCTGAAATTATTGAGAGGGATGGCTCCATTGGGGCATGGGCA
AGTGAGGGAAATGAATCTGGCAACAAACTGTTCAGGCGCTTCAGGAAAATGAATGCCAGG
CAGTCCAAGTGCTATGAGATGGAAGATGTCCTGAAACATCACTGGTTATACACCTCCAAA
TACCTCCAGAAGTTTATGAATGCTCACAATGCATTAAAGAACTCTGGGTTTAACGCAAGC
TCAAACGCAACCTTAGACGACCCATTAGGCATAGAGGACTCTCTGGAAAGCCAAGATTCA
ATGGAGTTTTAA
>Rodents Hycr _RAG1
-------TTAAAACTCCATCGAATCTAGGCTTTCCAGGTCCTCTATGC-CTAATGGGTCC
TCTAAGGTTGTTTGAGCTCGTGCTAAATCCACAGTTC------TTTAACGCCTTGTGAGC
ACTTCTGGAGGTATTTGGAGGTATACAGCAGTGATGCTTCAGGACATCTTCCATTTCATA
GCACTTCCGGAAGCGCCTGAACAGTTTGTTGCCTCATTCCCCTCACTTGCCCACGCCCCA
ATGGAGCCATTCAATAATTTCGGGCACATGTGCCAAGGTTTTATGAAAATAATTGGTGAT
TTTGCCTTCGTATCTGTACTTGAAC------------TTAGTAGACAGGAGCTCAGAAAC
GCTGGG---AGTTGAAACTGTACTGGCAGAGGGAGTCTGGGCACTAGAGCTTCGTGCCTC
TCTTCAGAAGGAATTAACTCACAAACTGCCTCCACCGTCTCTTTAGTCATGAGCTTCCTG
GCAAAGTTGCCATTCATCCTCATGATGGGTTTCAGGCTCATCTTCTTGCGGAGATGCTTG
TCCAGTGTGGCCTGCCATCTCTTCCTCTCCTCTACTGGGGTTTCCTCCCCGA--------
--TCTCTAGCTGGAAAATCTTGTAGAACTCGGCTGCGTTGCCGATGTCACAGTGGAGCGC
GTCTATGGATGGGACTTTCACTCGGTCCCGCAGCTCTTCCACCGACTCGTGGACAGACCT
CGTAGCGCTCCAGGTTCTCGGTGTGCTGGTGATGGAGTGGAAAACAAGATTTTGAGAGGC
TTCCAGGCGGGTGGCATCGCAAAGAGTACAGATGTAGACTGAGCCAGAAGCTTCGAGGCC
TTCCACTTCACGGACAAGCTTTT------CATCGTAGCCGGTGCCCCTGAAGATGAACTT
GAAGGTCCTGAGGATGCCTCCCATCTCCAGCAGT--------------------------
----AACTCACTGCTCTTCATGGCCTCCCGCTCGGCAATGAGAGGGCTCAGGATGGCAGT
CAGGGTCTCGTGG---------TCAGACTCATCGGCCAGCATAAGGCACAATGGCTTGCA
ACACAGTTCAGAGTTAGGCTTGGCTTCCTCGAACACCTGCACATTCCGGGAG-CCATGTG
C----TATGGTAATTCTCATGACTGTGAAAAAAAACGAACAGCCTTTTCAGGAACAGCCG
GTCCACTCCCGTGCTTCTCACTCACGTCCCCCATCCCGTCACAAGACTC-----------
CTTGACCACCACGGTGAAGGGGCCATTTAGGTACCAAGATGTCTTCTTCCATGTCCATCA
AAGCCGACACCAAAGCTGCATCATAGCGGAACCGGTGTTCACCGGGTAATCATCCACAGA
GGAGGACAGTCCAGAGAGCCCATCGATAATGCCGACATCGGTGCTGACACGTTCTGCAGA
GGTGGCTGCCACTCGAAGGGGTGGTAGCCT---------------GGCAGAAGGACCTTC
TCAGCATTCCGCAGGGCATGCAAAGGCTGAAAAATCTGCCGCCCTGGCTTTCACAGTCCT
GGGTACTGACTGCAGCTGAGGAAGGTGTT----GATGCGAATGGCCAAGCAGACAGCTGG
CTGCAGCCCAGAGCCCCGCCCCTGCATGATGGCCTC----------CAGCTCGTCGGCTT
GTCTGTGTTCGTTCCTCGCCCTCAGTGCCAGCAAGAACAAGGTCATGCAC----------
----------------------ACGGACCTCACATCTCCTTCTTCTTTGTCAGCAAAGCA
TCTTAAGCTCCCTCAGTCGATGCTTCTGAGCTCTCCGGGTCAGAGACAGAAGATGTTGAC
GGGGCCGGCC-CCCTTTATTAATATGAACAAAAGTCTCCTTTCCTTGTGGCTGAGACATG
CTGATTATACTTTTCCAAGCTGACTTCCTCGTTGCACTCTTTTGCTGGGCATTTCACTAT
ATGCTCAGAAAGGACT----TCACTGGACTCTCCAGGTCGGTAGGGAAACACGGATAGCA
GCAAGAGGGACAATAGCTGCCCATGACTTATACATGCTTACAGGTGGTCTCCACAGGATC
AGCCAGGATGTGCTCACAAATGCAGGAGATGGTCACAAAGTGTGTGGGGAAGTCCACGGC
CAAGAGCTTGGTGCTGAGATGTATCTTACTGCAGCTGGTGATCTTCTTTGTGACTTCCT-
-------------TGCTGCTGGTCCTTGCCTGGGCTCTTCTCTTGCGCTGACGGGCTTTT
CTGGCTTGG----TCAAGCACAGTTTTGAATTTTTTGCTGAGCTGCACATTTGGATGATG
T----------C--------------------TCTTCCTCTTGAGTCCCTGACGGGCCAC
CTGGCAGATGTCACAGGACGGTGTGGAGGGTGCCACTCCATAGTTGCATTTCTTGGGAAG
TAAA------CTTCACGTGGGGCCCCACTGAACTTCCTGTGCATGATGCTCCAGCAGTTA
TGGCAGAAC----------------TCAGTGGGGTGGATCGAGTCAACATCTGCTTTCAC
ATCAATCCGGAAAACCC----------TGGCAATGAGGTCTGGCCAGGAAGTGGCCCTCT
TCTC--------CT--------TCTTTCTTAAAAGGTCTTGGGTTTTGGCATCCACAGGC
CCGTGGACTGGGTATCTCCTGTCATCCCATCAGTTTTGAAAGAATTCCCACAGATACGCA
GAAGCGTCGAAGGCTGGCTTGGTGAATT------------GCTTTGTCTCTTGTTTTCCC
ATCATCAAAAGACTTCTTCGAAAACTTG-----GGGTGAGGCTTCAAGGCTGGTTGAGTC
AGGACTGGCCACCAAGTTTGTCCAGGACTGCTGGAGACTGCTCTAGAGAGGGTTTCCCCT
CG------------------CAGGAATC--------TTTTTCCTTTTGAGCTTCTCCAGG
AGCCT------TTTCGAAGGATCTCAC----CCTGAATAGCTTAAATTTCCACTCTGAAA
ACTT---AATATGTGGATGTTGAATTTCATCAGGGGCACAGGGCGGGGGGCACAGAGACA
GCCAT-------
>Rodents Pety _RAG1
ATGGCTGCCTCCTTGCCACCCATCGTGGGACTCAGTTCTGCCCCTGATGAAATTCAACAT
CCACATCTTAAGTTTTCAGAGTGGAAATTTAAGCTCTTCAGGGTGAGATCTTTTGAAAAG
GCACCTGAAGAAGCTCAAAAGGAAAAG---GGATCCTGTGAGGGGAAACCCTCTCTAGAG
CAGTCTCCAATGGTCCTGGATAAACCTGGCAGCCAGAAGCCAGTTCTAGCTCAGCCAGCA
TTGAAGCCCCATCCCAAGTTTTCAAAGAAATCTCTTGATGATGGGAAAGCAAGAGACAAA
GCAATTCACCAAGCCAACCTTCGACATTTCTGCCGCATCTGTGGGAATCCTTTCAAAACT
GCTGAGTACAACAGGAGATACCCAGTTCATGGGCCCGTGGATGCTAAAACCCAAGTCTTT
TTAAGAAAAAAAGAGAAGAGAGCCACTTCCTGGCCAGACCTCATTGCCAGGGTTTTCTGC
ATTGACGTGAAGGCAGATGTTGAGTCGATCCACCCCACCGAGTTCTGCCATAACTGCTGG
AGTATCATGCACAGGAAATTTAGCGGGGCCCCACGTAAGGTTTACTTCCCCAGGAATGCC
ACTATGGAGTGGCACCCTCACACAGCATCCTGTGACATCTGCCAGATGGCCCGCCGGGGA
CTCAAGAGGAAGAGACATCATCCAAATGTTCAGCTCAGCAAAAAATTCAAAACTATGCTT
GACCGAGCCAAACGAGCCCGTCAGCGCAAGAGAAGAGCTCAGGCAAGGACCAGCAGTAGG
GATGTCATGAAGAAGATCTCCAGCTGCAGTCAGATCCATCTTAGCACCAAGCTCCTGGCA
GTGGATTTCCCTGCACACTTCGTGAAATCGATTTCCTGCCAGATCTGTGAGCACATTCTG
GCTGATCCTGTGGAGACCACTTGTAAACATGTATTTTGCAGAATCTGCATTCTCAGGTGC
CTCAAAGTCCTGGGCAGTTATTGCCCCTCTTGCCGCTATCCATGTTTTCCCACTGACCTG
GAGAGTCCCGTGAAGTCCTTTCTGAGTATTTTGAATTCTCTGATAGTGAAATGCCCAGCC
AAAGAGTGCAGTGAGGAAATCAGCTTGGAAAAATACAATCAGCATGTCTCAAGTCACAAA
GAATCCAAAGAGACTCTCGTACATATTAATAAAGGGGGCCGGCCCCGTCAACATCTTCTG
TCACTGACCCGGAGAGCTCAGAAGCACCGGCTGAGAGAGCTTAAGATGCAAGTCAAAACT
TTTGCTGACAAGGAGGAAGGTGGAGATGTGAAGTCAGTGTGCCTGACCTTGTTCTTGCTG
GTACTGCGGGCGAGAAATGAACATAGACAAGCCGATGAGCTGGAGGCCATCATGCAGGGA
CGGGGCTCTGGCCTGCAGCCTGCTGTTTGCTTGGCCATTCGAGTCAACACCTTCCTCAGC
TGCAGTCAGTATCATAAGATGTACAGAACGGTGAAAGCCATCACAGGGCGGCAGATTTTT
CAGCCTTTGCACGCTCTTCGGAATGCTGAGAAGGTCCTACTGCCAGGCTACCACCCTTTT
GAGTGGCAGCCACCTCTGCAGAATGTGTCTTCCAGCACCGACATCGGCATTATCGATGGG
CTGTCTGGGCTCTCCTCCTCTGTGGATGATTACCCAGTGGACACCATTGCCAAGAGATTT
CGCTATGATGCGGCTCTAGTGTCAGCTTTGATGGACATGGAAGAGGACATCTTGGAAGGT
ATGAGGGCCCAAGACCTTGATGACTACCTCAACGGCCCGTTCACTGTGGTGGTCAAAGAG
TCTTGTGATGGGATGGGGGATGTGAGTGAGAAACATGGAAGCGGACCAGCAGTTCCTGAA
AAAGCAGTTCGTTTTTCATTCACAGTCATGAGAATTACTATAACACATGGCTCCCAAAAT
GTGAAAGTGTTTGAGGAAGCCAAGCCTAATTCTGAACTGTGTTGTAAGCCGTTGTGCCTT
ATGCTGGCCGATGAGTCTGACCACGAGACCCTAACGGCCATCCTGAGTCCTCTTATCGCG
GAGAGAGAGGCCATGAAGAGCAGTGAGTTACTGCTGGAGATGGGAGGCATCCTCAGGACT
TTCAGGTTCCTTTTCAGGGGCACTGGGTATGATGAAAAACTTGTCCGGGAGGTGGAAGGC
CTCGAGGCTTCTGGCTCAGTCTACATCTGTACTCTTTGTGACGCGACTCGCCTGGAAGCC
TCTCAGAATCTTGTCTTCCATTCCATTACCAGAAGTCACACTGAGAACCTGGAGCGCTAT
GAGGTCTGGCGCTCCAACCCCTACCATGAATCAGTGGAAGAGCTACGAGATCGAGTGAAA
GGAGTCTCAGCCAAACCTTTCATTGAGACAGTCCCTTCCATAGATGCGCTCCACTGTGAC
ATTGGCAATGCCGCTGAATTCTACAAGATTTTCCAGCTAGAGATAGGGGAGGTGTATAAA
AATCCCAATGCATCCAAAGAGGAAAGGAAAAGGTGGCAGGCCACACTGGACAAGCATCTC
CGAAAGAAGATGAACTTGAAACCAATCATGAGAATGAATGGCAACTTTGCCAGGAAGCTC
ATGACTAAGGAGACTGTGGAGGCAGTTTGTGAATTAATTCCTTCTGTGGAGAGGCATGAA
GCTCTCAAGGAGCTGATGGACCTTTACCTGAAGATGAAACCTGTGTGGCGCTCTACATGC
CCTGCTAAAGAGTGCCCAGACTCCCTCTGCCAGTACAGTTTCAATTCCCAGCGTTTTGCT
GAGCTCCTGTCTACCAAATTCAAGTACAGATATGAAGGCAAAATCACTAACTATTTTCAC
AAAACCTTGGCACATGTCCCTGAGATTATTGAGAGGGATGGCTCCATCGGTGCATGGGCA
AGTGAAGGAAATGAGTCGGGCAACAAACTTTTCAGGCGCTTCCGGAAAATGAATGCCAGG
CAGTCCAAATGCTATGAGATGGAAGATGTCTTAAAACATCACTGGTTATACACATCCAAA
TACCTCCAGAAGTTTATGAATGCTCACAATGCATTAAAGAACTGTGGGTTTAATGCAAGC
TCAAATGTAACCTTAGAGGACCCATTAGGCATTGAGGACTCTCTGGAAAGCCAAGATTCA
ATGGAGTTTTAA
>Rodents Thsw _RAG1
--------TAAAACTCCATTAAATCTTGGCTTTCCAGGTCCTCTATGC-CTAGCGGGTCC
TCTAAGGTTATTTGAGCTTGAGTGAAACCCACAGTTC------TTTAACGCATTGTGTGC
ACTTCTGGAGGTATTTGGAGGTATATAACAGTGATGTTTCAAGACATCTTCCATCTCATA
GCACTTCCGGAAGCGCCTGAACAGTTTATTGCCTCATTTCCCTCGCTTGCCCATGCACCA
ATGGAGCCGTTCAATAATCTCCGGAACATGCGCCAAGGTTTTGTGAAAATAATTGGTGAT
TTTGCCTTCGTATCTGTACTTGAAC------------TTGGTGGAGAGGAGCTCGGAAAC
GCTGGG---AATGGAAACTGTACTGGCAGAGGGAGTCCGGGCACTAGAGCCTCGTGTCTC
TCCACAGAGGGTATTAACTCACAAACCGCTTCCACGGTCTCTCTGGTCATGAGCTTCCTG
GCAAAGTTGCCATTCATCCTCATGATCGGCTTCAAGTTCATCTTCTTTCGGAGATGCTTG
TCCAGCGTAGCCTGCCACCTTTTCCTTTCCTCTGTTGGGATTTCCTCCCCTA--------
--TCTCTAGCTGGAAAATCTTGTAGAATTCAGCGGCGTTGCCGATGTCGCAGTGGAGCGC
GTCTATGGAAGGGACTTTCACTCGATCGCGTAGCTCTTCCACTGACTCGTGGTCAGACCT
CATAGCGCTCCAGGTTCTCGGTGTGCTGGTTATGGAGTGGAAGACCAGATTCTGAGAGGC
TTCCAGGCGAGTGGCGTCACAGAGAGTACAGATGTAGACCGAGCCGGAAGCCTCCAGGCC
TTCCACCTCCCGGACGAGCTTTT------CATCATAGCCAGTGCCCCTGAAGAGGAACTT
GAAGGTCCTGAGGATGCCGCCCATCTCCAGCAGT--------------------------
----AGTTCGCTGCCCTTCATGGCCTCTCTCTCGGCGATGAGAGGACTCAGGATGGCAGT
GAGGGTCTCGTGG---------TCAGACTCGTCGGCCAGCATCAGGCACAGCGGCTTGCA
ACACAGTTCGGAATTAGGCTTGGCTTCCTCAAACACCTGCACGTTTTGGGAG-CCGAGCG
C----CACCGTAATTCTCATGACGGTGAATAAAAGCGAACGGCTTTCTCCGGAACGGCCG
GTCCGCTCCCGTGCTTCTCACTCACGTCTCCCATCCCGTCACAAGACTC-----------
CTTGACCACCACCGTGAAGGGGCCGTGGAGGTACCAAGATGTCTTCTTCCATGTCCATCA
AAGCGGACACCAGAGCCGCGTCATAGCGGAACCGGTGTCCACTGGATAATCGTCCACAGA
GGAGCGGAGCCCAGACAGCCCGTCGATAATGCCGACGTCAGTGCTGACACGTTCTGCAGA
GGCGGCTGCCACTCAAAGGGGTGGTAGCCC---------------GGCAGGAGGACCTTC
TCGGCGCTCCGAAGAGCGTGCAGAGGCTGGAAGATCTGCCGCCCCGGCTTTCACCGTTCT
GGGTACTGACTGCAGCTGAGGAAGGTGTT----GACTCGAATGGCCAAGCAGACAGCGGG
CTGCAGGCCAGAGCCCCGACCCTGCATGATGGCCTC----------CAGCTCATCGGCTT
GTCTGTGCTCGTTCCTCGCCCTCAGGGCCAGCAAGAACAAGGTCAGGCAC----------
----------------------ACCGACTTCACATCGCCTTCCTCTTTGTCAGCAAAGCA
TCTTAAGCTCCCTCAGCCGGTGCTTCTGAGCTCTCCGGGTCAGTGACAGAAGATGTTGGC
GGGGCCGGCC-CCCTTTGTTAATATGCACGAGGGTCTCTTTTCCCTGTGGCTGAGACGTG
CTGGTTGTATTTTTCCAAGCTCACTTCCTCGCTGCACCCTTTGGCTGGGCATTTTACTAT
ATGCTCAGAAAGGACT----TCACGGGACTCTCCAGGTCGGTGGGGAAGCACGGATAGCG
GCAAGAGGGGCAGTAACTGCCCAGGACTTATACATGTTTACAGGTGGTCTCCACAGGATC
GGCCAGGATGTGCTCACAAATGCAGGAAATCGTCACGAAGCGTGCGGGGAAGTCCACTGC
CAGGAGCTTGGCGCTAAGATGTATCTTCCCGCAGTTGGCGATCTTCTTCATGACGTCCCT
GCTCCTGCCCTGCCGCTGCCGGTCCTTGCCTGAGCTCTCCTCTTGCGCTGACGGGCTCGC
TTGGCTCGG----TCAAGCATAGTTTTGAACTTTTTGCTGAGCTGCACGGTGGGGTGACG
T----------T--------------------TCTTCCTCTTGAGTCCCCGGCGGGCCAT
CTGGCAGATGTCACAGGATGGTGTGGCGGGGCCCACTCCATAGTTGCATTCCTGGGGAAG
TAAA------CCTCACGTGGGGCCCCGCTGAACTTCCTGTGCATGATACTCCAGCAGTTA
TGGCAGAAG----------------TTGGTGGGGTGGATCGAGTCAACGTCTGCCTTCAC
ATCAATGCAGAAAACTC----------TGGCAATGAGGTCTGGCCAGGAGGTGGCTCTCT
TCTC--------CT--------TTTTTCTTAAAAGGACTTGGGTTTTGGCATCCACGGGC
CCGTGGACTGGGTACCTCCTGTTGTCTCATCAGTTTTGAAAGAATTCCCACAGATGCGCA
GAAGTGTCGAAGGTTGGCTTGGTGCATT------------GCTTTGTCTCTTGCTTTCCC
TTCATCAAGACATTGCTTTGAGAACTTG-----GGGTGGGGCTTCAGGGGTGGTTGAGTC
ACAACCGGGCGTCAGGTTTGCCCAGGACCATGGGAGACTGCTCCAGAGAGGGTTTCCCCT
CA------------------CAGGAGCC--------CATTTCCTTCTGAGCTTCTTCAGG
TGCCT------TTTCAAAGGATCTCAC----CCTGAATAGCTTGAATTTCCACTCTGAAA
ACTT---AATGTGTGGATGTTGGATTTCATCGGGGGCACAAGATGGGTGGCAGGGAGGCA
GCCAT-------
>Sarcopterygii Lach 1 _RAG1
ATGGAGGTGCCCTTAGTG---AGCATGCCGCTGCGCAACATGCCCGCAGAACTTCATCAC
CCATACAAAAAGTTCTCCGAATGGAAGTTCAAACTTTTCAGGGTGAGATCGTTTGAGAAA
AATCCAGTTGAAGTGGAAACATCCAACAAAGCTCCCTTGGAGGCTACTCCCTTGGTGATA
CAACACTCAGCAGCTTTGGAAAACATACCTCCAGAGGAGTTAGTATTCTGAAAGCTAAAA
TTACAGAATCAACCCATCTTTGTTGACAACAATCAACTTGAACCAAATGATATGAAGCTG
CAAACTCATATTGCAAACCTTCAAAGACTTTGCCGCCTCTGCGGAGATTGCTTGAAAACA
GATGGCAGAAATATGAGCTTTGCAATCCAAGGGCCAGTTGACAAAAGCACTGCAGTTCTT
CTCAGGAAGATGAGGGTAAAGATCAGTTCCTGGCCAGATCTAATTTTAAAAGTTTTCAGC
ACTGATGTCAGAGGGGACATTAAGTCAGTCCACCCAACCCATTTCTGCCACACTTGTTGG
ACCGTCAT---CAGAAAGTGGATTAGTGACCCACAAGAAATGGGTGTCCTGGCAGACAGG
GTGGTGGGGTGGCTACCGCATTCACTATTTTGCAAGATCTGCGACACTGGCAATAGGGCC
GTCAAAAGGAAAAACCAACAACAGAATCCACAGTTTGCCAAAAGGCTCAAGAT------T
GGCAATTCTAAGCGCTTAAGAAATAAAAAACAAACAGTTCAGTCCAAAAGCAAAAAGAAC
GCTTTGATCAAAAAGATTGCCAACTGTAAGAAGATACACCTGAGTACTAAGTTCCTAGCA
GCAGAATATCCTGTTGATTTTGTTAAGTCAATGTCCTGTCAGATCTGTGAGCACATTCTT
GCTGACCCAGTGCAGTCTCCATGCAAGCACCTCTTCTGCAGAACATGCATTGCCAAGTGT
ACCAGAGTTCTGGGCAATTATTGTCCAGCTTGCAAACACCCTTGTTTTCCTACTGACCTT
GTAAGCCCAGTCAAAGTATTCTTGAACATCTTAAACTCACTTATGGTAAAGTGCCCTGCC
AAAGAGTGTGATGAGCAAGTCAGACTGGAAGAATATAGTAGCCATTCTCAGAGCCACAAA
GAAGTAGGTGATGCTTACACCCCAGCAAATAAAGGTGGGCGCCCAAGGCAGCACCTTCTG
TCCTTGACCAGAAGGGCACAAAAGCACCGTTTGCGAGAACTTAAGCTTCAAGTGAGGGCA
TTTGCTGACAAAGAAGAAGGTGGGGACGTCAAGTCAGTCTGTCTCACCCTATTTCTGTTG
GCACTAAGAGCCAGAAATGAGCACAGGCAAGCTGATGAATTGGAGGCTGTTATGCAAGGA
AGGGGTTCAGCGCTCCACCCAGCTGTCTGCCTCGCCATTCGAGTCAACACCTTTCTCAGC
TGCAGCCAGTACCATAAAATGTACAGGACAGTGAAAGCTACAACTGGAAAGCAGATCTTC
CAACCATTGCATTCTCTTCGAAATGCAGAGAAGGCTCTTCTTCCAGGTTTCCATCCTTTT
GAGTGGCAACCTCCTTTAAAAAATGTGTCCAGTACAACTGAAGTTGGCATCATTGATGGA
ATGTCTGGAATGACACAGTTTGTTGATGAATACCCACTAGACACAATTTCAAAAAGATTC
AGGTATGATGCAGCTTTGGTTTCAGCCTTAAAGGACCTTGAGGAAGAGTTACTTAAGGGA
CTGATAGAGGAAGACCTGGAAGACTATCTAAGTGGCCCGTTCACAGTCATAATTAAAGAG
TCTTGTGATGGGATGGGAGATGTCAGTGAGAAGCATGGAAGTGGGCCAGCAGTCCCTGAA
AAAGCAGTAAGGTATTCTTTTACAATCATGACCATCAGTGTGGCAAACAGTCATGAGAAT
GTAACCATTTTTGAAGAAGGCAAGCCAAACTCAGAGCTGTGTTGCAAGCCCCTATGTCTC
ATGCTTGCTGACGAATCTGATCATGAGACACTGACTGCCATCTTGGGTCCTGTCATTGCT
GAAAGAGAGGCAATGAAAAACAGTGAACTGTTCCTTGAAATGGGGGGAATCCTCAGGTCC
TTCAAATTTATCTTCCGAGGCACTGGATATGATGAAAAGCTCATAAGAGATGTTGAAGGT
CTCGAGGCTTCAGGTTCAAGTTATATTTGCACCCTCTGTGATTCCACACGCAGTGAAGCT
TCACAAAACTTCATTCTTCATTCTATAACGAGGAGTCATAAAGAGAATCTGGAAAGGTAT
GAAATTTGGAGGTCCAACCCATACCAAGAGCCAGTAGAAGAACTGCGTGACAGAGTTAAG
GGGGTTTCAGCCAAACCATTCATTGAAACTCTGCCTTCAATAGATGCCTTACATTGCGAT
ATTGGGAATGCAACTGAGTTCTACAAAATATTCCAAGATGAGATAGGGGAAATTTACAAA
AACCCTAACCCTTCCAGAGAAGAAAAAAAGAGATGGCATTCAGTTCTTGATAAACATCTC
AGGAAAAATATGAATTTAAAGCCGGTCATGAGAATGAATGGGAATTATGCAAGGAAATTA
ATGACAAAGGAGACAGTGAATGCAGTATGTGAGTTGATTCCTTCTGAAGAGAGACAGGAA
GCCCTCAAGGAACTGGTGGACCTCTATTTGAAAATGAAACCAGTATGGCGTTCCACCTGC
CCAGCCAAGGAATGCCCAGAGTTGTTATGCCAATACAGCTTCCACTCTCAACGATTTGCT
GAGCTTCTGTCTACAATGTATAGGTATAGATATGAAGGGAAAATCACAAACTATCTTCAC
AAAACTCTGGCTCATGTTCCAGAAATTATTGAAAGAGATGGCTCCATTGGGGCCTGGGCA
AGCGAGGGTAATGAGTCAGGGAACAAACTATTTAGACGCTTCAGAAAAATGAATGCCCGG
CAGTCCAAGTATTATGAACTGGAGGATGTCCTAAAGCATCATTGGCTCTATACTTCTAAA
TACCTTCAGAAGTTCATGAATGCACACAAGGCTTTGAAGGGCGAAATGTTCATCAAAGGT
CCAGAAGATATTCCAGAAGAGCCCTTTGATTTTGAGGATTCTTTGGGTACCTTTGATTCC
ATGGAATTCTGA
>Sarcopterygii Lach 2 _RAG1
ATGGAGGTGCCCTTAGTG---AGCATGCCGCTGCGCAACATGCCCGCAGAACTTCATCAC
CCATACAAAAAGTTCTCCGAATGGAAGTTCAAACTTTTCAGGGTGAGATCGTTTGAGAAA
AATCCAGTTGAAGTGGAAACATCCAACAAAGCTCCCTTGGAGGCTACTCCCTTGGTGATA
CAACACTCAGCAGCTTTGGAAAACATACCTCCAGAGGAGTTAGTATTCTGAAAGCTAAAA
TTACAGAATCAACCCATCTTTGTTGACAACAATCAACTTGAACCAAATGATATGAAGCTG
CAAACTCATATTGCAAACCTTCAAAGACTTTGCCGCCTCTGCGGAGATTGCTTGAAAACA
GATGGCAGAAATATGAGCTTTGCAATCCAAGGGCCAGTTGACAAAAGCACTGCAGTTCTT
CTCAGGAAGATGAGGGTAAAGATCAGTTCCTGGCCAGATCTAATTTTAAAAGTTTTCAGC
ACTGATGTCAGAGGGGACATTAAGTCAGTCCACCCAACCCATTTCTGCCACACTTGTTGG
ACCGTCAT---CAGAAAGTGGATTAGTGACCCACAAGAAATGGGTGTCCTGGCAGACAGG
GTGGTGGGGTGGCTACCGCATTCACTATTTTGCAAGATCTGCGACACTGGCAATAGGGCC
GTCAAAAGGAAAAACCAACAACAGAATCCACAGTTTGCCAAAAGGCTCAAGAT------T
GGCAATTCTAAGCGCTTAAGAAATAAAAAACAAACAGTTCAGTCCAAAAGCAAAAAGAAC
GCTTTGATCAAAAAGATTGCCAACTGTAAGAAGATACACCTGAGTACTAAGTTCCTAGCA
GCAGAATATCCTGTTGATTTTGTTAAGTCAATGTCCTGTCAGATCTGTGAGCACATTCTT
GCTGACCCAGTGCAGTCTCCATGCAAGCACCTCTTCTGCAGAACATGCATTGCCAAGTGT
ACCAGAGTTCTGGGCAATTATTGTCCAGCTTGCAAACACCCTTGTTTTCCTACTGACCTT
GTAAGCCCAGTCAAAGTATTCTTGAACATCTTAAACTCACTTATGGTAAAGTGCCCTGCC
AAAGAGTGTGATGAGCAAGTCAGACTGGAAGAATATAGTAGCCATTCTCAGAGCCACAAA
GAAGTAGGTGATGCTTACACCCCAGCAAATAAAGGTGGGCGCCCAAGGCAGCACCTTCTG
TCCTTGACCAGAAGGGCACAAAAGCACCGTTTGCGAGAACTTAAGCTTCAAGTGAGGGCA
TTTGCTGACAAAGAAGAAGGTGGGGACGTCAAGTCAGTCTGTCTCACCCTATTTCTGTTG
GCACTAAGAGCCAGAAATGAGCACAGGCAAGCTGATGAATTGGAGGCTGTTATGCAAGGA
AGGGGTTCAGCGCTCCACCCAGCTGTCTGCCTCGCCATTCGAGTCAACACCTTTCTCAGC
TGCAGCCAGTACCATAAAATGTACAGGACAGTGAAAGCTACAACTGGAAAGCAGATCTTC
CAACCATTGCATTCTCTTCGAAATGCAGAGAAGGCTCTTCTTCCAGGTTTCCATCCTTTT
GAGTGGCAACCTCCTTTAAAAAATGTGTCCAGTACAACTGAAGTTGGCATCATTGATGGA
ATGTCTGGAATGACACAGTTTGTTGATGAATACCCACTAGACACAATTTCAAAAAGATTC
AGGTATGATGCAGCTTTGGTTTCAGCCTTAAAGGACCTTGAGGAAGAGTTACTTAAGGGA
CTGATAGAGGAAGACCTGGAAGACTATCTAAGTGGCCCGTTCACAGTCATAATTAAAGAG
TCTTGTGATGGGATGGGAGATGTCAGTGAGAAGCATGGAAGTGGGCCAGCAGTCCCTGAA
AAAGCAGTAAGGTATTCTTTTACAATCATGACCATCAGTGTGGCAAACAGTCATGAGAAT
GTAACCATTTTTGAAGAAGGCAAGCCAAACTCAGAGCTGTGTTGCAAGCCCCTATGTCTC
ATGCTTGCTGACGAATCTGATCATGAGACACTGACTGCCATCTTGGGTCCTGTCATTGCT
GAAAGAGAGGCAATGAAAAACAGTGAACTGTTCCTTGAAATGGGGGGAATCCTCAGGTCC
TTCAAATTTATCTTCCGAGGCACTGGATATGATGAAAAGCTCATAAGAGATGTTGAAGGT
CTCGAGGCTTCAGGTTCAAGTTATATTTGCACCCTCTGTGATTCCACACGCAGTGAAGCT
TCACAAAACTTCATTCTTCATTCTATAACGAGGAGTCATAAAGAGAATCTGGAAAGGTAT
GAAATTTGGAGGTCCAACCCATACCAAGAGCCAGTAGAAGAACTGCGTGACAGAGTTAAG
GGGGTTTCAGCCAAACCATTCATTGAAACTCTGCCTTCAATAGATGCCTTACATTGCGAT
ATTGGGAATGCAACTGAGTTCTACAAAATATTCCAAGATGAGATAGGGGAAATTTACAAA
AACCCTAACCCTTCCAGAGAAGAAAAAAAGAGATGGCATTCAGTTCTTGATAAACATCTC
AGGAAAAATATGAATTTAAAGCCGGTCATGAGAATGAATGGGAATTATGCAAGGAAATTA
ATGACAAAGGAGACAGTGAATGCAGTATGTGAGTTGATTCCTTCTGAAGAGAGACAGGAA
GCCCTCAAGGAACTGGTGGACCTCTATTTGAAAATGAAACCAGTATGGCGTTCCACCTGC
CCAGCCAAGGAATGCCCAGAGTTGTTATGCCAATACAGCTTCCACTCTCAACGATTTGCT
GAGCTTCTGTCTACAATGTATAGGTATAGATATGAAGGGAAAATCACAAACTATCTTCAC
AAAACTCTGGCTCATGTTCCAGAAATTATTGAAAGAGATGGCTCCATTGGGGCCTGGGCA
AGCGAGGGTAATGAGTCAGGGAACAAACTATTTAGACGCTTCAGAAAAATGAATGCCCGG
CAGTCCAAGTATTATGAACTGGAGGATGTCCTAAAGCATCATTGGCTCTATACTTCTAAA
TACCTTCAGAAGTTCATGAATGCACACAAGGCTTTGAAGGGCGAAATGTTCATCAAAGGT
CCAGAAGATATTCCAGAAGAGCCCTTTGATTTTGAGGATTCTTTGGGTACCTTTGATTCC
ATGGAATTCTGA
>Sarcopterygii Lach 3 _RAG1
ATGGAGGTGCCCTTAGTG---AGCATGCCGCTGCGCAACATGCCCGCAGAACTTCATCAC
CCATACAAAAAGTTCTCCGAATGGAAGTTCAAACTTTTCAGGGTGAGATCGTTTGAGAAA
AATCCAGTTGAAGTGGAAACATCCAACAAAGCTCCCTTGGAGGCTACTCCCTTGGTGATA
CAACACTCAGCAGCTTTGGAAAACATACCTCCAGAGGAGTTAGTATTCTGAAAGCTAAAA
TTACAGAATCAACCCATCTTTGTTGACAACAATCAACTTGAACCAAATGATATGAAGCTG
CAAACTCATATTGCAAACCTTCAAAGACTTTGCCGCCTCTGCGGAGATTGCTTGAAAACA
GATGGCAGAAATATGAGCTTTGCAATCCAAGGGCCAGTTGACAAAAGCACTGCAGTTCTT
CTCAGGAAGATGAGGGTAAAGATCAGTTCCTGGCCAGATCTAATTTTAAAAGTTTTCAGC
ACTGATGTCAGAGGGGACATTAAGTCAGTCCACCCAACCCATTTCTGCCACACTTGTTGG
ACCGTCAT---CAGAAAGTGGATTAGTGACCCACAAGAAATGGGTGTCCTGGCAGACAGG
GTGGTGGGGTGGCTACCGCATTCACTATTTTGCAAGATCTGCGACACTGGCAATAGGGCC
GTCAAAAGGAAAAACCAACAACAGAATCCACAGTTTGCCAAAAGGCTCAAGAT------T
GGCAATTCTAAGCGCTTAAGAAATAAAAAACAAACAGTTCAGTCCAAAAGCAAAAAGAAC
GCTTTGATCAAAAAGATTGCCAACTGTAAGAAGATACACCTGAGTACTAAGTTCCTAGCA
GCAGAATATCCTGTTGATTTTGTTAAGTCAATGTCCTGTCAGATCTGTGAGCACATTCTT
GCTGACCCAGTGCAGTCTCCATGCAAGCACCTCTTCTGCAGAACATGCATTGCCAAGTGT
ACCAGAGTTCTGGGCAATTATTGTCCAGCTTGCAAACACCCTTGTTTTCCTACTGACCTT
GTAAGCCCAGTCAAAGTATTCTTGAACATCTTAAACTCACTTATGGTAAAGTGCCCTGCC
AAAGAGTGTGATGAGCAAGTCAGACTGGAAGAATATAGTAGCCATTCTCAGAGCCACAAA
GAAGTAGGTGATGCTTACACCCCAGCAAATAAAGGTGGGCGCCCAAGGCAGCACCTTCTG
TCCTTGACCAGAAGGGCACAAAAGCACCGTTTGCGAGAACTTAAGCTTCAAGTGAGGGCA
TTTGCTGACAAAGAAGAAGGTGGGGACGTCAAGTCAGTCTGTCTCACCCTATTTCTGTTG
GCACTAAGAGCCAGAAATGAGCACAGGCAAGCTGATGAATTGGAGGCTGTTATGCAAGGA
AGGGGTTCAGCGCTCCACCCAGCTGTCTGCCTCGCCATTCGAGTCAACACCTTTCTCAGC
TGCAGCCAGTACCATAAAATGTACAGGACAGTGAAAGCTACAACTGGAAAGCAGATCTTC
CAACCATTGCATTCTCTTCGAAATGCAGAGAAGGCTCTTCTTCCAGGTTTCCATCCTTTT
GAGTGGCAACCTCCTTTAAAAAATGTGTCCAGTACAACTGAAGTTGGCATCATTGATGGA
ATGTCTGGAATGACACAGTTTGTTGATGAATACCCACTAGACACAATTTCAAAAAGATTC
AGGTATGATGCAGCTTTGGTTTCAGCCTTAAAGGACCTTGAGGAAGAGTTACTTAAGGGA
CTGATAGAGGAAGACCTGGAAGACTATCTAAGTGGCCCGTTCACAGTCATAATTAAAGAG
TCTTGTGATGGGATGGGAGATGTCAGTGAGAAGCATGGAAGTGGGCCAGCAGTCCCTGAA
AAAGCAGTAAGGTATTCTTTTACAATCATGACCATCAGTGTGGCAAACAGTCATGAGAAT
GTAACCATTTTTGAAGAAGGCAAGCCAAACTCAGAGCTGTGTTGCAAGCCCCTATGTCTC
ATGCTTGCTGACGAATCTGATCATGAGACACTGACTGCCATCTTGGGTCCTGTCATTGCT
GAAAGAGAGGCAATGAAAAACAGTGAACTGTTCCTTGAAATGGGGGGAATCCTCAGGTCC
TTCAAATTTATCTTCCGAGGCACTGGATATGATGAAAAGCTCATAAGAGATGTTGAAGGT
CTCGAGGCTTCAGGTTCAAGTTATATTTGCACCCTCTGTGATTCCACACGCAGTGAAGCT
TCACAAAACTTCATTCTTCATTCTATAACGAGGAGTCATAAAGAGAATCTGGAAAGGTAT
GAAATTTGGAGGTCCAACCCATACCAAGAGCCAGTAGAAGAACTGCGTGACAGAGTTAAG
GGGGTTTCAGCCAAACCATTCATTGAAACTCTGCCTTCAATAGATGCCTTACATTGCGAT
ATTGGGAATGCAACTGAGTTCTACAAAATATTCCAAGATGAGATAGGGGAAATTTACAAA
AACCCTAACCCTTCCAGAGAAGAAAAAAAGAGATGGCATTCAGTTCTTGATAAACATCTC
AGGAAAAATATGAATTTAAAGCCGGTCATGAGAATGAATGGGAATTATGCAAGGAAATTA
ATGACAAAGGAGACAGTGAATGCAGTATGTGAGTTGATTCCTTCTGAAGAGAGACAGGAA
GCCCTCAAGGAACTGGTGGACCTCTATTTGAAAATGAAACCAGTATGGCGTTCCACCTGC
CCAGCCAAGGAATGCCCAGAGTTGTTATGCCAATACAGCTTCCACTCTCAACGATTTGCT
GAGCTTCTGTCTACAATGTATAGGTATAGATATGAAGGGAAAATCACAAACTATCTTCAC
AAAACTCTGGCTCATGTTCCAGAAATTATTGAAAGAGATGGCTCCATTGGGGCCTGGGCA
AGCGAGGGTAATGAGTCAGGGAACAAACTATTTAGACGCTTCAGAAAAATGAATGCCCGG
CAGTCCAAGTATTATGAACTGGAGGATGTCCTAAAGCATCATTGGCTCTATACTTCTAAA
TACCTTCAGAAGTTCATGAATGCACACAAGGCTTTGAAGGGCGAAATGTTCATCAAAGGT
CCAGAAGATATTCCAGAAGAGCCCTTTGATTTTGAGGATTCTTTGGGTACCTTTGATTCC
ATGGAATTCTGA
>Testudines Mate 1 _RAG1
------------------------ATGGGCCTGCACACCATGCCGGAAGAAATCCAGCAC
CCATATACTAAATTTTCTGAATGGAAGTTCAAGCTGTTTAAAGTGAGATCATTCGAAAAG
GCTTCTGGAGACAACCAAGTGGCAAATAA---------AGAGAAGGTGGCCTCTTTGGAC
AAAGGCACTATGGTGCAGATGGATGTGGCAGTTCAAAAGCCACTTCTGGCAGATACAGAC
TTAAATCACAATAAGCAGGCTCTCGAAAAAGATGCTGACAACCTGAAAATGCAAGAGAAT
GCAGCTCATCAAGCAAACCTGCAGCAGCTCTGCCGCATCTGTGGAGTTTCATTTAAAACT
GATCGCTACAAGAGAAGTCATCCTGTGCATGGACCAGTGGACAGTGAAACTCAGGGACTT
CTGAGAAAGAAAGAGAAAAGAGCAACATCTTGGCCGGATCTTATTGCCAAGGTTTTTAAG
ATTGACGTGCGAGGAGATATCGACACAATCCACCCCACTCGGTTTTGTCACAACTGCTGG
AGCATCATCCACAGAAAGTTCAGCAATGCCCCATGTGAAGTGTATTTCCCGAGGAACAGC
ACCATGGATTGGAAGTCCCACTCCCCAAACTGCACTGTTTGTTATACTGCTCGTTGTGGG
GTCAAGAGAAAGAACCAGCCATCCAATTTACAGCTGGGCAAAAGGCTCAAGATCATTGCA
GAACGTGCCCGAAAAACTAAAGGTGTAAAAAAACAAGTACAGGT------GAACAACAAA
AACCTTATGAAAAAGATTGCCAACTGCAAGAAAATACATCTTAGCACCAAACTTCTTGCA
GTTGACTACCCTGCAGATTTCGTTAAGTCCATCTCTTGCCAGGTCTGTGAGCATATTCTG
GCAGACCCAGTGGAAACAACATGTAGTCACTTATTCTGCAGAACCTGCATCCTTAAGTGC
CTCAAAGTTATGGGCAGCTATTGTCC-TCCTGCCGATACCCTTGCTTCCCTACGGACCTG
GTGAGTCCAGTGAAATCCTTCCTGAACATCCTCAATTCCCTGGCTGTGCGATGCCCAGTG
AAAGAATGTGATGAGGAGGTTTTGTTGGGCAAATACTGCCATCATCTCTCCAGCCACAAA
GAGATGAAAGAGATTTACACGCACGTAAATAAAGGCGGCCGACCGAGGCAACACTTACTC
TCATTGACCAGGAGAGCGCAAAAGCATCGTCTGAGAGAACTCAAGCTTCAAGTCAAAGCT
TTTGCTGAGAAAGAAGAAGGAGGTGATATAAAGTCTGTGTGCCTAACCTTGTTCCTGCTG
GCTCTGAGAGCAAGAAATGAACACAGACAAGCAGATGAGTTGGAAGCAATAATGCAAGGG
AAGGGATCAGGGCTTCACCCAGCTGTTTGCCTGGCAATCCGAGTCAACACCTTTCTCAGC
TGTAGCCAGTACCATAAAATGTACAGAACTGTAAAAGCTATAACTGGGAGGCAGATCTTC
CAGCCATTGCATGCTCTCCGCACTGCTGAGAAGGCACTCTTGCCAGGTTATCATCCATTT
GAGTGGAAACCCCCTTTGAAAAATGTGTCCACTAATACAGAAGTGGGAATTATAGATGGG
CTGTCAGGGCTGCCACACTCAGTTGATGACTACCCAGTAGATACGATTGCCAAGAGGTTT
CGATATGATGCAGCCTTGGTTTCTGCCTTAATGGACATGGAGGAAGACATTTTGGAAGGC
ATGAAAGCACAAGACCTGGATGACTATTTGAATGGCCCCTTCACTGTAGTGGTGAAGGAG
TCTTGTGATGGGATGGGAGATGTCAGTGAGAAGCATGGAAGTGGACCAGCTGTCCCTGAG
AAGGCAGTTCGATTTTCTTTCACGCTCATGAACATCAGTATAGCTCATGGTAATGAAAAT
GTAAGAATCTTTGAAGAAGTCAAGCCCAATTCAGAGCTGTGTTGCAAGCCCTTGTGCCTT
ATGCTGGCCGATGAATCGGACCATGAGACTCTGACAGCCATCCTGAGCCCTCTCATAGCA
GAAAGAGAGACCATGAAAAGCAGCGTTCTGCTTCTTGAAATGGGAGGCATCCTCAGAACA
TTCAAATTTATCTTTAGGGGTACAGGGTATGATGAGAAACTTGTCCGTGAAGTGGAAGGC
CTTGAAGCCTCAGGCTCTACTTACATCTGCACCCTTTGTGATGCAACCCGCCTGGAAGCC
TCTCAGAACTTGGTCCTCCACTCCATAACAAGAAGTCATGCTGAAAACCTGGAGCGGTAT
GAGGTATGGAGGTCCAACCCATATAATGAATCTGTTGATGAGTTACGTGATAGAGTGAAG
GGTGTTTCTGCCAAACCTTTTATTGAGACTGTTCCTTCCATAGATGCACTGCATTGTGAC
ATTGGCAATGCGGCTGAGTTCTACAAGATATTCCAGTTTGAGATAGGTGAGGTGTACAAG
AACCCTGACATATCTAAAGAAGAGAGGAAGAGGTGGCAGTCGACTCTTGACAAGCACCTT
AGGAAGAAGATGAACCTGAAGCCCATAATGAGGATGAATGGAAACTTTGCTAGAAAGCTT
ATGACCAAAGAGACAGTGGAAGCAGTATGTGAATTAATAAAGTGTGAGGAAAGGCATGAA
GCCCTAAGAGAACTGATGGACCTTTACCTTAAGATGAAACCAGTGTGGAGGTCTTCATGC
CCAGCCAAAGAGTGCCCAGAATTGCTGTGTCAGTATAGCTTCAACTCACAACGTTTTGCT
GAGCTCCTGTCCACAAAGTTCAAGTACAGATATGAGGGCAAGATTACGAATTACTTTCAC
AAAACTCTTGCTCATGTTCCTGAAATCATTGAAAGAGATGGCTCCATTGGCGCCTGGGCA
AGTGAAGGGAATGAATCTGGGAACAAATTATTTAGGCGTTTCCGAAAAATGAATGCCAGG
CAGTCAAAATGCTATGAAATGGAGGATGTCTTGAAGCACCACTGGCTGTATACCTCTAAG
TACCTGCAGAAGTTCATGAATGCCCATAATACATTGAAAAGTCAGGGCTTCACAATCGAT
CCAGAGCAGAGTTTAGAAGACTCTCTGGCATTGGAAAACACTTTAGAAATGACTGATTCT
ATGGCATTCTAA
>Testudines Mate 2 _RAG1
------------------------ATGGGCCTGCACACCATGCCGGAAGAAATCCAGCAC
CCATATACTAAATTTTCTGAATGGAAGTTCAAGCTGTTTAAAGTGAGATCATTCGAAAAG
GCTTCTGGAGACAACCAAGTGGCAAATAA---------AGAGAAGGTGGCCTCTTTGGAC
AAAGGCACTATGGTGCAGATGGATGTGGCAGTTCAAAAGCCACTTCTGGCAGATACAGAC
TTAAATCACAATAAGCAGGCTCTCGAAAAAGATGCTGACAACCTGAAAATGCAAGAGAAT
GCAGCTCATCAAGCAAACCTGCAGCAGCTCTGCCGCATCTGTGGAGTTTCATTTAAAACT
GATCGCTACAAGAGAAGTCATCCTGTGCATGGACCAGTGGACAGTGAAACTCAGGGACTT
CTGAGAAAGAAAGAGAAAAGAGCAACATCTTGGCCGGATCTTATTGCCAAGGTTTTTAAG
ATTGACGTGCGAGGAGATATCGACACAATCCACCCCACTCGGTTTTGTCACAACTGCTGG
AGCATCATCCACAGAAAGTTCAGCAATGCCCCATGTGAAGTGTATTTCCCGAGGAACAGC
ACCATGGATTGGAAGTCCCACTCCCCAAACTGCACTGTTTGTTATACTGCTCGTTGTGGG
GTCAAGAGAAAGAACCAGCCATCCAATTTACAGCTGGGCAAAAGGCTCAAGATCATTGCA
GAACGTGCCCGAAAAACTAAAGGTGTAAAAAAACAAGTACAGGT------GAACAACAAA
AACCTTATGAAAAAGATTGCCAACTGCAAGAAAATACATCTTAGCACCAAACTTCTTGCA
GTTGACTACCCTGCAGATTTCGTTAAGTCCATCTCTTGCCAGGTCTGTGAGCATATTCTG
GCAGACCCAGTGGAAACAACATGTAGTCACTTATTCTGCAGAACCTGCATCCTTAAGTGC
CTCAAAGTTATGGGCAGCTATTGTCC-TCCTGCCGATACCCTTGCTTCCCTACGGACCTG
GTGAGTCCAGTGAAATCCTTCCTGAACATCCTCAATTCCCTGGCTGTGCGATGCCCAGTG
AAAGAATGTGATGAGGAGGTTTTGTTGGGCAAATACTGCCATCATCTCTCCAGCCACAAA
GAGATGAAAGAGATTTACACGCACGTAAATAAAGGCGGCCGACCGAGGCAACACTTACTC
TCATTGACCAGGAGAGCGCAAAAGCATCGTCTGAGAGAACTCAAGCTTCAAGTCAAAGCT
TTTGCTGAGAAAGAAGAAGGAGGTGATATAAAGTCTGTGTGCCTAACCTTGTTCCTGCTG
GCTCTGAGAGCAAGAAATGAACACAGACAAGCAGATGAGTTGGAAGCAATAATGCAAGGG
AAGGGATCAGGGCTTCACCCAGCTGTTTGCCTGGCAATCCGAGTCAACACCTTTCTCAGC
TGTAGCCAGTACCATAAAATGTACAGAACTGTAAAAGCTATAACTGGGAGGCAGATCTTC
CAGCCATTGCATGCTCTCCGCACTGCTGAGAAGGCACTCTTGCCAGGTTATCATCCATTT
GAGTGGAAACCCCCTTTGAAAAATGTGTCCACTAATACAGAAGTGGGAATTATAGATGGG
CTGTCAGGGCTGCCACACTCAGTTGATGACTACCCAGTAGATACGATTGCCAAGAGGTTT
CGATATGATGCAGCCTTGGTTTCTGCCTTAATGGACATGGAGGAAGACATTTTGGAAGGC
ATGAAAGCACAAGACCTGGATGACTATTTGAATGGCCCCTTCACTGTAGTGGTGAAGGAG
TCTTGTGATGGGATGGGAGATGTCAGTGAGAAGCATGGAAGTGGACCAGCTGTCCCTGAG
AAGGCAGTTCGATTTTCTTTCACGCTCATGAACATCAGTATAGCTCATGGTAATGAAAAT
GTAAGAATCTTTGAAGAAGTCAAGCCCAATTCAGAGCTGTGTTGCAAGCCCTTGTGCCTT
ATGCTGGCCGATGAATCGGACCATGAGACTCTGACAGCCATCCTGAGCCCTCTCATAGCA
GAAAGAGAGACCATGAAAAGCAGCGTTCTGCTTCTTGAAATGGGAGGCATCCTCAGAACA
TTCAAATTTATCTTTAGGGGTACAGGGTATGATGAGAAACTTGTCCGTGAAGTGGAAGGC
CTTGAAGCCTCAGGCTCTACTTACATCTGCACCCTTTGTGATGCAACCCGCCTGGAAGCC
TCTCAGAACTTGGTCCTCCACTCCATAACAAGAAGTCATGCTGAAAACCTGGAGCGGTAT
GAGGTATGGAGGTCCAACCCATATAATGAATCTGTTGATGAGTTACGTGATAGAGTGAAG
GGTGTTTCTGCCAAACCTTTTATTGAGACTGTTCCTTCCATAGATGCACTGCATTGTGAC
ATTGGCAATGCGGCTGAGTTCTACAAGATATTCCAGTTTGAGATAGGTGAGGTGTACAAG
AACCCTGACATATCTAAAGAAGAGAGGAAGAGGTGGCAGTCGACTCTTGACAAGCACCTT
AGGAAGAAGATGAACCTGAAGCCCATAATGAGGATGAATGGAAACTTTGCTAGAAAGCTT
ATGACCAAAGAGACAGTGGAAGCAGTATGTGAATTAATAAAGTGTGAGGAAAGGCATGAA
GCCCTAAGAGAACTGATGGACCTTTACCTTAAGATGAAACCAGTGTGGAGGTCTTCATGC
CCAGCCAAAGAGTGCCCAGAATTGCTGTGTCAGTATAGCTTCAACTCACAACGTTTTGCT
GAGCTCCTGTCCACAAAGTTCAAGTACAGATATGAGGGCAAGATTACGAATTACTTTCAC
AAAACTCTTGCTCATGTTCCTGAAATCATTGAAAGAGATGGCTCCATTGGCGCCTGGGCA
AGTGAAGGGAATGAATCTGGGAACAAATTATTTAGGCGTTTCCGAAAAATGAATGCCAGG
CAGTCAAAATGCTATGAAATGGAGGATGTCTTGAAGCACCACTGGCTGTATACCTCTAAG
TACCTGCAGAAGTTCATGAATGCCCATAATACATTGAAAAGTCAGGGCTTCACAATCGAT
CCAGAGCAGAGTTTAGAAGACTCTCTGGCATTGGAAAACACTTTAGAAATGACTGATTCT
ATGGCATTCTAA
>Testudines Peca _RAG1
------------------------------------------------------------
------------------------------------------------------------
---------------------GCAAATAAAAAGAAAGCAGAGGAGGTGTCCCCTTTGGAC
AAAGGCATTGTGGTGCAGATGGATGCGGCAGTTCAAAAGCCACTTCTGGCTGATACAGAC
TTAAAGTACAACAAGCAGGCTCTTGAGAAAGATGCTGACAACCTGAAAATGCAAGAGGAT
GCAGCTCATCAAGCAAATCTGCAGCAGCTCTGTCGTATCTGTGGAGTTTCATTTAAAACT
GATCGCTACAAGAGAAGTCATCCTGTGCATGGACCAGTGGACAGTGAAACTCAGGGACTT
CTGAGAAAAAAAGAGAAAAGAGCCACATCTTGGCCTGACCTCATTGCCAAAGTTTTTAAG
ATTGACGTGCGAGGAGATATTGACACGATCCACCCCACTCGCTTTTGTCACAACTGCTGG
AGCATCATCCATAGAAAGTTCAGCACTGCACCATGTGAAGTATATTTCCCGAGGAACAGC
ACCATGGAGTGGCAGTCCCACTCCCCAAGCTGCACTGTTTGTGACACTGCTCATCGTGGG
ATCAAGAGAAAGAACCAGTCATCCAACTTGCAGCTCAGCAAAAGGTTGAAGATCATTGCA
GAACACGCCCGAAAAACTAAAAGTGTAAAAAGACAAGCACAAGT------GAACAACAAA
AACCTTATGAAAAAGATTGCCAACTGCAAAAAGATACATCTTAGCACTAAACTTCTTGCA
GTTGACTACCCTGCAGATTTCATTAAGTCCATCTCTTGCCAGATCTGTGAGCATATTCTG
GCAGATCCAGTGGAAACAACATGTAGCCATTTGTTCTGCAGAACCTGCATCCTGAAGTGC
CTAAAAGTTATGGGCAGCTATTGTCCCTCCTGCCGATACCCTTGCTTCCCTACTGACTTG
GAGAGCCCAGTGAAATCCTTTTTGAACATTCTCAATTCCTTGCCTGTGCGTTGCCCAGTG
AAAGAATGTGATGAGGAGGTTTTGCTGGGTAAATATTGCCATCATTTGACCAGTCACAAA
GAGGTGAAAGAGATTTACACGCACATAAATAAAGGTGGCAGACCAAGGCAACACTTACTG
TCATTGACGAGGAGAGCTCAAAAGCATCGCCTGAGAGAACTCAAGCTTCAAGTCAAAGCT
TTTGCTGAGAAAGAAGAAGGAGGTGATATAAAGGCTGTGTGCCTAACTTTGTTCTTGCTG
GCTCTAAGAGCAAGAAATGAACACAGACAAGCAGATGAGTTGGAAGCTATAATGCAAGGG
AAGGGATCGGGGCTTCACCCAGCTGTTTGCTTGGCAATCCGAGTCAACACCTTTCTCAGC
TGTAGCCAGTACCATAAAATGTACAGAACTGTAAAAGCTATAACTGGGAGGCAGATCTTC
CAGCCACTGCATGCTCTTCGCACTGCTGAAAAGGCCCTCTTGCCAGGTTATCATCCGTTT
GAGTGGAAACCCCCTTTGAAAAATGTATCCACTAATACAGAAGTGGGAATTATAGATGGG
CTGTCAGGGCTGCCACACTCAGTTGATGACTACCCAGTAGACACGATTGCCAAGAGGTTT
CGGTATGATGCAGCCTTAGTTTCTACCTTAATGGACATGGAGGAAGACATCTTGGAAGGA
ATGAAGGCCCAAGACCTGGATGACTACTTGAATGGTCCCTTCACTGTGGTGGTGAAAGAA
TCTTGCGATGGGATGGGAGATGTCAGTGAGAAACATGGAAGTGGGCCGGCTGTTCCTGAG
AAGGCAGTTCGATTTTCTTTCACACTCATGAGCATTGCTATAGCTCATGGCAATGAAAAT
GTAAGGATCTTTGAAGAAACCAAACCTAATTCAGAGCTGTGTTGCAAACCCCTGTGTCTT
ATGCTGGCTGATGAATCAGACCATGAGACTCTCACAGCTATCTTGAGCCCTGTCATAGCA
GAAAGAGAGACCATGAAAAACAGTCTCCTGCTTCTTGAAATGGGAGGCATCCTCAGAACA
TTCAAATTCATCTTTAGGGGTACAGGGTATGATGAGAAACTTGTCCGTGAAGTGGAAGGC
CTTGAAGCCTCAGGCTCTACTTACATCTGCACCCTTTGTGATGCAACCCGCCTGGAAGCC
TCTCAGAACTTGGTCCTCCACTCCATAACAAGAAGTCATGCTGAAAACCTGGAACGGTAT
GAGGTATGGAGGTCCAACCCATATCATGAATCTGTTGATGAGCTACGTGACAGAGTGAAG
GGTGTTTCTGCAAAACCTTTTATTGAGACAGTTCCTTCCATAGATGCATTGCATTGTGAC
ATCGGCAATGCAGCTGAATTCTACAAGATATTCCAGTTTGAGATAGGTGAGGTGTACAAG
AACCCTGACACATCTAAAGAAGAAAGGAAGAGGTGGCAGTCAACTCTTGACAAGCACCTC
AGGAAGAAGATGAATCTGAAGCCCATAATGAGGATGAATGGGAACTTTGCTAGAAAACTT
ATGACCAAAGAGACAGTGGAAGCAGTCTGTGAATTAATAAAGTGTGAGGAAAGGCATGAA
GCCTTAAGAGAACTGATGGACCTTTACCTTAAGATGAAACCAGTGTGGAGGTCTTCCTGC
CCAGCCAAAGAGTGCCCAGAATTGTTGTGTCAGTATAGCTTCAACTCACAACGTTTTGCT
GAGCTCCTATCCACAAAGTTCAAGTACAGATATGAGGGCAAGATTACGAATTACTTTCAC
AAAACTCTTGCTCATGTTCCTGAAATCATTGAAAGAGATGGCTCCATTGGGGCGTGGGCA
AGTGAAGGGAACGAGTCTGGGAACAAATTGTTTAGGCGTTTC------------------
------------------------------------------------------------
------------------------------------------------------------
------------------------------------------------------------
------------
>Testudines Pesi _RAG1
------------------------ATGAGCCTGCACACCATGCCAGAAGAAATCCAACAT
CCATATACTAAATTTTCTGAATGGAAGTTCAAGCTGTTTAAAGTGAGATCCTTTGAAAAA
ACTTCTGGAGACAGCCAAGTGGCAAATAAAGAGAAAGCAGAGGAGGTGGTCTCTTTGGAC
AAAGGCACTGTGGTGCAGAAGGATGCAGCTGTCCAAAAGCCACTTCTGGCAGATGCAGAA
TTAAAGCACAGTAAGCAGGCTCTTGAAAAAGATGCTGACAACCTGAAAATGAAAGAGAAT
GCAGCTCACCAAGCAAACCTGCAGCAACTTTGCCGCGTCTGCGGAGTTTCATTTAAAACT
GATCGTTACAAGAGAAGTCATCCAGTGCATGGACCAGTAGACAGTGAAACTCAGGGAGTT
CTGCGAAAGAAAGAGAAAAAGGCAACATCTTGGCCAGATCTTATTGCCAAGGTTTTTAAG
ATTGATGTGCGAGCAGATATCGACACAATCCATCCCACTCGGTTTTGTCACAACTGTTGG
AGTATCATCCACAGAAAGTTCAGCAATGCCCCGTGTGAAGTGTATTTCCCAAGGAACAGC
ACCATGGAGTGGAAGTCCCACTCCCCAAACTGCACTGTTTGTTGCACTGCTCCTCGTGGG
GTGAAGAGGAAGAACCAGCCATCCAACTTACAGCTGGGCAAAAAGCTCAAGATCATGGCA
GAACGTGCCCGAAAAACCAAGGGTGTAAAAAAACAATCACAGAT------TAACAGCAAA
AACCTTATGAAAAAGATTGCCAACTGCAAGAAGATACATCTTAGCACCAAACTTCTTGCA
GTTGATTACCCTGCAGATTTTGTTAAGTCCATCTCTTGCCAGGTCTGTGAGCATATTCTG
GCAGACCCAGTGGAAACAACATGTAGCCACTTATTCTGCAGAACCTGCATCCTTAAGTGC
CTCAAAGTTATGGGAAGCTATTGCCCCTCTTGCCGATACCCTTGCTTCCCTACCGACCTG
ATGAGTCCAGTGAAATCCTTCCTGAACATCCTCAATTCCCTGGCTGTGCGATGCCCAGTG
AAAGAATGTGATGAGGAGGTTTTGCTGGGTAAATATTGCCATCATCTGTCCAGTCACAAA
GAATTGAAAGAGATTTACACGCACGTAAATAAAGGGGGCCGACCGAGACAACACTTGCTG
TCATTGACCAGGAGAGCGCAAAAGCATCGTCTGAGAGAACTCAAGCTTCAAGTCAAAGCT
TTTGCTGAGAAAGAAGAAGGAGGGGATATAAAGGCTGTGTGCCTAACTTTGTTCCTTCTG
GCTCTGAGAGCAAGAAATGAACACAGACAAGCAGATGAGTTGGAAGCTATGATGCAAGGG
AAGGGGTCAGGGCTTCACCCAGCGGTCTGCTTGGCAATCCGAGTCAACACCTTTCTCAGC
TGTAGCCAGTACCATAAAATGTACCGAACTGTAAAAGCTATAACTGGGAGGCAGATCTTC
CAGCCACTGCACGCTCTCCGCACTGCGGAGAAGGCCCTCTTGCCAGGCTATCATCCATTT
GAGTGGAAACCCCCTTTGAAAAATGTGTCCACTAATACAGAAGTGGGAATTATAGATGGG
CTGTCCGGGCTGCCACTCTCAGTTGATGACTACCCAGTAGATACAATTGCCAAGAGGTTT
CGATATGATGCAGCCTTGGTTTCTGCCTTAATGGACATGGAGGAAGACATCTTGGAAGGC
ATGAAAGCAAAAGATCTGGATGACTACTTGAATGGCCCCTTCACTGTAGTGGTGAAGGAG
TCTTGTGATGGGATGGGAGATGTCAGCGAGAAGCATGGAAGTGGACCAGCTGTTCCGGAG
AAGGCAGTTCGATTTTCTTTCACACTCATGAGTATCAGCATAGCTCATGGGAATGAAAAC
GTAAGGGTCTTTGAAGAAGTCAAGCCCAATTCAGAGCTGTGTTGCAAGCCCTTGTGCCTT
ATGCTGGCTGATGAATCTGACCATGAGACTCTAACTGCCATTCTGAGCCCTCTGATAGCA
GAAAGGGAGACCATGAAAACCAGTGTCCTGCTTCTTGAAATGGGAGGCATCCTCAGAACA
TTCAAATTCATCTTTAGGGGTACAGGGTATGATGAGAAACTTGTCCGTGAAGTGGAAGGC
CTTGAAGCCTCAGGCTCTACTTACATCTGCACCCTTTGTGATGCAACCCGCCTGGAAGCC
TCTCAGAACCTGGTCCTCCACTCCATAACAAGAAGTCATGCTGAAAATCTGGAGCGGTAT
GAGGTATGGAGGTCCAACCCATATCATGAATCAGTTGATGAGTTACGTGACAGAGTGAAG
GGTGTTTCTGCCAAACCTTTTATTGAGACTGTTCCTTCCATAGATGCATTGCACTGTGAT
ATTGGCAATGCAGCTGAGTTCTACAAGATATTCCAGTTTGAGATAGGTGAGGTGTACAAG
AACCCCAACGCATCTAAAGAAGAGAGGAAGAGGTGGCAGTCAACTCTTGACAAGCATCTC
AGGAAGAAGATGAACCTGAAACCCATAATGAGGATGAATGGAAACTTTGCTAGAAAGCTT
ATGACCAAAGAGACAGTGGAAGCCATATGTGAATTAATAAAGTGTGAGGAAAGGCATGAA
GCCCTAAGAGAACTGATGGACCTTTACCTTAAGATGAAACCAGTGTGGAGGTCTTCATGC
CCAGCTAAAGAATGCCCAGAATTGCTGTGTCAGTATAGCTTTAACTCACAACGTTTTGCT
GAGCTCTTGTCCACAAAGTTCAAGTACAGATATGAGGGCAAGATTACAAATTATTTTCAC
AAAACTCTTGCTCACGTTCCTGAAATCATTGAAAGAGATGGTTCCATTGGTGCCTGGGCA
AGTGAAGGGAATGAGTCCGGGAATAAATTATTTAGGCGTTTCCGAAAAATGAATGCCAGG
CAGTCAAAATGCTATGAAATGGAGGATGTTTTGAAGCATCACTGGCTATATACCTCTAAG
TACCTGCAGAAGTTCATGAATGCTCATAATACATTGAAAGGACAGGGCTTCACAATCGAT
CCAGGGCAGAGTTTAGAAGACTCCCTAGCATTGGAAGGCACTTTAGATATTACTGATTCT
ATGGAATTCTAA
>Testudines Pesi 3 _RAG1
------------------------ATGAGCCTGCACACCATGCCAGAAGAAATCCAACAT
CCATATACTAAATTTTCTGAATGGAAGTTCAAGCTGTTTAAAGTGAGATCCTTTGAAAAA
ACTTCTGGAGACAGCCAAGTGGCAAATAAAGAGAAAGCAGAGGAGGTGGTCTCTTTGGAC
AAAGGCACTGTGGTGCAGAAGGATGCAGCTGTCCAAAAGCCACTTCTGGCAGATGCAGAA
TTAAAGCACAGTAAGCAGGCTCTTGAAAAAGATGCTGACAACCTGAAAATGAAAGAGAAT
GCAGCTCACCAAGCAAACCTGCAGCAACTTTGCCGCGTCTGCGGAGTTTCATTTAAAACT
GATCGTTACAAGAGAAGTCATCCAGTGCATGGACCAGTAGACAGTGAAACTCAGGGAGTT
CTGCGAAAGAAAGAGAAAAAGGCAACATCTTGGCCAGATCTTATTGCCAAGGTTTTTAAG
ATTGATGTGCGAGCAGATATCGACACAATCCATCCCACTCGGTTTTGTCACAACTGTTGG
AGTATCATCCACAGAAAGTTCAGCAATGCCCCGTGTGAAGTGTATTTCCCAAGGAACAGC
ACCATGGAGTGGAAGTCCCACTCCCCAAACTGCACTGTTTGTTGCACTGCTCCTCGTGGG
GTGAAGAGGAAGAACCAGCCATCCAACTTACAGCTGGGCAAAAAGCTCAAGATCATGGCA
GAACGTGCCCGAAAAACCAAGGGTGTAAAAAAACAATCACAGAT------TAACAGCAAA
AACCTTATGAAAAAGATTGCCAACTGCAAGAAGATACATCTTAGCACCAAACTTCTTGCA
GTTGATTACCCTGCAGATTTTGTTAAGTCCATCTCTTGCCAGGTCTGTGAGCATATTCTG
GCAGACCCAGTGGAAACAACATGTAGCCACTTATTCTGCAGAACCTGCATCCTTAAGTGC
CTCAAAGTTATGGGAAGCTATTGCCCCTCTTGCCGATACCCTTGCTTCCCTACCGACCTG
ATGAGTCCAGTGAAATCCTTCCTGAACATCCTCAATTCCCTGGCTGTGCGATGCCCAGTG
AAAGAATGTGATGAGGAGGTTTTGCTGGGTAAATATTGCCATCATCTGTCCAGTCACAAA
GAATTGAAAGAGATTTACACGCACGTAAATAAAGGGGGCCGACCGAGACAACACTTGCTG
TCATTGACCAGGAGAGCGCAAAAGCATCGTCTGAGAGAACTCAAGCTTCAAGTCAAAGCT
TTTGCTGAGAAAGAAGAAGGAGGGGATATAAAGGCTGTGTGCCTAACTTTGTTCCTTCTG
GCTCTGAGAGCAAGAAATGAACACAGACAAGCAGATGAGTTGGAAGCTATGATGCAAGGG
AAGGGGTCAGGGCTTCACCCAGCGGTCTGCTTGGCAATCCGAGTCAACACCTTTCTCAGC
TGTAGCCAGTACCATAAAATGTACCGAACTGTAAAAGCTATAACTGGGAGGCAGATCTTC
CAGCCACTGCACGCTCTCCGCACTGCGGAGAAGGCCCTCTTGCCAGGCTATCATCCATTT
GAGTGGAAACCCCCTTTGAAAAATGTGTCCACTAATACAGAAGTGGGAATTATAGATGGG
CTGTCCGGGCTGCCACTCTCAGTTGATGACTACCCAGTAGATACAATTGCCAAGAGGTTT
CGATATGATGCAGCCTTGGTTTCTGCCTTAATGGACATGGAGGAAGACATCTTGGAAGGC
ATGAAAGCAAAAGATCTGGATGACTACTTGAATGGCCCCTTCACTGTAGTGGTGAAGGAG
TCTTGTGATGGGATGGGAGATGTCAGCGAGAAGCATGGAAGTGGACCAGCTGTTCCGGAG
AAGGCAGTTCGATTTTCTTTCACACTCATGAGTATCAGCATAGCTCATGGGAATGAAAAC
GTAAGGGTCTTTGAAGAAGTCAAGCCCAATTCAGAGCTGTGTTGCAAGCCCTTGTGCCTT
ATGCTGGCTGATGAATCTGACCATGAGACTCTAACTGCCATTCTGAGCCCTCTGATAGCA
GAAAGGGAGACCATGAAAACCAGTGTCCTGCTTCTTGAAATGGGAGGCATCCTCAGAACA
TTCAAATTCATCTTTAGGGGTACAGGGTATGATGAGAAACTTGTCCGTGAAGTGGAAGGC
CTTGAAGCCTCAGGCTCTACTTACATCTGCACCCTTTGTGATGCAACCCGCCTGGAAGCC
TCTCAGAACCTGGTCCTCCACTCCATAACAAGAAGTCATGCTGAAAATCTGGAGCGGTAT
GAGGTATGGAGGTCCAACCCATATCATGAATCAGTTGATGAGTTACGTGACAGAGTGAAG
GGTGTTTCTGCCAAACCTTTTATTGAGACTGTTCCTTCCATAGATGCATTGCACTGTGAT
ATTGGCAATGCAGCTGAGTTCTACAAGATATTCCAGTTTGAGATAGGTGAGGTGTACAAG
AACCCCAACGCATCTAAAGAAGAGAGGAAGAGGTGGCAGTCAACTCTTGACAAGCATCTC
AGGAAGAAGATGAACCTGAAACCCATAATGAGGATGAATGGAAACTTTGCTAGAAAGCTT
ATGACCAAAGAGACAGTGGAAGCCATATGTGAATTAATAAAGTGTGAGGAAAGGCATGAA
GCCCTAAGAGAACTGATGGACCTTTACCTTAAGATGAAACCAGTGTGGAGGTCTTCATGC
CCAGCTAAAGAATGCCCAGAATTGCTGTGTCAGTATAGCTTTAACTCACAACGTTTTGCT
GAGCTCTTGTCCACAAAGTTCAAGTACAGATATGAGGGCAAGATTACAAATTATTTTCAC
AAAACTCTTGCTCACGTTCCTGAAATCATTGAAAGAGATGGTTCCATTGGTGCCTGGGCA
AGTGAAGGGAATGAGTCCGGGAATAAATTATTTAGGCGTTTCCGAAAAATGAATGCCAGG
CAGTCAAAATGCTATGAAATGGAGGATGTTTTGAAGCATCACTGGCTATATACCTCTAAG
TACCTGCAGAAGTTCATGAATGCTCATAATACATTGAAAGGACAGGGCTTCACAATCGAT
CCAGGGCAGAGTTTAGAAGACTCCCTAGCATTGGAAGGCACTTTAGATATTACTGATTCT
ATGGAATTCTAA
>Testudines Plme _RAG1
------------------------------------------------------------
------------------------------------------------------------
------GGAGACAACCAAGTGGCAAATAAAGAGAAAGCAGAAAAGGTGGACTCTTTGGAC
AAAGGCACTATGGTGCAGATAGATGTGGCAGTTCAAAAGCCACTTCTGGCAGATACAGAC
TTAAATCACAATAAGCAGGGTCTCGAAAAAGATGCTGACAACCTGAAAATGCAAGAGAAT
GCAGCTCATCAAGCAAACCTGCAGCAGCTCTGCCGCATCTGTGGAGTTTCATTTAAAACT
GATCGCTACAAGAGAAGTCATCCTGTGCATGGACCAGTGGACAGTGAAACTCAGGGACTT
CTGAGAAAGAAAGAGAAAAGAGCAACATCTTGGCCGGATCTTATTGCCAAGGTTTTTAAG
ATTGACGTGCGAGGAGATATCGACACAATCCACCCCACTCGGTTTTGTTACAACTGCTGG
AGCATCATCCAGAGAAAGTTCAGCAATGCTCCATGTGAAGTGTATTTCCCGAGGAACAGC
ACCATGGATTGGAAGTCCCACTCCCCAAACTGCACTGTTTGTTATACTGCTCGTCGTGGG
GTCAAGAGAAAGAACCAGCCATCCAATTTACAGCTGGGCAAAAGGCTCAAGATCATTGCA
GAACGTGCCCGAAAAACTAAAGGTGTAAAAAAACAAGTACAGGT------GAACAACAAA
AACCTTATGAAAAAGATTGCCAACTGCAAGAAGATACATCTTAGCACCAAACTTCTTGCA
GTTGACTACCCTGCAGATTTCGTTAAGTCCATCTCTTGCCAGGTCTGTGAGCATATTCTG
GCAGACCCAGTGGAAACGACATGTAGCCACTTATTCTGCAGAACCTGCATCCTTAAGTGC
CTCAAAGTTATGGGCAGCTATTGTCCCTCCTGTCGATACCCTTGCTTCCCTACTGACCTG
GTGAGTCCAGTGAAATCCTTCCTGAACATCCTCAATTCCCTGGCTGTGCGATGCCCAGTG
AAAGAATGTGATGAGGAGGTTTTGCTGGGCAAATACTGCCATCATCTGTCCAGCCACAAA
GAGGTGAAAGAGATTTACACGCACGTAAATAAAGGCGGACGACCGAGGCAACACTTACTC
TCATTGACCAGGAGAGCGCAAAAGCATCGTCTGAGAGAACTCAAGCTTCAAGTCAAAGCT
TTTGCTGAGAAAGAAGAAGGAGGTGATATAAAGGCTGTGTGCCTAACTTTGTTCCTGCTG
GCTCTGAGAGCAAGAAATGAACACAGGCAAGCAGATGAGTTGGAAGCTATAATGCAAGGG
AAGGGATCAGGGCTTCACCCAGCTGTTTGCCTGGCAATACGAGTCAACACCTTTCTCAGC
TGTAGCCAGTACCATAAAATGTACAGAACTGTAAAAGCTATAACTGGGAGGCAGATCTTC
CAGCCATTGCATGCTCTCCGCACTGCTGAGAAAGCACTCTTGCCAGGTTATCATCCATTT
GAGTGGAAACCCCCTTTGAAAAATGTGTCCACTAATACAGAAGTTGGAATTATAGATGGG
CTGTCAGGGCTGCCACACTCAGTTGATGACTACCCAGTAGACACGATTTCCAAGAGGTTT
CGATATGATGCAGCCTTGGTTTCTGCCTTAATGGACATGGAGGAAGACATTTTGGAAGGC
ATGAAAGCACAAGACCTGGATGACTATTTGAATGGCCCCTTCACTGTGGTGGTGAAGGAG
TCTTGTGATGGGATGGGAGATGTCAGTGAGAAGCATGGAAGTGGACCAGCTGTCCCTGAG
AAGGCAGTTCGATTTTCTTTCACACTCATGAACATCAGTATAGCTCATGGTAATGAAAAT
GTAAGGATCTTTGAAGAAGTCAAGCCCAATTCAGAGCTGTGTTGCAAGCCCTTGTGCCTT
ATGCTGGCCGATGAATCAGACCATGAGACTCTGACAGCCATCCTGAGCCCTCTCATAGCA
GAAAGAGAGACCATGAAAAGCAGCGTTCTGCTTCTTGAAATGGGAGGCATCCTCAGAACA
TTCAAATTCATCTTTAGGGGTACAGGGTATGATGAGAAACTTGTCCGTGAAGTGGAAGGC
CTTGAAGCCTCAGGCTCTACTTACATCTGCACCCTTTGTGATGCAACCCGCCTAGAAGCC
TCTCAGAACTTGGTCTTCCACTCCATAACAAGAAGTCATGCTGAAAACCTGGAGCGGTAT
GAGGTATGGAGGTCCAATCCATATAATGAATCTGTTGATGAATTACGTGATAGAGTGAAG
GGTGTTTCTGCCAAACCTTTTATTGAGACTGTTCCTTCCATAGATGCACTGCATTGTGAT
ATCGGCAATGCAGCTGAGTTCTACAAGATATTCCAGTTTGAGATAGGTGAGGTGTACAAG
AACCCTGACATATCTAAAGAAGAGAGGAAGAGGTGGCAGTCGACACTTGACAAGCACCTT
AGGAAGAAGATGAACCTGAAACCCATAATGAGGATGAATGGAAACTTTGCTAGAAAGCTT
ATGACCAAAGAGACAGTGGAAGCAGTATGTGAATTAATAAAGTGTGAGGAAAGGCATGAA
GCCCTAAGAGAACTGATGGACCTTTACCTTAAGATGAAACCAGTGTGGAGGTCTTCATGC
CCAGCCAAAGAGTGCCCAGAATTGGTGTGTCAGTATAGCTTCAACTCACAACGTTTTGCT
GAGCTCCTGTCCACAAAGTTCAAGTACAGATATGAGGGCAAGATTACGAATTACTTTCAC
AAAACTCTTGCTCATGTTCCTGAAATCATTGAAAGAGATGGCTCCATTGGCGCCTGGGCA
AGTGAAGGGAATGAGTCTGGGAACAAATTATTTAGGCGT---------------------
------------------------------------------------------------
------------------------------------------------------------
------------------------------------------------------------
------------
