# Supplementary material for: Revisiting the Tigger Transposon Evolution Revealing Extensive Involvement in the Shaping of Mammal Genomes
Source: Biology (Basel). 2022 Jun 16;11(6):921. doi: 10.3390/biology11060921 (PMC9219625; doi:10.3390/biology11060921)
Supplement: Supplementary file 1 [file biology-11-00921-s001.zip › biology-1735978-supplementary/supplementary/Supplementary_Data_S6.fasta]

>Arthropoda Atco  _Tube3
ATGGCTCCA-------------AAACGCAAGAAAGTCTGTATTCCACTTGAAACAAAGCT
TCGAGCTCTTAAACGCATTGATAGAGGGGAGTGTCATAAAAAGGTTGCTGCCAAGTTTGG
TGTTGGGCGAGTCACCGTTGGTGATTGGATACGCAATCGTGCGAAATTGATGGCGTGGAA
GGAGAAAACAAAATCATCTA-------ATGAACGTAAAGCAATGAAGTTTACAGAACAAC
AAAAGTGGAAGAAGCATTATTTTTATGGTTTGTGCAACAAAGAGAAAAAGGTGCTCCAAT
TTCAGGATCAATATTACAGGCAAAAGCTTTGTCATTATATTCGCATTTCGAAGCTGAGAA
AGAAGAA------------------TTTGTAGCCAGCAATGGCTGGCTTGATAGATGGAA
AAAGAGATATGGTATACGACTTATTAATACTCGTGGAGAAAAATTCTTTGAAGACGATGA
CGTTGTGAACGTTTTCAAAGAAAAGTTCAAAAAAACAATCAAACGAGGAGGTTATTCTTT
GGAACAGATTTATAATTGTGACGAAATAAGTTTGAATTACAAAATGTTACCTAATAAAAT
CTTGGCATGGCATGAAGAATCATTAGTTCCGAGTAACAATCGAAACAAAGAAAAAATAAC
CATATTAGCATGTAGTAATGTCTCTGGGAATCATAAGTTACGTCTTACGGTCATTGGAAA
ATATGCAAATCCTCGGGCATTAAAAAATCTAACAACTTCAACAATGCCGGTTTACTATAA
GAATCAGAAAAATGTATGGATGGACACTACGATCTTCAAATGGTGGTTCCATAAACAATT
TGTACCCAAGGTTGAGAAACATTTGAAGAAGATGAAACTTCCAAGAAAGGCCATTTTGTT
TATCGATAATGCACCTGCACATCAAACGCAGCTATGCTATATGATGGCGA-TATCATTGT
AAAATTCTTTCCAACTAATGTGGCATCATTGATCCAGCCCATGGAACAAGGTGTTTTCGA
ACATTTAAAACGGCTATACCGATTTCATCTCTTAACATTTCTTTTAGAGGCAA------G
TGAAAGCGGTCAAAAATTGACCGATAGTCTAGAGAAAGTCAATTTAAAGAAAGTGGTGTT
TTGGGTAGCTCAATCATGGAAGGAGATAAAATCAGAAATTTTGAAAAAGTCATGGAATAA
GCTTTTCAATTTTTCTGAGAAAGA------AGATTTGGAAAATATTGACAAAAAGAGGAA
TTACGAAATAAATTATTTGAAATGGCAAAGTCCCTTGGACCGCAAGTTATGGAAACAAAT
ATTGAAGAATGGATAACAGGTGATGACAGAGAATTAACGGATGCAGAGATAGTGGCCCTT
GTCGAACAAAAGTCAGAAGAATCATCGTCAGAATCTGATGAAGAAGTAGTTGAGCCGATT
GAGGAAAATTTCTCACTCAGAT-----------GCTGTGTCCGCTCTTAAAATTGTACTG
GCATACGTAGAACAAGAAGAG-GCCACATCACCCGATGTGTGTACGTTGAAAAAATGGCG
AGA------------------------------------AAAAACAGATCAGCAGCACTC
CGAGAAACTAAAAGATCT-------AAA--------
>Arthropoda Bobi  _Tube3
ATGACATCC-------GGTAATAACA---------------CAAGCATAGCAGATCGGCT
AGATATCCTAGAAAAATTAGAAGATGGCATGACTGTGAGTAGTATTGCCTGTGAATATGG
ACTCAGTAACAGAACAATACGACGATACCGGCAGCACTCGAAGGCGATTCGCAACTTCGC
GGCGAATCCA----------AAGTACCGGGAAATGAAGAGACAACGGATACCTATATAAC
CGATTTGGAGTCCAAATTGTATCGTTGGTTTCAGCAAAGAAAGTTGTTAGGAGACTGTTT
AACAGATAATATTTTAATAAATAAAGCTAAAGAAATAGAGACAGAGTTTCCCAGTACCT-
--CGAAT------------------TTTAAAGCAAGTCGGGGTTGGCTCCAGAACTGGAA
GAAAAAATAT---------------GATATTGGCAAGAACACGACAGATCCGAATGAAAT
CGCCGCGAATAATTTTATACGTGAATTTTTACAAATACTAGTAAAAGAAGATATAAACGA
AGAAGATGTGTATAACATGGACGAGACTAGTTTACTTTGGAAAGCACTTCCGTGGAAGAC
ATTAGTTCACGAGGAAAAATAGATCATAAAAGGAGAAAACAGAAAAACAGACATAGTGAC
TGTGGCATTTTGTGCAAACACTAGCGGTACACACAAATTGCCATTACTCTTTGTAAATAA
ATTCGCAAATCCCCGAGCATTGAAACATT---GTAAGGATACGTTACCGGTGGTATATAA
AAGTCATTGTAATGCTTGGGTTAACGAAGATATTTTTCGAGAATGGTATACTAATCATTT
TAAGCAAAGTGTGAAAGAGCGCCAATTACAGGAACAACGTAAAGGAAAAGTAATATTGCT
CGTTGACAATTTCAAGGCACACAAACTTGAAAAAAAGGAACTGGATGATGGCTTTATGTT
AATATTTTTACCACCGAATACGTCCTCGTTGATCCAACCTATGGACCGTGGCGTAATTAC
TCAATGTAAAAAGATATTTCGGCTTGAACTACTTCGTCGGGT------------------
------ATGTTGTACGTTT----------------AATACTTCGTTTAAAATAATATTTA
TAAT--------------------AATGCAATTTTCTCATATACATTTCTTCTTCA----
---------------------------------------------------------TAG
GTACTCCAGTA-------------------------------------------------
------------------------------------------------------------
------------------------------------------------------------
------------------------------------------------------------
------------------------------------------------------------
------------------------------------------------------------
------------------------------------
>Arthropoda Boim  _Tube3
ATGACATCT-------GGTAATAATA---------------CAAGCATAGCAGATCGGCT
AGATATCCTAGAAAAATTAGAAGATGGCATGACTGTGAGTAGTATTGCCTGTGAATATGG
ACTCAGTAACAGAACAATACGACGATACCGGCAGCACTCGAAGGCGATTCGCAACTTCGC
GGCGAATCCA----------AAGTACCGGGAAATGAAGAGACAACGGATACCTATATAAC
CGATTTGGAGTCCAAATTGTATCGTTGGTTTCAGCAAAGAAAGTTGTTAGGAGACTGTTT
AACAGATAATATTTTAATAAATAAAGCTAAAGAAATAGAGACAGAGTTTCCCAGTACCT-
--CGAAT------------------TTTAAAGCAAGTCGGGGTTGGCTACAGAACTGGAA
GAAAAAATAT---------------GATATTGGCAAGAACACGACAGATCCGAATGAAAT
CGCCGCGAATAATTTTATACGTGAATTTTTACAAATACTAGTAAAAGAAGATATAAACGA
AGAAGATGTGTATAACATGGACGAGACTAGTTTACTTTGGAAAGCACTTCCGTGGAAGAC
ATTAGTTCACGAGGAAAAATAGATCATAAAAGGAGAAAACAGAAAAACAGACATAGTAAC
TGTGGCATTTTGTGCAAACACTAGCGGTACACACAAATTGCCATTACTCTTTGTAAATAA
ATTCGCAAATCCCCGAGCATTGAAACATT---GTAAGGATAAGTTACCGGTGGTATATAA
AAGTCATTGTAATGCTTGGGTTAACGAAGATATTTTTCGAGAATGGTATACTAATCATTT
TAAGCAAAGTGTGAAAGAGCGCCAATTACAGGAACAACGTAAAGGAAAAGTAATATTGCT
CGTTGACAATTTCAAGGCACACAAACTTGAAAAAAAGGAACTGGATGATGGCTTTATGTT
AATATTTTTACCACCGAATACGTCCTCGTTGATCCAACCTATGGACCGAGGCGTAATTAC
TCAATGTAAAAAGATATTTCGGCTTGAACTACTTCGTCGGGT------------------
------ATGTTGTACGTTT----------------AATACTTCGTTTAAAATAATATTTA
TAAT--------------------AATGCAATTTTCTCATATATATTTCTTCTTCA----
---------------------------------------------------------TAG
GTACTCCAGTA-------------------------------------------------
------------------------------------------------------------
------------------------------------------------------------
------------------------------------------------------------
------------------------------------------------------------
------------------------------------------------------------
------------------------------------
>Arthropoda Bova  _Tube3
ATGACATCC-------GGTAATAACA---------------CAAGCATAGCAGATCGGCT
AGATATCCTAGAAAAATTAGAAGATGGCATGACTGTGAGTAGTATTGCCTGTGAATATGG
ACTCAGTAACAGAACAATACGACGATACCGGCAGCACTCGAAGGCGATTCGCAACTTCGC
GGCGAATCCA----------AAGTACCGGGAAATGAAGAGACAACGGATACCTATATAAC
CGATTTGGAGTCCAAATTGTATCGTTGGTTTCAGCAAAGAAAGTTGTTAGGAGACTGTTT
AACAGATAATATTTTAATAAATAAAGCTAAAGAAATAGAGACAGAGTTTCCCAGTACCT-
--CGAAT------------------TTTAAAGCAAGTCGGGGTTGGCTCCAGAACTGGAA
GAAAAAATAT---------------GATATTGGCAAGAACACGACAGATCCGAATGAAAT
CGCCGCGAATAATTTTATACGTGAATTTTTACAAATACTAGTAAAAGAAGATATAAACGA
AGAAGATGTGTATAACATGGACGAGACTAGTTTACTTTGGAAAGCACTTCCGTGGAAGAC
ATTAGTTCACGAGGAAAAATAGATCATAAAAGGAGAAAACAGAAAAACAGACATAGTGAC
TGTGGCATTTTGTGCAAACACTAGCGGTACACACAAATTGCCATTACTCTTTGTAAATAA
ATTCGCAAATCCCCGAGCATTGAAACATT---GTAAGGATACGTTACCGGTGGTATATAA
AAGTCATTGTAATGCTTGGGTTAACGAAGATATTTTTCGAGAATGGTATACTAATCATTT
TAAGCAAAGTGTGAAAGAGCGCCAATTACAGGAACAACGTAAAGGAAAAGTAATATTGCT
CGTTGACAATTTCAAGGCACACAAACTTGAAAAAAAGGAACTGGATGATGGCTTTATGTT
AATATTTTTACCACCGAATACGTCCTCGTTGATCCAACCTATGGACCGAGGCGTAATTAC
TCAATGTAAAAAGATATTTCGGCTTGAACTACTTCGTCGGGT------------------
------ATGTTGTACGTTT----------------AATACTTCGTTTAAAATAATATTTA
TAAT--------------------AATGCAATTTTCTCATATACATTTCTTCTTCA----
---------------------------------------------------------TAG
GTACTCCAGTA-------------------------------------------------
------------------------------------------------------------
------------------------------------------------------------
------------------------------------------------------------
------------------------------------------------------------
------------------------------------------------------------
------------------------------------
>Arthropoda Bovo  _Tube3
ATGACATCC-------GGTAATAACA---------------CAAGCATAGCAGATCGGCT
AGATATCCTAGAAAAATTAGAAGATGGCATGACTGTGAGTAGTATTGCCTGTGAATATGG
ACTCAGTAACAGAACAATACGACGATACCGGCAGCACTCGAAGGCGATTCGCAACTTCGC
GGCGAATCCA----------AAGTACCGGGAAATGAAGAGACAACGGATACCTATATAAC
CGATTTGGAGTCCAAATTGTATCGTTGGTTTCAGCAAAGAAAGTTGTTAGGAGACTGTTT
AACAGATAATATTTTAATAAATAAAGCTAAAGAAATAGAGACAGAGTTTCCCAGTACCT-
--CGAAT------------------TTTAAAGCAAGTCGGGGTTGGCTCCAGAACTGGAA
GAAAAAATAT---------------GATATTGGCAAGAACACGACAGATCCGAATGAAAT
CGCCGCGAATAATTTTATACGTGAATTTTTACAAATACTAGTAAAAGAAGATATAAACGA
AGAAGATGTGTATAACATGGACGAGACTAGTTTACTTTGGAAAGCACTTCCGTGGAAGAC
ATTAGTTCACGAGGAAAAATAGATCATAAAAGGAGAAAACAGAAAAACAGACATAGTGAC
TGTGGCATTTTGTGCAAACACTAGCGGTACACACAAATTGCCATTACTCTTTGTAAATAA
ATTCGCAAATCCCCGAGCATTGAAACATT---GTAAGGATACGTTACCGGTGGTATATAA
AAGTCATTGTAATGCTTGGGTTAACGAAGATATTTTTCGAGAATGGTATACTAATCATTT
TAAGCAAAGTGTGAAAGAGCGCCAATTACAGGAACAACGTAAAGGAAAAGTAATATTGCT
CGTTGACAATTTCAAGGCACACAAACTTGAAAAAAAGGAACTGGATGATGGCTTTATGTT
AATATTTTTACCACCGAATACGTCCTCGTTGATCCAACCTATGGACCGAGGCGTAATTAC
TCAATGTAAAAAGATATTTCGGCTTGAACTACTTCGTCGGGT------------------
------ATGTTGTACGTTT----------------AATACTTCGTTTAAAATAATATTTA
TAAT--------------------AATGCAATTTTCTCATATACATTTCTTCTTCA----
---------------------------------------------------------TAG
GTACTCCAGTA-------------------------------------------------
------------------------------------------------------------
------------------------------------------------------------
------------------------------------------------------------
------------------------------------------------------------
------------------------------------------------------------
------------------------------------
>Arthropoda Duno  _Tube3
------------------------------------------------------------
------------------------------------------------------------
------------------------------------------------------------
------------------------------------------------------------
------------------------------------------------------------
------------------------------------------------------------
------------------------------------------------------------
------------------------------------------------------------
------------------------------------------------------------
----------------------------------------------ATGCCTAATCGTAC
ATTTTTATCGAAGGGAGAATCAGTTGCTCCTGGACATAAGCCTTCCAAAAACCGATTGAC
ATTACTTCTTGGTGGAAACTTAGCTGGTGATTTAAAATTGAAGCCATTGTTAGTTTACCA
AGCAGAAAATCCCAGAGCATTGAAAGGGAAAAATAAAGAATTGCTTCCGGTCATTTGGAA
ATCAAATAAAAATGCCTGGATTACTGCGTTAATATTTAAAGATTGGTTCACTCAGCATTT
CGTGCTGACAGTTAAACAATATTGTAAAAATAATAATTTACAATTTAAAGCATTATTAAT
CTTAGACAATGCTCCAGGACACACAAAATCTCTGCAGAATTTATACCCGGAAATCAATGT
TGTGTTTCTTCCTCCCAATACTACCTGCCTCATACAGCCCATGGACCAAACAGTGATAGC
TACGTCTAAACGATATTATATGAGGACAATAATGACTAAAGCCATCAAGGCAACCGACAG
GCAAGATGGGCCAACATTAACAGATTTTTGGAAAAATTATAATATATGGAACGCAATAAA
TAATATTGGAGACTCGTGGGCTGAAATAAAAGAGTCGACAATGAAAGGTTCCTGGAAACA
ATTATGCCCAGAAATGATGAGCAATTTTATAAATTTTGAAGAAACAC----------ACT
CTCACAGATGAAATAGTTACCTTAATGAATGAACTAAACTTGGACGTCAACAAAGAAGAT
GTTAATGAGTTGATTGAATCTCACTCAGCACCGCTGTCAAATGAATACTTAATTGAGCAA
CAATTGAGTAACA---GTGAAATACACAATGAAAGTGAGGAAGAGGAAGCTGATAAAAAC
GTCAAGACTTTGACAATTAAAAATATGAATGAAGCCTTCACGCATCTTGACAAATTTTTT
ACTATCATGGAAGAATGTGATCCCAATGAAGAACATATATCTCAAGTACGTAGGGCAATT
GAGAAAGACACAGCATGTTATAGAAATCTTTATCAAGAAAAAAAAATGGGTGGTATTCAA
CTAACTCTTGACAACTTTATAAAGGAAACACCCGAA
>Arthropoda Eume  _Tube3
ATGTCAAAC-------AGGAAAGGATTAAAAAGAAAGTTTATATCGCTTGAAGATAAAAT
CCAAATCTTAAATCGTTTAGAAGGCGGGGAAAAAATATCGTCTGTTGCAAAATCAACAAA
TTTGAATGAATCTACAATTCGAACCTTAAAGAAAAATGCAGATAATATAAGGAAAACTGT
GGCAGATGGCTGTCCGTTAGGTGCGAAACGTGTTACTCGCACACGAAATTCTAATATGGT
TAAAATGGAACGGGCGTTAATGATCTGGTTGGAAGACTGTATAGCCAAAAAGATTCCTAT
CAGTGGAAATCTTATCAAGCAGAAAGCACTTAAAATCTACGAACATTTAAGGAATATTGG
GCATTCTTATGCAGGGCTAGAAAATTTTGTCGCGAGTAAAGGATGGTTTGAAAAACTAAA
AAAAAGGTACACATTGCACAATATTAAGTTTCAAGGAGAACAGGCCTCAGCAGATGTTGA
GGCTGCCGAAAATTATAAGCTGGAACTAGCTAGAATTATCAATGAAGGAGGTTATTCACC
TGATCAGATTTTTAACGCCGATGAGACGGCATTATATTGGAAAAAACTACCATCTAGGAC
CTTCATTTCGAAAAATCAAAGGCGTGCTCAGGGGTTTAAACCTTCAAAAGAACGTATCAC
CCTTCATGTGTGCAGCAATCTATCAGGGAGCCTGATGATAAAACCCATGATAATAAATCG
TTCTTCAACTCCCCGTGTAATGAAAAACATTAATAAGAGCCAATTGCCTGTATTCTGGCG
ATCTAATAAGAAAGCTTGGATGACTCAAGATTTATTTAAGGATTGGTTTTATAATTGTTT
TATCCCGGCAGTGGAAACCTATACGATGGAAAAAAATTTGTATTTCAAAGTTTTATTGGT
TATTGATAACGCTGGTTGCCACAACATAGAACTGGACCACCCAAA------TGTGAAAAT
TGTCTTTCTTCCTCCTAACTGCACGTCATTAATACAACCTTTGGACCAAGGAGTCATTCA
AACTTTAAAAATGTACTATGCACGCCAACTTTTCCAAACCATTTTCGACAGATTAGAAAA
TAGTGAAAATAAAACTCTTACTCAAGTGTGGATGGAATTTTCTATTTTAGATTGTATTAG
AACCGTGTCATCGGCTTGCGCGGAAATTAAACCATCAACGCTTAATGCGTGTTGGAAACC
TCTTTTACCTCAAATGGTTCAAGCAATACAATGATTCTACAATTTCA------AGTTACA
GAAATAGTAAACATTGCTTCTCGTTTAAACGATGAAGAATTTGCAGTAAACCATCAGGAT
GTAAGAGAACTAGTAC---TCGGGGAAGAAACTTTAGATGAGGAAGAACTGATGGAATTA
ATTGATGCACACACAAATGCATTGGTAAACGAAAATAAGGAAAACGAATGGG--------
---GCCAAATCTCGATTTACAAATGTGAAAAAAGGGCTAAATTTGGCTAAAGAATTAGAA
CTTTATTTCATTGAAACTGATCATTCAACGGTGCGCAGCGCAAAGTTTAAAAGAGAGTTA
AGAAATTGCTTAGCTCCCTATAGAGAGATTTTAGTGGAGAGAAAAAAAAGCTACAATCGA
AAACCAATGTGAAGATCAACCAAGTAAAAGAAGGCG
>Arthropoda Hehe  _Tube3
ATGTCAAAC-------AGGAAAGGATTAAAAAGAAAGTTTATATCGCTTGAAGATAAAAT
ACAAATTTTAAATCGTTTAGAAGGCGGGGAAAAAATATCGTCTGTTGCAAAATCAACAAA
TTTGAATGAATCTACAATTCGAACCTTAAAGAAAAATGCAGCCAATATAAGGAAAACTGT
GGCAGATAGCTGTCCGTTAGGTGCGAAACGTGTTACTCGCACACGAACTTCGAATATGGT
TAAAATGGAAAAGGCGTTAATGATTCGGTTGGAAGACTGTATAGCCAAAAAGATTCCTAT
CAGTGGAAACCTTATCAAACAGAAAGCACTTAAAATCTACGAACATTTAAGAAACATTAG
TCATTCTAATGCAGAACCAGAAAATTTTGTTGCGAGTAAGGGTTGGTTTGAGAAACTAAA
AAAAAGGTACACATTGCACAATATTAAATTTCAAGGAGAACAAGCCTCAGCAGATACTGA
GGCTGCGGAAAATTATAAGCCCGAATTGGCTAGAATTATTAATGAAGGAGGTTATTCACC
TGATCAAATTTTTAACGCCGATGAGACGGCATTATATTGGAAAAAACTACCATTTAGGAC
CTTCACATCGAAAAATCAAAGGCGTGCTCATGGATTTAAACCTTCAAAAGAACGTGTCAC
CCTTCACGTGTGCAGTAATGTATCAGGGAGCCTGATGATAAAACCAATGATAATAAATCG
CTCGTCAACTCCCCGTGCAATGAAAAACATTGATAAAACCCAATTGCCTGTATTCTGGCG
ATCTAATAAGAAAACTTGGATGACTCAAGATTTATTTAAGGATTGGTTTTATAATTGTTT
TATCCCGGCAGTGGAAACCCATACGATAGAAAAAAAAATGTATTTCAAAGTTTTATTGAT
TCTTGATAACGCTGGTTGCCACAACATAGAACTGGATCATCCAA-------TGTGGAAAT
TGTCTTCCTTCCTCCTAACTGCACGTCATTAATACAACCTTTGGACCAAGGAGTCATTCA
TACTTTAAACATGTACTACACACGCCAAGTTTTCCAAACCATTTTCGACAGATTAGAACG
TAGTGAAAATAAAACTCTTACTCAAGTGTGGATGGAATTTTCAATTTTAGATTGTATTAG
AACCGTGTCATCGGCTTGCGCGGAAATTAAACCAACAACGCTTAATGCGTGTTGGAAACC
TCTTTTACCTCAAATGGTTGAAACAATACAATGATATTACAATTTCA------AGTTACA
GAAATAGTAAACATCGCTTCTCGTTTAAGCGATGAAGAATTTGCATTAAACAATCAGGAT
GTAAGAGAACTTATAC---TCCGTGAAGAAACTTTAGATGAAGAAGAACTGATGGAATTA
ATTGATGCACCCACAAATGCATTGGTAAATGAAACTAAGGAAAACGAACGGG--------
---GCCAAATCTCGATTTACAAATGTTAAAAAAGGGCTATATTTAGCTAAAGAATTAGAA
CTACATTTCATTAAAACTGATCATTCAACGGTGCGCAGCGCAAAGTTTAAAAGAGAATTA
AGAAATTGCTTAGCTCCCTATAGAGAGGTTTTAGTGGAGAGAAAAAAAAGTTACAATCGA
AAACCAATGTGAAGATGAATTAAGTAAAAGAAGACA
>Arthropoda Hyka  _Tube3
ATGTCGTCA-------ACCCAGAAGCGAAAGCACAAAACGTTGACAATTAAAGAAAAATG
TGATATTTTAGATCGCTTAAATCGCAATGAAACTTTCAGTAGTTTAGCAAGTGAATACGG
CGTAGGCCGATCTACAATTTATGACATTAAAAAAAACCACGAGAAGATTAAGAAGTTCGT
GTCAACTACTGACTGC----GGGCCAGGCAAGAGACAGACACTCAAGAAAGCTGAAAACC
AGAAGTGGAAGAAGCTTTGTACATGTGGTTTCTTCAGGAAAAAAACAGGCATGCACCAAT
TTCGGGACCCTTGTTGGCGATGAAAGCTAAGTTTTTTTATAAGGAAATAACAAAGAAAG-
--ATGAT------------------TTTGTGGCCAGCAAAGGATGGCTAGAACGTTTTAA
AAGTCGTCATGGCATACGTTTAATGACTATTACAGGAGAGAAACTTTCTAACGATGCCAC
CTGCATAGAGCCCTTTAAATTAAGATTTTTGCAAAAGGTGAACGATTTAAATCTTGACCC
GTCACAGGTGTATAATGCAGACGAATCAGGGCTTTTTTGGCGTGTGATGCCTAACAAAAC
TTTCGTTTCTTGTCACGAAAAAGACGTACCTGGACGAAAAGTGAGTAAAGAGCGTGTAAC
CATACTACCATGTGCTAATGCTGCAGGTAATCACGCGCTTAAGATGGTGGTCATTGGGAA
ATCTAATAAACCAAGGGCATTCAAA---------AACATTGATTTACCTGTACACTATTA
CGGACAAAAAAGTGCATGGATGACAAAAGACCTTTTCAAAAAGTGGTTTGATGAATGCTT
CGTACCTGAAGTTAGAAAATGGTTAAAAGATCATAATTTTCCTCAAAAAGCGTTGTTGCT
TCTTGATAACGCTCCCGGTCATC----------AGAAGAACTGACAACTGACATCACTGC
GATGTTTCTTCCGCCAAATTGCACTGCACTGATTCAACCAATGGACCAGAACATCATTCA
GTTTGTTAAGCAAGACTATAAAAAAAACCTACTTTTGAGAGCCGTATCAAAAG-------
-----------AACCAATAGAAAAAACTTTAAAAGAATTTAATATGAAAGACTTGGTTTT
TGCTCTTAGTCAGTCGTGGAGTGCGTTACCGTCATCAACTATTAAATCGTCTTGGAAAAA
GTTATGGCCAGATATAATCACCACTCCTAGCGATCCACAAATCAGTG-------TCGGAA
GTTATAGAACAAGTCTCTACTGAAACACAGATA---------------AGTCCGGAAGAT
TTGGAAGTCTGGTGCCGAACGGATAAAGAAGAAAATTCTGACGAAGATATTATAAAAGAG
GTTTCTAATAATA------------CAACAAACGATCAGGAAGATAACGACGACGTGATT
GCAACTGCTCCACAAGTCACAG------AAGACGCAGTTAACGCGTTTGAGCTAGGTTTA
CAATGGGCTGAAGAGAATGGT-ACAACCTACAACGAACTTTTACTTTTGAGAAGACTGAG
GGAAAAGCTCTGATCTCGCGTTATAACAACCTTAAAC-AAAAAAAA--------------
----TGATGAA----TATTTCAAAGATAATTTGATA
>Arthropoda Mabo  _Tube3
ATGGGTGACAATAGTGTGTGCGAAAAAAGCACGAAAGAGCATCTCTCTGGAGACAAAAAT
GAACGTAATTAAACGGATAGAGGACGGTCAAACCCGACCGTTTGTCTGCAGAGCTCTAAA
TTTACCTCCGTCCACTGTGACAACAATTATGAAAAACGCCGAGAAAATAAAACATTCCGC
TCAACAGACAACGGCTGTAAGTGTAAAGCACGTAACTTACAGCCGGAGCAAAAATGTTGA
GAAAATGGAAATAATGTTAGCATTATGGGTTGATGACGCCAATCAAAAAAATATTCCTCT
AACACAAGCAGTCATATGTGAAAAAGCAAGGTTGATTTTTTCTGATTTGAAGGCCCAAGA
AAACACTGGCGAAACA---------TTTTTGGCAAGCAATGGGTGGTTCGCGAGATTCAA
ATCTCGAACTAATATCCGCAACATTAAATTAAGCGGTGAAGCAGCGAGCGCTGATTTAGC
AGCAGCGGCAGCTTATCCTAAAAAATTTCAAAAAATTGTGGAACAAGGCAATTACCCTGC
AGATCTCATCTTCAATGTTGATGAAACAGGCCTCTATTGGAAAAAGTTGCCATCGAGAAC
GTTTATATTTCGAGAAGAACGTAGCGCCCCTGGATTTAAAGCGGCCAAGGATAGACTGAC
TGTTCTCTTGGGATCAAATGTTTCCGGTTCCTTAAAATTAAAGCCAATGGTAGTGTACCA
TTCCCAAAGTCCACGGGCTTTCAAAGGTCTGGACAAAAGCTCCCTGCCAGTTTTCTGGAG
GTGGAATAAAAAAGGTTGGGTCACTCAGGAGATTTTCTCAGATTGGTACAAAAATTATTT
CTGCCCTACAGTCGTTAAATTTTGTGACAGAAATAACCTTCCAAAGAAAGCAGTCCTTCT
ATTAGATAATGCCCCAGGACATCCGCAAAATCTAGAAATGATAAACACGGATGTCAAGGT
AATTCACATGCCCCCTAACACAACCTCCATGTTACAACCCATGGATCAGGGGGTAATTTC
CACCTTCAAAGCATACTATTTGCGTATAACATTGAAACAAATGATTAAGGCGATAGATAC
TAATTCCAGTCAGACCGTTAAAGATTACTGGCGGTCATACGACATTTTAAAAGGAATCGA
AAACCTTAAAACTGCTTGGGACGAAGTAACAACGAATTGTCTAAACGGCGTTTGGCGTAA
ACTTCTGCCGGGATTTGTATCAAGTTCAAG-----------------TGAAGAAGAGAAC
ATAAAAGAAGATATTATCAGGCTTTCACGTGAATGCGGATTCGAAGTTACAACCGAAGAT
GTGACCGAACTGTTAGACGTGCATGACCAACCACTCTCAAATCAAGAATTGGAAGAGTTG
ATGGAGGAATTAGCAGAAAATCTCGAAGAAGAAGAGAAGGAAGATGAGAAAGAAAATGAT
GGGAAAACTTTAAAAACGGCTGATTTAACTCGCATCCTTTCTTCTATAGAAACGTTGACA
GATGAACTCTGCGAGATAGACGGGGATTTCAATCGAAGCGCAAACGTTAAAAGAAGCATC
ACAGCTGCAGTTCGACCTTATGCTATGATTCTACAAGAAAGGAAGCAACAATCAAAGCAA
ATG-AAACTGGACGACTTTTTTCAAAAAATG-----
>Arthropoda Mase  _Tube3
ATG-------------TCAAATAAACGCAAACACAAGACACTAGATTTGAATAATAAAAT
GGAGATTTTAAGGAAGTTAGATAGTGGAGAAAACATGAGCAAATTGGCAAAAGAATATGG
TGTTGGGCGTGCTACTATATATGATCTTAAGAAAAAAAGGCAAAAGATAGTAGACCACGT
CAAGACAATGGAATCT----GGACCAGGAAAGCGTAAAACACTAAAAGTTGGCGACTGCC
AAAGATGGAAAACGCTCTCTACATGTGGTTCATACAACGGCGTTATAAACACACTCCCAT
ATCTGGAGAAATTCTGAAAGCCAAAGCAATCGAATTTTATAAAAAAATTACCCACAAAG-
--ATGAT------------------TTTCGTGCCAGCGATGGATGGCTGGATAAATTTAA
AAAGCGATTTGGTATCCGTTTACTAACCATATCGGGTGAGAAATTATCAAGCGACGAATC
TGCAGTACAGCCATTTATCCAGCGTTTTAAAAACAAAGTAGAAGAACTGGGTCTTCTTCC
TGACCAAATCTATAACGCAGACGAGAGTGGCCTGTTCTGGAGACTGTTGCCCAATAAAAC
ATTCGTATCTTCTAAAGAAGCTAGTGCACCAGGTCGTAAAGTGAGTAAAGATAGAATCAC
ATTTATGCCATGTTCAAATGCTACTGGAACGCACAAATTGGATTTGTTAGTGATTGGTAA
AGCAAAAAATCCCAGAGCTTTCAAG---------AACATTTGTCTTCCAGTCTGCTACAA
GAACCAAGTTAGAAGTTGGGTCACGAGAGAGGTCTTTAGAGAATGGTTTCATAAAGACTT
TGTCCCAGAAGTCAAGAAGTTTATGAAAAGATCCAACTTGCCCATAAAAGCTTTACTCGT
ACTTGACAATGCTCCAGGCCATCCAAATGAACAACTTAAATCAAGTGATGGTATCCAAAC
CATCTTCCTACCACCAAACTGCACACCTTTACTTCAGCCGATGGATCAAAATGTTATCCA
AAAAGTAAAGTCTTTGTATAAAAATAAATTGCTGATCCATATTATA-------AAGATGG
TGATATAACACAGAGCCTTAAAG------------GATTGAATTTGAAGGATGTTGTATT
CTCTCTCGCTCATGCTTGGAATTCTGTTTCATCTAACTTAATCCAATCTTCATGGAAAAA
ATTATGGCTTACAATGAATGATGTATTA---GAAACAGAAGATACAGATAAT--CTGCCT
ATTACTGATTGCTTACAAAATCTATCAGAAAAG---GGTTTGGAGACAAGTGAAGAAAAT
TTAAATTCTTGGTTTGAAGGAATCGAAGAAACAGAGACAGATGAAGATATTGTAAATGAA
GCAGTACAAGAAG------------------AAAGCTTTGTAGAAACATTGGAGCCACCA
AATACTTCAACTGTAAGAGTTAAACCAGATGATGCATTGATTTGCTTTAATACCTGCATA
ACATGGGCAGAAGAAAACGGC-ATATCTGCTAAAGATATTATAATTCTTCACAACATGCG
AGA--------------------AAAGGTTGTTAAGCAAGGACTACAAATTGCACAAAAG
CAGACAATTAAGGAATATTTTAAAAAAG--------
>Arthropoda Mequ  _Tube3
ATGTCAGCC-------GGCGCTAACA---------------TAAGCATAGCGGATCGGTT
AGAAATTTTAGCAAAATTAGAAGATGGCATGACAGTGAGTGGCATCGCCTGTGAATACGG
GCTGAGTAAAAGGACTATACGACGATACCGGCAGAATTCAAAAGAAATTCGCAACTTCGC
GGCAAATCCA----------AAGCATCGAGAGATGAAGAGGCAACGGAAATCAACGTAAC
AGATATGGAGTCCAAATTGTATAATTGGTTTCTGCAAAGGAAGTTATTAGGAGACTGTTT
AACGGATAATATCTTAATTAAAAAAGCCATAGAGATGGAGACAGAGTTTGCTAGCACGT-
--CAAAT------------------TTCAAAGGGAGCCGGGGTTGGCTCTGGAATTGGAA
GAAGAAGTAT---------------GATATTGATAAAAAAACAACGGATCCAAACGAAAT
CGCTGCGAATAATTTTATACGTGAATTTTTGCAAACGTTAGCAAAGGAAAACATAAACGA
AGAAGATGTGTATAATATGGACGAGACTGGTTTACTTTGGAGAGCACTCCCGTGGAAGAC
TTTAGCCCACGAAGAGAAATGAATTATAAAAGGAGAAAACGGAAAGACAGACATGGTGAC
TGTTGCATTTTGCGCAAATACCAGTGGTACACATAAATTGCCGTTACTTTTTGTAAATAA
ATTCGCTAATCCTCGAGCATTGAAACATT---GCAAGGATACACTACCGGTGGTATATAA
AAGTCACCCTAACGCTTGGATTAACGAAGATATATTTCGAGAATGGTACAATAATCATTT
TAAACAATGTGTAAAAGAGCGCCAATTACAGGAACAACGTGAAGGAAAAGTAATATTGCT
CGTTGATAATTTCAAGGCCCATAAACTTGGAAAAGACGAACTGGACGATGGTTTCGTGTT
AATGTTTTTACCACCGAATACTTCTTCGATGATCCAACCTATGGATCGAGGTGTAATTGC
CGAATGTAAAAAACTATTTCGGCATAAACTGTTTCATGAGGT------------------
------ATATTTTACGTTTAA----------------TATTTTGCTTAAAAC--------
------------------------AATTAAATTTTTTTATATGCATACTATATACG----
-----------------------------------------------ACAGGTACTTCAA
GTACTGCAATATGACGACGGTCTTACACAATTT--------------TGCTGATTACGAT
ATTAAAGATTGCATCA--------------------ATTAGTGAAGCATGGAATGATGTT
ACATTGCAAAGCA-----------------------------------------------
---ACGTAATTCATGGGCGAAA--------------------------------------
------------------------------------------------------------
------ATTCTTAACCGCCAGATTGAACTTAATAATGTTAAACAGAGAATTCCA------
------------------------------------
>Arthropoda Orbo  _Tube3
ATGGGTGACAATAGTGTGTGCGAAAAAAGCACGAAAGAGCATCTCTCTGGAGACAAAAAT
GAACGTAATTAAACGGATAGAGGACGGTCAAACCCGACCGTTTGTCTGCAGAGCTCTAAA
TTTACCTCCGTCCACTGTGACAACAATTATGAAAAACGCCGAGAAAATAAAACATTCCGC
TCAACAGACAACGGCTGTAAGTGTAAAGCACGTAACTTACAGCCGGAGCAAAAATGTTGA
GAAAATGGAAATAATGTTAGCATTATGGGTTGATGACGCCAATCAAAAAAATATTCCTCT
AACACAAGCAGTCATATGTGAAAAAGCAAGGTTGATTTTTTCTGATTTGAAGGCCCAAGA
AAACACTGGCGAAACA---------TTTTTGGCAAGCAATGGGTGGTTCGCGAGATTCAA
ATCTCGAACTAATATCCGCAGCATTAAATTAAGCGGTGAAGCAGCGAGCGCTGATTTAGC
AGCAGCGGCAGCTTATCCTAAAAAATTTCAAAAAATTGTGGAACAAGGCAATTACCCTGC
AGATCTCATCTTCAATGTTGATGAAACAGGCCTCTATTGGAAAAAGTTGCCATCGAGAAC
GTTTATATTTCGAGAAGAACGTAGCGCCCCTGGATTTAAAGCGGCCAAGGATAGACTGAC
TGTTCTCTTGGGATCAAATGTTTCCGGTTCCTTAAAATTAAAGCCAATGGTAGTGTACCA
TTCCCAAAGTCCACGGGCTTTCAAAGGTCTGGACAAAAGCTCCCTGCCAGTTTTCTGGAG
GTGGAATAAAAAAGGTTGGGTCACTCAGGAGATTTTCTCAGATTGGTACAAAAATTATTT
CTGCCCTACAGTCGTTAAATTTTGTGACAGAAATAACCTTCCAAAGAAAGCAGTCCTTCT
ATTAGATAATGCCCCAGGACATCCGCAAAATCTAGAAATGATAAACACGGATGTCAAGGT
AATTCACATGCCCCCTAACACAACCTCCATGTTACAACCCATGGATCAGGGGGTAATTTC
CACCTTCAAAGCATACTATTTGCGTATAACATTGAAACAAATGATTAAGGCGATAGATAC
TAATTCCAGTCAGACCGTTAAAGATTACTGGCGGTCATACGACATTTTAAAAGGAATCGA
AAACCTTAAAACTGCTTGGGACGAAGTAACAACGAATTGTCTAAACGGCGTTTGGCGTAA
ACTTCTGCCGGGATTTGTATCAAGTTCAAG-----------------TGAAGAAGAGAAC
ATAAAAGAAGATATTATCAGGCTTTCACGTGAATGCGGATTCGAAGTTACAACCGAAGAT
GTGACCGAACTGTTAGACGTGCATGACCAACCACTCTCAAATCAAGAATTGGAAGAGTTG
ATGGAGGAATTAGCAGAAAATCTCGAAGAAGAAGAGAAGGAAGATGAGAAAGAAAATGAT
GGGAAAACTTTAAAAACGGCTGATTTAACTCGCATCCTTTCTTCTATAGAAACGTTGACA
GATGAACTCTGCGAGATAGACGGGGATTTCAATCGAAGCGCAAACGTTAAAAGAAGCATC
ACAGCTGCAGTTCGACCTTATGCTATGATTCTACAAGAAAGGAAGCAACAATCAAAGCAA
ACGAAAACTGGACGACTTTTTTCAAAAAATGTGAAA
>Arthropoda Osli 6  _Tube3
ATGTCAAAC-------AGGAAAGGGTTAAAAAGAAAGTTTATATCTCTTGAAGATAAAAT
CGAAATTCTAAATCGTTTAGAAGGTGGGGAAAATCTATCGTCAGTTGCAAAATCAACCAA
GTTGAATGAATCTACAATTCGAACCCTAAAGAAAAATGCAGACAATATAAGGAAAACTGT
GGCAGATGGCTGTCCGTTAGGTGCGAAACGTGTCACTCGCACACGAAATTCTAATATGGT
TAAAATGGAACGGGCGTTAATGATCTGGTTGGAAGACTGTATAGCCAAAAAGATTCCTAT
CAGTGGAAATCTTATCAAGCAGAAAGCACTTAAAATCTATGAACATTTAAGGAATATTGG
GCATTCTTCTGCAGAGCTAGAAAATTTTGTCGCGAGTAAAGGGTGGTTTGAAAAACTAAA
AAAAAGGTACTCATTACACAATATTAAGTTTCAAGGAGAACAGGCCTCAGCAGATGCTGA
GGCTGCCGAGAATTATAAGCTGGAATTAGCTAGAATTATCAATGAAGGAGGCTATTCACC
TCATCAGATTTTTAACGCCGATGAGACGGCATTATATTGGAAAAAACTACCATCTAGGAC
CTTCATTTTCAAAAATCAAAGGCGTGCTCAGGGGTTTAAACCTTCAAAAGAACGTGTCAC
CCTTCATATGTGCAGCAATCTATCAGGGAGCCTGATGATAAAACCTATGATAATAAATCG
TTCTTCAACTCCCCGTGTTATGAAAAACATTAATAAGACCGAATTGCCTGTATTCTGGCG
ATCTAATAAGAAAGCTTGGATGACCCAAGATTTATTTAAGGATTGGTTTTATAATTGTTT
TATCCCGGCAGTGGAAACCCATACGATGGAAAAAAATTTGTATTTCAAAGTTTTATTGGT
TCTTGATAACGCTGGTTGCCACAACATACAACTGGATCATCCAAA------TGTAAAAAT
TGTCTTCCTTCCTCCTAACTGCACGTCATTAATACAACCTTTGGACCAAGGAGTCATTCA
AACTTTAAAAATGTATTACACACGCCAAGTTTTCCAAACCATTTTCGACAGATTAGAAAG
TAGTGAAAATAAAACCCTTACTCAAGTTTGGATGGAATTTTCTATTTTAGATTGTATTAG
AACCGTGTCATCGGCTTGCGCGGAAATTAAACCATCAACGCTTAATGCGTGTTGGAAACC
CCTTTTACCTGAAATGGTTCAAACAATACAATGATTCTACAATTTCA------AGTTACA
GAAATAGTAAACATTGCTTCTCGTTTAGGCGATGAAGAATTTACAACAAACCATCAGGAT
GTAAGAGAACTCGTAC---TCGGGGAAGAAACTTTAGATGAGGATGAACTGATGGATTTA
ATTGATGCACCCACAAATCCATTGGTAAACGAAAATAAAGAAAACGAATGGG--------
---GCCAAATGTCGATTTACAAATGTGAAAAAAGGGCTAAATTTGGCTAAAGAATTAGAA
CTCCATTTCATTCAAACTGATCATTCAACGGTGCGTAGCGCAAAGTTTAAAAGAGAGTTA
AGAAATTGCTTAGCTCCCTATAGAGAGGTTTTAGTGGAGAGAAAAAAAAGCTACAATCGA
AAACCAATATGAAGATGCGCCAAGTAAAAGAAGACG
>Arthropoda Pama  _Tube3
ATG-------------ACAAATAAACGCAAACACAAAACACTAGATTTAAATAATAAAAT
GGAGATTTTAAAAAAGTTAGATAGCGGACAAAACATGTGTAAATTGGCAAAAGAATATGG
TGTTGGGCGTGCTACTATACATGATCTTAAGAAGAAAAGGCAAAAGATAGTAGACCACGT
CAAGACAATGGAGTCA----GGGCCAGGAAATCGTAAAACACTAAAAGTTGGCAATTGCC
AAAGATGGAAAACGCTCTTTACTTGTGGTTCATACAGCAGCGTTCTAAACACACTCCTAT
ATCTGGAGAAAATCTGAAAGCCAAAGCAATTGAATTTTATAAAAAAATTACCCACAAAG-
--ATGAT------------------TTTCGTGCCAGCGATGGATGGCTAGATAAATTTAA
AAAACGATTTGGTATCCGTCTATTAACCATATCGGGTGAGAAATTATCAAGCAACGAATC
TGCAGTGAAGCCATTTATCGAGCTGTTTAAAAACAAAGTAGAAGAACTGGGTCTTCTTCC
TGACCAAATCTATAACGCAGACGAGAGTGGTCTGTTCTGGAGACTGTTGCCCAATAAAAC
ATTTGTCTCTTCTCAAGAAGCAAGTGCTCCAGGTCGTAATGTGAGTAAAGATAGGATCAT
ATTCATGCCGTGTTCAAATGCTACTGGAACCCACAAATTGGATTTGTTAGTGATTGGCAA
AGCGAAAAACCCCAGAGCTTTCAAG---------AACATTTGTCTGCCAGTCTGCTACAA
GAATCAAATGAAAAGTTGGGTCACGAGAGAGGTATTTAGTGAATGGTTTCATAAAGACTT
TGTCCCAGAAGTCAAGAAGTTTATGAAAAGATCAAACTTGCCCATAAAAGCTTTACTCGT
ACTTGACAATGCTCCAGGCCACTCAAATGAAGACCTTAAATCAAGTGATGGTATCCAAAC
CATCTTCCTACCACCAAACTGCACACCTTTACTGCAGCCAATGGATCAAAATGTAATTCA
AAAAATAAAGTATTTGTATAAAAATAAATTACTGATCCATATTATA-------AGAATGG
TGATATAACGCAGAGCCTTAAAG------------GATTGAATTTGAAGGATGTTGTATT
CTCTCTCGCTCATGCTTGGAGGTCTGTTTCTCCTTACCTAATCCAATCTTCATGGAAAAA
GTTGTGGCCTACAATGAATGATGTTTCA---GAAACAGAAGAAACAGATAAT--GTGTCT
ATTGCCGATTGGTTACAAAATCTATCAGAAAAA---GGGTTGGAGACAAGTGAAGAAAAT
TTGATTTCTTGGTTTGAAGGAATCGAAGAAACAGAGACTGATGAAGAAATTATATGTGAA
GCAGTACAAGAAG------------------AAAGCTCTGTAGAAATATTGGAACCACCA
ACTACAACTGCTGTAAGGGTTAAACCAGATGATGCATTGATTTGTTTCAATACCTGCATA
ACATGGGCAGAAGAAAACGGC-ATGTCTGCCAAAGATATTATAATTCTTCGCAATATGCG
AGA--------------------AAAGGTTTTTAAGCAAGCACTACAAGTTGCACAAAAG
CAGACAATTAAGGATTATTTCAAAAAGT--------
>Arthropoda Teda 1  _Tube3
ATGTCATCC-------GGTGCTAACA---------------TAAGCATAGCGGATCGGTT
AGAAATTTTAGCAAAGTTAGAAGACGGCATGACAGTGAGTGGCATCGCCTGTGAATACGG
GCTGAGCAAAAGGACCATACGACGATACCGGCAGAATTCAAAAGAAATTCGCAACTTCGC
GGCAAATCCA----------AAGCATCGGGAGATGAAGAGGCAACGGAAATCAACATAAC
GGATATGGAGACCAAATTGTATAATTGGTTTCTGCAAAGGAAGTTATTAGGAGACTGTTT
AACAGATAATATGTTAATTAAAAAGGCCAAAGAAATGGAGACAGAGTTTGCTGGTACGT-
--CGAAT------------------TTCAAAGGTAGCCGGGGCTGGCTCTGGAACTGGAA
AAAGAAGTAT---------------GATATCGATAAGAAAACGACGAATCCAAACGAAAT
CGCCGCGAATAATTTTATACGTGAATTTTTGCAAACGTTAGTAAAGGAAAATATAAACGA
AGAAGATGTGTATAATATAGACGAGACTAGTTTACTTTGGAGGGCACTTCCGTGGAAGAC
TTTAGCCCACGAAGAAAAATGGATTATAAAAGGGGAAAACGGAAAGACAGACATAGTGAC
TGTCGCATTTTGCGCAAATACCAGCGGCACACATAAATTGCCGTTACTCTTTGTAAATAA
ATTCGCTAATCCTCGAGCATTGAAACATT---GCAGGGATACGCTACCGGTGATATATAA
AAGTCAGCCTAATGCTTGGATTAACGAAGATATGTTTCGAGAATGGTACAACAATCATTT
TAAACAATGTGTAAAAGAGCGCCAGTTACAGGAACAACGTGAAGGAAAAGTAATATTGCT
CGTTGATAATTTCAAGGCCCATAAACTTGAAAAAGACGAACTGGACGATGGTTTCGTATT
AATGTTTTTACCACCGAATACTTCTTCGATGATCCAACCTATGGATCGAGGTGTAATTGC
CGAATGTAAAAAACTATTTAGGCATAAACTGTTTCATCAAGT------------------
------ATGTTTTACGTTTAAAAA-----------CTTACTTCGCATAAAAC--------
------------------------AATTCAATTTTTTTCTATGCATACTATATACG----
-----------------------------------------------ACAGGTACTTCAA
GTACTGCAATA-------------------------------------------------
------------------------------------------------------------
------------------------------------------------------------
------------------------------------------------------------
------------------------------------------------------------
------------------------------------------------------------
------------------------------------
>Arthropoda Teho 2  _Tube3
ATGTCATCC-------GGTGCTAACA---------------TAAGCATAGCGGATCGGTT
AGAAATTTTAGCAAAGTTAGAAGACGGCATGACAGTGAGTGGCATCGCCTGTGAATACGG
GCTGAGCAAAAGGACCATACGACGATACCGGCAGAATTCAAAAGAAATTCGCAACTTCGC
GGCAAATCCA----------AAGCATCGGGAGATGAAGAGGCAACGGAAATCAACATAAC
GGATATGGAGACCAAATTGTATAATTGGTTTCTGCAAAGGAAGTTATTAGGAGACTGTTT
AACAGATAATATGTTAATTAAAAAGGCCAAAGAAATGGAGACAGAGTTTGCTGGTACGT-
--CGAAT------------------TTCAAAGGTAGCCGGGGCTGGCTCTGGAACTGGAA
GAAGAAGTAT---------------GATATCGATAAGAAAACGACGAATCCAAACGAAAT
CGCCGCGAATAATTTTATACGTGAATTTTTGCAAACGTTAGTAAAGGAAAATATAAACGA
AGAAGATGTGTATAATATAGACGAGACTAGTTTACTTTGGAGGGCACTTCCGTGGAAGAC
TTTAGCCCACGAAGAAAAATGGATTATAAAAGGGGAAAACGGAAAGACAGACATAGTGAC
TGTCGCATTTTGCGCAAATACCAGCGGTACACATAAATTGCCGTTACTCTTTGTAAATAA
ATTCGCTAATCCTCGAGCATTGAAACATT---GCAGGGATACGCTACCGGTGATATATAA
AAGTCAGCCTAATGCTTGGATCAACGAAGATATGTTTCGAGAATGGTACAACAATCATTT
TAAACAATGTGTAAAAGAGCGCCAGTTACAGGAACAACGTGAAGGAAAAGTAATATTGCT
CGTTGATAATTTCAAGGCCCATAAACTTGAAAAAGACGAACTGGACGATGGTTTCGTATT
AATGTTTTTACCACCGAATACTTCTTCGATGATCCAACCTATGGATCGAGGTGTAATTGC
CGAATGTAAAAAACTATTTAGGCATAAACTGTTTCATCAAGT------------------
------ATGTTTTACGTTTAAAAA-----------CTTACTTCGCATAAAAC--------
------------------------AATTCAATTTTTTTCTATGCATACTATATACG----
-----------------------------------------------ACAGGTACTTCAA
GTACTGCAATA-------------------------------------------------
------------------------------------------------------------
------------------------------------------------------------
------------------------------------------------------------
------------------------------------------------------------
------------------------------------------------------------
------------------------------------
>Arthropoda Teme 3  _Tube3
ATGTCATCC-------GGTGCTAACA---------------TAAGCATAGCGGATCGGTT
AGAAATTTTAGCAAAGTTAGAAGACGGCATGACAGTGAGTGGCATCGCCTGTGAATACGG
GCTGAGCAAAAGGACCATACGACGATACCGGCAGAATTCAAAAGAAATTCGCAACTTCGC
GGCAAATCCA----------AAGCATCGGGAGATGAAGAGGCAACGGAAATCAACATAAC
GGATATGGAGACCAAATTGTATAATTGGTTTCTGCAAAGGAAGTTATTAGGAGACTGTTT
AACAGATAATATGTTAATTAAAAAGGCCAAAGAAATGGAGACAGAGTTTGCTGGTACGT-
--CGAAT------------------TTCAAAGGTAGCCGGGGCTGGCTCTGGAACTGGAA
GAAGAAGTAT---------------GATATCGATAAGAAAACGACGAATCCAAACGAAAT
CGCCGCGAATAATTTTATACGTGAATTTTTGCAAACGTTAGTAAAGGAAAATATAAACGA
AGAAGATGTGTATAATATAGACGAGACTAGTTTACTTTGGAGGGCACTTCCGTGGAAGAC
TTTAGCCCACGAAGAAAAATGGATTATAAAAGGGGAAAACGGAAAGACAGACATAGTGAC
TGTCGCATTTTGCGCAAATACCAGCGGCACACATAAATTGCCGTTACTCTTTGTAAATAA
ATTCGCTAATCCTCGAGCATTGAAACATT---GCAGGGATACGCTACCGGTGATATATAA
AAGTCAGCCTAATGCTTGGATTAACGAAGATATGTTTCGAGAATGGTACAACAATCATTT
TAAACAATGTGTAAAAGAGCGCCAGTTACAGGAACAACGTGAAGGAAAAGTAATATTGCT
CGTTGATAATTTCAAGGCCCATAAACTTGAAAAAGACGAACTGGACGATGGTTTCGTATT
AATGTTTTTACCACCGAATACTTCTTCGATGATCCAACCTATGGATCGAGGTGTAATTGC
CGAATGTAAAAAACTATTTAGGCATAAACTGTTTCATCAAGT------------------
------ATGTTTTACGTTTAAAAA-----------CTTACTTCGCATAAAAC--------
------------------------AATTCAATTTTTTTCTATGCATACTATATATG----
-----------------------------------------------ACAGGTACTTCAA
GTACTGCAATA-------------------------------------------------
------------------------------------------------------------
------------------------------------------------------------
------------------------------------------------------------
------------------------------------------------------------
------------------------------------------------------------
------------------------------------
>Arthropoda Trse  _Tube3
ATGGCTCCG-------------AAACGCAAGAAAGTCTGTATTCCGCTTGAAACAAAGCT
TCGAGCTCTTAAACGCATTGATAGAGGAGAGTGTCATAAAAAGGTTGCTGCCAAGTTTGG
TGTTGGGCGAGTCACCGTTGGTGACTGGATACGCAATCGTGCAAAATTGATGGCGTGGAA
GGAGAAAACGAAATCATCTA-------ATGAACGTAAAGCAATGAAGTTTACAGAACAAC
GAAAGTGGAAGAAGCATTATTTTTATGGTTTGTGCAACAAAGAGAAAAAGGTGCTCCGAT
TTCAGGGTCAATATTGCAGGCAAAAGCTTTGTCACTATATTCACATTTCGAAGCTGAGAA
AGAGGAA------------------TTTGTAGCCAGCAATGGCTGGCTTGATAGATGGAA
AAAGAGATATGGTATACGACTTATTAATACTCGTGGAGAAAAATTCTTTGAAGACGATGA
TGTTGTGAACGTTTTCAAAGAAAAGTTCAAAAAAACGATCAAACGAGGAGGTTATTCTTT
GGAACAGATTTATAATTGTGACGAAATAAGTTTGAATTACAAAATGTTACCTAATAAAAT
CTTGGCATGGCATGAAGAATCATTAGTTCCGAGTAACAATCGAAACAAGGAAAAAATAAC
CATATTAGCATGTAGTAATGCCTCTGGGAATCATAAGTTGCGTCTTACGGTCATTGGAAA
ATATGCAAATCCTCGGGCATTAAAAAATCTAACAACCTCAACAATGCCGGTTTACTATAA
AAATCAGAAAAATGTATGGATGGACACTACGATCTTCAAATGGTGGTTCCATAAACAATT
TGTACCCAAAGTTGAGAAACATTTGAAGAAGATGAAACTTCCGAGAAAGGCCATTTTGTT
TATTGATAATGCACCTGCACATCAAACGCAGCTATGCTATATGATGGCGA-TATCATTGT
GAAATTCTTTCCAACTAACGTGGCATCATTGATCCAGCCCATGGAGCAAGGTGTTTTCGA
ACACTTAAAGCGGCTATATCGATTTCATCTCTTAACATTTCTTTTAGAGGCAA------G
TGAAAGTGGCCAAAAATTGACCGATAGTCTAGAGAAAGTCAACTTAAAGAAAGTGGTGTT
TTGGATAGCTCAATCATGGAAGGAGATAAAACCGGAAATTTTGAAAAAGTCATGGAATAA
GCTTTTCAATTTTTCTGAGAAAGA------GGACTTAGAGAATATCGACAAAAAGAGGAA
TTACGAAATAAATTATTCGAAATGGCAAAGTCCCTTGGACCGCAAGTTATGGAAACAAAC
ATTGAAGAATGGATAACAGGCGATGACAGAGAATTAACGGATGCAGAGATAGTGGCCCTT
GTCGAACAAAAGTCAGAAGAGTCATCGTCAGAATCTGATGAAGAGGTAGTTGAGCCGATT
GAGGAAAATTTCTCACTCAGAT-----------GCTGTGTCCGCTCTTAAAATTGTACTA
GCATACGTAGAACAAGAAGAG-GCAACATCACCCGATGTGTGTACGTTGAAAAAATGGCG
AGA------------------------------------AAAAACAGATCAGCAGCACTC
CGAGAAACTAAAAGATCT-------AAA--------
